# Supplementary material for: STRA8–RB interaction is required for timely entry of meiosis in mouse female germ cells
Source: Nat Commun. 2023 Oct 25;14:6443. doi: 10.1038/s41467-023-42259-6 (PMC10600341; doi:10.1038/s41467-023-42259-6)
Supplement: Supplementary file 4 — Supplementary Data 1 [file 41467_2023_42259_MOESM4_ESM.xlsx]

## Sheet: description
Supplementary Data 1. Gene enrichment analysis of highly expressed genes in STRA8-null cells
tab#	description
1	The gene list used for Gene enrichment analysis of highly expressed genes in STRA8-null cells.
2	The result of Gene enrichment analysis using Metascape. The Description and LogP colonums of top 3 summary rows were used for Fig.2.

## Sheet: Annotation
MyList	Gene ID	Type	Tax ID	Homologene Gene ID	Homologene Gene Tax ID	Gene Symbol	Description	Biological Process (GO)	WP1763 PluriNetWork: mechanisms assoc	GO:0019827 stem cell population maintenan	GO:0060828 regulation of canonical Wnt si	R-MMU-2173795 Downregulation of SMAD2/3:SMAD	GO:0030855 epithelial cell differentiatio	GO:0006325 chromatin organization	GO:0048589 developmental growth	GO:0048598 embryonic morphogenesis	WP4346 Cholesterol metabolism (includ	GO:0045598 regulation of fat cell differe	GO:0010942 positive regulation of cell de	GO:0007063 regulation of sister chromatid	GO:0044772 mitotic cell cycle phase trans	GO:0010563 negative regulation of phospho	R-MMU-8953897 Cellular responses to external	GO:0008285 negative regulation of cell po	GO:0001701 in utero embryonic development	GO:0055088 lipid homeostasis	GO:0045596 negative regulation of cell di	GO:0044728 DNA methylation or demethylati
Uba52	22186	symbol	M. musculus	22186	M. musculus	Uba52	ubiquitin A-52 residue ribosomal protein fusion product 1	GO:0019941 modification-dependent protein catabolic process;GO:0043632 modification-dependent macromolecule catabolic process;GO:0016567 protein ubiquitination	0.0	0.0	0.0	1.0	0.0	0.0	0.0	0.0	0.0	0.0	0.0	0.0	0.0	0.0	1.0	0.0	0.0	0.0	0.0	0.0
mt-Nd4l	17720	gene_synonym	M. musculus	17720	M. musculus	ND4L	NADH dehydrogenase subunit 4L	GO:0042773 ATP synthesis coupled electron transport;GO:0022904 respiratory electron transport chain;GO:0022900 electron transport chain	0.0	0.0	0.0	0.0	0.0	0.0	0.0	0.0	0.0	0.0	0.0	0.0	0.0	0.0	0.0	0.0	0.0	0.0	0.0	0.0
Gm10076	100126819	symbol	M. musculus	100126819	M. musculus	Gm10076	ribosomal protein L41 pseudogene		0.0	0.0	0.0	0.0	0.0	0.0	0.0	0.0	0.0	0.0	0.0	0.0	0.0	0.0	0.0	0.0	0.0	0.0	0.0	0.0
AY036118	101056014	symbol	M. musculus	101056014	M. musculus	AY036118	cDNA sequence AY036118	GO:0030097 hemopoiesis;GO:0008284 positive regulation of cell population proliferation;GO:0048534 hematopoietic or lymphoid organ development	0.0	0.0	0.0	0.0	0.0	0.0	0.0	0.0	0.0	0.0	0.0	0.0	0.0	0.0	0.0	0.0	0.0	0.0	0.0	0.0
mt-Atp8	17706	gene_synonym	M. musculus	17706	M. musculus	ATP8	ATP synthase F0 subunit 8	GO:0015985 energy coupled proton transport, down electrochemical gradient;GO:0015986 ATP synthesis coupled proton transport;GO:0006754 ATP biosynthetic process	0.0	0.0	0.0	0.0	0.0	0.0	0.0	0.0	0.0	0.0	0.0	0.0	0.0	0.0	0.0	0.0	0.0	0.0	0.0	0.0
Rpl35	66489	symbol	M. musculus	66489	M. musculus	Rpl35	ribosomal protein L35	GO:0000463 maturation of LSU-rRNA from tricistronic rRNA transcript (SSU-rRNA, 5.8S rRNA, LSU-rRNA);GO:0000470 maturation of LSU-rRNA;GO:0042273 ribosomal large subunit biogenesis	0.0	0.0	0.0	0.0	0.0	0.0	0.0	0.0	0.0	0.0	0.0	0.0	0.0	0.0	0.0	0.0	0.0	0.0	0.0	0.0
Dppa3	73708	symbol	M. musculus	73708	M. musculus	Dppa3	developmental pluripotency-associated 3	GO:0044726 protection of DNA demethylation of female pronucleus;GO:1901536 negative regulation of DNA demethylation;GO:0044725 chromatin reprogramming in the zygote	0.0	0.0	0.0	0.0	0.0	1.0	0.0	0.0	0.0	0.0	0.0	0.0	0.0	0.0	0.0	0.0	0.0	0.0	0.0	1.0
Ubr5	70790	symbol	M. musculus	70790	M. musculus	Ubr5	ubiquitin protein ligase E3 component n-recognin 5	GO:0033183 negative regulation of histone ubiquitination;GO:1901314 regulation of histone H2A K63-linked ubiquitination;GO:1901315 negative regulation of histone H2A K63-linked ubiquitination	0.0	0.0	1.0	0.0	0.0	1.0	0.0	0.0	0.0	0.0	0.0	0.0	0.0	1.0	0.0	0.0	0.0	0.0	0.0	0.0
Kit	16590	symbol	M. musculus	16590	M. musculus	Kit	KIT proto-oncogene receptor tyrosine kinase	GO:0097326 melanocyte adhesion;GO:0014828 distal stomach smooth muscle contraction;GO:0120064 stomach pylorus smooth muscle contraction	0.0	1.0	0.0	0.0	1.0	0.0	0.0	0.0	1.0	0.0	0.0	0.0	0.0	1.0	1.0	1.0	0.0	1.0	1.0	0.0
Gstp1	14870	symbol	M. musculus	14870	M. musculus	Gstp1	glutathione S-transferase, pi 1	GO:2000428 regulation of neutrophil aggregation;GO:2000429 negative regulation of neutrophil aggregation;GO:2000469 negative regulation of peroxidase activity	0.0	0.0	0.0	0.0	0.0	0.0	0.0	0.0	0.0	0.0	0.0	0.0	0.0	1.0	1.0	1.0	0.0	0.0	0.0	0.0
Sall4	99377	symbol	M. musculus	99377	M. musculus	Sall4	spalt like transcription factor 4	GO:0001833 inner cell mass cell proliferation;GO:0001832 blastocyst growth;GO:0003281 ventricular septum development	1.0	1.0	0.0	0.0	0.0	0.0	1.0	1.0	0.0	0.0	0.0	0.0	0.0	0.0	1.0	0.0	1.0	0.0	0.0	0.0
Glrx2	69367	symbol	M. musculus	69367	M. musculus	Glrx2	glutaredoxin 2 (thioltransferase)	GO:0045454 cell redox homeostasis;GO:0042542 response to hydrogen peroxide;GO:0000302 response to reactive oxygen species	0.0	0.0	0.0	0.0	0.0	0.0	0.0	0.0	0.0	0.0	0.0	0.0	0.0	0.0	0.0	0.0	0.0	0.0	0.0	0.0
Pdpn	14726	symbol	M. musculus	14726	M. musculus	Pdpn	podoplanin	GO:1904328 regulation of myofibroblast contraction;GO:0060838 lymphatic endothelial cell fate commitment;GO:1901731 positive regulation of platelet aggregation	0.0	0.0	0.0	0.0	1.0	0.0	0.0	1.0	0.0	0.0	0.0	0.0	1.0	0.0	0.0	1.0	0.0	0.0	0.0	0.0
Ptges3	56351	symbol	M. musculus	56351	M. musculus	Ptges3	prostaglandin E synthase 3	GO:1905323 telomerase holoenzyme complex assembly;GO:0060430 lung saccule development;GO:0042921 glucocorticoid receptor signaling pathway	0.0	0.0	0.0	0.0	0.0	0.0	0.0	0.0	1.0	0.0	0.0	0.0	0.0	0.0	1.0	0.0	0.0	0.0	0.0	0.0
mt-Nd5	17721	gene_synonym	M. musculus	17721	M. musculus	ND5	NADH dehydrogenase subunit 5	GO:0015988 energy coupled proton transmembrane transport, against electrochemical gradient;GO:0015990 electron transport coupled proton transport;GO:0042773 ATP synthesis coupled electron transport	0.0	0.0	0.0	0.0	0.0	0.0	0.0	0.0	0.0	0.0	0.0	0.0	0.0	0.0	0.0	0.0	0.0	0.0	0.0	0.0
Pim1	18712	symbol	M. musculus	18712	M. musculus	Pim1	proviral integration site 1	GO:1905062 positive regulation of cardioblast proliferation;GO:2000138 positive regulation of cell proliferation involved in heart morphogenesis;GO:0070561 vitamin D receptor signaling pathway	1.0	0.0	0.0	0.0	0.0	0.0	1.0	0.0	0.0	1.0	0.0	0.0	1.0	1.0	0.0	0.0	0.0	0.0	0.0	0.0
Brd1	223770	symbol	M. musculus	223770	M. musculus	Brd1	bromodomain containing 1	GO:0044154 histone H3-K14 acetylation;GO:0043249 erythrocyte maturation;GO:0045648 positive regulation of erythrocyte differentiation	0.0	0.0	0.0	0.0	0.0	1.0	0.0	0.0	0.0	0.0	0.0	0.0	0.0	0.0	0.0	0.0	0.0	0.0	0.0	0.0
Gm42418	110183	gene_synonym	M. musculus	110183	M. musculus	Rn18s-rs5	18s RNA, related sequence 5		0.0	0.0	0.0	0.0	0.0	0.0	0.0	0.0	0.0	0.0	0.0	0.0	0.0	0.0	0.0	0.0	0.0	0.0	0.0	0.0
Phb	18673	symbol	M. musculus	18673	M. musculus	Phb	prohibitin	GO:0045917 positive regulation of complement activation;GO:0044830 modulation by host of viral RNA genome replication;GO:1990051 activation of protein kinase C activity	0.0	0.0	0.0	0.0	0.0	1.0	0.0	0.0	0.0	0.0	1.0	0.0	0.0	1.0	0.0	1.0	0.0	0.0	0.0	0.0
Rpgrip1	77945	symbol	M. musculus	77945	M. musculus	Rpgrip1	retinitis pigmentosa GTPase regulator interacting protein 1	GO:0046548 retinal rod cell development;GO:0060221 retinal rod cell differentiation;GO:0060219 camera-type eye photoreceptor cell differentiation	0.0	0.0	0.0	0.0	0.0	0.0	0.0	0.0	0.0	0.0	0.0	0.0	0.0	0.0	0.0	0.0	0.0	0.0	0.0	0.0
Alg13	67574	symbol	M. musculus	67574	M. musculus	Alg13	asparagine-linked glycosylation 13	GO:0006488 dolichol-linked oligosaccharide biosynthetic process;GO:0006490 oligosaccharide-lipid intermediate biosynthetic process;GO:1904262 negative regulation of TORC1 signaling	0.0	0.0	0.0	0.0	0.0	0.0	0.0	0.0	0.0	0.0	0.0	0.0	0.0	0.0	0.0	0.0	0.0	0.0	0.0	0.0
Insig1	231070	symbol	M. musculus	231070	M. musculus	Insig1	insulin induced gene 1	GO:1901303 negative regulation of cargo loading into COPII-coated vesicle;GO:0036316 SREBP-SCAP complex retention in endoplasmic reticulum;GO:2000639 negative regulation of SREBP signaling pathway	0.0	0.0	0.0	0.0	0.0	0.0	0.0	1.0	1.0	1.0	0.0	0.0	0.0	0.0	0.0	0.0	0.0	1.0	1.0	0.0
Ddx58	230073	symbol	M. musculus	230073	M. musculus	Ddx58	DEAD/H box helicase 58	GO:0009597 detection of virus;GO:0002372 myeloid dendritic cell cytokine production;GO:0002733 regulation of myeloid dendritic cell cytokine production	0.0	0.0	0.0	1.0	0.0	0.0	0.0	0.0	0.0	0.0	0.0	0.0	0.0	0.0	1.0	0.0	0.0	0.0	0.0	0.0
Trim71	636931	symbol	M. musculus	636931	M. musculus	Trim71	tripartite motif-containing 71	GO:0061158 3'-UTR-mediated mRNA destabilization;GO:0035278 miRNA mediated inhibition of translation;GO:0040033 negative regulation of translation, ncRNA-mediated	0.0	0.0	0.0	0.0	0.0	0.0	0.0	1.0	0.0	0.0	0.0	0.0	1.0	0.0	0.0	0.0	0.0	0.0	0.0	0.0
Rnf213	672511	symbol	M. musculus	672511	M. musculus	Rnf213	ring finger protein 213	GO:2000051 negative regulation of non-canonical Wnt signaling pathway;GO:2000050 regulation of non-canonical Wnt signaling pathway;GO:0035567 non-canonical Wnt signaling pathway	0.0	0.0	1.0	0.0	0.0	0.0	0.0	0.0	0.0	0.0	0.0	0.0	0.0	0.0	0.0	0.0	0.0	0.0	0.0	0.0
Cbx3	12417	symbol	M. musculus	12417	M. musculus	Cbx3	chromobox 3	GO:0048511 rhythmic process;GO:0006974 cellular response to DNA damage stimulus;GO:0006325 chromatin organization	0.0	0.0	0.0	0.0	0.0	1.0	0.0	0.0	0.0	0.0	0.0	0.0	0.0	0.0	0.0	0.0	0.0	0.0	0.0	0.0
Shroom3	27428	symbol	M. musculus	27428	M. musculus	Shroom3	shroom family member 3	GO:0002066 columnar/cuboidal epithelial cell development;GO:0002065 columnar/cuboidal epithelial cell differentiation;GO:0001843 neural tube closure	0.0	0.0	0.0	0.0	1.0	0.0	0.0	1.0	0.0	0.0	0.0	0.0	0.0	0.0	0.0	0.0	0.0	0.0	0.0	0.0
Elovl6	170439	symbol	M. musculus	170439	M. musculus	Elovl6	ELOVL family member 6, elongation of long chain fatty acids (yeast)	GO:0019367 fatty acid elongation, saturated fatty acid;GO:0019368 fatty acid elongation, unsaturated fatty acid;GO:0034625 fatty acid elongation, monounsaturated fatty acid	0.0	0.0	0.0	0.0	0.0	0.0	0.0	0.0	1.0	0.0	0.0	0.0	0.0	0.0	0.0	0.0	0.0	0.0	0.0	0.0
Runx1t1	12395	symbol	M. musculus	12395	M. musculus	Runx1t1	RUNX1 translocation partner 1	GO:0045599 negative regulation of fat cell differentiation;GO:0051101 regulation of DNA binding;GO:0045598 regulation of fat cell differentiation	0.0	0.0	0.0	0.0	0.0	0.0	0.0	0.0	0.0	1.0	0.0	0.0	0.0	0.0	0.0	0.0	0.0	0.0	1.0	0.0
Sox2	20674	symbol	M. musculus	20674	M. musculus	Sox2	SRY (sex determining region Y)-box 2	GO:0050973 detection of mechanical stimulus involved in equilibrioception;GO:0030910 olfactory placode formation;GO:0071698 olfactory placode development	1.0	1.0	1.0	0.0	1.0	0.0	0.0	1.0	0.0	0.0	0.0	0.0	1.0	0.0	1.0	1.0	0.0	0.0	1.0	0.0
Sos1	20662	symbol	M. musculus	20662	M. musculus	Sos1	SOS Ras/Rac guanine nucleotide exchange factor 1	GO:1904693 midbrain morphogenesis;GO:0007296 vitellogenesis;GO:2000973 regulation of pro-B cell differentiation	1.0	0.0	0.0	1.0	0.0	0.0	1.0	1.0	0.0	0.0	0.0	0.0	0.0	0.0	1.0	0.0	0.0	0.0	0.0	0.0
Rif1	51869	symbol	M. musculus	51869	M. musculus	Rif1	replication timing regulatory factor 1	GO:0006348 chromatin silencing at telomere;GO:0051574 positive regulation of histone H3-K9 methylation;GO:0043247 telomere maintenance in response to DNA damage	1.0	1.0	0.0	0.0	0.0	1.0	0.0	0.0	0.0	0.0	0.0	1.0	0.0	0.0	0.0	0.0	0.0	0.0	0.0	0.0
Dynlt1b	21648	symbol	M. musculus	21648	M. musculus	Dynlt1b	dynein light chain Tctex-type 1B	GO:0000132 establishment of mitotic spindle orientation;GO:0040001 establishment of mitotic spindle localization;GO:0051294 establishment of spindle orientation	0.0	0.0	0.0	0.0	0.0	0.0	0.0	0.0	0.0	0.0	0.0	0.0	1.0	0.0	0.0	0.0	0.0	0.0	1.0	0.0
Rab6b	270192	symbol	M. musculus	270192	M. musculus	Rab6b	RAB6B, member RAS oncogene family	GO:0006891 intra-Golgi vesicle-mediated transport;GO:0006890 retrograde vesicle-mediated transport, Golgi to endoplasmic reticulum;GO:0042147 retrograde transport, endosome to Golgi	0.0	0.0	0.0	0.0	0.0	0.0	0.0	0.0	0.0	0.0	0.0	0.0	0.0	0.0	0.0	0.0	0.0	0.0	0.0	0.0
Zfp106	20402	symbol	M. musculus	20402	M. musculus	Zfp106	zinc finger protein 106	GO:0008286 insulin receptor signaling pathway;GO:0032869 cellular response to insulin stimulus;GO:0032868 response to insulin	0.0	0.0	0.0	0.0	0.0	0.0	0.0	0.0	0.0	0.0	0.0	0.0	0.0	0.0	0.0	0.0	0.0	0.0	0.0	0.0
Epp13	627821	symbol	M. musculus	627821	M. musculus	Epp13	epididymal protein 13		0.0	0.0	0.0	0.0	0.0	0.0	0.0	0.0	0.0	0.0	0.0	0.0	0.0	0.0	0.0	0.0	0.0	0.0	0.0	0.0
H2afy	26914	gene_synonym	M. musculus	26914	M. musculus	Macroh2a1	macroH2A.1 histone	GO:1903226 positive regulation of endodermal cell differentiation;GO:1904815 negative regulation of protein localization to chromosome, telomeric region;GO:0033128 negative regulation of histone phosphorylation	0.0	0.0	0.0	0.0	1.0	1.0	0.0	1.0	0.0	0.0	0.0	1.0	1.0	1.0	0.0	0.0	0.0	0.0	0.0	0.0
Tbl1x	21372	symbol	M. musculus	21372	M. musculus	Tbl1x	transducin (beta)-like 1 X-linked	GO:0043627 response to estrogen;GO:0016575 histone deacetylation;GO:0006476 protein deacetylation	0.0	0.0	1.0	0.0	0.0	1.0	0.0	0.0	1.0	1.0	0.0	0.0	0.0	0.0	1.0	0.0	0.0	0.0	0.0	0.0
Utf1	22286	symbol	M. musculus	22286	M. musculus	Utf1	undifferentiated embryonic cell transcription factor 1	GO:0045944 positive regulation of transcription by RNA polymerase II;GO:0045893 positive regulation of transcription, DNA-templated;GO:1903508 positive regulation of nucleic acid-templated transcription	1.0	0.0	0.0	0.0	0.0	0.0	0.0	0.0	0.0	0.0	0.0	0.0	0.0	0.0	0.0	0.0	0.0	0.0	0.0	0.0
Cfap52	71860	symbol	M. musculus	71860	M. musculus	Cfap52	cilia and flagella associated protein 52	GO:0060271 cilium assembly;GO:0044782 cilium organization;GO:0120031 plasma membrane bounded cell projection assembly	0.0	0.0	0.0	0.0	0.0	0.0	0.0	0.0	0.0	0.0	0.0	0.0	0.0	0.0	0.0	0.0	0.0	0.0	0.0	0.0
Lin28a	83557	symbol	M. musculus	83557	M. musculus	Lin28a	lin-28 homolog A (C. elegans)	GO:0071076 RNA 3' uridylation;GO:1901724 positive regulation of cell proliferation involved in kidney development;GO:2000767 positive regulation of cytoplasmic translation	0.0	1.0	0.0	0.0	0.0	0.0	0.0	0.0	0.0	0.0	0.0	0.0	0.0	0.0	0.0	0.0	0.0	0.0	1.0	0.0
Dst	13518	symbol	M. musculus	13518	M. musculus	Dst	dystonin	GO:0031581 hemidesmosome assembly;GO:0008090 retrograde axonal transport;GO:0045104 intermediate filament cytoskeleton organization	0.0	0.0	0.0	0.0	0.0	0.0	0.0	0.0	0.0	0.0	0.0	0.0	0.0	0.0	0.0	0.0	0.0	0.0	0.0	0.0
Cpsf4l	52670	symbol	M. musculus	52670	M. musculus	Cpsf4l	cleavage and polyadenylation specific factor 4-like	GO:0098789 pre-mRNA cleavage required for polyadenylation;GO:0098787 mRNA cleavage involved in mRNA processing;GO:0006379 mRNA cleavage	0.0	0.0	0.0	0.0	0.0	0.0	0.0	0.0	0.0	0.0	0.0	0.0	0.0	0.0	0.0	0.0	0.0	0.0	0.0	0.0
Mdn1	100019	symbol	M. musculus	100019	M. musculus	Mdn1	midasin AAA ATPase 1	GO:0000027 ribosomal large subunit assembly;GO:0042255 ribosome assembly;GO:0042273 ribosomal large subunit biogenesis	0.0	0.0	0.0	0.0	0.0	0.0	0.0	0.0	0.0	0.0	0.0	0.0	0.0	0.0	0.0	0.0	0.0	0.0	0.0	0.0
Nutf2	68051	symbol	M. musculus	68051	M. musculus	Nutf2	nuclear transport factor 2	GO:1904046 negative regulation of vascular endothelial growth factor production;GO:0090204 protein localization to nuclear pore;GO:0090435 protein localization to nuclear envelope	0.0	0.0	0.0	0.0	0.0	0.0	0.0	0.0	0.0	0.0	0.0	0.0	0.0	0.0	0.0	0.0	0.0	0.0	0.0	0.0
Chchd10	103172	symbol	M. musculus	103172	M. musculus	Chchd10	coiled-coil-helix-coiled-coil-helix domain containing 10	GO:0090143 nucleoid organization;GO:0090144 mitochondrial nucleoid organization;GO:0031930 mitochondria-nucleus signaling pathway	0.0	0.0	0.0	0.0	0.0	0.0	0.0	0.0	0.0	0.0	1.0	1.0	0.0	0.0	0.0	0.0	0.0	1.0	0.0	0.0
Arid4a	238247	symbol	M. musculus	238247	M. musculus	Arid4a	AT rich interactive domain 4A (RBP1-like)	GO:0034773 histone H4-K20 trimethylation;GO:0097368 establishment of Sertoli cell barrier;GO:0034770 histone H4-K20 methylation	0.0	0.0	0.0	0.0	1.0	1.0	0.0	0.0	0.0	0.0	0.0	0.0	0.0	0.0	0.0	0.0	0.0	0.0	0.0	0.0
Naca	17938	symbol	M. musculus	17938	M. musculus	Naca	nascent polypeptide-associated complex alpha polypeptide	GO:1901227 negative regulation of transcription from RNA polymerase II promoter involved in heart development;GO:1901228 positive regulation of transcription from RNA polymerase II promoter involved in heart development;GO:0048633 positive regulation of skeletal muscle tissue growth	0.0	0.0	0.0	0.0	0.0	0.0	1.0	0.0	0.0	0.0	0.0	0.0	0.0	0.0	0.0	0.0	0.0	0.0	1.0	0.0
Eif3j1	78655	symbol	M. musculus	78655	M. musculus	Eif3j1	eukaryotic translation initiation factor 3, subunit J1		0.0	0.0	0.0	0.0	0.0	0.0	0.0	0.0	0.0	0.0	0.0	0.0	0.0	0.0	0.0	0.0	0.0	0.0	0.0	0.0
Tcl1	21432	symbol	M. musculus	21432	M. musculus	Tcl1	T cell lymphoma breakpoint 1	GO:0010918 positive regulation of mitochondrial membrane potential;GO:0045838 positive regulation of membrane potential;GO:0032148 activation of protein kinase B activity	1.0	1.0	0.0	0.0	0.0	0.0	0.0	0.0	0.0	0.0	0.0	0.0	0.0	1.0	0.0	0.0	0.0	0.0	0.0	0.0
Gm10260	100039740	gene_synonym	M. musculus	100039740	M. musculus	Rps18-ps6	ribosomal protein S18, pseudogene 6		0.0	0.0	0.0	0.0	0.0	0.0	0.0	0.0	0.0	0.0	0.0	0.0	0.0	0.0	0.0	0.0	0.0	0.0	0.0	0.0
Zfp462	242466	symbol	M. musculus	242466	M. musculus	Zfp462	zinc finger protein 462	GO:0043392 negative regulation of DNA binding;GO:0051101 regulation of DNA binding;GO:0051100 negative regulation of binding	0.0	0.0	0.0	0.0	0.0	1.0	0.0	0.0	0.0	0.0	0.0	0.0	0.0	0.0	0.0	0.0	0.0	0.0	0.0	0.0
Tpd52	21985	symbol	M. musculus	21985	M. musculus	Tpd52	tumor protein D52	GO:0030183 B cell differentiation;GO:0042113 B cell activation;GO:0030098 lymphocyte differentiation	0.0	0.0	0.0	0.0	0.0	0.0	0.0	0.0	0.0	0.0	0.0	0.0	0.0	0.0	0.0	0.0	0.0	0.0	0.0	0.0
Hsf2	15500	symbol	M. musculus	15500	M. musculus	Hsf2	heat shock factor 2	GO:0007283 spermatogenesis;GO:0048232 male gamete generation;GO:0007276 gamete generation	0.0	0.0	0.0	0.0	0.0	0.0	0.0	0.0	0.0	0.0	0.0	0.0	0.0	0.0	0.0	0.0	0.0	0.0	0.0	0.0
Tet1	52463	symbol	M. musculus	52463	M. musculus	Tet1	tet methylcytosine dioxygenase 1	GO:0090310 negative regulation of DNA methylation-dependent heterochromatin assembly;GO:0006211 5-methylcytosine catabolic process;GO:0019857 5-methylcytosine metabolic process	1.0	1.0	0.0	0.0	0.0	1.0	0.0	0.0	0.0	0.0	0.0	1.0	0.0	0.0	0.0	0.0	1.0	0.0	0.0	1.0
Mycn	18109	symbol	M. musculus	18109	M. musculus	Mycn	v-myc avian myelocytomatosis viral related oncogene, neuroblastoma derived	GO:0045607 regulation of inner ear auditory receptor cell differentiation;GO:0045631 regulation of mechanoreceptor differentiation;GO:2000980 regulation of inner ear receptor cell differentiation	1.0	0.0	0.0	0.0	1.0	0.0	0.0	1.0	0.0	0.0	1.0	0.0	0.0	0.0	0.0	0.0	0.0	0.0	1.0	0.0
Oga	76055	symbol	M. musculus	76055	M. musculus	Oga	O-GlcNAcase	GO:0060051 negative regulation of protein glycosylation;GO:0010616 negative regulation of cardiac muscle adaptation;GO:0046060 dATP metabolic process	0.0	0.0	0.0	0.0	0.0	0.0	0.0	0.0	0.0	0.0	0.0	0.0	0.0	1.0	0.0	0.0	0.0	0.0	0.0	0.0
Mid1	17318	symbol	M. musculus	17318	M. musculus	Mid1	midline 1	GO:0035372 protein localization to microtubule;GO:0007026 negative regulation of microtubule depolymerization;GO:0031114 regulation of microtubule depolymerization	0.0	0.0	0.0	0.0	0.0	0.0	0.0	0.0	0.0	0.0	0.0	0.0	0.0	0.0	0.0	0.0	0.0	0.0	0.0	0.0
CAAA01147332						None	None	None	nan	nan	nan	nan	nan	nan	nan	nan	nan	nan	nan	nan	nan	nan	nan	nan	nan	nan	nan	nan
1						None	None	None	nan	nan	nan	nan	nan	nan	nan	nan	nan	nan	nan	nan	nan	nan	nan	nan	nan	nan	nan	nan
Eml4	78798	symbol	M. musculus	78798	M. musculus	Eml4	echinoderm microtubule associated protein like 4	GO:0008608 attachment of spindle microtubules to kinetochore;GO:0007026 negative regulation of microtubule depolymerization;GO:0031114 regulation of microtubule depolymerization	0.0	0.0	0.0	0.0	0.0	0.0	0.0	0.0	0.0	0.0	0.0	1.0	1.0	0.0	1.0	0.0	0.0	0.0	0.0	0.0
Rest	19712	symbol	M. musculus	19712	M. musculus	Rest	RE1-silencing transcription factor	GO:2000706 negative regulation of dense core granule biogenesis;GO:0097086 amniotic stem cell differentiation;GO:2000797 regulation of amniotic stem cell differentiation	1.0	1.0	0.0	0.0	1.0	1.0	0.0	1.0	1.0	0.0	1.0	0.0	0.0	0.0	0.0	1.0	0.0	1.0	1.0	0.0
Hspa4	15525	symbol	M. musculus	15525	M. musculus	Hspa4	heat shock protein 4	GO:0045040 protein insertion into mitochondrial outer membrane;GO:0007008 outer mitochondrial membrane organization;GO:0051131 chaperone-mediated protein complex assembly	0.0	0.0	0.0	0.0	0.0	0.0	0.0	0.0	0.0	0.0	0.0	0.0	0.0	1.0	0.0	0.0	0.0	0.0	0.0	0.0
Cnot2	72068	symbol	M. musculus	72068	M. musculus	Cnot2	CCR4-NOT transcription complex, subunit 2	GO:0010606 positive regulation of cytoplasmic mRNA processing body assembly;GO:0010603 regulation of cytoplasmic mRNA processing body assembly;GO:0033147 negative regulation of intracellular estrogen receptor signaling pathway	0.0	1.0	0.0	0.0	0.0	0.0	0.0	0.0	0.0	0.0	0.0	1.0	0.0	0.0	0.0	0.0	1.0	0.0	0.0	0.0
Lhfpl2	218454	symbol	M. musculus	218454	M. musculus	Lhfpl2	lipoma HMGIC fusion partner-like 2	GO:1905516 positive regulation of fertilization;GO:0080154 regulation of fertilization;GO:0043902 positive regulation of multi-organism process	0.0	0.0	0.0	0.0	0.0	0.0	0.0	0.0	0.0	0.0	0.0	0.0	0.0	0.0	0.0	0.0	0.0	0.0	0.0	0.0
1810009A15Rik	66276	symbol	M. musculus	66276	M. musculus	1810009A15Rik	RIKEN cDNA 1810009A15 gene		0.0	0.0	0.0	0.0	0.0	0.0	0.0	0.0	0.0	0.0	0.0	0.0	0.0	0.0	0.0	0.0	0.0	0.0	0.0	0.0
Foxh1	14106	symbol	M. musculus	14106	M. musculus	Foxh1	forkhead box H1	GO:0035054 embryonic heart tube anterior/posterior pattern specification;GO:0048318 axial mesoderm development;GO:0003139 secondary heart field specification	0.0	0.0	0.0	1.0	0.0	0.0	0.0	1.0	0.0	0.0	0.0	0.0	0.0	0.0	0.0	0.0	0.0	0.0	0.0	0.0
Dctd	320685	symbol	M. musculus	320685	M. musculus	Dctd	dCMP deaminase	GO:0006226 dUMP biosynthetic process;GO:0006231 dTMP biosynthetic process;GO:0009157 deoxyribonucleoside monophosphate biosynthetic process	0.0	0.0	0.0	0.0	0.0	0.0	0.0	0.0	0.0	0.0	0.0	0.0	0.0	0.0	0.0	0.0	0.0	0.0	0.0	0.0
Mbp	17196	symbol	M. musculus	17196	M. musculus	Mbp	myelin basic protein	GO:1904685 positive regulation of metalloendopeptidase activity;GO:1905050 positive regulation of metallopeptidase activity;GO:1904683 regulation of metalloendopeptidase activity	0.0	0.0	0.0	0.0	0.0	0.0	0.0	1.0	0.0	0.0	0.0	0.0	0.0	0.0	0.0	0.0	0.0	0.0	0.0	0.0
Ncor2	20602	symbol	M. musculus	20602	M. musculus	Ncor2	nuclear receptor co-repressor 2	GO:0060509 type I pneumocyte differentiation;GO:1903799 negative regulation of production of miRNAs involved in gene silencing by miRNA;GO:0060766 negative regulation of androgen receptor signaling pathway	0.0	0.0	0.0	1.0	1.0	0.0	0.0	0.0	1.0	1.0	0.0	0.0	0.0	0.0	1.0	0.0	1.0	0.0	1.0	0.0
Cpne5	240058	symbol	M. musculus	240058	M. musculus	Cpne5	copine V	GO:1903861 positive regulation of dendrite extension;GO:1903859 regulation of dendrite extension;GO:0097484 dendrite extension	0.0	0.0	0.0	0.0	0.0	0.0	1.0	0.0	0.0	0.0	0.0	0.0	0.0	0.0	0.0	0.0	0.0	0.0	0.0	0.0
Hist1h2ap	319171	gene_synonym	M. musculus	319171	M. musculus	H2ac24	H2A clustered histone 24	GO:0006342 chromatin silencing;GO:0045814 negative regulation of gene expression, epigenetic;GO:0097549 chromatin organization involved in negative regulation of transcription	0.0	0.0	0.0	0.0	0.0	1.0	0.0	0.0	0.0	0.0	0.0	0.0	0.0	0.0	1.0	0.0	0.0	0.0	0.0	0.0
Ube2h	22214	symbol	M. musculus	22214	M. musculus	Ube2h	ubiquitin-conjugating enzyme E2H	GO:0070979 protein K11-linked ubiquitination;GO:0070936 protein K48-linked ubiquitination;GO:0000209 protein polyubiquitination	0.0	0.0	0.0	1.0	0.0	0.0	0.0	0.0	0.0	0.0	0.0	0.0	0.0	0.0	0.0	0.0	0.0	0.0	0.0	0.0
Six4	20474	symbol	M. musculus	20474	M. musculus	Six4	sine oculis-related homeobox 4	GO:1902725 negative regulation of satellite cell differentiation;GO:0072095 regulation of branch elongation involved in ureteric bud branching;GO:0072106 regulation of ureteric bud formation	0.0	0.0	0.0	0.0	0.0	0.0	1.0	1.0	0.0	0.0	0.0	0.0	0.0	0.0	0.0	1.0	0.0	0.0	1.0	0.0
Gtf2a1	83602	symbol	M. musculus	83602	M. musculus	Gtf2a1	general transcription factor II A, 1	GO:0006367 transcription initiation from RNA polymerase II promoter;GO:0006352 DNA-templated transcription, initiation;GO:0006366 transcription by RNA polymerase II	0.0	0.0	0.0	0.0	0.0	0.0	0.0	0.0	0.0	0.0	0.0	0.0	0.0	0.0	0.0	0.0	0.0	0.0	0.0	0.0
Hspd1	15510	symbol	M. musculus	15510	M. musculus	Hspd1	heat shock protein 1 (chaperonin)	GO:0034514 mitochondrial unfolded protein response;GO:0002842 positive regulation of T cell mediated immune response to tumor cell;GO:0045041 protein import into mitochondrial intermembrane space	0.0	0.0	0.0	0.0	0.0	0.0	0.0	0.0	0.0	0.0	1.0	0.0	0.0	0.0	0.0	0.0	0.0	0.0	0.0	0.0
Bik	12124	symbol	M. musculus	12124	M. musculus	Bik	BCL2-interacting killer	GO:0090200 positive regulation of release of cytochrome c from mitochondria;GO:0090199 regulation of release of cytochrome c from mitochondria;GO:0001836 release of cytochrome c from mitochondria	0.0	0.0	0.0	0.0	0.0	0.0	0.0	0.0	0.0	0.0	1.0	1.0	0.0	0.0	0.0	0.0	0.0	0.0	0.0	0.0
Ap3b2	11775	symbol	M. musculus	11775	M. musculus	Ap3b2	adaptor-related protein complex 3, beta 2 subunit	GO:0048490 anterograde synaptic vesicle transport;GO:0099514 synaptic vesicle cytoskeletal transport;GO:0099517 synaptic vesicle transport along microtubule	0.0	0.0	0.0	0.0	0.0	0.0	0.0	0.0	0.0	0.0	0.0	0.0	0.0	0.0	0.0	0.0	0.0	0.0	0.0	0.0
Sms	20603	symbol	M. musculus	20603	M. musculus	Sms	spermine synthase	GO:0006597 spermine biosynthetic process;GO:0008215 spermine metabolic process;GO:0006596 polyamine biosynthetic process	0.0	0.0	0.0	0.0	0.0	0.0	0.0	0.0	0.0	0.0	0.0	0.0	0.0	0.0	0.0	0.0	0.0	0.0	0.0	0.0
Asb4	65255	symbol	M. musculus	65255	M. musculus	Asb4	ankyrin repeat and SOCS box-containing 4	GO:2001214 positive regulation of vasculogenesis;GO:2001212 regulation of vasculogenesis;GO:0051865 protein autoubiquitination	0.0	0.0	0.0	0.0	0.0	0.0	0.0	0.0	0.0	0.0	0.0	0.0	0.0	0.0	0.0	0.0	0.0	0.0	0.0	0.0
Plcg2	234779	symbol	M. musculus	234779	M. musculus	Plcg2	phospholipase C, gamma 2	GO:0002316 follicular B cell differentiation;GO:0032237 activation of store-operated calcium channel activity;GO:1901341 positive regulation of store-operated calcium channel activity	0.0	0.0	0.0	0.0	0.0	0.0	0.0	0.0	1.0	0.0	0.0	0.0	0.0	0.0	1.0	0.0	0.0	1.0	0.0	0.0
Tfap2c	21420	symbol	M. musculus	21420	M. musculus	Tfap2c	transcription factor AP-2, gamma	GO:0060598 dichotomous subdivision of terminal units involved in mammary gland duct morphogenesis;GO:0060750 epithelial cell proliferation involved in mammary gland duct elongation;GO:0060751 branch elongation involved in mammary gland duct branching	1.0	1.0	0.0	0.0	1.0	0.0	1.0	1.0	0.0	0.0	0.0	0.0	0.0	0.0	0.0	1.0	1.0	0.0	0.0	0.0
Enc1	13803	symbol	M. musculus	13803	M. musculus	Enc1	ectodermal-neural cortex 1	GO:0010499 proteasomal ubiquitin-independent protein catabolic process;GO:0017148 negative regulation of translation;GO:0034249 negative regulation of cellular amide metabolic process	0.0	0.0	0.0	0.0	0.0	0.0	0.0	0.0	0.0	0.0	0.0	0.0	0.0	0.0	0.0	0.0	0.0	0.0	0.0	0.0
Eif4g1	208643	symbol	M. musculus	208643	M. musculus	Eif4g1	eukaryotic translation initiation factor 4, gamma 1	GO:1905535 regulation of eukaryotic translation initiation factor 4F complex assembly;GO:1905537 positive regulation of eukaryotic translation initiation factor 4F complex assembly;GO:1905610 regulation of mRNA cap binding	0.0	0.0	0.0	0.0	0.0	0.0	0.0	0.0	0.0	0.0	1.0	0.0	1.0	1.0	1.0	0.0	0.0	0.0	0.0	0.0
Cd59a	12509	symbol	M. musculus	12509	M. musculus	Cd59a	CD59a antigen	GO:0001971 negative regulation of activation of membrane attack complex;GO:0001969 regulation of activation of membrane attack complex;GO:0001905 activation of membrane attack complex	0.0	0.0	0.0	0.0	0.0	0.0	0.0	0.0	0.0	0.0	0.0	0.0	0.0	0.0	0.0	0.0	0.0	0.0	0.0	0.0
Phf3	213109	symbol	M. musculus	213109	M. musculus	Phf3	PHD finger protein 3		0.0	0.0	0.0	0.0	0.0	0.0	0.0	0.0	0.0	0.0	0.0	0.0	0.0	0.0	0.0	0.0	0.0	0.0	0.0	0.0
Tet2	214133	symbol	M. musculus	214133	M. musculus	Tet2	tet methylcytosine dioxygenase 2	GO:0019858 cytosine metabolic process;GO:0006211 5-methylcytosine catabolic process;GO:0019857 5-methylcytosine metabolic process	0.0	0.0	0.0	0.0	0.0	1.0	1.0	1.0	0.0	0.0	0.0	0.0	0.0	0.0	0.0	0.0	0.0	0.0	0.0	1.0
Etv5	104156	symbol	M. musculus	104156	M. musculus	Etv5	ets variant 5	GO:0060762 regulation of branching involved in mammary gland duct morphogenesis;GO:0048133 male germ-line stem cell asymmetric division;GO:0042078 germ-line stem cell division	1.0	0.0	0.0	0.0	0.0	0.0	0.0	1.0	0.0	0.0	0.0	0.0	0.0	0.0	0.0	0.0	0.0	0.0	1.0	0.0
Myo10	17909	symbol	M. musculus	17909	M. musculus	Myo10	myosin X	GO:0051489 regulation of filopodium assembly;GO:0046847 filopodium assembly;GO:0008360 regulation of cell shape	0.0	0.0	0.0	0.0	0.0	0.0	0.0	0.0	0.0	0.0	0.0	0.0	0.0	0.0	0.0	0.0	0.0	0.0	0.0	0.0
Pdcd4	18569	symbol	M. musculus	18569	M. musculus	Pdcd4	programmed cell death 4	GO:0060940 epithelial to mesenchymal transition involved in cardiac fibroblast development;GO:0060935 cardiac fibroblast cell differentiation;GO:0060936 cardiac fibroblast cell development	0.0	0.0	0.0	0.0	0.0	0.0	0.0	0.0	0.0	0.0	1.0	0.0	0.0	0.0	0.0	1.0	0.0	0.0	1.0	0.0
Anp32b	67628	symbol	M. musculus	67628	M. musculus	Anp32b	acidic (leucine-rich) nuclear phosphoprotein 32 family, member B	GO:0021591 ventricular system development;GO:1900087 positive regulation of G1/S transition of mitotic cell cycle;GO:1902808 positive regulation of cell cycle G1/S phase transition	0.0	0.0	0.0	0.0	0.0	0.0	0.0	0.0	0.0	0.0	0.0	0.0	1.0	0.0	0.0	0.0	0.0	0.0	0.0	0.0
Fzd10	93897	symbol	M. musculus	93897	M. musculus	Fzd10	frizzled class receptor 10	GO:0038031 non-canonical Wnt signaling pathway via JNK cascade;GO:0038030 non-canonical Wnt signaling pathway via MAPK cascade;GO:0034260 negative regulation of GTPase activity	0.0	0.0	1.0	0.0	0.0	0.0	0.0	0.0	0.0	0.0	0.0	0.0	0.0	1.0	0.0	0.0	0.0	0.0	0.0	0.0
Ifitm1	68713	symbol	M. musculus	68713	M. musculus	Ifitm1	interferon induced transmembrane protein 1	GO:0035455 response to interferon-alpha;GO:0046597 negative regulation of viral entry into host cell;GO:1903901 negative regulation of viral life cycle	0.0	0.0	0.0	0.0	0.0	0.0	0.0	0.0	0.0	0.0	0.0	0.0	0.0	0.0	0.0	0.0	0.0	0.0	0.0	0.0
Cdkn2aip	70925	symbol	M. musculus	70925	M. musculus	Cdkn2aip	CDKN2A interacting protein	GO:0030307 positive regulation of cell growth;GO:0030308 negative regulation of cell growth;GO:0045926 negative regulation of growth	0.0	0.0	0.0	0.0	0.0	0.0	0.0	0.0	0.0	0.0	0.0	0.0	0.0	0.0	0.0	0.0	0.0	0.0	0.0	0.0
Ubtf	21429	symbol	M. musculus	21429	M. musculus	Ubtf	upstream binding transcription factor, RNA polymerase I	GO:0006362 transcription elongation from RNA polymerase I promoter;GO:0006361 transcription initiation from RNA polymerase I promoter;GO:0000183 rDNA heterochromatin assembly	0.0	0.0	0.0	0.0	0.0	1.0	0.0	0.0	0.0	0.0	0.0	0.0	0.0	0.0	0.0	0.0	0.0	0.0	0.0	0.0
Rsl24d1	225215	symbol	M. musculus	225215	M. musculus	Rsl24d1	ribosomal L24 domain containing 1	GO:1902626 assembly of large subunit precursor of preribosome;GO:0000027 ribosomal large subunit assembly;GO:0042255 ribosome assembly	0.0	0.0	0.0	0.0	0.0	0.0	0.0	0.0	0.0	0.0	0.0	0.0	0.0	0.0	0.0	0.0	0.0	0.0	0.0	0.0
Usp10	22224	symbol	M. musculus	22224	M. musculus	Usp10	ubiquitin specific peptidase 10	GO:0043124 negative regulation of I-kappaB kinase/NF-kappaB signaling;GO:0030330 DNA damage response, signal transduction by p53 class mediator;GO:0071347 cellular response to interleukin-1	0.0	0.0	0.0	0.0	0.0	0.0	0.0	0.0	0.0	0.0	0.0	0.0	0.0	0.0	1.0	0.0	0.0	0.0	0.0	0.0
Rgma	244058	symbol	M. musculus	244058	M. musculus	Rgma	repulsive guidance molecule family member A	GO:0048671 negative regulation of collateral sprouting;GO:1900121 negative regulation of receptor binding;GO:0051044 positive regulation of membrane protein ectodomain proteolysis	0.0	0.0	0.0	0.0	0.0	0.0	1.0	1.0	0.0	0.0	0.0	0.0	0.0	0.0	0.0	0.0	0.0	0.0	1.0	0.0
Liph	239759	symbol	M. musculus	239759	M. musculus	Liph	lipase, member H	GO:0019433 triglyceride catabolic process;GO:0046461 neutral lipid catabolic process;GO:0046464 acylglycerol catabolic process	0.0	0.0	0.0	0.0	0.0	0.0	0.0	0.0	1.0	0.0	0.0	0.0	0.0	0.0	0.0	0.0	0.0	0.0	0.0	0.0
Cd24a	12484	symbol	M. musculus	12484	M. musculus	Cd24a	CD24a antigen	GO:0032599 protein transport out of membrane raft;GO:0032600 chemokine receptor transport out of membrane raft;GO:0033606 chemokine receptor transport within lipid bilayer	0.0	0.0	0.0	0.0	0.0	0.0	0.0	0.0	0.0	0.0	1.0	0.0	0.0	1.0	0.0	1.0	0.0	1.0	1.0	0.0
Tnks2	74493	symbol	M. musculus	74493	M. musculus	Tnks2	tankyrase, TRF1-interacting ankyrin-related ADP-ribose polymerase 2	GO:0070212 protein poly-ADP-ribosylation;GO:0070213 protein auto-ADP-ribosylation;GO:1904355 positive regulation of telomere capping	0.0	0.0	1.0	0.0	0.0	0.0	1.0	0.0	0.0	0.0	0.0	1.0	0.0	0.0	1.0	0.0	0.0	0.0	0.0	0.0
Tdh	58865	symbol	M. musculus	58865	M. musculus	Tdh	L-threonine dehydrogenase	GO:0006567 threonine catabolic process;GO:0006566 threonine metabolic process;GO:0009068 aspartate family amino acid catabolic process	0.0	0.0	0.0	0.0	0.0	0.0	0.0	0.0	0.0	0.0	0.0	0.0	0.0	0.0	0.0	0.0	0.0	0.0	0.0	0.0
Tomm20	67952	symbol	M. musculus	67952	M. musculus	Tomm20	translocase of outer mitochondrial membrane 20	GO:0016031 tRNA import into mitochondrion;GO:0035927 RNA import into mitochondrion;GO:0051031 tRNA transport	0.0	0.0	0.0	0.0	0.0	0.0	0.0	0.0	0.0	0.0	0.0	0.0	0.0	0.0	1.0	0.0	0.0	0.0	0.0	0.0
Eif4ebp1	13685	symbol	M. musculus	13685	M. musculus	Eif4ebp1	eukaryotic translation initiation factor 4E binding protein 1	GO:0002192 IRES-dependent translational initiation of linear mRNA;GO:0110017 cap-independent translational initiation of linear mRNA;GO:0002190 cap-independent translational initiation	0.0	0.0	0.0	0.0	0.0	0.0	0.0	0.0	0.0	0.0	0.0	0.0	1.0	0.0	0.0	0.0	0.0	0.0	0.0	0.0
2810004N23Rik	66523	symbol	M. musculus	66523	M. musculus	2810004N23Rik	RIKEN cDNA 2810004N23 gene		0.0	0.0	0.0	0.0	0.0	0.0	0.0	0.0	0.0	0.0	0.0	0.0	0.0	0.0	0.0	0.0	0.0	0.0	0.0	0.0
Osbpl6	99031	symbol	M. musculus	99031	M. musculus	Osbpl6	oxysterol binding protein-like 6	GO:0032371 regulation of sterol transport;GO:0032374 regulation of cholesterol transport;GO:0030301 cholesterol transport	0.0	0.0	0.0	0.0	0.0	0.0	0.0	0.0	1.0	0.0	0.0	0.0	0.0	0.0	0.0	0.0	0.0	1.0	0.0	0.0
Rpl22l1	68028	symbol	M. musculus	68028	M. musculus	Rpl22l1	ribosomal protein L22 like 1	GO:0002181 cytoplasmic translation;GO:0006412 translation;GO:0043043 peptide biosynthetic process	0.0	0.0	0.0	0.0	0.0	0.0	0.0	0.0	0.0	0.0	0.0	0.0	0.0	0.0	0.0	0.0	0.0	0.0	0.0	0.0
Rcc2	108911	symbol	M. musculus	108911	M. musculus	Rcc2	regulator of chromosome condensation 2	GO:0072356 chromosome passenger complex localization to kinetochore;GO:0051987 positive regulation of attachment of spindle microtubules to kinetochore;GO:0051988 regulation of attachment of spindle microtubules to kinetochore	0.0	0.0	0.0	0.0	0.0	0.0	0.0	0.0	0.0	0.0	0.0	1.0	1.0	1.0	1.0	0.0	0.0	0.0	1.0	0.0
Fam177a	73385	symbol	M. musculus	73385	M. musculus	Fam177a	family with sequence similarity 177, member A		0.0	0.0	0.0	0.0	0.0	0.0	0.0	0.0	0.0	0.0	0.0	0.0	0.0	0.0	0.0	0.0	0.0	0.0	0.0	0.0
Calcoco2	76815	symbol	M. musculus	76815	M. musculus	Calcoco2	calcium binding and coiled-coil domain 2	GO:1901098 positive regulation of autophagosome maturation;GO:0098792 xenophagy;GO:1901096 regulation of autophagosome maturation	0.0	0.0	0.0	0.0	0.0	0.0	0.0	0.0	0.0	0.0	0.0	1.0	0.0	0.0	0.0	0.0	0.0	0.0	0.0	0.0
Sugt1	67955	symbol	M. musculus	67955	M. musculus	Sugt1	SGT1, suppressor of G2 allele of SKP1 (S. cerevisiae)	GO:0043946 positive regulation of catalytic activity in other organism involved in symbiotic interaction;GO:0043947 positive regulation by host of symbiont catalytic activity;GO:0052203 modulation of catalytic activity in other organism involved in symbiotic interaction	0.0	0.0	0.0	1.0	0.0	0.0	0.0	0.0	0.0	0.0	0.0	0.0	0.0	0.0	0.0	0.0	0.0	0.0	0.0	0.0
Gigyf1	57330	symbol	M. musculus	57330	M. musculus	Gigyf1	GRB10 interacting GYF protein 1	GO:0048009 insulin-like growth factor receptor signaling pathway;GO:0007169 transmembrane receptor protein tyrosine kinase signaling pathway;GO:0007167 enzyme linked receptor protein signaling pathway	0.0	0.0	0.0	0.0	0.0	0.0	0.0	0.0	0.0	0.0	0.0	0.0	0.0	0.0	0.0	0.0	0.0	0.0	0.0	0.0
Gstp2	14869	symbol	M. musculus	14869	M. musculus	Gstp2	glutathione S-transferase, pi 2	GO:0006749 glutathione metabolic process;GO:0006575 cellular modified amino acid metabolic process;GO:0006790 sulfur compound metabolic process	0.0	0.0	0.0	0.0	0.0	0.0	0.0	0.0	0.0	0.0	0.0	0.0	0.0	0.0	1.0	0.0	0.0	0.0	0.0	0.0
Psma4	26441	symbol	M. musculus	26441	M. musculus	Psma4	proteasome subunit alpha 4	GO:0010499 proteasomal ubiquitin-independent protein catabolic process;GO:0043161 proteasome-mediated ubiquitin-dependent protein catabolic process;GO:0010498 proteasomal protein catabolic process	0.0	0.0	0.0	0.0	0.0	0.0	0.0	0.0	0.0	0.0	0.0	0.0	0.0	0.0	1.0	0.0	0.0	0.0	0.0	0.0
Ddx3x	13205	symbol	M. musculus	13205	M. musculus	Ddx3x	DEAD box helicase 3, X-linked	GO:0034159 regulation of toll-like receptor 8 signaling pathway;GO:0034161 positive regulation of toll-like receptor 8 signaling pathway;GO:1902523 positive regulation of protein K63-linked ubiquitination	0.0	0.0	1.0	0.0	0.0	0.0	0.0	0.0	0.0	0.0	1.0	1.0	1.0	1.0	0.0	0.0	0.0	1.0	0.0	0.0
E2f3	13557	symbol	M. musculus	13557	M. musculus	E2f3	E2F transcription factor 3	GO:1905461 positive regulation of vascular associated smooth muscle cell apoptotic process;GO:0070345 negative regulation of fat cell proliferation;GO:1905288 vascular associated smooth muscle cell apoptotic process	0.0	0.0	0.0	0.0	0.0	0.0	0.0	0.0	0.0	0.0	1.0	0.0	1.0	0.0	1.0	1.0	0.0	0.0	0.0	0.0
Mapk13	26415	symbol	M. musculus	26415	M. musculus	Mapk13	mitogen-activated protein kinase 13	GO:0072709 cellular response to sorbitol;GO:0072740 cellular response to anisomycin;GO:0072739 response to anisomycin	0.0	0.0	0.0	1.0	0.0	0.0	0.0	0.0	0.0	0.0	0.0	0.0	0.0	0.0	0.0	0.0	0.0	0.0	0.0	0.0
Csnk2a1	12995	symbol	M. musculus	12995	M. musculus	Csnk2a1	casein kinase 2, alpha 1 polypeptide	GO:2000059 negative regulation of ubiquitin-dependent protein catabolic process;GO:1905818 regulation of chromosome separation;GO:1903051 negative regulation of proteolysis involved in cellular protein catabolic process	0.0	0.0	1.0	0.0	0.0	0.0	0.0	0.0	1.0	0.0	0.0	1.0	1.0	1.0	1.0	0.0	0.0	0.0	0.0	0.0
Timmdc1	76916	symbol	M. musculus	76916	M. musculus	Timmdc1	translocase of inner mitochondrial membrane domain containing 1		0.0	0.0	0.0	0.0	0.0	0.0	0.0	0.0	0.0	0.0	0.0	0.0	0.0	0.0	0.0	0.0	0.0	0.0	0.0	0.0
Cubn	65969	symbol	M. musculus	65969	M. musculus	Cubn	cubilin (intrinsic factor-cobalamin receptor)	GO:0042366 cobalamin catabolic process;GO:0020028 endocytic hemoglobin import into cell;GO:0140420 heme import into cell	1.0	0.0	0.0	0.0	0.0	0.0	0.0	0.0	1.0	0.0	0.0	0.0	0.0	0.0	0.0	0.0	1.0	0.0	0.0	0.0
Chd9	109151	symbol	M. musculus	109151	M. musculus	Chd9	chromodomain helicase DNA binding protein 9	GO:0006325 chromatin organization;GO:0051276 chromosome organization;GO:0006996 organelle organization	0.0	0.0	0.0	0.0	0.0	1.0	0.0	0.0	1.0	0.0	0.0	0.0	0.0	0.0	1.0	0.0	0.0	0.0	0.0	0.0
Klhl24	75785	symbol	M. musculus	75785	M. musculus	Klhl24	kelch-like 24	GO:2000312 regulation of kainate selective glutamate receptor activity;GO:0045109 intermediate filament organization;GO:0045104 intermediate filament cytoskeleton organization	0.0	0.0	0.0	0.0	0.0	0.0	0.0	0.0	0.0	0.0	0.0	0.0	0.0	0.0	0.0	0.0	0.0	0.0	0.0	0.0
Prdm14	383491	symbol	M. musculus	383491	M. musculus	Prdm14	PR domain containing 14	GO:0034972 histone H3-R26 methylation;GO:0060817 inactivation of paternal X chromosome;GO:0001827 inner cell mass cell fate commitment	0.0	1.0	0.0	0.0	0.0	1.0	0.0	0.0	0.0	0.0	0.0	0.0	0.0	0.0	0.0	0.0	1.0	0.0	0.0	1.0
Nudt4	71207	symbol	M. musculus	71207	M. musculus	Nudt4	nudix (nucleoside diphosphate linked moiety X)-type motif 4	GO:0071543 diphosphoinositol polyphosphate metabolic process;GO:1901906 diadenosine pentaphosphate metabolic process;GO:1901907 diadenosine pentaphosphate catabolic process	0.0	0.0	0.0	0.0	0.0	0.0	0.0	0.0	1.0	0.0	0.0	0.0	0.0	0.0	0.0	0.0	0.0	0.0	0.0	0.0
Epb41l3	13823	symbol	M. musculus	13823	M. musculus	Epb41l3	erythrocyte membrane protein band 4.1 like 3	GO:0002175 protein localization to paranode region of axon;GO:0071205 protein localization to juxtaparanode region of axon;GO:0030913 paranodal junction assembly	0.0	0.0	0.0	0.0	0.0	0.0	0.0	0.0	0.0	0.0	0.0	0.0	0.0	0.0	0.0	0.0	0.0	0.0	0.0	0.0
Smarca2	67155	symbol	M. musculus	67155	M. musculus	Smarca2	SWI/SNF related, matrix associated, actin dependent regulator of chromatin, subfamily a, member 2	GO:0035887 aortic smooth muscle cell differentiation;GO:0061484 hematopoietic stem cell homeostasis;GO:0035886 vascular associated smooth muscle cell differentiation	1.0	0.0	0.0	0.0	0.0	1.0	0.0	0.0	0.0	0.0	0.0	0.0	0.0	0.0	0.0	1.0	0.0	0.0	0.0	0.0
Ndufaf4	68493	symbol	M. musculus	68493	M. musculus	Ndufaf4	NADH:ubiquinone oxidoreductase complex assembly factor 4	GO:0010257 NADH dehydrogenase complex assembly;GO:0032981 mitochondrial respiratory chain complex I assembly;GO:0033108 mitochondrial respiratory chain complex assembly	0.0	0.0	0.0	0.0	0.0	0.0	0.0	0.0	0.0	0.0	0.0	0.0	0.0	0.0	0.0	0.0	0.0	0.0	0.0	0.0
Spry2	24064	symbol	M. musculus	24064	M. musculus	Spry2	sprouty RTK signaling antagonist 2	GO:0051387 negative regulation of neurotrophin TRK receptor signaling pathway;GO:1902747 negative regulation of lens fiber cell differentiation;GO:0060449 bud elongation involved in lung branching	0.0	0.0	0.0	1.0	1.0	0.0	1.0	1.0	0.0	0.0	0.0	0.0	1.0	1.0	0.0	1.0	0.0	0.0	1.0	0.0
C1qbp	12261	symbol	M. musculus	12261	M. musculus	C1qbp	complement component 1, q subcomponent binding protein	GO:0039534 negative regulation of MDA-5 signaling pathway;GO:1901165 positive regulation of trophoblast cell migration;GO:0039533 regulation of MDA-5 signaling pathway	0.0	0.0	0.0	0.0	0.0	0.0	0.0	0.0	0.0	0.0	1.0	0.0	0.0	0.0	0.0	0.0	0.0	0.0	1.0	0.0
Itgb3	16416	symbol	M. musculus	16416	M. musculus	Itgb3	integrin beta 3	GO:1900729 regulation of adenylate cyclase-inhibiting opioid receptor signaling pathway;GO:1900731 positive regulation of adenylate cyclase-inhibiting opioid receptor signaling pathway;GO:2000476 positive regulation of opioid receptor signaling pathway	0.0	0.0	0.0	0.0	0.0	0.0	0.0	0.0	0.0	0.0	0.0	0.0	0.0	1.0	0.0	1.0	0.0	1.0	1.0	0.0
Ywhab	54401	symbol	M. musculus	54401	M. musculus	Ywhab	tyrosine 3-monooxygenase/tryptophan 5-monooxygenase activation protein, beta polypeptide	GO:0051220 cytoplasmic sequestering of protein;GO:0035308 negative regulation of protein dephosphorylation;GO:0045744 negative regulation of G protein-coupled receptor signaling pathway	0.0	0.0	0.0	0.0	0.0	0.0	0.0	0.0	0.0	0.0	0.0	0.0	0.0	1.0	1.0	0.0	0.0	1.0	0.0	0.0
Rbp1	19659	symbol	M. musculus	19659	M. musculus	Rbp1	retinol binding protein 1, cellular	GO:0033189 response to vitamin A;GO:0006776 vitamin A metabolic process;GO:0002138 retinoic acid biosynthetic process	0.0	0.0	0.0	0.0	0.0	0.0	0.0	0.0	1.0	0.0	0.0	0.0	0.0	0.0	0.0	0.0	0.0	1.0	0.0	0.0
Pmm1	29858	symbol	M. musculus	29858	M. musculus	Pmm1	phosphomannomutase 1	GO:0009298 GDP-mannose biosynthetic process;GO:0019673 GDP-mannose metabolic process;GO:0006013 mannose metabolic process	0.0	0.0	0.0	0.0	0.0	0.0	0.0	0.0	0.0	0.0	0.0	0.0	0.0	0.0	0.0	0.0	0.0	0.0	0.0	0.0
Tln2	70549	symbol	M. musculus	70549	M. musculus	Tln2	talin 2	GO:0098609 cell-cell adhesion;GO:0007155 cell adhesion;GO:0022610 biological adhesion	0.0	0.0	0.0	0.0	0.0	0.0	0.0	0.0	0.0	0.0	0.0	0.0	0.0	0.0	0.0	0.0	0.0	0.0	0.0	0.0
Grsf1	231413	symbol	M. musculus	231413	M. musculus	Grsf1	G-rich RNA sequence binding factor 1	GO:0000962 positive regulation of mitochondrial RNA catabolic process;GO:0000960 regulation of mitochondrial RNA catabolic process;GO:0000957 mitochondrial RNA catabolic process	1.0	0.0	0.0	0.0	0.0	0.0	0.0	1.0	0.0	0.0	0.0	0.0	0.0	0.0	0.0	0.0	0.0	0.0	0.0	0.0
Ppp2cb	19053	symbol	M. musculus	19053	M. musculus	Ppp2cb	protein phosphatase 2 (formerly 2A), catalytic subunit, beta isoform	GO:1904528 positive regulation of microtubule binding;GO:1904526 regulation of microtubule binding;GO:0010288 response to lead ion	0.0	0.0	0.0	1.0	0.0	0.0	0.0	0.0	0.0	0.0	0.0	0.0	0.0	0.0	1.0	0.0	0.0	0.0	0.0	0.0
Socs2	216233	symbol	M. musculus	216233	M. musculus	Socs2	suppressor of cytokine signaling 2	GO:0060396 growth hormone receptor signaling pathway;GO:0071378 cellular response to growth hormone stimulus;GO:0040015 negative regulation of multicellular organism growth	1.0	0.0	0.0	1.0	0.0	0.0	1.0	1.0	0.0	0.0	0.0	0.0	0.0	0.0	0.0	0.0	0.0	0.0	0.0	0.0
Dstn	56431	symbol	M. musculus	56431	M. musculus	Dstn	destrin	GO:0030043 actin filament fragmentation;GO:0030836 positive regulation of actin filament depolymerization;GO:1901881 positive regulation of protein depolymerization	0.0	0.0	0.0	0.0	0.0	0.0	0.0	0.0	0.0	0.0	0.0	1.0	0.0	0.0	0.0	0.0	0.0	0.0	0.0	0.0
Set	56086	symbol	M. musculus	56086	M. musculus	Set	SET nuclear oncogene	GO:0006334 nucleosome assembly;GO:0034728 nucleosome organization;GO:0031497 chromatin assembly	0.0	0.0	0.0	0.0	0.0	1.0	0.0	0.0	0.0	0.0	0.0	0.0	0.0	0.0	1.0	0.0	0.0	0.0	0.0	0.0
Coro1b	23789	symbol	M. musculus	23789	M. musculus	Coro1b	coronin, actin binding protein 1B	GO:2000393 negative regulation of lamellipodium morphogenesis;GO:0071672 negative regulation of smooth muscle cell chemotaxis;GO:0090135 actin filament branching	0.0	0.0	0.0	0.0	0.0	0.0	0.0	0.0	0.0	0.0	0.0	1.0	0.0	0.0	0.0	0.0	0.0	0.0	0.0	0.0
Mreg	381269	symbol	M. musculus	381269	M. musculus	Mreg	melanoregulin	GO:0072385 minus-end-directed organelle transport along microtubule;GO:0042640 anagen;GO:0032402 melanosome transport	0.0	0.0	0.0	0.0	0.0	0.0	0.0	0.0	0.0	0.0	0.0	0.0	0.0	0.0	0.0	0.0	0.0	0.0	0.0	0.0
Pecam1	18613	symbol	M. musculus	18613	M. musculus	Pecam1	platelet/endothelial cell adhesion molecule 1	GO:0150107 positive regulation of protein localization to cell-cell junction;GO:0150106 regulation of protein localization to cell-cell junction;GO:0090673 endothelial cell-matrix adhesion	0.0	0.0	0.0	0.0	1.0	0.0	0.0	0.0	0.0	0.0	0.0	0.0	0.0	1.0	0.0	0.0	0.0	0.0	0.0	0.0
Foxr1	382074	symbol	M. musculus	382074	M. musculus	Foxr1	forkhead box R1	GO:0006355 regulation of transcription, DNA-templated;GO:1903506 regulation of nucleic acid-templated transcription;GO:2001141 regulation of RNA biosynthetic process	0.0	0.0	0.0	0.0	0.0	0.0	0.0	0.0	0.0	0.0	0.0	0.0	0.0	0.0	0.0	0.0	0.0	0.0	0.0	0.0
Spen	56381	symbol	M. musculus	56381	M. musculus	Spen	spen family transcription repressor	GO:0007219 Notch signaling pathway;GO:0000375 RNA splicing, via transesterification reactions;GO:0000377 RNA splicing, via transesterification reactions with bulged adenosine as nucleophile	0.0	0.0	0.0	0.0	0.0	0.0	0.0	0.0	0.0	0.0	0.0	0.0	0.0	0.0	0.0	0.0	0.0	0.0	1.0	0.0
Cad	69719	symbol	M. musculus	69719	M. musculus	Cad	carbamoyl-phosphate synthetase 2, aspartate transcarbamylase, and dihydroorotase	GO:0019240 citrulline biosynthetic process;GO:0006207 'de novo' pyrimidine nucleobase biosynthetic process;GO:0000052 citrulline metabolic process	1.0	0.0	0.0	0.0	0.0	0.0	0.0	0.0	1.0	0.0	0.0	0.0	0.0	0.0	0.0	0.0	0.0	0.0	0.0	0.0
Ifitm3	66141	symbol	M. musculus	66141	M. musculus	Ifitm3	interferon induced transmembrane protein 3	GO:0032897 negative regulation of viral transcription;GO:0046782 regulation of viral transcription;GO:0035455 response to interferon-alpha	0.0	0.0	0.0	0.0	0.0	0.0	0.0	0.0	0.0	0.0	0.0	0.0	0.0	0.0	0.0	1.0	0.0	0.0	0.0	0.0
Notch2	18129	symbol	M. musculus	18129	M. musculus	Notch2	notch 2	GO:0045967 negative regulation of growth rate;GO:0035622 intrahepatic bile duct development;GO:0072014 proximal tubule development	0.0	0.0	0.0	0.0	1.0	0.0	1.0	1.0	0.0	0.0	1.0	0.0	1.0	0.0	0.0	1.0	1.0	0.0	1.0	0.0
Grik3	14807	symbol	M. musculus	14807	M. musculus	Grik3	glutamate receptor, ionotropic, kainate 3	GO:0051967 negative regulation of synaptic transmission, glutamatergic;GO:0007216 G protein-coupled glutamate receptor signaling pathway;GO:0007215 glutamate receptor signaling pathway	0.0	0.0	0.0	0.0	0.0	0.0	0.0	0.0	0.0	0.0	0.0	0.0	0.0	0.0	0.0	0.0	0.0	0.0	0.0	0.0
Gm3448	100041639	gene_synonym	M. musculus	100041639	M. musculus	Dynlt2a2	dynein light chain Tctex-type 2A2		0.0	0.0	0.0	0.0	0.0	0.0	0.0	0.0	0.0	0.0	0.0	0.0	0.0	0.0	0.0	0.0	0.0	0.0	0.0	0.0
Zfp36l1	12192	symbol	M. musculus	12192	M. musculus	Zfp36l1	zinc finger protein 36, C3H type-like 1	GO:0097403 cellular response to raffinose;GO:1901545 response to raffinose;GO:0003342 proepicardium development	0.0	0.0	0.0	0.0	1.0	0.0	1.0	1.0	0.0	1.0	0.0	0.0	1.0	0.0	1.0	1.0	1.0	0.0	1.0	0.0
Uchl1	22223	symbol	M. musculus	22223	M. musculus	Uchl1	ubiquitin carboxy-terminal hydrolase L1	GO:0007412 axon target recognition;GO:0019896 axonal transport of mitochondrion;GO:0034643 establishment of mitochondrion localization, microtubule-mediated	0.0	0.0	0.0	0.0	0.0	0.0	0.0	0.0	0.0	0.0	0.0	0.0	0.0	1.0	1.0	0.0	0.0	0.0	0.0	0.0
Trib3	228775	symbol	M. musculus	228775	M. musculus	Trib3	tribbles pseudokinase 3	GO:0045717 negative regulation of fatty acid biosynthetic process;GO:0051443 positive regulation of ubiquitin-protein transferase activity;GO:0045922 negative regulation of fatty acid metabolic process	0.0	0.0	0.0	0.0	0.0	0.0	0.0	0.0	1.0	1.0	1.0	0.0	0.0	1.0	1.0	0.0	0.0	0.0	1.0	0.0
Usp9x	22284	symbol	M. musculus	22284	M. musculus	Usp9x	ubiquitin specific peptidase 9, X chromosome	GO:0021698 cerebellar cortex structural organization;GO:0071947 protein deubiquitination involved in ubiquitin-dependent protein catabolic process;GO:1901537 positive regulation of DNA demethylation	0.0	0.0	0.0	1.0	0.0	0.0	1.0	0.0	0.0	0.0	0.0	1.0	0.0	0.0	1.0	0.0	1.0	0.0	0.0	1.0
Srpk1	20815	symbol	M. musculus	20815	M. musculus	Srpk1	serine/arginine-rich protein specific kinase 1	GO:0045070 positive regulation of viral genome replication;GO:0000245 spliceosomal complex assembly;GO:0045071 negative regulation of viral genome replication	0.0	0.0	0.0	0.0	0.0	0.0	0.0	0.0	0.0	0.0	0.0	1.0	0.0	0.0	0.0	0.0	0.0	0.0	0.0	0.0
Tjp1	21872	symbol	M. musculus	21872	M. musculus	Tjp1	tight junction protein 1	GO:2000250 negative regulation of actin cytoskeleton reorganization;GO:1905605 positive regulation of blood-brain barrier permeability;GO:0071896 protein localization to adherens junction	0.0	0.0	0.0	0.0	1.0	0.0	0.0	0.0	0.0	0.0	0.0	0.0	0.0	0.0	0.0	0.0	1.0	0.0	0.0	0.0
Mov10	17454	symbol	M. musculus	17454	M. musculus	Mov10	Mov10 RISC complex RNA helicase	GO:0010525 regulation of transposition, RNA-mediated;GO:0010526 negative regulation of transposition, RNA-mediated;GO:0032197 transposition, RNA-mediated	0.0	0.0	0.0	0.0	0.0	0.0	0.0	0.0	0.0	0.0	0.0	0.0	0.0	0.0	0.0	0.0	0.0	0.0	0.0	0.0
Prdm1	12142	symbol	M. musculus	12142	M. musculus	Prdm1	PR domain containing 1, with ZNF domain	GO:0033082 regulation of extrathymic T cell differentiation;GO:1990654 sebum secreting cell proliferation;GO:0033078 extrathymic T cell differentiation	0.0	0.0	0.0	0.0	1.0	1.0	1.0	1.0	0.0	0.0	0.0	0.0	0.0	0.0	0.0	1.0	1.0	0.0	0.0	0.0
Syne2	319565	symbol	M. musculus	319565	M. musculus	Syne2	spectrin repeat containing, nuclear envelope 2	GO:0031022 nuclear migration along microfilament;GO:0021817 nucleokinesis involved in cell motility in cerebral cortex radial glia guided migration;GO:0021815 modulation of microtubule cytoskeleton involved in cerebral cortex radial glia guided migration	0.0	0.0	0.0	0.0	0.0	0.0	0.0	0.0	0.0	0.0	0.0	0.0	0.0	0.0	0.0	0.0	0.0	0.0	0.0	0.0
Rbm26	74213	symbol	M. musculus	74213	M. musculus	Rbm26	RNA binding motif protein 26	GO:0010923 negative regulation of phosphatase activity;GO:0035305 negative regulation of dephosphorylation;GO:0010921 regulation of phosphatase activity	0.0	0.0	0.0	0.0	0.0	0.0	0.0	0.0	0.0	0.0	0.0	0.0	0.0	1.0	0.0	0.0	0.0	0.0	0.0	0.0
Lamb1	16777	symbol	M. musculus	16777	M. musculus	Lamb1	laminin B1	GO:0021812 neuronal-glial interaction involved in cerebral cortex radial glia guided migration;GO:0070831 basement membrane assembly;GO:0021801 cerebral cortex radial glia guided migration	0.0	0.0	0.0	0.0	0.0	0.0	0.0	0.0	0.0	0.0	0.0	0.0	0.0	0.0	0.0	0.0	0.0	0.0	0.0	0.0
Kmt2d	381022	symbol	M. musculus	381022	M. musculus	Kmt2d	lysine (K)-specific methyltransferase 2D	GO:0001555 oocyte growth;GO:0044648 histone H3-K4 dimethylation;GO:0097692 histone H3-K4 monomethylation	1.0	0.0	0.0	0.0	0.0	1.0	1.0	0.0	0.0	0.0	0.0	0.0	0.0	0.0	0.0	0.0	1.0	0.0	0.0	0.0
Gm26917	119086081	symbol	M. musculus	119086081	M. musculus	Gm26917	predicted gene, 26917		0.0	0.0	0.0	0.0	0.0	0.0	0.0	0.0	0.0	0.0	0.0	0.0	0.0	0.0	0.0	0.0	0.0	0.0	0.0	0.0
Cdh1	12550	symbol	M. musculus	12550	M. musculus	Cdh1	cadherin 1	GO:0035847 uterine epithelium development;GO:0035846 oviduct epithelium development;GO:0071680 response to indole-3-methanol	1.0	0.0	1.0	0.0	1.0	0.0	0.0	1.0	0.0	0.0	0.0	0.0	0.0	0.0	0.0	1.0	1.0	0.0	0.0	0.0
Slc24a5	317750	symbol	M. musculus	317750	M. musculus	Slc24a5	solute carrier family 24, member 5	GO:0048022 negative regulation of melanin biosynthetic process;GO:1900377 negative regulation of secondary metabolite biosynthetic process;GO:0043455 regulation of secondary metabolic process	0.0	0.0	0.0	0.0	0.0	0.0	0.0	0.0	1.0	0.0	0.0	0.0	0.0	0.0	0.0	0.0	0.0	0.0	0.0	0.0
Usp22	216825	symbol	M. musculus	216825	M. musculus	Usp22	ubiquitin specific peptidase 22	GO:0016578 histone deubiquitination;GO:0016574 histone ubiquitination;GO:0016579 protein deubiquitination	0.0	0.0	0.0	0.0	0.0	1.0	0.0	0.0	0.0	0.0	0.0	0.0	1.0	0.0	1.0	0.0	0.0	0.0	0.0	0.0
Hspe1-rs1	628438	symbol	M. musculus	628438	M. musculus	Hspe1-rs1	heat shock protein 1 (chaperonin 10), related sequence 1	GO:0007565 female pregnancy;GO:0044706 multi-multicellular organism process;GO:0044703 multi-organism reproductive process	0.0	0.0	0.0	0.0	0.0	0.0	0.0	0.0	0.0	0.0	0.0	0.0	0.0	0.0	0.0	0.0	0.0	0.0	0.0	0.0
Cul4b	72584	symbol	M. musculus	72584	M. musculus	Cul4b	cullin 4B	GO:0070914 UV-damage excision repair;GO:0035518 histone H2A monoubiquitination;GO:0033522 histone H2A ubiquitination	0.0	0.0	0.0	1.0	0.0	1.0	0.0	0.0	0.0	0.0	0.0	0.0	1.0	0.0	0.0	0.0	0.0	0.0	0.0	0.0
Wdr75	73674	symbol	M. musculus	73674	M. musculus	Wdr75	WD repeat domain 75	GO:2000234 positive regulation of rRNA processing;GO:2000232 regulation of rRNA processing;GO:0045943 positive regulation of transcription by RNA polymerase I	0.0	0.0	0.0	0.0	0.0	0.0	0.0	0.0	0.0	0.0	0.0	0.0	0.0	0.0	0.0	0.0	0.0	0.0	0.0	0.0
Glis3	226075	symbol	M. musculus	226075	M. musculus	Glis3	GLIS family zinc finger 3	GO:0000122 negative regulation of transcription by RNA polymerase II;GO:0045944 positive regulation of transcription by RNA polymerase II;GO:0045892 negative regulation of transcription, DNA-templated	0.0	0.0	0.0	0.0	0.0	0.0	0.0	0.0	0.0	0.0	0.0	0.0	0.0	0.0	0.0	0.0	0.0	0.0	0.0	0.0
Dnase2a	13423	symbol	M. musculus	13423	M. musculus	Dnase2a	deoxyribonuclease II alpha	GO:0006309 apoptotic DNA fragmentation;GO:0000737 DNA catabolic process, endonucleolytic;GO:0030262 apoptotic nuclear changes	0.0	0.0	0.0	0.0	0.0	0.0	0.0	0.0	0.0	0.0	0.0	0.0	0.0	0.0	0.0	0.0	0.0	0.0	0.0	0.0
Wdr43	72515	symbol	M. musculus	72515	M. musculus	Wdr43	WD repeat domain 43	GO:2000234 positive regulation of rRNA processing;GO:2000232 regulation of rRNA processing;GO:0045943 positive regulation of transcription by RNA polymerase I	0.0	1.0	0.0	0.0	0.0	0.0	0.0	0.0	0.0	0.0	0.0	0.0	0.0	0.0	0.0	0.0	0.0	0.0	0.0	0.0
Pdha1	18597	symbol	M. musculus	18597	M. musculus	Pdha1	pyruvate dehydrogenase E1 alpha 1	GO:0061732 mitochondrial acetyl-CoA biosynthetic process from pyruvate;GO:0006086 acetyl-CoA biosynthetic process from pyruvate;GO:0006085 acetyl-CoA biosynthetic process	0.0	0.0	0.0	0.0	0.0	0.0	0.0	0.0	0.0	0.0	0.0	0.0	0.0	0.0	0.0	0.0	0.0	0.0	0.0	0.0
Dppa2	73703	symbol	M. musculus	73703	M. musculus	Dppa2	developmental pluripotency associated 2	GO:0060484 lung-associated mesenchyme development;GO:2000648 positive regulation of stem cell proliferation;GO:0072091 regulation of stem cell proliferation	0.0	1.0	0.0	0.0	0.0	1.0	0.0	0.0	0.0	0.0	0.0	0.0	0.0	0.0	0.0	0.0	0.0	0.0	0.0	0.0
Ddit4	74747	symbol	M. musculus	74747	M. musculus	Ddit4	DNA-damage-inducible transcript 4	GO:0045820 negative regulation of glycolytic process;GO:0010801 negative regulation of peptidyl-threonine phosphorylation;GO:1900543 negative regulation of purine nucleotide metabolic process	0.0	0.0	0.0	0.0	0.0	0.0	0.0	0.0	0.0	0.0	1.0	0.0	0.0	1.0	0.0	0.0	0.0	0.0	0.0	0.0
Atrx	22589	symbol	M. musculus	22589	M. musculus	Atrx	ATRX, chromatin remodeler	GO:0035128 post-embryonic forelimb morphogenesis;GO:0097393 telomeric repeat-containing RNA transcription;GO:0097394 telomeric repeat-containing RNA transcription by RNA polymerase II	1.0	0.0	0.0	0.0	1.0	1.0	1.0	0.0	0.0	0.0	0.0	1.0	1.0	0.0	1.0	0.0	0.0	0.0	0.0	0.0
Zbed5	71970	symbol	M. musculus	71970	M. musculus	Zbed5	zinc finger, BED type containing 5		0.0	0.0	0.0	0.0	0.0	0.0	0.0	0.0	0.0	0.0	0.0	0.0	0.0	0.0	0.0	0.0	0.0	0.0	0.0	0.0
Nr5a2	26424	symbol	M. musculus	26424	M. musculus	Nr5a2	nuclear receptor subfamily 5, group A, member 2	GO:0061113 pancreas morphogenesis;GO:0045070 positive regulation of viral genome replication;GO:0008206 bile acid metabolic process	1.0	0.0	0.0	0.0	1.0	0.0	0.0	0.0	1.0	0.0	0.0	0.0	0.0	0.0	0.0	0.0	0.0	1.0	0.0	0.0
Ndufv3	78330	symbol	M. musculus	78330	M. musculus	Ndufv3	NADH:ubiquinone oxidoreductase core subunit V3	GO:0042775 mitochondrial ATP synthesis coupled electron transport;GO:0042773 ATP synthesis coupled electron transport;GO:0022904 respiratory electron transport chain	0.0	0.0	0.0	0.0	0.0	0.0	0.0	0.0	0.0	0.0	0.0	0.0	0.0	0.0	0.0	0.0	0.0	0.0	0.0	0.0
Rrn3	106298	symbol	M. musculus	106298	M. musculus	Rrn3	RRN3 RNA polymerase I transcription factor homolog (yeast)	GO:0007000 nucleolus organization;GO:0006361 transcription initiation from RNA polymerase I promoter;GO:0007028 cytoplasm organization	0.0	0.0	0.0	0.0	0.0	0.0	0.0	0.0	0.0	0.0	1.0	0.0	0.0	0.0	0.0	0.0	1.0	0.0	0.0	0.0
Ssbp1	381760	symbol	M. musculus	381760	M. musculus	Ssbp1	single-stranded DNA binding protein 1	GO:1905464 positive regulation of DNA duplex unwinding;GO:1905776 positive regulation of DNA helicase activity;GO:1905774 regulation of DNA helicase activity	0.0	0.0	0.0	0.0	0.0	0.0	0.0	0.0	0.0	0.0	0.0	1.0	0.0	0.0	0.0	0.0	0.0	0.0	0.0	0.0
Fgd1	14163	symbol	M. musculus	14163	M. musculus	Fgd1	FYVE, RhoGEF and PH domain containing 1	GO:0046847 filopodium assembly;GO:0035023 regulation of Rho protein signal transduction;GO:0008360 regulation of cell shape	0.0	0.0	0.0	0.0	0.0	0.0	0.0	0.0	0.0	0.0	0.0	0.0	0.0	0.0	0.0	0.0	0.0	0.0	0.0	0.0
Pgbd5	209966	symbol	M. musculus	209966	M. musculus	Pgbd5	piggyBac transposable element derived 5	GO:0006313 transposition, DNA-mediated;GO:0098038 non-replicative transposition, DNA-mediated;GO:0032196 transposition	0.0	0.0	0.0	0.0	0.0	0.0	0.0	0.0	0.0	0.0	0.0	0.0	0.0	0.0	0.0	0.0	0.0	0.0	0.0	0.0
Stk35	67333	symbol	M. musculus	67333	M. musculus	Stk35	serine/threonine kinase 35	GO:0051321 meiotic cell cycle;GO:0022414 reproductive process;GO:0000003 reproduction	0.0	0.0	0.0	0.0	0.0	0.0	0.0	0.0	0.0	0.0	0.0	0.0	0.0	0.0	0.0	0.0	0.0	0.0	0.0	0.0
Atf7ip	54343	symbol	M. musculus	54343	M. musculus	Atf7ip	activating transcription factor 7 interacting protein	GO:0090309 positive regulation of DNA methylation-dependent heterochromatin assembly;GO:0031453 positive regulation of heterochromatin assembly;GO:0120263 positive regulation of heterochromatin organization	0.0	0.0	0.0	0.0	0.0	1.0	0.0	0.0	0.0	0.0	0.0	1.0	0.0	0.0	0.0	0.0	0.0	0.0	0.0	1.0
Cyba	13057	symbol	M. musculus	13057	M. musculus	Cyba	cytochrome b-245, alpha polypeptide	GO:0003083 negative regulation of renal output by angiotensin;GO:0003106 negative regulation of glomerular filtration by angiotensin;GO:0014895 smooth muscle hypertrophy	0.0	0.0	0.0	0.0	0.0	0.0	0.0	0.0	0.0	0.0	0.0	0.0	0.0	0.0	1.0	1.0	0.0	1.0	0.0	0.0
Cebpb	12608	symbol	M. musculus	12608	M. musculus	Cebpb	CCAAT/enhancer binding protein (C/EBP), beta	GO:2000120 positive regulation of sodium-dependent phosphate transport;GO:0002432 granuloma formation;GO:1901329 regulation of odontoblast differentiation	0.0	0.0	0.0	0.0	1.0	0.0	0.0	1.0	0.0	1.0	1.0	0.0	0.0	0.0	1.0	1.0	1.0	0.0	0.0	0.0
Ppm1h	319468	symbol	M. musculus	319468	M. musculus	Ppm1h	protein phosphatase 1H (PP2C domain containing)	GO:0006470 protein dephosphorylation;GO:0016311 dephosphorylation;GO:0006796 phosphate-containing compound metabolic process	0.0	0.0	0.0	0.0	0.0	0.0	0.0	0.0	0.0	0.0	0.0	0.0	0.0	0.0	0.0	0.0	0.0	0.0	0.0	0.0
Erh	13877	symbol	M. musculus	13877	M. musculus	Erh	ERH mRNA splicing and mitosis factor	GO:0001649 osteoblast differentiation;GO:0001503 ossification;GO:0030154 cell differentiation	0.0	0.0	0.0	0.0	0.0	0.0	0.0	0.0	0.0	0.0	0.0	0.0	0.0	0.0	0.0	0.0	0.0	0.0	0.0	0.0
Lars2	102436	symbol	M. musculus	102436	M. musculus	Lars2	leucyl-tRNA synthetase, mitochondrial	GO:0006429 leucyl-tRNA aminoacylation;GO:0006418 tRNA aminoacylation for protein translation;GO:0043039 tRNA aminoacylation	0.0	0.0	0.0	0.0	0.0	0.0	0.0	0.0	0.0	0.0	0.0	0.0	0.0	0.0	0.0	0.0	0.0	0.0	0.0	0.0
G3bp1	27041	symbol	M. musculus	27041	M. musculus	G3bp1	GTPase activating protein (SH3 domain) binding protein 1	GO:0062029 positive regulation of stress granule assembly;GO:0062028 regulation of stress granule assembly;GO:0034063 stress granule assembly	0.0	0.0	1.0	0.0	0.0	0.0	0.0	0.0	0.0	0.0	0.0	1.0	0.0	0.0	0.0	0.0	0.0	0.0	0.0	0.0
Dll1	13388	symbol	M. musculus	13388	M. musculus	Dll1	delta like canonical Notch ligand 1	GO:0021688 cerebellar molecular layer formation;GO:0097102 endothelial tip cell fate specification;GO:0021687 cerebellar molecular layer morphogenesis	0.0	1.0	0.0	0.0	1.0	0.0	1.0	1.0	0.0	0.0	0.0	0.0	0.0	0.0	0.0	1.0	1.0	0.0	1.0	0.0
Etnk1	75320	symbol	M. musculus	75320	M. musculus	Etnk1	ethanolamine kinase 1	GO:0006646 phosphatidylethanolamine biosynthetic process;GO:0046337 phosphatidylethanolamine metabolic process;GO:0046474 glycerophospholipid biosynthetic process	0.0	0.0	0.0	0.0	0.0	0.0	0.0	0.0	1.0	0.0	0.0	0.0	0.0	0.0	0.0	0.0	0.0	0.0	0.0	0.0
Ccnjl	380694	symbol	M. musculus	380694	M. musculus	Ccnjl	cyclin J-like	GO:0000079 regulation of cyclin-dependent protein serine/threonine kinase activity;GO:1904029 regulation of cyclin-dependent protein kinase activity;GO:0044772 mitotic cell cycle phase transition	0.0	0.0	0.0	0.0	0.0	0.0	0.0	0.0	0.0	0.0	0.0	0.0	1.0	1.0	0.0	0.0	0.0	0.0	0.0	0.0
Plekhg1	213783	symbol	M. musculus	213783	M. musculus	Plekhg1	pleckstrin homology domain containing, family G (with RhoGef domain) member 1		0.0	0.0	0.0	0.0	0.0	0.0	0.0	0.0	0.0	0.0	0.0	0.0	0.0	0.0	0.0	0.0	0.0	0.0	0.0	0.0
Sgk1	20393	symbol	M. musculus	20393	M. musculus	Sgk1	serum/glucocorticoid regulated kinase 1	GO:0043402 glucocorticoid mediated signaling pathway;GO:1904044 response to aldosterone;GO:1904045 cellular response to aldosterone	1.0	0.0	0.0	1.0	0.0	0.0	0.0	0.0	0.0	0.0	0.0	0.0	0.0	0.0	0.0	0.0	0.0	0.0	1.0	0.0
Gtpbp4	69237	symbol	M. musculus	69237	M. musculus	Gtpbp4	GTP binding protein 4	GO:0033342 negative regulation of collagen binding;GO:0033341 regulation of collagen binding;GO:0000463 maturation of LSU-rRNA from tricistronic rRNA transcript (SSU-rRNA, 5.8S rRNA, LSU-rRNA)	0.0	0.0	0.0	0.0	0.0	0.0	0.0	0.0	0.0	0.0	0.0	0.0	0.0	1.0	0.0	1.0	0.0	0.0	0.0	0.0
Ccdc6	76551	symbol	M. musculus	76551	M. musculus	Ccdc6	coiled-coil domain containing 6		0.0	0.0	0.0	0.0	0.0	0.0	0.0	0.0	0.0	0.0	0.0	0.0	0.0	0.0	0.0	0.0	0.0	0.0	0.0	0.0
Smarcad1	13990	symbol	M. musculus	13990	M. musculus	Smarcad1	SWI/SNF-related, matrix-associated actin-dependent regulator of chromatin, subfamily a, containing DEAD/H box 1	GO:0070933 histone H4 deacetylation;GO:0070932 histone H3 deacetylation;GO:0000729 DNA double-strand break processing	1.0	0.0	0.0	0.0	0.0	1.0	0.0	0.0	0.0	0.0	0.0	1.0	0.0	0.0	0.0	0.0	0.0	0.0	0.0	0.0
Tspan3	56434	symbol	M. musculus	56434	M. musculus	Tspan3	tetraspanin 3		0.0	0.0	0.0	0.0	0.0	0.0	0.0	0.0	0.0	0.0	0.0	0.0	0.0	0.0	0.0	0.0	0.0	0.0	0.0	0.0
3110040N11Rik	67290	symbol	M. musculus	67290	M. musculus	3110040N11Rik	RIKEN cDNA 3110040N11 gene		0.0	0.0	0.0	0.0	0.0	0.0	0.0	0.0	0.0	0.0	0.0	0.0	0.0	0.0	0.0	0.0	0.0	0.0	0.0	0.0
Nhp2	52530	symbol	M. musculus	52530	M. musculus	Nhp2	NHP2 ribonucleoprotein	GO:0031120 snRNA pseudouridine synthesis;GO:0040031 snRNA modification;GO:0031118 rRNA pseudouridine synthesis	0.0	0.0	0.0	0.0	0.0	0.0	0.0	0.0	0.0	0.0	0.0	0.0	0.0	0.0	1.0	0.0	0.0	0.0	0.0	0.0
Ldhb	16832	symbol	M. musculus	16832	M. musculus	Ldhb	lactate dehydrogenase B	GO:0019244 lactate biosynthetic process from pyruvate;GO:0019249 lactate biosynthetic process;GO:0006089 lactate metabolic process	0.0	0.0	0.0	0.0	0.0	0.0	0.0	0.0	1.0	0.0	0.0	0.0	0.0	0.0	0.0	0.0	0.0	0.0	0.0	0.0
Ubfd1	28018	symbol	M. musculus	28018	M. musculus	Ubfd1	ubiquitin family domain containing 1		0.0	0.0	0.0	0.0	0.0	0.0	0.0	0.0	0.0	0.0	0.0	0.0	0.0	0.0	0.0	0.0	0.0	0.0	0.0	0.0
Ubc	22190	symbol	M. musculus	22190	M. musculus	Ubc	ubiquitin C	GO:0019941 modification-dependent protein catabolic process;GO:0043632 modification-dependent macromolecule catabolic process;GO:0016567 protein ubiquitination	0.0	0.0	0.0	1.0	0.0	0.0	0.0	0.0	0.0	0.0	0.0	0.0	0.0	0.0	1.0	0.0	0.0	0.0	0.0	0.0
Fam169a	320557	symbol	M. musculus	320557	M. musculus	Fam169a	family with sequence similarity 169, member A		0.0	0.0	0.0	0.0	0.0	0.0	0.0	0.0	0.0	0.0	0.0	0.0	0.0	0.0	0.0	0.0	0.0	0.0	0.0	0.0
Snhg15	100041286	symbol	M. musculus	100041286	M. musculus	Snhg15	small nucleolar RNA host gene 15		0.0	0.0	0.0	0.0	0.0	0.0	0.0	0.0	0.0	0.0	0.0	0.0	0.0	0.0	0.0	0.0	0.0	0.0	0.0	0.0
D10Wsu102e	28109	gene_synonym	M. musculus	28109	M. musculus	Nopchap1	NOP protein chaperone 1		0.0	0.0	0.0	0.0	0.0	0.0	0.0	0.0	0.0	0.0	0.0	0.0	0.0	0.0	0.0	0.0	0.0	0.0	0.0	0.0
Dmrt1	50796	symbol	M. musculus	50796	M. musculus	Dmrt1	doublesex and mab-3 related transcription factor 1	GO:0060903 positive regulation of meiosis I;GO:1900107 regulation of nodal signaling pathway;GO:2000020 positive regulation of male gonad development	0.0	0.0	0.0	0.0	1.0	0.0	0.0	0.0	0.0	0.0	0.0	1.0	1.0	0.0	0.0	0.0	0.0	0.0	0.0	0.0
Bhlhe41	79362	symbol	M. musculus	79362	M. musculus	Bhlhe41	basic helix-loop-helix family, member e41	GO:0010944 negative regulation of transcription by competitive promoter binding;GO:0010832 negative regulation of myotube differentiation;GO:0051154 negative regulation of striated muscle cell differentiation	0.0	0.0	0.0	0.0	0.0	0.0	0.0	0.0	0.0	0.0	0.0	0.0	0.0	0.0	0.0	0.0	0.0	0.0	1.0	0.0
Psmd7	17463	symbol	M. musculus	17463	M. musculus	Psmd7	proteasome (prosome, macropain) 26S subunit, non-ATPase, 7	GO:0043161 proteasome-mediated ubiquitin-dependent protein catabolic process;GO:0010498 proteasomal protein catabolic process;GO:0006511 ubiquitin-dependent protein catabolic process	0.0	0.0	0.0	0.0	0.0	0.0	0.0	0.0	0.0	0.0	0.0	0.0	0.0	0.0	1.0	0.0	0.0	0.0	0.0	0.0
Arid5b	71371	symbol	M. musculus	71371	M. musculus	Arid5b	AT rich interactive domain 5B (MRF1-like)	GO:0060613 fat pad development;GO:0030325 adrenal gland development;GO:0060325 face morphogenesis	0.0	0.0	0.0	0.0	0.0	0.0	1.0	1.0	0.0	1.0	0.0	0.0	0.0	0.0	0.0	0.0	0.0	0.0	0.0	0.0
Slc9a3r1	26941	symbol	M. musculus	26941	M. musculus	Slc9a3r1	solute carrier family 9 (sodium/hydrogen exchanger), member 3 regulator 1	GO:0097291 renal phosphate ion absorption;GO:0032416 negative regulation of sodium:proton antiporter activity;GO:0051939 gamma-aminobutyric acid import	0.0	0.0	1.0	0.0	1.0	0.0	0.0	1.0	0.0	0.0	1.0	0.0	1.0	1.0	0.0	1.0	0.0	0.0	0.0	0.0
Gse1	382034	symbol	M. musculus	382034	M. musculus	Gse1	genetic suppressor element 1, coiled-coil protein		0.0	0.0	0.0	0.0	0.0	0.0	0.0	0.0	0.0	0.0	0.0	0.0	0.0	0.0	0.0	0.0	0.0	0.0	0.0	0.0
Xpot	73192	symbol	M. musculus	73192	M. musculus	Xpot	exportin, tRNA (nuclear export receptor for tRNAs)	GO:0071528 tRNA re-export from nucleus;GO:0006409 tRNA export from nucleus;GO:0071431 tRNA-containing ribonucleoprotein complex export from nucleus	0.0	0.0	0.0	0.0	0.0	0.0	0.0	0.0	0.0	0.0	0.0	0.0	0.0	0.0	0.0	0.0	0.0	0.0	0.0	0.0
Rassf3	192678	symbol	M. musculus	192678	M. musculus	Rassf3	Ras association (RalGDS/AF-6) domain family member 3	GO:0042981 regulation of apoptotic process;GO:0043067 regulation of programmed cell death;GO:0010941 regulation of cell death	0.0	0.0	0.0	0.0	0.0	0.0	0.0	0.0	0.0	0.0	0.0	0.0	0.0	0.0	0.0	0.0	0.0	0.0	0.0	0.0
Trim24	21848	symbol	M. musculus	21848	M. musculus	Trim24	tripartite motif-containing 24	GO:0070562 regulation of vitamin D receptor signaling pathway;GO:0070561 vitamin D receptor signaling pathway;GO:0071305 cellular response to vitamin D	1.0	0.0	0.0	0.0	0.0	0.0	0.0	0.0	0.0	0.0	0.0	0.0	0.0	0.0	0.0	1.0	0.0	0.0	0.0	0.0
Nol9	74035	symbol	M. musculus	74035	M. musculus	Nol9	nucleolar protein 9	GO:0000448 cleavage in ITS2 between 5.8S rRNA and LSU-rRNA of tricistronic rRNA transcript (SSU-rRNA, 5.8S rRNA, LSU-rRNA);GO:0000478 endonucleolytic cleavage involved in rRNA processing;GO:0000479 endonucleolytic cleavage of tricistronic rRNA transcript (SSU-rRNA, 5.8S rRNA, LSU-rRNA)	0.0	0.0	0.0	0.0	0.0	0.0	0.0	0.0	0.0	0.0	0.0	0.0	0.0	0.0	0.0	0.0	0.0	0.0	0.0	0.0
Tdrd5	214575	symbol	M. musculus	214575	M. musculus	Tdrd5	tudor domain containing 5	GO:0030719 P granule organization;GO:0007308 oocyte construction;GO:0007309 oocyte axis specification	0.0	0.0	0.0	0.0	0.0	1.0	0.0	0.0	0.0	0.0	0.0	0.0	0.0	0.0	0.0	0.0	0.0	0.0	0.0	1.0
Med14	26896	symbol	M. musculus	26896	M. musculus	Med14	mediator complex subunit 14	GO:0060261 positive regulation of transcription initiation from RNA polymerase II promoter;GO:0060260 regulation of transcription initiation from RNA polymerase II promoter;GO:2000144 positive regulation of DNA-templated transcription, initiation	0.0	1.0	0.0	0.0	0.0	0.0	0.0	0.0	0.0	0.0	0.0	0.0	0.0	0.0	0.0	0.0	0.0	0.0	0.0	0.0
Gm3143	100041108	symbol	M. musculus	100041108	M. musculus	Gm3143	predicted gene 3143		0.0	0.0	0.0	0.0	0.0	0.0	0.0	0.0	0.0	0.0	0.0	0.0	0.0	0.0	0.0	0.0	0.0	0.0	0.0	0.0
Txndc5	105245	symbol	M. musculus	105245	M. musculus	Txndc5	thioredoxin domain containing 5	GO:0043277 apoptotic cell clearance;GO:0045454 cell redox homeostasis;GO:0006909 phagocytosis	0.0	0.0	0.0	0.0	0.0	0.0	0.0	0.0	0.0	0.0	0.0	0.0	0.0	0.0	0.0	0.0	0.0	0.0	0.0	0.0
Fat1	14107	symbol	M. musculus	14107	M. musculus	Fat1	FAT atypical cadherin 1	GO:0003412 establishment of epithelial cell apical/basal polarity involved in camera-type eye morphogenesis;GO:0045198 establishment of epithelial cell apical/basal polarity;GO:0035089 establishment of apical/basal cell polarity	0.0	0.0	0.0	0.0	1.0	0.0	0.0	1.0	0.0	0.0	0.0	0.0	0.0	0.0	0.0	0.0	0.0	0.0	0.0	0.0
Timp3	21859	symbol	M. musculus	21859	M. musculus	Timp3	tissue inhibitor of metalloproteinase 3	GO:1903984 positive regulation of TRAIL-activated apoptotic signaling pathway;GO:1903121 regulation of TRAIL-activated apoptotic signaling pathway;GO:1904684 negative regulation of metalloendopeptidase activity	0.0	0.0	0.0	0.0	0.0	0.0	0.0	0.0	0.0	0.0	1.0	0.0	0.0	1.0	0.0	0.0	0.0	0.0	0.0	0.0
Zfp710	209225	symbol	M. musculus	209225	M. musculus	Zfp710	zinc finger protein 710	GO:0006357 regulation of transcription by RNA polymerase II;GO:0006366 transcription by RNA polymerase II;GO:0006355 regulation of transcription, DNA-templated	0.0	0.0	0.0	0.0	0.0	0.0	0.0	0.0	0.0	0.0	0.0	0.0	0.0	0.0	0.0	0.0	0.0	0.0	0.0	0.0
Tle5	14797	symbol	M. musculus	14797	M. musculus	Tle5	TLE family member 5, transcriptional modulator	GO:2000210 positive regulation of anoikis;GO:2000209 regulation of anoikis;GO:0043276 anoikis	1.0	0.0	1.0	0.0	0.0	0.0	0.0	0.0	0.0	0.0	1.0	0.0	0.0	0.0	0.0	0.0	0.0	0.0	0.0	0.0
Pdk1	228026	symbol	M. musculus	228026	M. musculus	Pdk1	pyruvate dehydrogenase kinase, isoenzyme 1	GO:0010510 regulation of acetyl-CoA biosynthetic process from pyruvate;GO:0050812 regulation of acyl-CoA biosynthetic process;GO:0097411 hypoxia-inducible factor-1alpha signaling pathway	0.0	0.0	0.0	0.0	0.0	0.0	0.0	0.0	0.0	0.0	1.0	0.0	0.0	0.0	0.0	0.0	0.0	0.0	0.0	0.0
AU015836	385493	symbol	M. musculus	385493	M. musculus	AU015836	expressed sequence AU015836	GO:0045041 protein import into mitochondrial intermembrane space;GO:0022417 protein maturation by protein folding;GO:0044743 protein transmembrane import into intracellular organelle	0.0	0.0	0.0	0.0	0.0	0.0	0.0	0.0	0.0	0.0	0.0	0.0	0.0	0.0	0.0	0.0	0.0	0.0	0.0	0.0
Uri1	19777	symbol	M. musculus	19777	M. musculus	Uri1	URI1, prefoldin-like chaperone	GO:0010923 negative regulation of phosphatase activity;GO:0035305 negative regulation of dephosphorylation;GO:2001243 negative regulation of intrinsic apoptotic signaling pathway	0.0	0.0	0.0	0.0	0.0	0.0	0.0	0.0	0.0	0.0	1.0	0.0	0.0	1.0	0.0	0.0	0.0	0.0	0.0	0.0
1700021F05Rik	67851	gene_synonym	M. musculus	67851	M. musculus	Mtres1	mitochondrial transcription rescue factor 1	GO:1903108 regulation of mitochondrial transcription;GO:0006390 mitochondrial transcription;GO:0062125 regulation of mitochondrial gene expression	0.0	0.0	0.0	0.0	0.0	0.0	0.0	0.0	0.0	0.0	0.0	0.0	0.0	0.0	0.0	0.0	0.0	0.0	0.0	0.0
Gsr	14782	symbol	M. musculus	14782	M. musculus	Gsr	glutathione reductase	GO:0006749 glutathione metabolic process;GO:0045454 cell redox homeostasis;GO:0006575 cellular modified amino acid metabolic process	0.0	0.0	0.0	0.0	0.0	0.0	0.0	0.0	0.0	0.0	0.0	0.0	0.0	0.0	1.0	0.0	0.0	0.0	0.0	0.0
Chpt1	212862	symbol	M. musculus	212862	M. musculus	Chpt1	choline phosphotransferase 1	GO:0006663 platelet activating factor biosynthetic process;GO:0046469 platelet activating factor metabolic process;GO:0008611 ether lipid biosynthetic process	0.0	0.0	0.0	0.0	0.0	0.0	0.0	0.0	1.0	0.0	0.0	0.0	0.0	0.0	0.0	0.0	0.0	0.0	0.0	0.0
Sptbn2	20743	symbol	M. musculus	20743	M. musculus	Sptbn2	spectrin beta, non-erythrocytic 2	GO:0021692 cerebellar Purkinje cell layer morphogenesis;GO:0021680 cerebellar Purkinje cell layer development;GO:0021696 cerebellar cortex morphogenesis	0.0	0.0	0.0	0.0	0.0	0.0	1.0	0.0	0.0	0.0	0.0	0.0	0.0	0.0	0.0	0.0	0.0	0.0	0.0	0.0
Lrrc8d	231549	symbol	M. musculus	231549	M. musculus	Lrrc8d	leucine rich repeat containing 8D	GO:0015734 taurine transport;GO:0042918 alkanesulfonate transport;GO:0015810 aspartate transmembrane transport	0.0	0.0	0.0	0.0	0.0	0.0	0.0	0.0	0.0	0.0	0.0	0.0	0.0	0.0	0.0	0.0	0.0	0.0	0.0	0.0
Tdrd1	83561	symbol	M. musculus	83561	M. musculus	Tdrd1	tudor domain containing 1	GO:0043046 DNA methylation involved in gamete generation;GO:0034587 piRNA metabolic process;GO:0006305 DNA alkylation	0.0	0.0	0.0	0.0	0.0	1.0	0.0	0.0	0.0	0.0	0.0	0.0	0.0	0.0	0.0	0.0	0.0	0.0	0.0	1.0
Glt1d1	319804	symbol	M. musculus	319804	M. musculus	Glt1d1	glycosyltransferase 1 domain containing 1		0.0	0.0	0.0	0.0	0.0	0.0	0.0	0.0	0.0	0.0	0.0	0.0	0.0	0.0	0.0	0.0	0.0	0.0	0.0	0.0
Dapk1	69635	symbol	M. musculus	69635	M. musculus	Dapk1	death associated protein kinase 1	GO:0071447 cellular response to hydroperoxide;GO:0033194 response to hydroperoxide;GO:2000310 regulation of NMDA receptor activity	0.0	0.0	0.0	0.0	0.0	0.0	0.0	0.0	0.0	0.0	1.0	0.0	0.0	0.0	0.0	0.0	0.0	0.0	0.0	0.0
Skil	20482	symbol	M. musculus	20482	M. musculus	Skil	SKI-like	GO:1902231 positive regulation of intrinsic apoptotic signaling pathway in response to DNA damage;GO:1902043 positive regulation of extrinsic apoptotic signaling pathway via death domain receptors;GO:0070306 lens fiber cell differentiation	0.0	0.0	0.0	1.0	1.0	0.0	0.0	0.0	0.0	0.0	1.0	0.0	1.0	0.0	0.0	0.0	1.0	0.0	1.0	0.0
Pcnp	76302	symbol	M. musculus	76302	M. musculus	Pcnp	PEST proteolytic signal containing nuclear protein	GO:0043161 proteasome-mediated ubiquitin-dependent protein catabolic process;GO:0010498 proteasomal protein catabolic process;GO:0006511 ubiquitin-dependent protein catabolic process	0.0	0.0	0.0	0.0	0.0	0.0	0.0	0.0	0.0	0.0	0.0	0.0	0.0	0.0	0.0	0.0	0.0	0.0	0.0	0.0
Gnpda1	26384	symbol	M. musculus	26384	M. musculus	Gnpda1	glucosamine-6-phosphate deaminase 1	GO:0046370 fructose biosynthetic process;GO:0006043 glucosamine catabolic process;GO:0006046 N-acetylglucosamine catabolic process	0.0	0.0	0.0	0.0	0.0	0.0	0.0	0.0	1.0	0.0	0.0	0.0	0.0	0.0	0.0	0.0	0.0	0.0	0.0	0.0
Ttc28	209683	symbol	M. musculus	209683	M. musculus	Ttc28	tetratricopeptide repeat domain 28	GO:0007346 regulation of mitotic cell cycle;GO:0051301 cell division;GO:0000278 mitotic cell cycle	0.0	0.0	0.0	0.0	0.0	0.0	0.0	0.0	0.0	0.0	0.0	0.0	1.0	0.0	0.0	0.0	0.0	0.0	0.0	0.0
Sap18b	100041953	symbol	M. musculus	100041953	M. musculus	Sap18b	Sin3-associated polypeptide 18B		0.0	0.0	0.0	0.0	0.0	0.0	0.0	0.0	0.0	0.0	0.0	0.0	0.0	0.0	0.0	0.0	0.0	0.0	0.0	0.0
Gnl3	30877	symbol	M. musculus	30877	M. musculus	Gnl3	guanine nucleotide binding protein-like 3 (nucleolar)	GO:1904816 positive regulation of protein localization to chromosome, telomeric region;GO:1904814 regulation of protein localization to chromosome, telomeric region;GO:0033235 positive regulation of protein sumoylation	0.0	1.0	0.0	0.0	0.0	1.0	0.0	0.0	0.0	0.0	0.0	1.0	0.0	0.0	0.0	0.0	0.0	0.0	0.0	0.0
Timm9	30056	symbol	M. musculus	30056	M. musculus	Timm9	translocase of inner mitochondrial membrane 9	GO:0045039 protein insertion into mitochondrial inner membrane;GO:0072321 chaperone-mediated protein transport;GO:0051204 protein insertion into mitochondrial membrane	0.0	0.0	0.0	0.0	0.0	0.0	0.0	0.0	0.0	0.0	0.0	0.0	0.0	0.0	0.0	0.0	0.0	0.0	0.0	0.0
Syne1	64009	symbol	M. musculus	64009	M. musculus	Syne1	spectrin repeat containing, nuclear envelope 1	GO:0061886 negative regulation of mini excitatory postsynaptic potential;GO:1903353 regulation of nucleus organization;GO:0043578 nuclear matrix organization	0.0	0.0	1.0	0.0	0.0	0.0	0.0	0.0	0.0	0.0	0.0	0.0	0.0	0.0	0.0	0.0	0.0	1.0	0.0	0.0
mt-Nd6	17722	gene_synonym	M. musculus	17722	M. musculus	ND6	NADH dehydrogenase subunit 6		0.0	0.0	0.0	0.0	0.0	0.0	0.0	0.0	0.0	0.0	0.0	0.0	0.0	0.0	0.0	0.0	0.0	0.0	0.0	0.0
Taf5l	102162	symbol	M. musculus	102162	M. musculus	Taf5l	TATA-box binding protein associated factor 5 like	GO:1904672 regulation of somatic stem cell population maintenance;GO:2000036 regulation of stem cell population maintenance;GO:0035019 somatic stem cell population maintenance	0.0	1.0	0.0	0.0	0.0	1.0	0.0	0.0	0.0	0.0	0.0	0.0	0.0	0.0	0.0	0.0	0.0	0.0	0.0	0.0
L3mbtl3	237339	symbol	M. musculus	237339	M. musculus	L3mbtl3	L3MBTL3 histone methyl-lysine binding protein	GO:0043249 erythrocyte maturation;GO:0030851 granulocyte differentiation;GO:0030225 macrophage differentiation	0.0	0.0	0.0	0.0	0.0	1.0	0.0	0.0	0.0	0.0	0.0	0.0	0.0	0.0	0.0	0.0	0.0	0.0	0.0	0.0
Sfrp2	20319	symbol	M. musculus	20319	M. musculus	Sfrp2	secreted frizzled-related protein 2	GO:0061185 negative regulation of dermatome development;GO:0045992 negative regulation of embryonic development;GO:0042662 negative regulation of mesodermal cell fate specification	0.0	0.0	1.0	0.0	1.0	0.0	1.0	1.0	0.0	1.0	1.0	0.0	0.0	1.0	0.0	1.0	0.0	0.0	1.0	0.0
Larp1	73158	symbol	M. musculus	73158	M. musculus	Larp1	La ribonucleoprotein domain family, member 1	GO:0072752 cellular response to rapamycin;GO:1901355 response to rapamycin;GO:0071362 cellular response to ether	0.0	0.0	0.0	0.0	0.0	0.0	0.0	0.0	0.0	0.0	0.0	0.0	0.0	0.0	0.0	0.0	0.0	0.0	0.0	0.0
Tanc1	66860	symbol	M. musculus	66860	M. musculus	Tanc1	tetratricopeptide repeat, ankyrin repeat and coiled-coil containing 1	GO:0097062 dendritic spine maintenance;GO:0007520 myoblast fusion;GO:0000768 syncytium formation by plasma membrane fusion	0.0	0.0	0.0	0.0	0.0	0.0	0.0	0.0	0.0	0.0	0.0	0.0	0.0	0.0	0.0	0.0	0.0	0.0	0.0	0.0
Amt	434437	symbol	M. musculus	434437	M. musculus	Amt	aminomethyltransferase	GO:0006546 glycine catabolic process;GO:0019464 glycine decarboxylation via glycine cleavage system;GO:0009071 serine family amino acid catabolic process	0.0	0.0	0.0	0.0	0.0	0.0	0.0	0.0	0.0	0.0	0.0	0.0	0.0	0.0	0.0	0.0	0.0	0.0	0.0	0.0
Smchd1	74355	symbol	M. musculus	74355	M. musculus	Smchd1	SMC hinge domain containing 1	GO:0060820 inactivation of X chromosome by heterochromatin assembly;GO:0060821 inactivation of X chromosome by DNA methylation;GO:0070868 heterochromatin organization involved in chromatin silencing	0.0	0.0	0.0	0.0	0.0	1.0	0.0	0.0	0.0	0.0	0.0	0.0	0.0	0.0	0.0	0.0	0.0	0.0	0.0	0.0
Trp53	22059	symbol	M. musculus	22059	M. musculus	Trp53	transformation related protein 53	GO:1905856 negative regulation of pentose-phosphate shunt;GO:1990248 regulation of transcription from RNA polymerase II promoter in response to DNA damage;GO:1902689 negative regulation of NAD metabolic process	1.0	1.0	0.0	1.0	0.0	1.0	1.0	1.0	1.0	0.0	1.0	1.0	1.0	1.0	1.0	1.0	1.0	0.0	1.0	0.0
Suclg1	56451	symbol	M. musculus	56451	M. musculus	Suclg1	succinate-CoA ligase, GDP-forming, alpha subunit	GO:0006104 succinyl-CoA metabolic process;GO:0006105 succinate metabolic process;GO:0006099 tricarboxylic acid cycle	0.0	0.0	0.0	0.0	0.0	0.0	0.0	0.0	0.0	0.0	0.0	0.0	0.0	0.0	0.0	0.0	0.0	0.0	0.0	0.0
Ppp1r14b	18938	symbol	M. musculus	18938	M. musculus	Ppp1r14b	protein phosphatase 1, regulatory inhibitor subunit 14B	GO:0045087 innate immune response;GO:0098542 defense response to other organism;GO:0042325 regulation of phosphorylation	0.0	0.0	0.0	0.0	0.0	0.0	0.0	0.0	0.0	0.0	0.0	0.0	0.0	0.0	0.0	0.0	0.0	0.0	0.0	0.0
Plekhf2	71801	symbol	M. musculus	71801	M. musculus	Plekhf2	pleckstrin homology domain containing, family F (with FYVE domain) member 2	GO:0015031 protein transport;GO:0015833 peptide transport;GO:0042886 amide transport	0.0	0.0	0.0	0.0	0.0	0.0	0.0	0.0	0.0	0.0	0.0	0.0	0.0	0.0	0.0	0.0	0.0	0.0	0.0	0.0
Chd1	12648	symbol	M. musculus	12648	M. musculus	Chd1	chromodomain helicase DNA binding protein 1	GO:0043923 positive regulation by host of viral transcription;GO:0019083 viral transcription;GO:0051851 modulation by host of symbiont process	0.0	0.0	0.0	0.0	0.0	1.0	0.0	0.0	0.0	0.0	0.0	0.0	0.0	0.0	0.0	0.0	0.0	0.0	0.0	0.0
Sdc4	20971	symbol	M. musculus	20971	M. musculus	Sdc4	syndecan 4	GO:1903553 positive regulation of extracellular exosome assembly;GO:1903551 regulation of extracellular exosome assembly;GO:0071971 extracellular exosome assembly	0.0	0.0	0.0	0.0	0.0	0.0	0.0	1.0	0.0	0.0	0.0	1.0	0.0	1.0	0.0	1.0	0.0	0.0	0.0	0.0
Ranbp2	19386	symbol	M. musculus	19386	M. musculus	Ranbp2	RAN binding protein 2	GO:0033133 positive regulation of glucokinase activity;GO:1903301 positive regulation of hexokinase activity;GO:0033131 regulation of glucokinase activity	0.0	0.0	0.0	0.0	0.0	0.0	0.0	0.0	1.0	0.0	0.0	0.0	0.0	1.0	1.0	0.0	0.0	0.0	0.0	0.0
Pitpnc1	71795	symbol	M. musculus	71795	M. musculus	Pitpnc1	phosphatidylinositol transfer protein, cytoplasmic 1	GO:0015914 phospholipid transport;GO:0015748 organophosphate ester transport;GO:0046488 phosphatidylinositol metabolic process	0.0	0.0	0.0	0.0	0.0	0.0	0.0	0.0	0.0	0.0	0.0	0.0	0.0	0.0	0.0	0.0	0.0	0.0	0.0	0.0
Fam3c	27999	symbol	M. musculus	27999	M. musculus	Fam3c	FAM3 metabolism regulating signaling molecule C	GO:0045721 negative regulation of gluconeogenesis;GO:0010677 negative regulation of cellular carbohydrate metabolic process;GO:0006111 regulation of gluconeogenesis	0.0	0.0	0.0	0.0	0.0	0.0	0.0	0.0	1.0	0.0	0.0	0.0	0.0	0.0	0.0	0.0	0.0	0.0	0.0	0.0
Ccsap	73420	symbol	M. musculus	73420	M. musculus	Ccsap	centriole, cilia and spindle associated protein	GO:1990755 mitotic spindle microtubule depolymerization;GO:1901673 regulation of mitotic spindle assembly;GO:0090169 regulation of spindle assembly	0.0	0.0	0.0	0.0	0.0	0.0	0.0	0.0	0.0	0.0	0.0	0.0	1.0	0.0	0.0	0.0	0.0	0.0	0.0	0.0
Rab11fip4	268451	symbol	M. musculus	268451	M. musculus	Rab11fip4	RAB11 family interacting protein 4 (class II)	GO:1903450 regulation of G1 to G0 transition;GO:1903452 positive regulation of G1 to G0 transition;GO:0070314 G1 to G0 transition	0.0	0.0	0.0	0.0	0.0	0.0	0.0	0.0	0.0	0.0	0.0	0.0	1.0	0.0	0.0	0.0	0.0	0.0	0.0	0.0
Resf1	67246	symbol	M. musculus	67246	M. musculus	Resf1	retroelement silencing factor 1	GO:0045869 negative regulation of single stranded viral RNA replication via double stranded DNA intermediate;GO:0090309 positive regulation of DNA methylation-dependent heterochromatin assembly;GO:0045091 regulation of single stranded viral RNA replication via double stranded DNA intermediate	0.0	0.0	0.0	0.0	0.0	1.0	0.0	0.0	0.0	0.0	0.0	1.0	0.0	0.0	0.0	0.0	0.0	0.0	0.0	0.0
Gpbp1l1	77110	symbol	M. musculus	77110	M. musculus	Gpbp1l1	GC-rich promoter binding protein 1-like 1	GO:0045893 positive regulation of transcription, DNA-templated;GO:1903508 positive regulation of nucleic acid-templated transcription;GO:1902680 positive regulation of RNA biosynthetic process	0.0	0.0	0.0	0.0	0.0	0.0	0.0	0.0	0.0	0.0	0.0	0.0	0.0	0.0	0.0	0.0	0.0	0.0	0.0	0.0
Klf5	12224	symbol	M. musculus	12224	M. musculus	Klf5	Kruppel-like factor 5	GO:0061586 positive regulation of transcription by transcription factor localization;GO:0099156 cell-cell signaling via exosome;GO:2000723 negative regulation of cardiac vascular smooth muscle cell differentiation	1.0	0.0	0.0	0.0	1.0	0.0	1.0	0.0	0.0	1.0	0.0	0.0	0.0	0.0	0.0	0.0	0.0	0.0	1.0	0.0
Nrip1	268903	symbol	M. musculus	268903	M. musculus	Nrip1	nuclear receptor interacting protein 1	GO:0001543 ovarian follicle rupture;GO:0001542 ovulation from ovarian follicle;GO:0030728 ovulation	0.0	0.0	0.0	0.0	0.0	0.0	0.0	0.0	0.0	0.0	0.0	0.0	0.0	0.0	0.0	0.0	0.0	1.0	0.0	0.0
Zbtb38	245007	symbol	M. musculus	245007	M. musculus	Zbtb38	zinc finger and BTB domain containing 38	GO:0006275 regulation of DNA replication;GO:0006260 DNA replication;GO:0006974 cellular response to DNA damage stimulus	0.0	0.0	0.0	0.0	0.0	0.0	0.0	0.0	0.0	0.0	0.0	0.0	0.0	0.0	0.0	0.0	0.0	0.0	0.0	0.0
Hnrnpa1	15382	symbol	M. musculus	15382	M. musculus	Hnrnpa1	heterogeneous nuclear ribonucleoprotein A1	GO:0000380 alternative mRNA splicing, via spliceosome;GO:0051028 mRNA transport;GO:0050657 nucleic acid transport	0.0	0.0	0.0	1.0	0.0	0.0	0.0	0.0	0.0	0.0	0.0	0.0	0.0	0.0	0.0	0.0	0.0	0.0	0.0	0.0
Rrs1	59014	symbol	M. musculus	59014	M. musculus	Rrs1	ribosome biogenesis regulator 1	GO:0000055 ribosomal large subunit export from nucleus;GO:0000447 endonucleolytic cleavage in ITS1 to separate SSU-rRNA from 5.8S rRNA and LSU-rRNA from tricistronic rRNA transcript (SSU-rRNA, 5.8S rRNA, LSU-rRNA);GO:0000478 endonucleolytic cleavage involved in rRNA processing	0.0	0.0	0.0	0.0	0.0	0.0	0.0	0.0	0.0	0.0	0.0	1.0	1.0	0.0	0.0	0.0	0.0	0.0	0.0	0.0
Rmnd1	66084	symbol	M. musculus	66084	M. musculus	Rmnd1	required for meiotic nuclear division 1 homolog	GO:0070131 positive regulation of mitochondrial translation;GO:0070129 regulation of mitochondrial translation;GO:0062125 regulation of mitochondrial gene expression	0.0	0.0	0.0	0.0	0.0	0.0	0.0	0.0	0.0	0.0	0.0	0.0	0.0	0.0	0.0	0.0	0.0	0.0	0.0	0.0
Emb	13723	symbol	M. musculus	13723	M. musculus	Emb	embigin	GO:0015727 lactate transport;GO:0035873 lactate transmembrane transport;GO:0035879 plasma membrane lactate transport	0.0	0.0	0.0	0.0	0.0	0.0	0.0	0.0	0.0	0.0	0.0	0.0	0.0	0.0	0.0	0.0	0.0	0.0	0.0	0.0
Sap18	20220	symbol	M. musculus	20220	M. musculus	Sap18	Sin3-associated polypeptide 18	GO:0045892 negative regulation of transcription, DNA-templated;GO:1903507 negative regulation of nucleic acid-templated transcription;GO:1902679 negative regulation of RNA biosynthetic process	0.0	0.0	0.0	0.0	0.0	0.0	0.0	0.0	0.0	0.0	0.0	0.0	0.0	0.0	0.0	0.0	0.0	0.0	0.0	0.0
4933415A04Rik	75727	symbol	M. musculus	75727	M. musculus	4933415A04Rik	RIKEN cDNA 4933415A04 gene		0.0	0.0	0.0	0.0	0.0	0.0	0.0	0.0	0.0	0.0	0.0	0.0	0.0	0.0	0.0	0.0	0.0	0.0	0.0	0.0
1110002J07Rik	68488	symbol	M. musculus	68488	M. musculus	1110002J07Rik	RIKEN cDNA 1110002J07 gene		0.0	0.0	0.0	0.0	0.0	0.0	0.0	0.0	0.0	0.0	0.0	0.0	0.0	0.0	0.0	0.0	0.0	0.0	0.0	0.0
Tnfrsf19	29820	symbol	M. musculus	29820	M. musculus	Tnfrsf19	tumor necrosis factor receptor superfamily, member 19	GO:0046330 positive regulation of JNK cascade;GO:0001942 hair follicle development;GO:0032874 positive regulation of stress-activated MAPK cascade	0.0	0.0	0.0	0.0	0.0	0.0	0.0	0.0	0.0	0.0	0.0	0.0	0.0	0.0	0.0	0.0	0.0	0.0	0.0	0.0
Srebf2	20788	symbol	M. musculus	20788	M. musculus	Srebf2	sterol regulatory element binding factor 2	GO:0090370 negative regulation of cholesterol efflux;GO:0010886 positive regulation of cholesterol storage;GO:0045542 positive regulation of cholesterol biosynthetic process	0.0	0.0	0.0	0.0	0.0	0.0	0.0	0.0	1.0	0.0	0.0	0.0	0.0	0.0	0.0	0.0	0.0	1.0	0.0	0.0
Txnip	56338	symbol	M. musculus	56338	M. musculus	Txnip	thioredoxin interacting protein	GO:0071228 cellular response to tumor cell;GO:0051782 negative regulation of cell division;GO:0002347 response to tumor cell	0.0	0.0	0.0	1.0	1.0	0.0	0.0	0.0	0.0	0.0	1.0	0.0	0.0	0.0	0.0	0.0	0.0	0.0	0.0	0.0
Srgap3	259302	symbol	M. musculus	259302	M. musculus	Srgap3	SLIT-ROBO Rho GTPase activating protein 3	GO:0030336 negative regulation of cell migration;GO:2000146 negative regulation of cell motility;GO:0051271 negative regulation of cellular component movement	0.0	0.0	0.0	0.0	0.0	0.0	0.0	0.0	0.0	0.0	0.0	0.0	0.0	0.0	0.0	0.0	0.0	0.0	0.0	0.0
Azi2	27215	symbol	M. musculus	27215	M. musculus	Azi2	5-azacytidine induced gene 2	GO:0044565 dendritic cell proliferation;GO:0032607 interferon-alpha production;GO:0097028 dendritic cell differentiation	0.0	0.0	0.0	0.0	0.0	0.0	0.0	0.0	0.0	0.0	0.0	0.0	0.0	0.0	0.0	0.0	0.0	0.0	0.0	0.0
G2e3	217558	symbol	M. musculus	217558	M. musculus	G2e3	G2/M-phase specific E3 ubiquitin ligase	GO:2001243 negative regulation of intrinsic apoptotic signaling pathway;GO:0001824 blastocyst development;GO:2001242 regulation of intrinsic apoptotic signaling pathway	0.0	0.0	0.0	0.0	0.0	0.0	0.0	0.0	0.0	0.0	1.0	0.0	0.0	0.0	0.0	0.0	1.0	0.0	0.0	0.0
9130401M01Rik	75758	symbol	M. musculus	75758	M. musculus	9130401M01Rik	RIKEN cDNA 9130401M01 gene		0.0	0.0	0.0	0.0	0.0	0.0	0.0	0.0	0.0	0.0	0.0	0.0	0.0	0.0	0.0	0.0	0.0	0.0	0.0	0.0
Cdk6	12571	symbol	M. musculus	12571	M. musculus	Cdk6	cyclin-dependent kinase 6	GO:0036275 response to 5-fluorouracil;GO:0044838 cell quiescence;GO:0045656 negative regulation of monocyte differentiation	0.0	1.0	0.0	1.0	1.0	0.0	0.0	0.0	0.0	0.0	0.0	0.0	1.0	0.0	1.0	1.0	0.0	0.0	1.0	0.0
Ogt	108155	symbol	M. musculus	108155	M. musculus	Ogt	O-linked N-acetylglucosamine (GlcNAc) transferase (UDP-N-acetylglucosamine:polypeptide-N-acetylglucosaminyl transferase)	GO:0006041 glucosamine metabolic process;GO:0090315 negative regulation of protein targeting to membrane;GO:0061087 positive regulation of histone H3-K27 methylation	1.0	0.0	0.0	0.0	0.0	1.0	0.0	0.0	1.0	0.0	0.0	1.0	0.0	1.0	1.0	0.0	0.0	0.0	0.0	0.0
Pfkfb3	170768	symbol	M. musculus	170768	M. musculus	Pfkfb3	6-phosphofructo-2-kinase/fructose-2,6-biphosphatase 3	GO:0006003 fructose 2,6-bisphosphate metabolic process;GO:0019637 organophosphate metabolic process;GO:1901135 carbohydrate derivative metabolic process	0.0	0.0	0.0	0.0	0.0	0.0	0.0	0.0	0.0	0.0	0.0	0.0	0.0	0.0	0.0	0.0	0.0	0.0	0.0	0.0
Pou3f1	18991	symbol	M. musculus	18991	M. musculus	Pou3f1	POU domain, class 3, transcription factor 1	GO:0022011 myelination in peripheral nervous system;GO:0032292 peripheral nervous system axon ensheathment;GO:0014044 Schwann cell development	0.0	0.0	0.0	0.0	1.0	0.0	0.0	0.0	0.0	0.0	0.0	0.0	0.0	0.0	0.0	0.0	0.0	0.0	0.0	0.0
Foxn3	71375	symbol	M. musculus	71375	M. musculus	Foxn3	forkhead box N3	GO:0097094 craniofacial suture morphogenesis;GO:1904888 cranial skeletal system development;GO:0060349 bone morphogenesis	0.0	0.0	0.0	0.0	0.0	0.0	0.0	0.0	0.0	0.0	0.0	0.0	0.0	0.0	0.0	0.0	0.0	0.0	0.0	0.0
Nanog	71950	symbol	M. musculus	71950	M. musculus	Nanog	Nanog homeobox	GO:0042664 negative regulation of endodermal cell fate specification;GO:0042663 regulation of endodermal cell fate specification;GO:1903225 negative regulation of endodermal cell differentiation	1.0	1.0	0.0	0.0	0.0	0.0	0.0	1.0	0.0	0.0	0.0	0.0	1.0	0.0	0.0	0.0	0.0	0.0	1.0	0.0
Ccdc88c	68339	symbol	M. musculus	68339	M. musculus	Ccdc88c	coiled-coil domain containing 88C	GO:0003383 apical constriction;GO:0003382 epithelial cell morphogenesis;GO:0031648 protein destabilization	0.0	0.0	1.0	0.0	1.0	0.0	0.0	0.0	0.0	0.0	0.0	0.0	0.0	0.0	0.0	0.0	0.0	0.0	0.0	0.0
Etnk2	214253	symbol	M. musculus	214253	M. musculus	Etnk2	ethanolamine kinase 2	GO:0006646 phosphatidylethanolamine biosynthetic process;GO:0046337 phosphatidylethanolamine metabolic process;GO:0046474 glycerophospholipid biosynthetic process	0.0	0.0	0.0	0.0	0.0	0.0	1.0	0.0	1.0	0.0	0.0	0.0	0.0	0.0	0.0	0.0	1.0	0.0	0.0	0.0
Tpmt	22017	symbol	M. musculus	22017	M. musculus	Tpmt	thiopurine methyltransferase	GO:0017144 drug metabolic process;GO:0032259 methylation;GO:0044237 cellular metabolic process	0.0	0.0	0.0	0.0	0.0	1.0	0.0	0.0	0.0	0.0	0.0	0.0	0.0	0.0	0.0	0.0	0.0	0.0	0.0	0.0
Hnrnpa0	77134	symbol	M. musculus	77134	M. musculus	Hnrnpa0	heterogeneous nuclear ribonucleoprotein A0	GO:0070935 3'-UTR-mediated mRNA stabilization;GO:0048255 mRNA stabilization;GO:1902373 negative regulation of mRNA catabolic process	0.0	0.0	0.0	0.0	0.0	0.0	0.0	0.0	0.0	0.0	0.0	0.0	0.0	0.0	0.0	0.0	0.0	0.0	0.0	0.0
Ccdc170	100504234	symbol	M. musculus	100504234	M. musculus	Ccdc170	coiled-coil domain containing 170	GO:0000226 microtubule cytoskeleton organization;GO:0007017 microtubule-based process;GO:0007010 cytoskeleton organization	0.0	0.0	0.0	0.0	0.0	0.0	0.0	0.0	0.0	0.0	0.0	0.0	0.0	0.0	0.0	0.0	0.0	0.0	0.0	0.0
B130034C11Rik	414095	symbol	M. musculus	414095	M. musculus	B130034C11Rik	RIKEN cDNA B130034C11 gene		0.0	0.0	0.0	0.0	0.0	0.0	0.0	0.0	0.0	0.0	0.0	0.0	0.0	0.0	0.0	0.0	0.0	0.0	0.0	0.0
Pum1	80912	symbol	M. musculus	80912	M. musculus	Pum1	pumilio RNA-binding family member 1	GO:1900246 positive regulation of RIG-I signaling pathway;GO:0039535 regulation of RIG-I signaling pathway;GO:0039531 regulation of viral-induced cytoplasmic pattern recognition receptor signaling pathway	0.0	1.0	0.0	0.0	0.0	0.0	0.0	0.0	0.0	0.0	0.0	1.0	0.0	0.0	0.0	0.0	0.0	0.0	0.0	0.0
Aff3	16764	symbol	M. musculus	16764	M. musculus	Aff3	AF4/FMR2 family, member 3	GO:0035116 embryonic hindlimb morphogenesis;GO:0035137 hindlimb morphogenesis;GO:0030326 embryonic limb morphogenesis	0.0	0.0	0.0	0.0	0.0	0.0	0.0	1.0	0.0	0.0	0.0	0.0	0.0	0.0	0.0	0.0	0.0	0.0	0.0	0.0
Cmip	74440	symbol	M. musculus	74440	M. musculus	Cmip	c-Maf inducing protein	GO:0001701 in utero embryonic development;GO:0043009 chordate embryonic development;GO:0009792 embryo development ending in birth or egg hatching	0.0	0.0	0.0	0.0	0.0	0.0	0.0	0.0	0.0	0.0	0.0	0.0	0.0	0.0	0.0	0.0	1.0	0.0	0.0	0.0
Adad2	75773	symbol	M. musculus	75773	M. musculus	Adad2	adenosine deaminase domain containing 2	GO:0006382 adenosine to inosine editing;GO:0016553 base conversion or substitution editing;GO:0009451 RNA modification	0.0	0.0	0.0	0.0	0.0	0.0	0.0	0.0	0.0	0.0	0.0	0.0	0.0	0.0	0.0	0.0	0.0	0.0	0.0	0.0
Trmt10a	108943	symbol	M. musculus	108943	M. musculus	Trmt10a	tRNA methyltransferase 10A	GO:0002939 tRNA N1-guanine methylation;GO:0090646 mitochondrial tRNA processing;GO:0000963 mitochondrial RNA processing	0.0	0.0	0.0	0.0	0.0	1.0	0.0	0.0	0.0	0.0	0.0	0.0	0.0	0.0	0.0	0.0	0.0	0.0	0.0	0.0
Tmem63b	224807	symbol	M. musculus	224807	M. musculus	Tmem63b	transmembrane protein 63b	GO:0006811 ion transport;GO:0006810 transport;GO:0051234 establishment of localization	0.0	0.0	0.0	0.0	0.0	0.0	0.0	0.0	0.0	0.0	0.0	0.0	0.0	0.0	0.0	0.0	0.0	0.0	0.0	0.0
Anxa7	11750	symbol	M. musculus	11750	M. musculus	Anxa7	annexin A7	GO:0009992 cellular water homeostasis;GO:0006884 cell volume homeostasis;GO:0009651 response to salt stress	0.0	0.0	0.0	0.0	0.0	0.0	0.0	0.0	0.0	0.0	0.0	0.0	0.0	0.0	0.0	0.0	0.0	0.0	0.0	0.0
Amot	27494	symbol	M. musculus	27494	M. musculus	Amot	angiomotin	GO:0003365 establishment of cell polarity involved in ameboidal cell migration;GO:0042074 cell migration involved in gastrulation;GO:0043116 negative regulation of vascular permeability	0.0	0.0	0.0	0.0	0.0	0.0	0.0	1.0	0.0	0.0	0.0	0.0	0.0	1.0	0.0	0.0	1.0	0.0	0.0	0.0
Shtn1	71653	symbol	M. musculus	71653	M. musculus	Shtn1	shootin 1	GO:0061163 endoplasmic reticulum polarization;GO:0061573 actin filament bundle retrograde transport;GO:0070650 actin filament bundle distribution	0.0	0.0	0.0	0.0	0.0	0.0	1.0	0.0	0.0	0.0	0.0	0.0	0.0	0.0	0.0	0.0	0.0	0.0	1.0	0.0
Dppa4	73693	symbol	M. musculus	73693	M. musculus	Dppa4	developmental pluripotency associated 4	GO:0060484 lung-associated mesenchyme development;GO:0030324 lung development;GO:0030323 respiratory tube development	1.0	0.0	0.0	0.0	0.0	0.0	0.0	0.0	0.0	0.0	0.0	0.0	0.0	0.0	0.0	0.0	0.0	0.0	0.0	0.0
Nop56	67134	symbol	M. musculus	67134	M. musculus	Nop56	NOP56 ribonucleoprotein	GO:0042254 ribosome biogenesis;GO:0022613 ribonucleoprotein complex biogenesis;GO:0044085 cellular component biogenesis	0.0	0.0	0.0	0.0	0.0	0.0	0.0	0.0	0.0	0.0	0.0	0.0	0.0	0.0	0.0	0.0	0.0	0.0	0.0	0.0
Lhx1	16869	symbol	M. musculus	16869	M. musculus	Lhx1	LIM homeobox protein 1	GO:0035849 nephric duct elongation;GO:0035852 horizontal cell localization;GO:0035847 uterine epithelium development	0.0	0.0	0.0	0.0	1.0	0.0	1.0	1.0	0.0	0.0	0.0	0.0	0.0	0.0	0.0	0.0	0.0	0.0	0.0	0.0
Ank3	11735	symbol	M. musculus	11735	M. musculus	Ank3	ankyrin 3, epithelial	GO:0010650 positive regulation of cell communication by electrical coupling;GO:1900827 positive regulation of membrane depolarization during cardiac muscle cell action potential;GO:0072658 maintenance of protein location in membrane	0.0	0.0	0.0	0.0	0.0	0.0	0.0	0.0	0.0	0.0	0.0	0.0	1.0	0.0	0.0	0.0	0.0	1.0	0.0	0.0
Dancr	70036	symbol	M. musculus	70036	M. musculus	Dancr	differentiation antagonizing non-protein coding RNA	GO:0009611 response to wounding;GO:0006950 response to stress;GO:0050896 response to stimulus	0.0	0.0	0.0	0.0	0.0	0.0	0.0	0.0	0.0	0.0	0.0	0.0	0.0	0.0	0.0	0.0	0.0	0.0	0.0	0.0
Usf1	22278	symbol	M. musculus	22278	M. musculus	Usf1	upstream transcription factor 1	GO:0000430 regulation of transcription from RNA polymerase II promoter by glucose;GO:0000432 positive regulation of transcription from RNA polymerase II promoter by glucose;GO:0019086 late viral transcription	0.0	0.0	0.0	0.0	0.0	0.0	0.0	0.0	0.0	0.0	0.0	0.0	0.0	0.0	0.0	0.0	0.0	1.0	0.0	0.0
Ppm1a	19042	symbol	M. musculus	19042	M. musculus	Ppm1a	protein phosphatase 1A, magnesium dependent, alpha isoform	GO:0006499 N-terminal protein myristoylation;GO:0018377 protein myristoylation;GO:0010991 negative regulation of SMAD protein complex assembly	0.0	0.0	1.0	1.0	0.0	0.0	0.0	0.0	0.0	0.0	0.0	0.0	0.0	0.0	0.0	0.0	0.0	0.0	0.0	0.0
Atg14	100504663	symbol	M. musculus	100504663	M. musculus	Atg14	autophagy related 14	GO:0016240 autophagosome membrane docking;GO:0098780 response to mitochondrial depolarisation;GO:0000423 mitophagy	0.0	0.0	0.0	0.0	0.0	0.0	0.0	0.0	0.0	0.0	0.0	0.0	0.0	1.0	0.0	0.0	0.0	0.0	0.0	0.0
Gsdme	54722	symbol	M. musculus	54722	M. musculus	Gsdme	gasdermin E	GO:0140507 granzyme-mediated programmed cell death signaling pathway;GO:0002836 positive regulation of response to tumor cell;GO:0002839 positive regulation of immune response to tumor cell	0.0	0.0	0.0	0.0	0.0	0.0	0.0	0.0	0.0	0.0	1.0	0.0	0.0	0.0	0.0	1.0	0.0	0.0	0.0	0.0
Akap12	83397	symbol	M. musculus	83397	M. musculus	Akap12	A kinase (PRKA) anchor protein (gravin) 12	GO:1900143 positive regulation of oligodendrocyte apoptotic process;GO:0061870 positive regulation of hepatic stellate cell migration;GO:0061868 hepatic stellate cell migration	0.0	0.0	0.0	0.0	0.0	0.0	0.0	0.0	0.0	0.0	1.0	0.0	0.0	0.0	0.0	0.0	0.0	0.0	0.0	0.0
Rb1	19645	symbol	M. musculus	19645	M. musculus	Rb1	RB transcriptional corepressor 1	GO:0071930 negative regulation of transcription involved in G1/S transition of mitotic cell cycle;GO:1902948 negative regulation of tau-protein kinase activity;GO:0031134 sister chromatid biorientation	0.0	0.0	0.0	0.0	1.0	1.0	0.0	0.0	0.0	0.0	1.0	1.0	1.0	1.0	1.0	1.0	0.0	0.0	1.0	0.0
Gm41609	105246306	symbol	M. musculus	105246306	M. musculus	Gm41609	predicted gene, 41609		0.0	0.0	0.0	0.0	0.0	0.0	0.0	0.0	0.0	0.0	0.0	0.0	0.0	0.0	0.0	0.0	0.0	0.0	0.0	0.0
Nlrp4c	83564	symbol	M. musculus	83564	M. musculus	Nlrp4c	NLR family, pyrin domain containing 4C	GO:0006954 inflammatory response;GO:0006952 defense response;GO:0006950 response to stress	0.0	0.0	0.0	1.0	0.0	0.0	0.0	0.0	0.0	0.0	0.0	0.0	0.0	0.0	0.0	0.0	0.0	0.0	0.0	0.0
Mak16	67920	symbol	M. musculus	67920	M. musculus	Mak16	MAK16 homolog	GO:0000470 maturation of LSU-rRNA;GO:0000460 maturation of 5.8S rRNA;GO:0042273 ribosomal large subunit biogenesis	0.0	0.0	0.0	0.0	0.0	0.0	0.0	0.0	0.0	0.0	0.0	0.0	0.0	0.0	0.0	0.0	0.0	0.0	0.0	0.0
Slc25a36	192287	symbol	M. musculus	192287	M. musculus	Slc25a36	solute carrier family 25, member 36	GO:0006864 pyrimidine nucleotide transport;GO:1990519 pyrimidine nucleotide import into mitochondrion;GO:1901679 nucleotide transmembrane transport	0.0	0.0	0.0	0.0	0.0	0.0	0.0	0.0	0.0	0.0	0.0	0.0	0.0	0.0	0.0	0.0	0.0	0.0	0.0	0.0
Apex1	11792	symbol	M. musculus	11792	M. musculus	Apex1	apurinic/apyrimidinic endonuclease 1	GO:0097698 telomere maintenance via base-excision repair;GO:0043247 telomere maintenance in response to DNA damage;GO:0080111 DNA demethylation	0.0	0.0	0.0	0.0	0.0	0.0	0.0	0.0	0.0	0.0	0.0	0.0	1.0	0.0	0.0	0.0	0.0	0.0	0.0	1.0
Ywhag	22628	symbol	M. musculus	22628	M. musculus	Ywhag	tyrosine 3-monooxygenase/tryptophan 5-monooxygenase activation protein, gamma polypeptide	GO:0032869 cellular response to insulin stimulus;GO:0045664 regulation of neuron differentiation;GO:0032868 response to insulin	0.0	0.0	0.0	0.0	0.0	0.0	0.0	0.0	0.0	0.0	0.0	0.0	0.0	0.0	1.0	0.0	0.0	0.0	0.0	0.0
Aldh1b1	72535	symbol	M. musculus	72535	M. musculus	Aldh1b1	aldehyde dehydrogenase 1 family, member B1		0.0	0.0	0.0	0.0	0.0	0.0	0.0	0.0	0.0	0.0	0.0	0.0	0.0	0.0	0.0	0.0	0.0	0.0	0.0	0.0
Gm35986	102639747	symbol	M. musculus	102639747	M. musculus	Gm35986	predicted gene, 35986		0.0	0.0	0.0	0.0	0.0	0.0	0.0	0.0	0.0	0.0	0.0	0.0	0.0	0.0	0.0	0.0	0.0	0.0	0.0	0.0
Plagl1	22634	symbol	M. musculus	22634	M. musculus	Plagl1	pleiomorphic adenoma gene-like 1	GO:0035914 skeletal muscle cell differentiation;GO:0007519 skeletal muscle tissue development;GO:0060538 skeletal muscle organ development	0.0	0.0	0.0	0.0	0.0	0.0	0.0	0.0	0.0	0.0	0.0	0.0	0.0	0.0	0.0	0.0	0.0	0.0	0.0	0.0
Ccdc85c	668158	symbol	M. musculus	668158	M. musculus	Ccdc85c	coiled-coil domain containing 85C	GO:0021987 cerebral cortex development;GO:0021543 pallium development;GO:0021537 telencephalon development	0.0	0.0	0.0	0.0	0.0	0.0	0.0	0.0	0.0	0.0	0.0	0.0	0.0	0.0	0.0	0.0	0.0	0.0	0.0	0.0
Gm16286	117903916	symbol	M. musculus	117903916	M. musculus	Gm16286	predicted gene 16286	GO:0017198 N-terminal peptidyl-serine acetylation;GO:0030920 peptidyl-serine acetylation;GO:0018002 N-terminal peptidyl-glutamic acid acetylation	0.0	0.0	0.0	0.0	0.0	0.0	0.0	0.0	0.0	0.0	0.0	0.0	0.0	0.0	0.0	0.0	0.0	0.0	0.0	0.0
Adcy5	224129	symbol	M. musculus	224129	M. musculus	Adcy5	adenylate cyclase 5	GO:0007195 adenylate cyclase-inhibiting dopamine receptor signaling pathway;GO:0006171 cAMP biosynthetic process;GO:0007191 adenylate cyclase-activating dopamine receptor signaling pathway	0.0	0.0	0.0	0.0	0.0	0.0	0.0	0.0	0.0	0.0	0.0	0.0	0.0	0.0	1.0	0.0	0.0	0.0	0.0	0.0
Ccn2	14219	symbol	M. musculus	14219	M. musculus	Ccn2	cellular communication network factor 2	GO:0070318 positive regulation of G0 to G1 transition;GO:0060452 positive regulation of cardiac muscle contraction;GO:0045023 G0 to G1 transition	0.0	0.0	0.0	0.0	0.0	0.0	0.0	0.0	0.0	0.0	1.0	1.0	1.0	0.0	0.0	0.0	0.0	0.0	0.0	0.0
4833439L19Rik	97820	symbol	M. musculus	97820	M. musculus	4833439L19Rik	RIKEN cDNA 4833439L19 gene		0.0	0.0	0.0	0.0	0.0	0.0	0.0	0.0	0.0	0.0	0.0	0.0	0.0	0.0	0.0	0.0	0.0	0.0	0.0	0.0
Snhg17	68108	symbol	M. musculus	68108	M. musculus	Snhg17	small nucleolar RNA host gene 17	GO:0009611 response to wounding;GO:0006950 response to stress;GO:0050896 response to stimulus	0.0	0.0	0.0	0.0	0.0	0.0	0.0	0.0	0.0	0.0	0.0	0.0	0.0	0.0	0.0	0.0	0.0	0.0	0.0	0.0
Baz2b	407823	symbol	M. musculus	407823	M. musculus	Baz2b	bromodomain adjacent to zinc finger domain, 2B		0.0	0.0	0.0	0.0	0.0	0.0	0.0	0.0	0.0	0.0	0.0	0.0	0.0	0.0	0.0	0.0	0.0	0.0	0.0	0.0
Slc44a1	100434	symbol	M. musculus	100434	M. musculus	Slc44a1	solute carrier family 44, member 1	GO:0015871 choline transport;GO:0015695 organic cation transport;GO:0006812 cation transport	0.0	0.0	0.0	0.0	0.0	0.0	0.0	0.0	1.0	0.0	0.0	0.0	0.0	0.0	0.0	0.0	0.0	0.0	0.0	0.0
Dock1	330662	symbol	M. musculus	330662	M. musculus	Dock1	dedicator of cytokinesis 1	GO:1900026 positive regulation of substrate adhesion-dependent cell spreading;GO:1900024 regulation of substrate adhesion-dependent cell spreading;GO:0010770 positive regulation of cell morphogenesis involved in differentiation	0.0	0.0	0.0	0.0	0.0	0.0	0.0	0.0	0.0	0.0	0.0	0.0	0.0	0.0	0.0	0.0	0.0	0.0	1.0	0.0
Igf2bp2	319765	symbol	M. musculus	319765	M. musculus	Igf2bp2	insulin-like growth factor 2 mRNA binding protein 2	GO:0051028 mRNA transport;GO:0050657 nucleic acid transport;GO:0050658 RNA transport	0.0	0.0	0.0	0.0	0.0	0.0	0.0	0.0	0.0	0.0	0.0	0.0	0.0	0.0	0.0	0.0	0.0	0.0	0.0	0.0
Cdca7l	217946	symbol	M. musculus	217946	M. musculus	Cdca7l	cell division cycle associated 7 like	GO:0008284 positive regulation of cell population proliferation;GO:0042127 regulation of cell population proliferation;GO:0008283 cell population proliferation	0.0	0.0	0.0	0.0	0.0	0.0	0.0	0.0	0.0	0.0	0.0	0.0	0.0	0.0	0.0	0.0	0.0	0.0	0.0	0.0
Msh6	17688	symbol	M. musculus	17688	M. musculus	Msh6	mutS homolog 6	GO:0000710 meiotic mismatch repair;GO:0051096 positive regulation of helicase activity;GO:0043570 maintenance of DNA repeat elements	0.0	0.0	0.0	0.0	0.0	0.0	0.0	0.0	0.0	0.0	1.0	0.0	0.0	0.0	0.0	0.0	0.0	0.0	0.0	0.0
Pnpla8	67452	symbol	M. musculus	67452	M. musculus	Pnpla8	patatin-like phospholipase domain containing 8	GO:0046338 phosphatidylethanolamine catabolic process;GO:0034638 phosphatidylcholine catabolic process;GO:0043651 linoleic acid metabolic process	0.0	0.0	0.0	0.0	0.0	0.0	0.0	0.0	1.0	0.0	0.0	0.0	0.0	0.0	0.0	0.0	0.0	1.0	0.0	0.0
Gm15270	102638890	symbol	M. musculus	102638890	M. musculus	Gm15270	predicted gene 15270		0.0	0.0	0.0	0.0	0.0	0.0	0.0	0.0	0.0	0.0	0.0	0.0	0.0	0.0	0.0	0.0	0.0	0.0	0.0	0.0
Cox7b	66142	symbol	M. musculus	66142	M. musculus	Cox7b	cytochrome c oxidase subunit 7B	GO:0007417 central nervous system development;GO:0007399 nervous system development;GO:0048731 system development	0.0	0.0	0.0	0.0	0.0	0.0	0.0	0.0	0.0	0.0	0.0	0.0	0.0	0.0	1.0	0.0	0.0	0.0	0.0	0.0
Trim33	94093	symbol	M. musculus	94093	M. musculus	Trim33	tripartite motif-containing 33	GO:0030514 negative regulation of BMP signaling pathway;GO:0030510 regulation of BMP signaling pathway;GO:0090288 negative regulation of cellular response to growth factor stimulus	1.0	0.0	0.0	1.0	0.0	0.0	0.0	0.0	0.0	0.0	0.0	0.0	0.0	0.0	0.0	0.0	0.0	0.0	0.0	0.0
Gcsh	68133	symbol	M. musculus	68133	M. musculus	Gcsh	glycine cleavage system protein H (aminomethyl carrier)	GO:0006546 glycine catabolic process;GO:0019464 glycine decarboxylation via glycine cleavage system;GO:0009249 protein lipoylation	0.0	0.0	0.0	0.0	0.0	1.0	0.0	0.0	0.0	0.0	0.0	0.0	0.0	0.0	0.0	0.0	0.0	0.0	0.0	0.0
Odc1	18263	symbol	M. musculus	18263	M. musculus	Odc1	ornithine decarboxylase, structural 1	GO:0033387 putrescine biosynthetic process from ornithine;GO:0009446 putrescine biosynthetic process;GO:0009445 putrescine metabolic process	0.0	0.0	0.0	0.0	0.0	0.0	0.0	0.0	0.0	0.0	0.0	0.0	0.0	0.0	0.0	0.0	0.0	0.0	0.0	0.0
Usp28	235323	symbol	M. musculus	235323	M. musculus	Usp28	ubiquitin specific peptidase 28	GO:0042771 intrinsic apoptotic signaling pathway in response to DNA damage by p53 class mediator;GO:0072332 intrinsic apoptotic signaling pathway by p53 class mediator;GO:0034644 cellular response to UV	0.0	0.0	0.0	0.0	0.0	0.0	0.0	0.0	0.0	0.0	1.0	0.0	1.0	0.0	1.0	0.0	0.0	0.0	0.0	0.0
Tsr1	104662	symbol	M. musculus	104662	M. musculus	Tsr1	TSR1 20S rRNA accumulation	GO:0000478 endonucleolytic cleavage involved in rRNA processing;GO:0000479 endonucleolytic cleavage of tricistronic rRNA transcript (SSU-rRNA, 5.8S rRNA, LSU-rRNA);GO:0000469 cleavage involved in rRNA processing	0.0	0.0	0.0	0.0	0.0	0.0	0.0	0.0	0.0	0.0	0.0	0.0	0.0	0.0	0.0	0.0	0.0	0.0	0.0	0.0
Dhrs7	66375	symbol	M. musculus	66375	M. musculus	Dhrs7	dehydrogenase/reductase (SDR family) member 7		0.0	0.0	0.0	0.0	0.0	0.0	0.0	0.0	0.0	0.0	0.0	0.0	0.0	0.0	0.0	0.0	0.0	0.0	0.0	0.0
Smg7	226517	symbol	M. musculus	226517	M. musculus	Smg7	Smg-7 homolog, nonsense mediated mRNA decay factor (C. elegans)	GO:0000184 nuclear-transcribed mRNA catabolic process, nonsense-mediated decay;GO:0000956 nuclear-transcribed mRNA catabolic process;GO:0006402 mRNA catabolic process	0.0	0.0	0.0	0.0	0.0	0.0	0.0	0.0	0.0	0.0	0.0	0.0	0.0	0.0	0.0	0.0	0.0	0.0	0.0	0.0
Pnrc1	108767	symbol	M. musculus	108767	M. musculus	Pnrc1	proline-rich nuclear receptor coactivator 1		0.0	0.0	0.0	0.0	0.0	0.0	0.0	0.0	0.0	0.0	0.0	0.0	0.0	0.0	0.0	0.0	0.0	0.0	0.0	0.0
Cldn34c1	73061	symbol	M. musculus	73061	M. musculus	Cldn34c1	claudin 34C1	GO:0070830 bicellular tight junction assembly;GO:0120192 tight junction assembly;GO:0120193 tight junction organization	0.0	0.0	0.0	0.0	0.0	0.0	0.0	0.0	0.0	0.0	0.0	0.0	0.0	0.0	0.0	0.0	0.0	0.0	0.0	0.0
N4bp2	333789	symbol	M. musculus	333789	M. musculus	N4bp2	NEDD4 binding protein 2	GO:0016310 phosphorylation;GO:0006796 phosphate-containing compound metabolic process;GO:0006793 phosphorus metabolic process	0.0	0.0	0.0	0.0	0.0	0.0	0.0	0.0	0.0	0.0	0.0	0.0	0.0	0.0	0.0	0.0	0.0	0.0	0.0	0.0
Axin2	12006	symbol	M. musculus	12006	M. musculus	Axin2	axin 2	GO:0044332 Wnt signaling pathway involved in dorsal/ventral axis specification;GO:2000053 regulation of Wnt signaling pathway involved in dorsal/ventral axis specification;GO:2000054 negative regulation of Wnt signaling pathway involved in dorsal/ventral axis specification	0.0	0.0	1.0	0.0	0.0	0.0	0.0	0.0	0.0	0.0	1.0	1.0	1.0	1.0	1.0	1.0	0.0	0.0	1.0	0.0
Gm12940	71514	gene_synonym	M. musculus	71514	M. musculus	Sfpq	splicing factor proline/glutamine rich (polypyrimidine tract binding protein associated)	GO:0098961 dendritic transport of ribonucleoprotein complex;GO:0098963 dendritic transport of messenger ribonucleoprotein complex;GO:1902177 positive regulation of oxidative stress-induced intrinsic apoptotic signaling pathway	0.0	0.0	0.0	0.0	0.0	1.0	0.0	0.0	0.0	0.0	1.0	1.0	1.0	0.0	0.0	0.0	0.0	0.0	0.0	0.0
Bmf	171543	symbol	M. musculus	171543	M. musculus	Bmf	BCL2 modifying factor	GO:1904093 negative regulation of autophagic cell death;GO:1904092 regulation of autophagic cell death;GO:0048102 autophagic cell death	0.0	0.0	0.0	0.0	0.0	0.0	0.0	0.0	0.0	0.0	1.0	1.0	0.0	0.0	0.0	0.0	0.0	0.0	0.0	0.0
Cd276	102657	symbol	M. musculus	102657	M. musculus	Cd276	CD276 antigen	GO:0032703 negative regulation of interleukin-2 production;GO:0032743 positive regulation of interleukin-2 production;GO:0032689 negative regulation of interferon-gamma production	0.0	0.0	0.0	0.0	0.0	0.0	0.0	0.0	0.0	0.0	0.0	0.0	0.0	0.0	0.0	1.0	0.0	0.0	0.0	0.0
Elf2	69257	symbol	M. musculus	69257	M. musculus	Elf2	E74-like factor 2	GO:0045892 negative regulation of transcription, DNA-templated;GO:1903507 negative regulation of nucleic acid-templated transcription;GO:1902679 negative regulation of RNA biosynthetic process	0.0	0.0	0.0	0.0	0.0	0.0	0.0	0.0	0.0	0.0	0.0	0.0	0.0	0.0	0.0	0.0	0.0	0.0	0.0	0.0
Sept11	52398	gene_synonym	M. musculus	52398	M. musculus	Septin11	septin 11	GO:0061640 cytoskeleton-dependent cytokinesis;GO:0000910 cytokinesis;GO:0050807 regulation of synapse organization	0.0	0.0	0.0	0.0	0.0	0.0	0.0	0.0	0.0	0.0	0.0	0.0	0.0	0.0	0.0	0.0	0.0	0.0	0.0	0.0
Ago2	239528	symbol	M. musculus	239528	M. musculus	Ago2	argonaute RISC catalytic subunit 2	GO:0045975 positive regulation of translation, ncRNA-mediated;GO:0090625 mRNA cleavage involved in gene silencing by siRNA;GO:0035087 siRNA loading onto RISC involved in RNA interference	0.0	0.0	0.0	0.0	0.0	0.0	1.0	0.0	0.0	0.0	0.0	0.0	0.0	0.0	0.0	0.0	0.0	0.0	0.0	0.0
Tdrd12	71981	symbol	M. musculus	71981	M. musculus	Tdrd12	tudor domain containing 12	GO:0043046 DNA methylation involved in gamete generation;GO:0034587 piRNA metabolic process;GO:0007140 male meiotic nuclear division	0.0	0.0	0.0	0.0	0.0	1.0	0.0	0.0	0.0	0.0	0.0	0.0	0.0	0.0	0.0	0.0	0.0	0.0	0.0	1.0
Dock7	67299	symbol	M. musculus	67299	M. musculus	Dock7	dedicator of cytokinesis 7	GO:0045196 establishment or maintenance of neuroblast polarity;GO:0045200 establishment of neuroblast polarity;GO:0055059 asymmetric neuroblast division	0.0	0.0	0.0	0.0	0.0	0.0	0.0	0.0	0.0	0.0	0.0	0.0	0.0	0.0	0.0	0.0	0.0	0.0	1.0	0.0
Ahi1	52906	symbol	M. musculus	52906	M. musculus	Ahi1	Abelson helper integration site 1	GO:0039007 pronephric nephron morphogenesis;GO:0039008 pronephric nephron tubule morphogenesis;GO:0030862 positive regulation of polarized epithelial cell differentiation	0.0	0.0	0.0	0.0	1.0	0.0	0.0	1.0	0.0	0.0	0.0	0.0	0.0	0.0	0.0	0.0	0.0	0.0	0.0	0.0
Nadk2	68646	symbol	M. musculus	68646	M. musculus	Nadk2	NAD kinase 2, mitochondrial	GO:0006741 NADP biosynthetic process;GO:0019359 nicotinamide nucleotide biosynthetic process;GO:0019363 pyridine nucleotide biosynthetic process	0.0	0.0	0.0	0.0	0.0	0.0	0.0	0.0	0.0	0.0	0.0	0.0	0.0	0.0	0.0	0.0	0.0	0.0	0.0	0.0
Wdr89	72338	symbol	M. musculus	72338	M. musculus	Wdr89	WD repeat domain 89		0.0	0.0	0.0	0.0	0.0	0.0	0.0	0.0	0.0	0.0	0.0	0.0	0.0	0.0	0.0	0.0	0.0	0.0	0.0	0.0
Hivep1	110521	symbol	M. musculus	110521	M. musculus	Hivep1	human immunodeficiency virus type I enhancer binding protein 1	GO:0030509 BMP signaling pathway;GO:0071772 response to BMP;GO:0071773 cellular response to BMP stimulus	0.0	0.0	0.0	0.0	0.0	0.0	0.0	0.0	0.0	0.0	0.0	0.0	0.0	0.0	0.0	0.0	0.0	0.0	0.0	0.0
Ric1	226089	symbol	M. musculus	226089	M. musculus	Ric1	RAB6A GEF complex partner 1	GO:0003330 regulation of extracellular matrix constituent secretion;GO:0070278 extracellular matrix constituent secretion;GO:1903053 regulation of extracellular matrix organization	0.0	0.0	0.0	0.0	0.0	0.0	0.0	0.0	0.0	0.0	0.0	0.0	0.0	0.0	0.0	0.0	0.0	0.0	0.0	0.0
Ralbp1	19765	symbol	M. musculus	19765	M. musculus	Ralbp1	ralA binding protein 1	GO:1900753 doxorubicin transport;GO:1903378 positive regulation of oxidative stress-induced neuron intrinsic apoptotic signaling pathway;GO:1901656 glycoside transport	0.0	0.0	0.0	0.0	0.0	0.0	0.0	0.0	0.0	0.0	1.0	0.0	1.0	0.0	0.0	1.0	0.0	0.0	0.0	0.0
Actn2	11472	symbol	M. musculus	11472	M. musculus	Actn2	actinin alpha 2	GO:0051695 actin filament uncapping;GO:0086097 phospholipase C-activating angiotensin-activated signaling pathway;GO:0030035 microspike assembly	0.0	0.0	0.0	0.0	0.0	0.0	0.0	0.0	0.0	0.0	0.0	1.0	0.0	0.0	0.0	0.0	0.0	0.0	0.0	0.0
Tgif2	228839	symbol	M. musculus	228839	M. musculus	Tgif2	TGFB-induced factor homeobox 2	GO:0038092 nodal signaling pathway;GO:0010470 regulation of gastrulation;GO:0032924 activin receptor signaling pathway	0.0	0.0	0.0	1.0	0.0	0.0	0.0	1.0	0.0	0.0	0.0	0.0	0.0	0.0	0.0	0.0	0.0	0.0	0.0	0.0
Hmgcr	15357	symbol	M. musculus	15357	M. musculus	Hmgcr	3-hydroxy-3-methylglutaryl-Coenzyme A reductase	GO:1900222 negative regulation of amyloid-beta clearance;GO:0015936 coenzyme A metabolic process;GO:0061179 negative regulation of insulin secretion involved in cellular response to glucose stimulus	0.0	0.0	0.0	0.0	0.0	0.0	0.0	0.0	1.0	0.0	1.0	0.0	0.0	1.0	0.0	0.0	0.0	0.0	0.0	0.0
Actn1	109711	symbol	M. musculus	109711	M. musculus	Actn1	actinin, alpha 1	GO:0051639 actin filament network formation;GO:0051764 actin crosslink formation;GO:0030220 platelet formation	0.0	0.0	0.0	0.0	0.0	0.0	0.0	0.0	0.0	0.0	0.0	0.0	0.0	0.0	0.0	0.0	0.0	0.0	0.0	0.0
Fkbp9	27055	symbol	M. musculus	27055	M. musculus	Fkbp9	FK506 binding protein 9	GO:0006457 protein folding;GO:0009987 cellular process	0.0	0.0	0.0	0.0	0.0	0.0	0.0	0.0	0.0	0.0	0.0	0.0	0.0	0.0	0.0	0.0	0.0	0.0	0.0	0.0
Slc45a4	106068	symbol	M. musculus	106068	M. musculus	Slc45a4	solute carrier family 45, member 4	GO:0015766 disaccharide transport;GO:0015770 sucrose transport;GO:0015772 oligosaccharide transport	0.0	0.0	0.0	0.0	0.0	0.0	0.0	0.0	0.0	0.0	0.0	0.0	0.0	0.0	0.0	0.0	0.0	0.0	0.0	0.0
Rffl	67338	symbol	M. musculus	67338	M. musculus	Rffl	ring finger and FYVE like domain containing protein	GO:2001271 negative regulation of cysteine-type endopeptidase activity involved in execution phase of apoptosis;GO:2001270 regulation of cysteine-type endopeptidase activity involved in execution phase of apoptosis;GO:1900118 negative regulation of execution phase of apoptosis	0.0	0.0	0.0	1.0	0.0	0.0	0.0	0.0	0.0	0.0	1.0	0.0	0.0	1.0	0.0	0.0	0.0	0.0	0.0	0.0
Ndufaf6	76947	symbol	M. musculus	76947	M. musculus	Ndufaf6	NADH:ubiquinone oxidoreductase complex assembly factor 6	GO:0010257 NADH dehydrogenase complex assembly;GO:0032981 mitochondrial respiratory chain complex I assembly;GO:0033108 mitochondrial respiratory chain complex assembly	0.0	0.0	0.0	0.0	0.0	0.0	0.0	0.0	0.0	0.0	0.0	0.0	0.0	0.0	0.0	0.0	0.0	0.0	0.0	0.0
Mia2	338320	symbol	M. musculus	338320	M. musculus	Mia2	MIA SH3 domain ER export factor 2	GO:0035459 vesicle cargo loading;GO:0055090 acylglycerol homeostasis;GO:0070328 triglyceride homeostasis	0.0	0.0	0.0	0.0	0.0	0.0	0.0	0.0	0.0	0.0	0.0	0.0	0.0	0.0	0.0	0.0	0.0	1.0	0.0	0.0
Apc	11789	symbol	M. musculus	11789	M. musculus	Apc	APC, WNT signaling pathway regulator	GO:0044337 canonical Wnt signaling pathway involved in positive regulation of apoptotic process;GO:0042483 negative regulation of odontogenesis;GO:0110111 negative regulation of animal organ morphogenesis	1.0	1.0	1.0	0.0	1.0	0.0	1.0	1.0	0.0	0.0	1.0	1.0	1.0	1.0	0.0	1.0	0.0	0.0	0.0	0.0
Il17rd	171463	symbol	M. musculus	171463	M. musculus	Il17rd	interleukin 17 receptor D	GO:0010719 negative regulation of epithelial to mesenchymal transition;GO:0030512 negative regulation of transforming growth factor beta receptor signaling pathway;GO:0010717 regulation of epithelial to mesenchymal transition	0.0	0.0	0.0	0.0	0.0	0.0	0.0	0.0	0.0	0.0	0.0	0.0	0.0	0.0	0.0	0.0	0.0	0.0	1.0	0.0
Arid1b	239985	symbol	M. musculus	239985	M. musculus	Arid1b	AT rich interactive domain 1B (SWI-like)	GO:0097026 dendritic cell dendrite assembly;GO:0007270 neuron-neuron synaptic transmission;GO:0043044 ATP-dependent chromatin remodeling	0.0	0.0	0.0	0.0	0.0	1.0	0.0	0.0	0.0	0.0	0.0	0.0	0.0	0.0	0.0	0.0	0.0	0.0	0.0	0.0
Esrrb	26380	symbol	M. musculus	26380	M. musculus	Esrrb	estrogen related receptor, beta	GO:0090282 positive regulation of transcription involved in G2/M transition of mitotic cell cycle;GO:0000117 regulation of transcription involved in G2/M transition of mitotic cell cycle;GO:0071931 positive regulation of transcription involved in G1/S transition of mitotic cell cycle	1.0	1.0	0.0	0.0	0.0	0.0	1.0	1.0	0.0	0.0	0.0	0.0	1.0	0.0	0.0	0.0	1.0	0.0	1.0	0.0
Pnn	18949	symbol	M. musculus	18949	M. musculus	Pnn	pinin	GO:0008380 RNA splicing;GO:0006397 mRNA processing;GO:0016071 mRNA metabolic process	0.0	0.0	0.0	0.0	0.0	0.0	0.0	0.0	0.0	0.0	0.0	0.0	0.0	0.0	0.0	0.0	0.0	0.0	0.0	0.0
Igsf21	230868	symbol	M. musculus	230868	M. musculus	Igsf21	immunoglobulin superfamily, member 21	GO:0060074 synapse maturation;GO:0007157 heterophilic cell-cell adhesion via plasma membrane cell adhesion molecules;GO:0007156 homophilic cell adhesion via plasma membrane adhesion molecules	0.0	0.0	0.0	0.0	0.0	0.0	0.0	0.0	0.0	0.0	0.0	0.0	0.0	0.0	0.0	0.0	0.0	0.0	0.0	0.0
Pabpc4	230721	symbol	M. musculus	230721	M. musculus	Pabpc4	poly(A) binding protein, cytoplasmic 4	GO:0061515 myeloid cell development;GO:0043488 regulation of mRNA stability;GO:0043487 regulation of RNA stability	0.0	0.0	0.0	0.0	0.0	0.0	0.0	0.0	0.0	0.0	0.0	0.0	0.0	0.0	0.0	0.0	0.0	0.0	0.0	0.0
Sash1	70097	symbol	M. musculus	70097	M. musculus	Sash1	SAM and SH3 domain containing 1	GO:1902498 regulation of protein autoubiquitination;GO:0031666 positive regulation of lipopolysaccharide-mediated signaling pathway;GO:1900044 regulation of protein K63-linked ubiquitination	0.0	0.0	0.0	0.0	0.0	0.0	0.0	0.0	0.0	0.0	0.0	0.0	0.0	1.0	0.0	0.0	0.0	0.0	0.0	0.0
Dlg3	53310	symbol	M. musculus	53310	M. musculus	Dlg3	discs large MAGUK scaffold protein 3	GO:0045197 establishment or maintenance of epithelial cell apical/basal polarity;GO:0061098 positive regulation of protein tyrosine kinase activity;GO:0035088 establishment or maintenance of apical/basal cell polarity	0.0	0.0	0.0	0.0	0.0	0.0	0.0	1.0	0.0	0.0	0.0	0.0	0.0	1.0	0.0	0.0	0.0	0.0	0.0	0.0
Foxo3	56484	symbol	M. musculus	56484	M. musculus	Foxo3	forkhead box O3	GO:0001544 initiation of primordial ovarian follicle growth;GO:0014737 positive regulation of muscle atrophy;GO:1901300 positive regulation of hydrogen peroxide-mediated programmed cell death	0.0	1.0	1.0	1.0	0.0	0.0	1.0	0.0	0.0	0.0	1.0	0.0	0.0	0.0	1.0	0.0	0.0	0.0	1.0	0.0
Arid3b	56380	symbol	M. musculus	56380	M. musculus	Arid3b	AT rich interactive domain 3B (BRIGHT-like)	GO:0045944 positive regulation of transcription by RNA polymerase II;GO:0045893 positive regulation of transcription, DNA-templated;GO:1903508 positive regulation of nucleic acid-templated transcription	1.0	0.0	0.0	0.0	0.0	0.0	0.0	0.0	0.0	0.0	0.0	0.0	0.0	0.0	0.0	0.0	0.0	0.0	0.0	0.0
Fancb	237211	symbol	M. musculus	237211	M. musculus	Fancb	Fanconi anemia, complementation group B	GO:0072757 cellular response to camptothecin;GO:1901563 response to camptothecin;GO:1990414 replication-born double-strand break repair via sister chromatid exchange	0.0	0.0	0.0	0.0	0.0	0.0	0.0	0.0	0.0	0.0	0.0	0.0	0.0	0.0	0.0	0.0	0.0	0.0	0.0	0.0
Lats2	50523	symbol	M. musculus	50523	M. musculus	Lats2	large tumor suppressor 2	GO:0001827 inner cell mass cell fate commitment;GO:0001828 inner cell mass cellular morphogenesis;GO:0001826 inner cell mass cell differentiation	0.0	0.0	1.0	0.0	1.0	0.0	1.0	1.0	0.0	0.0	1.0	0.0	1.0	1.0	0.0	0.0	1.0	0.0	0.0	0.0
Thumpd3	14911	symbol	M. musculus	14911	M. musculus	Thumpd3	THUMP domain containing 3	GO:0030488 tRNA methylation;GO:0001510 RNA methylation;GO:0006400 tRNA modification	0.0	0.0	0.0	0.0	0.0	1.0	0.0	0.0	0.0	0.0	0.0	0.0	0.0	0.0	0.0	0.0	0.0	0.0	0.0	0.0
Kpna2	16647	symbol	M. musculus	16647	M. musculus	Kpna2	karyopherin (importin) alpha 2	GO:0075506 entry of viral genome into host nucleus through nuclear pore complex via importin;GO:0075732 viral penetration into host nucleus;GO:0075733 intracellular transport of virus	1.0	0.0	0.0	0.0	0.0	0.0	0.0	0.0	0.0	0.0	0.0	0.0	0.0	0.0	0.0	0.0	0.0	0.0	0.0	0.0
Ltbp3	16998	symbol	M. musculus	16998	M. musculus	Ltbp3	latent transforming growth factor beta binding protein 3	GO:2000741 positive regulation of mesenchymal stem cell differentiation;GO:1902460 regulation of mesenchymal stem cell proliferation;GO:1902462 positive regulation of mesenchymal stem cell proliferation	0.0	1.0	0.0	0.0	0.0	0.0	0.0	0.0	0.0	0.0	0.0	0.0	0.0	0.0	0.0	0.0	0.0	0.0	1.0	0.0
Polr2e	66420	symbol	M. musculus	66420	M. musculus	Polr2e	polymerase (RNA) II (DNA directed) polypeptide E	GO:0006366 transcription by RNA polymerase II;GO:0006351 transcription, DNA-templated;GO:0097659 nucleic acid-templated transcription	0.0	0.0	0.0	1.0	0.0	0.0	0.0	0.0	0.0	0.0	0.0	0.0	0.0	0.0	0.0	0.0	0.0	0.0	0.0	0.0
Uchl5	56207	symbol	M. musculus	56207	M. musculus	Uchl5	ubiquitin carboxyl-terminal esterase L5	GO:0021670 lateral ventricle development;GO:0048853 forebrain morphogenesis;GO:0021591 ventricular system development	0.0	0.0	0.0	0.0	0.0	0.0	0.0	0.0	0.0	0.0	0.0	0.0	0.0	0.0	1.0	0.0	0.0	0.0	0.0	0.0
Lrrc8a	241296	symbol	M. musculus	241296	M. musculus	Lrrc8a	leucine rich repeat containing 8A VRAC subunit A	GO:0015734 taurine transport;GO:0042918 alkanesulfonate transport;GO:0015810 aspartate transmembrane transport	0.0	0.0	0.0	0.0	0.0	0.0	0.0	0.0	0.0	0.0	0.0	0.0	0.0	0.0	0.0	0.0	0.0	0.0	0.0	0.0
Nkain1	67149	symbol	M. musculus	67149	M. musculus	Nkain1	Na+/K+ transporting ATPase interacting 1	GO:0002028 regulation of sodium ion transport;GO:0006814 sodium ion transport;GO:0006812 cation transport	0.0	0.0	0.0	0.0	0.0	0.0	0.0	0.0	0.0	0.0	0.0	0.0	0.0	0.0	0.0	0.0	0.0	0.0	0.0	0.0
Trerf1	224829	symbol	M. musculus	224829	M. musculus	Trerf1	transcriptional regulating factor 1	GO:0071393 cellular response to progesterone stimulus;GO:0050847 progesterone receptor signaling pathway;GO:0032570 response to progesterone	0.0	0.0	0.0	0.0	0.0	1.0	0.0	0.0	0.0	0.0	0.0	0.0	0.0	0.0	0.0	0.0	0.0	0.0	0.0	0.0
Setbp1	240427	symbol	M. musculus	240427	M. musculus	Setbp1	SET binding protein 1		0.0	0.0	0.0	0.0	0.0	0.0	0.0	0.0	0.0	0.0	0.0	0.0	0.0	0.0	0.0	0.0	0.0	0.0	0.0	0.0
Cdc42ep4	56699	symbol	M. musculus	56699	M. musculus	Cdc42ep4	CDC42 effector protein (Rho GTPase binding) 4	GO:0031274 positive regulation of pseudopodium assembly;GO:0031272 regulation of pseudopodium assembly;GO:0031269 pseudopodium assembly	0.0	0.0	0.0	0.0	0.0	0.0	0.0	0.0	0.0	0.0	0.0	1.0	0.0	0.0	0.0	0.0	0.0	0.0	0.0	0.0
Txnrd1	50493	symbol	M. musculus	50493	M. musculus	Txnrd1	thioredoxin reductase 1	GO:0016259 selenocysteine metabolic process;GO:0070995 NADPH oxidation;GO:0042537 benzene-containing compound metabolic process	0.0	0.0	0.0	0.0	0.0	0.0	0.0	1.0	0.0	0.0	1.0	0.0	0.0	0.0	1.0	0.0	0.0	0.0	0.0	0.0
Cachd1	320508	symbol	M. musculus	320508	M. musculus	Cachd1	cache domain containing 1	GO:0006816 calcium ion transport;GO:0030001 metal ion transport;GO:0006812 cation transport	0.0	0.0	0.0	0.0	0.0	0.0	0.0	0.0	0.0	0.0	0.0	0.0	0.0	0.0	0.0	0.0	0.0	0.0	0.0	0.0
Nolc1	70769	symbol	M. musculus	70769	M. musculus	Nolc1	nucleolar and coiled-body phosphoprotein 1	GO:0007000 nucleolus organization;GO:0006997 nucleus organization;GO:0006996 organelle organization	0.0	0.0	0.0	0.0	0.0	0.0	0.0	0.0	0.0	0.0	0.0	0.0	0.0	0.0	0.0	0.0	0.0	0.0	0.0	0.0
Nfix	18032	symbol	M. musculus	18032	M. musculus	Nfix	nuclear factor I/X	GO:0021684 cerebellar granular layer formation;GO:0021707 cerebellar granule cell differentiation;GO:0021683 cerebellar granular layer morphogenesis	0.0	0.0	0.0	0.0	0.0	0.0	0.0	0.0	0.0	0.0	0.0	0.0	0.0	0.0	0.0	0.0	0.0	0.0	0.0	0.0
Zswim6	67263	symbol	M. musculus	67263	M. musculus	Zswim6	zinc finger SWIM-type containing 6	GO:0021773 striatal medium spiny neuron differentiation;GO:1902667 regulation of axon guidance;GO:0021756 striatum development	0.0	0.0	0.0	0.0	0.0	0.0	0.0	0.0	0.0	0.0	0.0	0.0	0.0	0.0	0.0	0.0	0.0	0.0	0.0	0.0
Mical3	194401	symbol	M. musculus	194401	M. musculus	Mical3	microtubule associated monooxygenase, calponin and LIM domain containing 3	GO:0030042 actin filament depolymerization;GO:0051261 protein depolymerization;GO:0043624 cellular protein complex disassembly	0.0	0.0	0.0	0.0	0.0	0.0	0.0	0.0	0.0	0.0	0.0	0.0	0.0	0.0	0.0	0.0	0.0	0.0	0.0	0.0
Mfsd14a	15247	symbol	M. musculus	15247	M. musculus	Mfsd14a	major facilitator superfamily domain containing 14A	GO:0030382 sperm mitochondrion organization;GO:0001675 acrosome assembly;GO:0007289 spermatid nucleus differentiation	0.0	0.0	0.0	0.0	0.0	0.0	0.0	0.0	0.0	0.0	0.0	0.0	0.0	0.0	0.0	0.0	0.0	0.0	0.0	0.0
Gadd45b	17873	symbol	M. musculus	17873	M. musculus	Gadd45b	growth arrest and DNA-damage-inducible 45 beta	GO:0000185 activation of MAPKKK activity;GO:1900745 positive regulation of p38MAPK cascade;GO:0000186 activation of MAPKK activity	0.0	0.0	0.0	0.0	0.0	0.0	0.0	0.0	0.0	0.0	1.0	0.0	0.0	1.0	0.0	0.0	0.0	0.0	0.0	0.0
Klf11	194655	symbol	M. musculus	194655	M. musculus	Klf11	Kruppel-like factor 11	GO:0000083 regulation of transcription involved in G1/S transition of mitotic cell cycle;GO:0000082 G1/S transition of mitotic cell cycle;GO:0044843 cell cycle G1/S phase transition	0.0	0.0	0.0	0.0	0.0	0.0	0.0	0.0	0.0	0.0	1.0	0.0	1.0	0.0	0.0	1.0	0.0	0.0	0.0	0.0
Mrpl32	75398	symbol	M. musculus	75398	M. musculus	Mrpl32	mitochondrial ribosomal protein L32	GO:0006412 translation;GO:0043043 peptide biosynthetic process;GO:0043604 amide biosynthetic process	0.0	0.0	0.0	0.0	0.0	0.0	0.0	0.0	0.0	0.0	0.0	0.0	0.0	0.0	0.0	0.0	0.0	0.0	0.0	0.0
Tbc1d24	224617	symbol	M. musculus	224617	M. musculus	Tbc1d24	TBC1 domain family, member 24	GO:1902083 negative regulation of peptidyl-cysteine S-nitrosylation;GO:2000169 regulation of peptidyl-cysteine S-nitrosylation;GO:0018119 peptidyl-cysteine S-nitrosylation	0.0	0.0	1.0	0.0	0.0	0.0	0.0	0.0	0.0	0.0	0.0	0.0	0.0	1.0	0.0	0.0	0.0	0.0	1.0	0.0
C2cd5	74741	symbol	M. musculus	74741	M. musculus	C2cd5	C2 calcium-dependent domain containing 5	GO:0038028 insulin receptor signaling pathway via phosphatidylinositol 3-kinase;GO:0031340 positive regulation of vesicle fusion;GO:0031338 regulation of vesicle fusion	0.0	0.0	0.0	0.0	0.0	0.0	0.0	0.0	0.0	0.0	0.0	1.0	0.0	0.0	0.0	0.0	0.0	0.0	0.0	0.0
Rhobtb3	73296	symbol	M. musculus	73296	M. musculus	Rhobtb3	Rho-related BTB domain containing 3	GO:0030865 cortical cytoskeleton organization;GO:0042147 retrograde transport, endosome to Golgi;GO:0008584 male gonad development	0.0	0.0	0.0	0.0	0.0	0.0	0.0	0.0	0.0	0.0	0.0	0.0	0.0	0.0	0.0	0.0	0.0	0.0	0.0	0.0
Fam169b	434197	symbol	M. musculus	434197	M. musculus	Fam169b	family with sequence similarity 169, member B		0.0	0.0	0.0	0.0	0.0	0.0	0.0	0.0	0.0	0.0	0.0	0.0	0.0	0.0	0.0	0.0	0.0	0.0	0.0	0.0
Tcf4	21413	symbol	M. musculus	21413	M. musculus	Tcf4	transcription factor 4	GO:0042118 endothelial cell activation;GO:1900746 regulation of vascular endothelial growth factor signaling pathway;GO:1902547 regulation of cellular response to vascular endothelial growth factor stimulus	0.0	0.0	0.0	0.0	0.0	0.0	0.0	0.0	0.0	0.0	0.0	0.0	0.0	0.0	0.0	0.0	0.0	0.0	0.0	0.0
Nrg4	83961	symbol	M. musculus	83961	M. musculus	Nrg4	neuregulin 4	GO:0035556 intracellular signal transduction;GO:0007399 nervous system development;GO:0048513 animal organ development	0.0	0.0	0.0	0.0	0.0	0.0	0.0	0.0	0.0	0.0	0.0	0.0	0.0	0.0	0.0	0.0	0.0	0.0	0.0	0.0
Kmt2c	231051	symbol	M. musculus	231051	M. musculus	Kmt2c	lysine (K)-specific methyltransferase 2C	GO:0097692 histone H3-K4 monomethylation;GO:0061029 eyelid development in camera-type eye;GO:0051568 histone H3-K4 methylation	0.0	0.0	0.0	0.0	0.0	1.0	1.0	0.0	0.0	0.0	0.0	0.0	0.0	0.0	0.0	0.0	0.0	0.0	0.0	0.0
Ogdhl	239017	symbol	M. musculus	239017	M. musculus	Ogdhl	oxoglutarate dehydrogenase-like	GO:0006099 tricarboxylic acid cycle;GO:0009060 aerobic respiration;GO:0045333 cellular respiration	0.0	0.0	0.0	0.0	0.0	0.0	0.0	0.0	0.0	0.0	0.0	0.0	0.0	0.0	0.0	0.0	0.0	0.0	0.0	0.0
Slc30a2	230810	symbol	M. musculus	230810	M. musculus	Slc30a2	solute carrier family 30 (zinc transporter), member 2	GO:0061090 positive regulation of sequestering of zinc ion;GO:0061088 regulation of sequestering of zinc ion;GO:0032119 sequestering of zinc ion	0.0	0.0	0.0	0.0	0.0	0.0	0.0	0.0	0.0	0.0	0.0	0.0	0.0	0.0	0.0	0.0	0.0	1.0	0.0	0.0
B3glct	381694	symbol	M. musculus	381694	M. musculus	B3glct	beta-3-glucosyltransferase	GO:0006004 fucose metabolic process;GO:0019318 hexose metabolic process;GO:0005996 monosaccharide metabolic process	0.0	0.0	0.0	0.0	0.0	0.0	0.0	0.0	0.0	0.0	0.0	0.0	0.0	0.0	0.0	0.0	0.0	0.0	0.0	0.0
Ypel2	77864	symbol	M. musculus	77864	M. musculus	Ypel2	yippee like 2		0.0	0.0	0.0	0.0	0.0	0.0	0.0	0.0	0.0	0.0	0.0	0.0	0.0	0.0	0.0	0.0	0.0	0.0	0.0	0.0
Trp53cor1	100504267	symbol	M. musculus	100504267	M. musculus	Trp53cor1	tumor protein p53 pathway corepressor 1	GO:0010629 negative regulation of gene expression;GO:0010605 negative regulation of macromolecule metabolic process;GO:0009892 negative regulation of metabolic process	0.0	0.0	0.0	0.0	0.0	0.0	0.0	0.0	0.0	0.0	0.0	0.0	0.0	0.0	0.0	0.0	0.0	0.0	0.0	0.0
Foxn2	14236	symbol	M. musculus	14236	M. musculus	Foxn2	forkhead box N2	GO:0035914 skeletal muscle cell differentiation;GO:0007519 skeletal muscle tissue development;GO:0060538 skeletal muscle organ development	0.0	0.0	0.0	0.0	0.0	0.0	0.0	0.0	0.0	0.0	0.0	0.0	0.0	0.0	0.0	0.0	0.0	0.0	0.0	0.0
Abl2	11352	symbol	M. musculus	11352	M. musculus	Abl2	v-abl Abelson murine leukemia viral oncogene 2 (arg, Abelson-related gene)	GO:2000096 positive regulation of Wnt signaling pathway, planar cell polarity pathway;GO:0006930 substrate-dependent cell migration, cell extension;GO:0060020 Bergmann glial cell differentiation	0.0	0.0	1.0	0.0	1.0	0.0	1.0	1.0	0.0	0.0	0.0	0.0	0.0	0.0	0.0	0.0	0.0	0.0	0.0	0.0
Isca1	69046	symbol	M. musculus	69046	M. musculus	Isca1	iron-sulfur cluster assembly 1	GO:0097428 protein maturation by iron-sulfur cluster transfer;GO:0016226 iron-sulfur cluster assembly;GO:0031163 metallo-sulfur cluster assembly	0.0	0.0	0.0	0.0	0.0	0.0	0.0	0.0	0.0	0.0	0.0	0.0	0.0	0.0	0.0	0.0	0.0	0.0	0.0	0.0
Pus1	56361	symbol	M. musculus	56361	M. musculus	Pus1	pseudouridine synthase 1	GO:0031119 tRNA pseudouridine synthesis;GO:1990481 mRNA pseudouridine synthesis;GO:0001522 pseudouridine synthesis	0.0	0.0	0.0	0.0	0.0	0.0	0.0	0.0	0.0	0.0	0.0	0.0	0.0	0.0	0.0	0.0	0.0	0.0	0.0	0.0
Pawr	114774	symbol	M. musculus	114774	M. musculus	Pawr	PRKC, apoptosis, WT1, regulator	GO:0060450 positive regulation of hindgut contraction;GO:1904457 positive regulation of neuronal action potential;GO:1901082 positive regulation of relaxation of smooth muscle	0.0	0.0	0.0	0.0	0.0	0.0	0.0	0.0	0.0	0.0	1.0	0.0	0.0	0.0	0.0	1.0	0.0	0.0	1.0	0.0
Tspan5	56224	symbol	M. musculus	56224	M. musculus	Tspan5	tetraspanin 5	GO:0045747 positive regulation of Notch signaling pathway;GO:0008593 regulation of Notch signaling pathway;GO:0007219 Notch signaling pathway	0.0	0.0	0.0	0.0	0.0	0.0	0.0	0.0	0.0	0.0	0.0	0.0	0.0	0.0	0.0	0.0	0.0	0.0	0.0	0.0
Tbl1xr1	81004	symbol	M. musculus	81004	M. musculus	Tbl1xr1	transducin (beta)-like 1X-linked receptor 1	GO:0060613 fat pad development;GO:0050872 white fat cell differentiation;GO:0002021 response to dietary excess	0.0	0.0	1.0	0.0	0.0	1.0	1.0	0.0	1.0	1.0	0.0	0.0	0.0	0.0	1.0	0.0	1.0	0.0	0.0	0.0
Jund	16478	symbol	M. musculus	16478	M. musculus	Jund	jun D proto-oncogene	GO:0002076 osteoblast development;GO:0045669 positive regulation of osteoblast differentiation;GO:0071277 cellular response to calcium ion	0.0	0.0	0.0	0.0	0.0	0.0	0.0	0.0	0.0	0.0	0.0	0.0	0.0	0.0	0.0	0.0	0.0	0.0	0.0	0.0
Hes1	15205	symbol	M. musculus	15205	M. musculus	Hes1	hes family bHLH transcription factor 1	GO:0061105 regulation of stomach neuroendocrine cell differentiation;GO:0061106 negative regulation of stomach neuroendocrine cell differentiation;GO:1905933 regulation of cell fate determination	0.0	1.0	0.0	0.0	1.0	0.0	0.0	1.0	0.0	1.0	0.0	0.0	1.0	0.0	0.0	1.0	1.0	0.0	1.0	0.0
Igsf3	78908	symbol	M. musculus	78908	M. musculus	Igsf3	immunoglobulin superfamily, member 3	GO:0032808 lacrimal gland development;GO:0035272 exocrine system development;GO:0048732 gland development	0.0	0.0	0.0	0.0	0.0	0.0	0.0	1.0	0.0	0.0	0.0	0.0	0.0	0.0	0.0	0.0	0.0	0.0	0.0	0.0
Porcn	53627	symbol	M. musculus	53627	M. musculus	Porcn	porcupine O-acyltransferase	GO:0045234 protein palmitoleylation;GO:0061355 Wnt protein secretion;GO:0018345 protein palmitoylation	0.0	0.0	1.0	0.0	0.0	0.0	0.0	0.0	0.0	0.0	0.0	0.0	0.0	0.0	0.0	0.0	0.0	0.0	0.0	0.0
Prtg	235472	symbol	M. musculus	235472	M. musculus	Prtg	protogenin	GO:0070593 dendrite self-avoidance;GO:0008038 neuron recognition;GO:0007156 homophilic cell adhesion via plasma membrane adhesion molecules	0.0	0.0	0.0	0.0	0.0	0.0	0.0	0.0	0.0	0.0	0.0	0.0	0.0	0.0	0.0	0.0	0.0	0.0	1.0	0.0
Btg3	12228	symbol	M. musculus	12228	M. musculus	Btg3	BTG anti-proliferation factor 3	GO:0045930 negative regulation of mitotic cell cycle;GO:0007346 regulation of mitotic cell cycle;GO:0045786 negative regulation of cell cycle	0.0	0.0	0.0	0.0	0.0	0.0	0.0	0.0	0.0	0.0	0.0	0.0	1.0	0.0	0.0	1.0	0.0	0.0	0.0	0.0
Otud4	73945	symbol	M. musculus	73945	M. musculus	Otud4	OTU domain containing 4	GO:1903093 regulation of protein K48-linked deubiquitination;GO:2000660 negative regulation of interleukin-1-mediated signaling pathway;GO:1901537 positive regulation of DNA demethylation	0.0	0.0	0.0	0.0	0.0	0.0	0.0	0.0	0.0	0.0	0.0	0.0	0.0	0.0	0.0	0.0	0.0	0.0	0.0	1.0
Tab3	66724	symbol	M. musculus	66724	M. musculus	Tab3	TGF-beta activated kinase 1/MAP3K7 binding protein 3	GO:0043123 positive regulation of I-kappaB kinase/NF-kappaB signaling;GO:0043122 regulation of I-kappaB kinase/NF-kappaB signaling;GO:0007249 I-kappaB kinase/NF-kappaB signaling	0.0	0.0	0.0	1.0	0.0	0.0	0.0	0.0	0.0	0.0	0.0	0.0	0.0	0.0	1.0	0.0	0.0	0.0	0.0	0.0
Noct	12457	symbol	M. musculus	12457	M. musculus	Noct	nocturnin	GO:0000290 deadenylation-dependent decapping of nuclear-transcribed mRNA;GO:0110156 methylguanosine-cap decapping;GO:0110154 RNA decapping	0.0	0.0	0.0	0.0	0.0	0.0	0.0	0.0	0.0	1.0	0.0	0.0	0.0	0.0	0.0	0.0	0.0	0.0	1.0	0.0
Dhcr24	74754	symbol	M. musculus	74754	M. musculus	Dhcr24	24-dehydrocholesterol reductase	GO:0030539 male genitalia development;GO:0031639 plasminogen activation;GO:0006695 cholesterol biosynthetic process	0.0	0.0	0.0	0.0	0.0	0.0	0.0	0.0	1.0	0.0	0.0	0.0	0.0	1.0	0.0	1.0	0.0	0.0	0.0	0.0
Cacna1d	12289	symbol	M. musculus	12289	M. musculus	Cacna1d	calcium channel, voltage-dependent, L type, alpha 1D subunit	GO:1904879 positive regulation of calcium ion transmembrane transport via high voltage-gated calcium channel;GO:0086046 membrane depolarization during SA node cell action potential;GO:0060372 regulation of atrial cardiac muscle cell membrane repolarization	0.0	0.0	0.0	0.0	0.0	0.0	0.0	0.0	0.0	0.0	0.0	0.0	0.0	0.0	0.0	0.0	0.0	0.0	0.0	0.0
Nes	18008	symbol	M. musculus	18008	M. musculus	Nes	nestin	GO:0030842 regulation of intermediate filament depolymerization;GO:0030844 positive regulation of intermediate filament depolymerization;GO:0045106 intermediate filament depolymerization	0.0	0.0	0.0	0.0	0.0	0.0	0.0	0.0	0.0	0.0	0.0	1.0	0.0	0.0	0.0	0.0	0.0	0.0	0.0	0.0
Abcb10	56199	symbol	M. musculus	56199	M. musculus	Abcb10	ATP-binding cassette, sub-family B (MDR/TAP), member 10	GO:0055085 transmembrane transport;GO:0006810 transport;GO:0051234 establishment of localization	0.0	0.0	0.0	0.0	0.0	0.0	0.0	0.0	0.0	0.0	0.0	0.0	0.0	0.0	0.0	0.0	0.0	0.0	0.0	0.0
Acadm	11364	symbol	M. musculus	11364	M. musculus	Acadm	acyl-Coenzyme A dehydrogenase, medium chain	GO:0019254 carnitine metabolic process, CoA-linked;GO:0045329 carnitine biosynthetic process;GO:0006578 amino-acid betaine biosynthetic process	0.0	0.0	0.0	0.0	0.0	0.0	1.0	1.0	1.0	0.0	0.0	0.0	0.0	0.0	0.0	0.0	0.0	0.0	0.0	0.0
Tigd2	68140	symbol	M. musculus	68140	M. musculus	Tigd2	tigger transposable element derived 2		0.0	0.0	0.0	0.0	0.0	0.0	0.0	0.0	0.0	0.0	0.0	0.0	0.0	0.0	0.0	0.0	0.0	0.0	0.0	0.0
Phf19	74016	symbol	M. musculus	74016	M. musculus	Phf19	PHD finger protein 19	GO:0061087 positive regulation of histone H3-K27 methylation;GO:0061085 regulation of histone H3-K27 methylation;GO:0070734 histone H3-K27 methylation	0.0	1.0	0.0	0.0	0.0	1.0	0.0	0.0	0.0	0.0	0.0	1.0	0.0	0.0	0.0	0.0	0.0	0.0	0.0	0.0
Mybbp1a	18432	symbol	M. musculus	18432	M. musculus	Mybbp1a	MYB binding protein (P160) 1a	GO:2000210 positive regulation of anoikis;GO:2000209 regulation of anoikis;GO:0043276 anoikis	0.0	0.0	0.0	0.0	0.0	0.0	0.0	0.0	0.0	0.0	1.0	0.0	1.0	0.0	0.0	0.0	0.0	0.0	0.0	0.0
Dact1	59036	symbol	M. musculus	59036	M. musculus	Dact1	dishevelled-binding antagonist of beta-catenin 1	GO:1904837 beta-catenin-TCF complex assembly;GO:1904863 regulation of beta-catenin-TCF complex assembly;GO:1904864 negative regulation of beta-catenin-TCF complex assembly	0.0	0.0	1.0	0.0	1.0	0.0	0.0	1.0	0.0	1.0	0.0	0.0	1.0	0.0	1.0	0.0	0.0	0.0	0.0	0.0
Gcnt2	14538	symbol	M. musculus	14538	M. musculus	Gcnt2	glucosaminyl (N-acetyl) transferase 2, I-branching enzyme	GO:0036438 maintenance of lens transparency;GO:0034116 positive regulation of heterotypic cell-cell adhesion;GO:0034114 regulation of heterotypic cell-cell adhesion	0.0	0.0	0.0	0.0	0.0	0.0	0.0	0.0	0.0	0.0	0.0	0.0	0.0	0.0	0.0	0.0	0.0	0.0	0.0	0.0
Got1l1	76615	symbol	M. musculus	76615	M. musculus	Got1l1	glutamic-oxaloacetic transaminase 1-like 1	GO:0006532 aspartate biosynthetic process;GO:0006531 aspartate metabolic process;GO:0043650 dicarboxylic acid biosynthetic process	0.0	0.0	0.0	0.0	0.0	0.0	0.0	0.0	1.0	0.0	0.0	0.0	0.0	0.0	0.0	0.0	0.0	0.0	0.0	0.0
Paip1	218693	symbol	M. musculus	218693	M. musculus	Paip1	polyadenylate binding protein-interacting protein 1	GO:0006446 regulation of translational initiation;GO:0006413 translational initiation;GO:0006417 regulation of translation	0.0	0.0	0.0	0.0	0.0	0.0	0.0	0.0	0.0	0.0	0.0	0.0	0.0	0.0	0.0	0.0	0.0	0.0	0.0	0.0
Nr2c2ap	75692	symbol	M. musculus	75692	M. musculus	Nr2c2ap	nuclear receptor 2C2-associated protein		0.0	0.0	0.0	0.0	0.0	0.0	0.0	0.0	0.0	0.0	0.0	0.0	0.0	0.0	0.0	0.0	0.0	0.0	0.0	0.0
Epc1	13831	symbol	M. musculus	13831	M. musculus	Epc1	enhancer of polycomb homolog 1	GO:0043968 histone H2A acetylation;GO:0051155 positive regulation of striated muscle cell differentiation;GO:0043967 histone H4 acetylation	0.0	0.0	0.0	0.0	0.0	1.0	0.0	0.0	0.0	0.0	0.0	0.0	0.0	0.0	0.0	0.0	0.0	0.0	0.0	0.0
Gjb3	14620	symbol	M. musculus	14620	M. musculus	Gjb3	gap junction protein, beta 3	GO:0001890 placenta development;GO:0048608 reproductive structure development;GO:0061458 reproductive system development	0.0	0.0	0.0	0.0	0.0	0.0	0.0	0.0	0.0	0.0	0.0	0.0	0.0	0.0	0.0	0.0	1.0	0.0	0.0	0.0
Aggf1	66549	symbol	M. musculus	66549	M. musculus	Aggf1	angiogenic factor with G patch and FHA domains 1	GO:0001938 positive regulation of endothelial cell proliferation;GO:0001936 regulation of endothelial cell proliferation;GO:0001935 endothelial cell proliferation	0.0	0.0	0.0	0.0	0.0	0.0	0.0	0.0	0.0	0.0	0.0	0.0	0.0	0.0	0.0	1.0	0.0	0.0	0.0	0.0
Acvr1	11477	symbol	M. musculus	11477	M. musculus	Acvr1	activin A receptor, type 1	GO:0060957 endocardial cell fate commitment;GO:0061445 endocardial cushion cell fate commitment;GO:0061443 endocardial cushion cell differentiation	1.0	1.0	0.0	0.0	1.0	0.0	0.0	1.0	0.0	0.0	1.0	0.0	1.0	0.0	0.0	0.0	1.0	0.0	0.0	0.0
Tle3	21887	symbol	M. musculus	21887	M. musculus	Tle3	transducin-like enhancer of split 3	GO:0120163 negative regulation of cold-induced thermogenesis;GO:0090090 negative regulation of canonical Wnt signaling pathway;GO:0106106 cold-induced thermogenesis	0.0	0.0	1.0	0.0	0.0	0.0	0.0	0.0	0.0	0.0	0.0	0.0	0.0	0.0	1.0	0.0	0.0	0.0	0.0	0.0
Pdlim1	54132	symbol	M. musculus	54132	M. musculus	Pdlim1	PDZ and LIM domain 1 (elfin)	GO:0030950 establishment or maintenance of actin cytoskeleton polarity;GO:0030952 establishment or maintenance of cytoskeleton polarity;GO:0030011 maintenance of cell polarity	0.0	0.0	0.0	0.0	0.0	0.0	0.0	0.0	0.0	0.0	0.0	0.0	0.0	0.0	0.0	0.0	0.0	0.0	0.0	0.0
Rbm33	381626	symbol	M. musculus	381626	M. musculus	Rbm33	RNA binding motif protein 33		0.0	0.0	0.0	0.0	0.0	0.0	0.0	0.0	0.0	0.0	0.0	0.0	0.0	0.0	0.0	0.0	0.0	0.0	0.0	0.0
March7	57438	gene_synonym	M. musculus	57438	M. musculus	Marchf7	membrane associated ring-CH-type finger 7	GO:1905524 negative regulation of protein autoubiquitination;GO:1902498 regulation of protein autoubiquitination;GO:1902166 negative regulation of intrinsic apoptotic signaling pathway in response to DNA damage by p53 class mediator	0.0	0.0	0.0	0.0	0.0	0.0	0.0	0.0	0.0	0.0	1.0	0.0	0.0	1.0	0.0	1.0	0.0	0.0	0.0	0.0
Cbfa2t2	12396	symbol	M. musculus	12396	M. musculus	Cbfa2t2	CBFA2/RUNX1 translocation partner 2	GO:0060575 intestinal epithelial cell differentiation;GO:0045746 negative regulation of Notch signaling pathway;GO:0008593 regulation of Notch signaling pathway	0.0	0.0	0.0	0.0	1.0	0.0	0.0	0.0	0.0	0.0	0.0	0.0	0.0	0.0	0.0	0.0	0.0	0.0	0.0	0.0
Snx10	71982	symbol	M. musculus	71982	M. musculus	Snx10	sorting nexin 10	GO:0044691 tooth eruption;GO:0035630 bone mineralization involved in bone maturation;GO:0001696 gastric acid secretion	0.0	0.0	0.0	0.0	0.0	0.0	0.0	0.0	0.0	0.0	0.0	0.0	0.0	0.0	0.0	0.0	0.0	0.0	0.0	0.0
Bloc1s1	14533	symbol	M. musculus	14533	M. musculus	Bloc1s1	biogenesis of lysosomal organelles complex-1, subunit 1	GO:0048490 anterograde synaptic vesicle transport;GO:0099514 synaptic vesicle cytoskeletal transport;GO:0099517 synaptic vesicle transport along microtubule	0.0	0.0	0.0	0.0	0.0	1.0	0.0	0.0	0.0	0.0	0.0	0.0	0.0	0.0	0.0	0.0	0.0	0.0	0.0	0.0
Zfp516	329003	symbol	M. musculus	329003	M. musculus	Zfp516	zinc finger protein 516	GO:0009409 response to cold;GO:0060612 adipose tissue development;GO:0050873 brown fat cell differentiation	0.0	0.0	0.0	0.0	0.0	0.0	0.0	0.0	0.0	1.0	0.0	0.0	0.0	0.0	0.0	0.0	0.0	0.0	0.0	0.0
Lonrf1	244421	symbol	M. musculus	244421	M. musculus	Lonrf1	LON peptidase N-terminal domain and ring finger 1		0.0	0.0	0.0	0.0	0.0	0.0	0.0	0.0	0.0	0.0	0.0	0.0	0.0	0.0	0.0	0.0	0.0	0.0	0.0	0.0
Fxyd6	59095	symbol	M. musculus	59095	M. musculus	Fxyd6	FXYD domain-containing ion transport regulator 6	GO:2000649 regulation of sodium ion transmembrane transporter activity;GO:1902305 regulation of sodium ion transmembrane transport;GO:0002028 regulation of sodium ion transport	0.0	0.0	0.0	0.0	0.0	0.0	0.0	0.0	0.0	0.0	0.0	0.0	0.0	0.0	0.0	0.0	0.0	0.0	0.0	0.0
Adgrg6	215798	symbol	M. musculus	215798	M. musculus	Adgrg6	adhesion G protein-coupled receptor G6	GO:0060347 heart trabecula formation;GO:0060343 trabecula formation;GO:0022011 myelination in peripheral nervous system	0.0	0.0	0.0	0.0	0.0	0.0	0.0	0.0	0.0	0.0	0.0	0.0	0.0	0.0	0.0	0.0	0.0	0.0	0.0	0.0
Tex19	73679	gene_synonym	M. musculus	73679	M. musculus	Tex19.1	testis expressed gene 19.1	GO:0060720 spongiotrophoblast cell proliferation;GO:0060722 cell proliferation involved in embryonic placenta development;GO:0090214 spongiotrophoblast layer developmental growth	0.0	0.0	0.0	0.0	0.0	0.0	1.0	0.0	0.0	0.0	0.0	1.0	0.0	0.0	0.0	0.0	1.0	0.0	0.0	0.0
Nid2	18074	symbol	M. musculus	18074	M. musculus	Nid2	nidogen 2	GO:0007160 cell-matrix adhesion;GO:0031589 cell-substrate adhesion;GO:0007155 cell adhesion	0.0	0.0	0.0	0.0	0.0	0.0	0.0	0.0	0.0	0.0	0.0	0.0	0.0	0.0	0.0	0.0	0.0	0.0	0.0	0.0
Mpped1	223726	symbol	M. musculus	223726	M. musculus	Mpped1	metallophosphoesterase domain containing 1		0.0	0.0	0.0	0.0	0.0	0.0	0.0	0.0	0.0	0.0	0.0	0.0	0.0	0.0	0.0	0.0	0.0	0.0	0.0	0.0
Akirin1	68050	symbol	M. musculus	68050	M. musculus	Akirin1	akirin 1	GO:1902725 negative regulation of satellite cell differentiation;GO:0014859 negative regulation of skeletal muscle cell proliferation;GO:1902723 negative regulation of skeletal muscle satellite cell proliferation	0.0	0.0	0.0	0.0	0.0	0.0	1.0	0.0	0.0	0.0	0.0	0.0	0.0	0.0	0.0	1.0	0.0	0.0	1.0	0.0
Akap1	11640	symbol	M. musculus	11640	M. musculus	Akap1	A kinase (PRKA) anchor protein 1	GO:0140374 antiviral innate immune response;GO:0042308 negative regulation of protein import into nucleus;GO:1904590 negative regulation of protein import	0.0	0.0	0.0	0.0	0.0	0.0	0.0	0.0	0.0	0.0	0.0	0.0	0.0	1.0	0.0	0.0	0.0	0.0	0.0	0.0
Rreb1	68750	symbol	M. musculus	68750	M. musculus	Rreb1	ras responsive element binding protein 1	GO:1903691 positive regulation of wound healing, spreading of epidermal cells;GO:2000394 positive regulation of lamellipodium morphogenesis;GO:0033601 positive regulation of mammary gland epithelial cell proliferation	0.0	0.0	0.0	0.0	0.0	0.0	0.0	1.0	0.0	1.0	0.0	0.0	0.0	0.0	0.0	1.0	0.0	0.0	1.0	0.0
Trmt10c	52575	symbol	M. musculus	52575	M. musculus	Trmt10c	tRNA methyltransferase 10C, mitochondrial RNase P subunit	GO:0097745 mitochondrial tRNA 5'-end processing;GO:1990180 mitochondrial tRNA 3'-end processing;GO:0000964 mitochondrial RNA 5'-end processing	0.0	0.0	0.0	0.0	0.0	1.0	0.0	0.0	0.0	0.0	0.0	0.0	0.0	0.0	0.0	0.0	0.0	0.0	0.0	0.0
Myo5b	17919	symbol	M. musculus	17919	M. musculus	Myo5b	myosin VB	GO:0099639 neurotransmitter receptor transport, endosome to plasma membrane;GO:0099159 regulation of modification of postsynaptic structure;GO:1903543 positive regulation of exosomal secretion	0.0	0.0	0.0	0.0	0.0	0.0	1.0	0.0	0.0	0.0	0.0	0.0	0.0	0.0	0.0	0.0	0.0	0.0	1.0	0.0
Pou2f2	18987	symbol	M. musculus	18987	M. musculus	Pou2f2	POU domain, class 2, transcription factor 2	GO:0002335 mature B cell differentiation;GO:0098586 cellular response to virus;GO:0002381 immunoglobulin production involved in immunoglobulin-mediated immune response	0.0	0.0	0.0	0.0	0.0	0.0	0.0	0.0	0.0	0.0	0.0	0.0	0.0	0.0	0.0	0.0	0.0	0.0	0.0	0.0
Ppic	19038	symbol	M. musculus	19038	M. musculus	Ppic	peptidylprolyl isomerase C	GO:0000413 protein peptidyl-prolyl isomerization;GO:0018208 peptidyl-proline modification;GO:0006457 protein folding	0.0	0.0	0.0	0.0	0.0	0.0	0.0	0.0	0.0	0.0	0.0	0.0	0.0	0.0	0.0	0.0	0.0	0.0	0.0	0.0
Kif21a	16564	symbol	M. musculus	16564	M. musculus	Kif21a	kinesin family member 21A	GO:0007018 microtubule-based movement;GO:0007017 microtubule-based process;GO:0006928 movement of cell or subcellular component	0.0	0.0	0.0	0.0	0.0	0.0	0.0	0.0	0.0	0.0	0.0	0.0	0.0	0.0	0.0	0.0	0.0	0.0	0.0	0.0
Arid3a	13496	symbol	M. musculus	13496	M. musculus	Arid3a	AT rich interactive domain 3A (BRIGHT-like)	GO:0045944 positive regulation of transcription by RNA polymerase II;GO:0045893 positive regulation of transcription, DNA-templated;GO:1903508 positive regulation of nucleic acid-templated transcription	0.0	0.0	0.0	0.0	0.0	0.0	0.0	0.0	0.0	0.0	0.0	0.0	0.0	0.0	0.0	0.0	0.0	0.0	0.0	0.0
Nudcd2	52653	symbol	M. musculus	52653	M. musculus	Nudcd2	NudC domain containing 2	GO:0006457 protein folding;GO:0009987 cellular process	0.0	0.0	0.0	0.0	0.0	0.0	0.0	0.0	0.0	0.0	0.0	0.0	0.0	0.0	0.0	0.0	0.0	0.0	0.0	0.0
Ldlr	16835	symbol	M. musculus	16835	M. musculus	Ldlr	low density lipoprotein receptor	GO:0010899 regulation of phosphatidylcholine catabolic process;GO:0061888 regulation of astrocyte activation;GO:0061889 negative regulation of astrocyte activation	0.0	0.0	0.0	0.0	0.0	0.0	0.0	0.0	1.0	0.0	0.0	0.0	0.0	0.0	0.0	0.0	0.0	1.0	1.0	0.0
Gk5	235533	symbol	M. musculus	235533	M. musculus	Gk5	glycerol kinase 5 (putative)	GO:0046167 glycerol-3-phosphate biosynthetic process;GO:0006072 glycerol-3-phosphate metabolic process;GO:0052646 alditol phosphate metabolic process	0.0	0.0	0.0	0.0	0.0	0.0	0.0	0.0	1.0	0.0	0.0	0.0	0.0	0.0	0.0	0.0	0.0	0.0	0.0	0.0
Gm14124	100216455	symbol	M. musculus	100216455	M. musculus	Gm14124	predicted gene 14124	GO:0006357 regulation of transcription by RNA polymerase II;GO:0006366 transcription by RNA polymerase II;GO:0006355 regulation of transcription, DNA-templated	0.0	0.0	0.0	0.0	0.0	0.0	0.0	0.0	0.0	0.0	0.0	0.0	0.0	0.0	0.0	0.0	0.0	0.0	0.0	0.0
Pip4k2a	18718	symbol	M. musculus	18718	M. musculus	Pip4k2a	phosphatidylinositol-5-phosphate 4-kinase, type II, alpha	GO:0090119 vesicle-mediated cholesterol transport;GO:0090217 negative regulation of 1-phosphatidylinositol-4-phosphate 5-kinase activity;GO:1902633 1-phosphatidyl-1D-myo-inositol 4,5-bisphosphate metabolic process	0.0	0.0	0.0	0.0	0.0	0.0	0.0	0.0	1.0	0.0	0.0	1.0	0.0	1.0	1.0	0.0	0.0	1.0	0.0	0.0
Trmt6	66926	symbol	M. musculus	66926	M. musculus	Trmt6	tRNA methyltransferase 6	GO:0080009 mRNA methylation;GO:0016556 mRNA modification;GO:0030488 tRNA methylation	0.0	0.0	0.0	0.0	0.0	1.0	0.0	0.0	0.0	0.0	0.0	0.0	0.0	0.0	0.0	0.0	0.0	0.0	0.0	0.0
Tead1	21676	symbol	M. musculus	21676	M. musculus	Tead1	TEA domain family member 1	GO:0014883 transition between fast and slow fiber;GO:1902459 positive regulation of stem cell population maintenance;GO:0014733 regulation of skeletal muscle adaptation	0.0	1.0	0.0	0.0	0.0	0.0	0.0	1.0	0.0	0.0	0.0	0.0	0.0	1.0	0.0	0.0	0.0	0.0	0.0	0.0
Sdc3	20970	symbol	M. musculus	20970	M. musculus	Sdc3	syndecan 3	GO:0030334 regulation of cell migration;GO:2000145 regulation of cell motility;GO:0040012 regulation of locomotion	0.0	0.0	0.0	0.0	0.0	0.0	0.0	0.0	0.0	0.0	0.0	0.0	0.0	0.0	0.0	0.0	0.0	0.0	0.0	0.0
Setd4	224440	symbol	M. musculus	224440	M. musculus	Setd4	SET domain containing 4	GO:0018026 peptidyl-lysine monomethylation;GO:0018023 peptidyl-lysine trimethylation;GO:0018022 peptidyl-lysine methylation	0.0	0.0	0.0	0.0	0.0	1.0	0.0	0.0	0.0	0.0	0.0	0.0	0.0	0.0	0.0	0.0	0.0	0.0	0.0	0.0
Gsta4	14860	symbol	M. musculus	14860	M. musculus	Gsta4	glutathione S-transferase, alpha 4	GO:0006749 glutathione metabolic process;GO:0006805 xenobiotic metabolic process;GO:0071466 cellular response to xenobiotic stimulus	0.0	0.0	0.0	0.0	0.0	0.0	0.0	0.0	0.0	0.0	0.0	0.0	0.0	0.0	0.0	0.0	0.0	0.0	0.0	0.0
Pkp4	227937	symbol	M. musculus	227937	M. musculus	Pkp4	plakophilin 4	GO:0032467 positive regulation of cytokinesis;GO:0051781 positive regulation of cell division;GO:0032465 regulation of cytokinesis	0.0	0.0	0.0	0.0	0.0	0.0	0.0	0.0	0.0	0.0	0.0	0.0	1.0	0.0	0.0	0.0	0.0	0.0	0.0	0.0
Eef1e1	66143	symbol	M. musculus	66143	M. musculus	Eef1e1	eukaryotic translation elongation factor 1 epsilon 1	GO:2000774 positive regulation of cellular senescence;GO:0090343 positive regulation of cell aging;GO:0043517 positive regulation of DNA damage response, signal transduction by p53 class mediator	0.0	0.0	0.0	0.0	0.0	0.0	0.0	0.0	0.0	0.0	1.0	0.0	0.0	0.0	0.0	1.0	0.0	0.0	0.0	0.0
Btbd3	228662	symbol	M. musculus	228662	M. musculus	Btbd3	BTB (POZ) domain containing 3	GO:0021987 cerebral cortex development;GO:0021543 pallium development;GO:0048813 dendrite morphogenesis	0.0	0.0	0.0	0.0	0.0	0.0	0.0	0.0	0.0	0.0	0.0	0.0	0.0	0.0	0.0	0.0	0.0	0.0	0.0	0.0
Slc12a2	20496	symbol	M. musculus	20496	M. musculus	Slc12a2	solute carrier family 12, member 2	GO:0045795 positive regulation of cell volume;GO:0098658 inorganic anion import across plasma membrane;GO:0061528 aspartate secretion	0.0	0.0	0.0	0.0	0.0	0.0	1.0	1.0	0.0	0.0	0.0	0.0	0.0	0.0	0.0	0.0	0.0	0.0	0.0	0.0
Hexa	15211	symbol	M. musculus	15211	M. musculus	Hexa	hexosaminidase A	GO:0006689 ganglioside catabolic process;GO:0046479 glycosphingolipid catabolic process;GO:0019377 glycolipid catabolic process	0.0	0.0	0.0	0.0	0.0	0.0	0.0	0.0	1.0	0.0	0.0	0.0	0.0	0.0	0.0	0.0	0.0	1.0	0.0	0.0
Rragd	52187	symbol	M. musculus	52187	M. musculus	Rragd	Ras-related GTP binding D	GO:1990253 cellular response to leucine starvation;GO:0043201 response to leucine;GO:0071233 cellular response to leucine	0.0	0.0	0.0	0.0	0.0	0.0	0.0	0.0	0.0	0.0	0.0	0.0	0.0	0.0	1.0	0.0	0.0	0.0	0.0	0.0
Ephx2	13850	symbol	M. musculus	13850	M. musculus	Ephx2	epoxide hydrolase 2, cytoplasmic	GO:0002539 prostaglandin production involved in inflammatory response;GO:0009810 stilbene metabolic process;GO:0046272 stilbene catabolic process	0.0	0.0	0.0	0.0	0.0	0.0	0.0	0.0	1.0	0.0	0.0	0.0	0.0	0.0	0.0	0.0	0.0	1.0	0.0	0.0
Zbtb43	71834	symbol	M. musculus	71834	M. musculus	Zbtb43	zinc finger and BTB domain containing 43	GO:0006357 regulation of transcription by RNA polymerase II;GO:0006366 transcription by RNA polymerase II;GO:0006355 regulation of transcription, DNA-templated	0.0	0.0	0.0	0.0	0.0	0.0	0.0	0.0	0.0	0.0	0.0	0.0	0.0	0.0	0.0	0.0	0.0	0.0	0.0	0.0
Hmga1	15361	symbol	M. musculus	15361	M. musculus	Hmga1	high mobility group AT-hook 1	GO:0007283 spermatogenesis;GO:0048232 male gamete generation;GO:0007276 gamete generation	0.0	0.0	0.0	0.0	0.0	0.0	0.0	0.0	0.0	0.0	0.0	0.0	0.0	0.0	1.0	0.0	0.0	0.0	0.0	0.0
Hmgcs1	208715	symbol	M. musculus	208715	M. musculus	Hmgcs1	3-hydroxy-3-methylglutaryl-Coenzyme A synthase 1	GO:0010142 farnesyl diphosphate biosynthetic process, mevalonate pathway;GO:1902767 isoprenoid biosynthetic process via mevalonate;GO:0045337 farnesyl diphosphate biosynthetic process	0.0	0.0	0.0	0.0	0.0	0.0	0.0	0.0	1.0	0.0	0.0	0.0	0.0	0.0	0.0	0.0	0.0	0.0	0.0	0.0
Clybl	69634	symbol	M. musculus	69634	M. musculus	Clybl	citrate lyase beta like	GO:0106064 regulation of cobalamin metabolic process;GO:0106121 positive regulation of cobalamin metabolic process;GO:1901403 positive regulation of tetrapyrrole metabolic process	0.0	0.0	0.0	0.0	0.0	0.0	0.0	0.0	0.0	0.0	0.0	0.0	0.0	0.0	0.0	0.0	0.0	0.0	0.0	0.0
Tbc1d22b	381085	symbol	M. musculus	381085	M. musculus	Tbc1d22b	TBC1 domain family, member 22B	GO:0090630 activation of GTPase activity;GO:0043547 positive regulation of GTPase activity;GO:0043087 regulation of GTPase activity	0.0	0.0	0.0	0.0	0.0	0.0	0.0	0.0	0.0	0.0	0.0	0.0	0.0	0.0	0.0	0.0	0.0	0.0	0.0	0.0
Atic	108147	symbol	M. musculus	108147	M. musculus	Atic	5-aminoimidazole-4-carboxamide ribonucleotide formyltransferase/IMP cyclohydrolase	GO:0046452 dihydrofolate metabolic process;GO:0006189 'de novo' IMP biosynthetic process;GO:0046654 tetrahydrofolate biosynthetic process	0.0	0.0	0.0	0.0	0.0	0.0	0.0	0.0	0.0	0.0	0.0	0.0	0.0	0.0	0.0	0.0	0.0	0.0	0.0	0.0
Rap2b	74012	symbol	M. musculus	74012	M. musculus	Rap2b	RAP2B, member of RAS oncogene family	GO:0032486 Rap protein signal transduction;GO:0031954 positive regulation of protein autophosphorylation;GO:0031952 regulation of protein autophosphorylation	0.0	0.0	0.0	0.0	0.0	0.0	0.0	0.0	0.0	0.0	0.0	0.0	0.0	1.0	0.0	0.0	0.0	0.0	0.0	0.0
Arrdc3	105171	symbol	M. musculus	105171	M. musculus	Arrdc3	arrestin domain containing 3	GO:0031651 negative regulation of heat generation;GO:0090327 negative regulation of locomotion involved in locomotory behavior;GO:0071878 negative regulation of adenylate cyclase-activating adrenergic receptor signaling pathway	0.0	0.0	0.0	0.0	0.0	0.0	0.0	0.0	0.0	0.0	0.0	0.0	0.0	0.0	0.0	0.0	0.0	0.0	0.0	0.0
Acsf2	264895	symbol	M. musculus	264895	M. musculus	Acsf2	acyl-CoA synthetase family member 2	GO:0006631 fatty acid metabolic process;GO:0032787 monocarboxylic acid metabolic process;GO:0019752 carboxylic acid metabolic process	0.0	0.0	0.0	0.0	0.0	0.0	0.0	0.0	1.0	0.0	0.0	0.0	0.0	0.0	0.0	0.0	0.0	0.0	0.0	0.0
Ube2d1	216080	symbol	M. musculus	216080	M. musculus	Ube2d1	ubiquitin-conjugating enzyme E2D 1	GO:1902916 positive regulation of protein polyubiquitination;GO:1902914 regulation of protein polyubiquitination;GO:0070936 protein K48-linked ubiquitination	0.0	0.0	0.0	1.0	0.0	0.0	0.0	0.0	0.0	0.0	0.0	0.0	0.0	0.0	1.0	0.0	0.0	0.0	0.0	0.0
Samd1	666704	symbol	M. musculus	666704	M. musculus	Samd1	sterile alpha motif domain containing 1	GO:0045892 negative regulation of transcription, DNA-templated;GO:1903507 negative regulation of nucleic acid-templated transcription;GO:1902679 negative regulation of RNA biosynthetic process	0.0	0.0	0.0	0.0	0.0	0.0	0.0	0.0	0.0	0.0	0.0	0.0	0.0	0.0	0.0	0.0	0.0	0.0	0.0	0.0
Camk1d	227541	symbol	M. musculus	227541	M. musculus	Camk1d	calcium/calmodulin-dependent protein kinase ID	GO:0060267 positive regulation of respiratory burst;GO:0060263 regulation of respiratory burst;GO:0032793 positive regulation of CREB transcription factor activity	0.0	0.0	0.0	0.0	0.0	0.0	0.0	0.0	0.0	0.0	1.0	0.0	0.0	0.0	0.0	0.0	0.0	0.0	0.0	0.0
Rcl1	59028	symbol	M. musculus	59028	M. musculus	Rcl1	RNA terminal phosphate cyclase-like 1	GO:0000480 endonucleolytic cleavage in 5'-ETS of tricistronic rRNA transcript (SSU-rRNA, 5.8S rRNA, LSU-rRNA);GO:0000447 endonucleolytic cleavage in ITS1 to separate SSU-rRNA from 5.8S rRNA and LSU-rRNA from tricistronic rRNA transcript (SSU-rRNA, 5.8S rRNA, LSU-rRNA);GO:0000478 endonucleolytic cleavage involved in rRNA processing	0.0	0.0	0.0	0.0	0.0	0.0	0.0	0.0	0.0	0.0	0.0	0.0	0.0	0.0	0.0	0.0	0.0	0.0	0.0	0.0
Trip10	106628	symbol	M. musculus	106628	M. musculus	Trip10	thyroid hormone receptor interactor 10	GO:0061051 positive regulation of cell growth involved in cardiac muscle cell development;GO:0042538 hyperosmotic salinity response;GO:0061050 regulation of cell growth involved in cardiac muscle cell development	0.0	0.0	0.0	0.0	0.0	0.0	1.0	0.0	0.0	0.0	0.0	0.0	0.0	0.0	0.0	0.0	0.0	0.0	0.0	0.0
Pdgfa	18590	symbol	M. musculus	18590	M. musculus	Pdgfa	platelet derived growth factor, alpha	GO:0060683 regulation of branching involved in salivary gland morphogenesis by epithelial-mesenchymal signaling;GO:0010512 negative regulation of phosphatidylinositol biosynthetic process;GO:0035793 positive regulation of metanephric mesenchymal cell migration by platelet-derived growth factor receptor-beta signaling pathway	0.0	0.0	0.0	0.0	1.0	0.0	0.0	1.0	1.0	0.0	0.0	0.0	0.0	1.0	1.0	0.0	0.0	0.0	0.0	0.0
Zfp385b	241494	symbol	M. musculus	241494	M. musculus	Zfp385b	zinc finger protein 385B	GO:0072332 intrinsic apoptotic signaling pathway by p53 class mediator;GO:0072331 signal transduction by p53 class mediator;GO:0097193 intrinsic apoptotic signaling pathway	0.0	0.0	0.0	0.0	0.0	0.0	0.0	0.0	0.0	0.0	1.0	0.0	0.0	0.0	0.0	0.0	0.0	0.0	0.0	0.0
Bmp2k	140780	symbol	M. musculus	140780	M. musculus	Bmp2k	BMP2 inducible kinase	GO:2000369 regulation of clathrin-dependent endocytosis;GO:0072583 clathrin-dependent endocytosis;GO:0045747 positive regulation of Notch signaling pathway	0.0	0.0	0.0	0.0	0.0	0.0	0.0	0.0	0.0	0.0	0.0	0.0	0.0	0.0	0.0	0.0	0.0	0.0	0.0	0.0
Zic3	22773	symbol	M. musculus	22773	M. musculus	Zic3	zinc finger protein of the cerebellum 3	GO:0035545 determination of left/right asymmetry in nervous system;GO:0035469 determination of pancreatic left/right asymmetry;GO:0071910 determination of liver left/right asymmetry	1.0	0.0	0.0	0.0	1.0	0.0	0.0	1.0	0.0	0.0	0.0	0.0	0.0	0.0	0.0	0.0	0.0	0.0	0.0	0.0
Uhrf1bp1	224648	symbol	M. musculus	224648	M. musculus	Uhrf1bp1	UHRF1 (ICBP90) binding protein 1		0.0	0.0	0.0	0.0	0.0	0.0	0.0	0.0	0.0	0.0	0.0	0.0	0.0	0.0	0.0	0.0	0.0	0.0	0.0	0.0
Cmc1	67899	symbol	M. musculus	67899	M. musculus	Cmc1	COX assembly mitochondrial protein 1		0.0	0.0	0.0	0.0	0.0	0.0	0.0	0.0	0.0	0.0	0.0	0.0	0.0	0.0	0.0	0.0	0.0	0.0	0.0	0.0
Dsp	109620	symbol	M. musculus	109620	M. musculus	Dsp	desmoplakin	GO:0086073 bundle of His cell-Purkinje myocyte adhesion involved in cell communication;GO:0086042 cardiac muscle cell-cardiac muscle cell adhesion;GO:0003223 ventricular compact myocardium morphogenesis	0.0	0.0	0.0	0.0	1.0	0.0	0.0	1.0	0.0	0.0	0.0	0.0	0.0	0.0	0.0	0.0	0.0	0.0	0.0	0.0
Tdrd3	219249	symbol	M. musculus	219249	M. musculus	Tdrd3	tudor domain containing 3	GO:0006397 mRNA processing;GO:0016071 mRNA metabolic process;GO:0006325 chromatin organization	0.0	0.0	0.0	0.0	0.0	1.0	0.0	0.0	0.0	0.0	0.0	0.0	0.0	0.0	0.0	0.0	0.0	0.0	0.0	0.0
Dhcr7	13360	symbol	M. musculus	13360	M. musculus	Dhcr7	7-dehydrocholesterol reductase	GO:0016131 brassinosteroid metabolic process;GO:0016132 brassinosteroid biosynthetic process;GO:0016128 phytosteroid metabolic process	0.0	0.0	0.0	0.0	0.0	0.0	1.0	0.0	1.0	0.0	0.0	0.0	0.0	0.0	0.0	0.0	0.0	1.0	0.0	0.0
Kdm1b	218214	symbol	M. musculus	218214	M. musculus	Kdm1b	lysine (K)-specific demethylase 1B	GO:0034720 histone H3-K4 demethylation;GO:0043046 DNA methylation involved in gamete generation;GO:0006349 regulation of gene expression by genetic imprinting	0.0	0.0	0.0	0.0	0.0	1.0	0.0	0.0	0.0	0.0	0.0	0.0	0.0	0.0	1.0	0.0	0.0	0.0	0.0	1.0
Klf10	21847	symbol	M. musculus	21847	M. musculus	Klf10	Kruppel-like factor 10	GO:0045672 positive regulation of osteoclast differentiation;GO:0035019 somatic stem cell population maintenance;GO:0002763 positive regulation of myeloid leukocyte differentiation	0.0	1.0	0.0	0.0	0.0	0.0	0.0	0.0	0.0	0.0	0.0	0.0	0.0	0.0	0.0	0.0	0.0	0.0	0.0	0.0
Snhg3	399101	symbol	M. musculus	399101	M. musculus	Snhg3	small nucleolar RNA host gene 3		0.0	0.0	0.0	0.0	0.0	0.0	0.0	0.0	0.0	0.0	0.0	0.0	0.0	0.0	0.0	0.0	0.0	0.0	0.0	0.0
D030028A08Rik	319371	symbol	M. musculus	319371	M. musculus	D030028A08Rik	RIKEN cDNA D030028A08 gene		0.0	0.0	0.0	0.0	0.0	0.0	0.0	0.0	0.0	0.0	0.0	0.0	0.0	0.0	0.0	0.0	0.0	0.0	0.0	0.0
Ptprz1	19283	symbol	M. musculus	19283	M. musculus	Ptprz1	protein tyrosine phosphatase, receptor type Z, polypeptide 1	GO:1900149 positive regulation of Schwann cell migration;GO:1900147 regulation of Schwann cell migration;GO:0036135 Schwann cell migration	0.0	0.0	0.0	0.0	0.0	0.0	0.0	0.0	0.0	0.0	1.0	0.0	0.0	0.0	0.0	1.0	0.0	0.0	1.0	0.0
Cggbp1	106143	symbol	M. musculus	106143	M. musculus	Cggbp1	CGG triplet repeat binding protein 1	GO:0090579 dsDNA loop formation;GO:0000122 negative regulation of transcription by RNA polymerase II;GO:0051276 chromosome organization	0.0	0.0	0.0	0.0	0.0	0.0	0.0	0.0	0.0	0.0	0.0	0.0	0.0	0.0	0.0	0.0	0.0	0.0	0.0	0.0
Gm48170						None	None	None	nan	nan	nan	nan	nan	nan	nan	nan	nan	nan	nan	nan	nan	nan	nan	nan	nan	nan	nan	nan
Ogfrl1	70155	symbol	M. musculus	70155	M. musculus	Ogfrl1	opioid growth factor receptor-like 1		0.0	0.0	0.0	0.0	0.0	0.0	0.0	0.0	0.0	0.0	0.0	0.0	0.0	0.0	0.0	0.0	0.0	0.0	0.0	0.0
Hist1h2br	665622	gene_synonym	M. musculus	665622	M. musculus	H2bc24	H2B clustered histone 24		0.0	0.0	0.0	1.0	0.0	0.0	0.0	0.0	0.0	0.0	0.0	0.0	0.0	0.0	1.0	0.0	0.0	0.0	0.0	0.0
Zswim1	71971	symbol	M. musculus	71971	M. musculus	Zswim1	zinc finger SWIM-type containing 1		0.0	0.0	0.0	0.0	0.0	0.0	0.0	0.0	0.0	0.0	0.0	0.0	0.0	0.0	0.0	0.0	0.0	0.0	0.0	0.0
Galnt2	108148	symbol	M. musculus	108148	M. musculus	Galnt2	polypeptide N-acetylgalactosaminyltransferase 2	GO:0016266 O-glycan processing;GO:0018243 protein O-linked glycosylation via threonine;GO:0018242 protein O-linked glycosylation via serine	0.0	0.0	0.0	0.0	0.0	0.0	0.0	0.0	0.0	0.0	0.0	0.0	0.0	0.0	0.0	0.0	0.0	0.0	0.0	0.0
Fryl	72313	symbol	M. musculus	72313	M. musculus	Fryl	FRY like transcription coactivator	GO:0000902 cell morphogenesis;GO:0031175 neuron projection development;GO:0048666 neuron development	0.0	0.0	0.0	0.0	0.0	0.0	0.0	0.0	0.0	0.0	0.0	0.0	0.0	0.0	0.0	0.0	0.0	0.0	0.0	0.0
Utrn	22288	symbol	M. musculus	22288	M. musculus	Utrn	utrophin	GO:0007527 adult somatic muscle development;GO:0007525 somatic muscle development;GO:0001954 positive regulation of cell-matrix adhesion	0.0	0.0	0.0	0.0	0.0	0.0	0.0	0.0	0.0	0.0	0.0	0.0	0.0	0.0	0.0	0.0	0.0	0.0	0.0	0.0
Mir17hg	75957	symbol	M. musculus	75957	M. musculus	Mir17hg	Mir17 host gene (non-protein coding)	GO:0009611 response to wounding;GO:0006950 response to stress;GO:0050896 response to stimulus	0.0	0.0	0.0	0.0	0.0	0.0	0.0	0.0	0.0	0.0	0.0	0.0	0.0	0.0	0.0	0.0	0.0	0.0	0.0	0.0
Sdc1	20969	symbol	M. musculus	20969	M. musculus	Sdc1	syndecan 1	GO:0048627 myoblast development;GO:1903553 positive regulation of extracellular exosome assembly;GO:1903551 regulation of extracellular exosome assembly	0.0	0.0	1.0	0.0	0.0	0.0	0.0	0.0	0.0	0.0	0.0	1.0	0.0	0.0	0.0	0.0	0.0	0.0	0.0	0.0
Ckb	12709	symbol	M. musculus	12709	M. musculus	Ckb	creatine kinase, brain	GO:0006599 phosphagen metabolic process;GO:0006603 phosphocreatine metabolic process;GO:0042396 phosphagen biosynthetic process	0.0	0.0	0.0	0.0	0.0	0.0	0.0	0.0	0.0	0.0	0.0	0.0	0.0	0.0	0.0	0.0	0.0	0.0	0.0	0.0
Tle1	21885	symbol	M. musculus	21885	M. musculus	Tle1	transducin-like enhancer of split 1	GO:2000811 negative regulation of anoikis;GO:2000209 regulation of anoikis;GO:0043276 anoikis	0.0	0.0	1.0	0.0	0.0	0.0	0.0	0.0	0.0	0.0	0.0	0.0	0.0	0.0	1.0	0.0	0.0	0.0	0.0	0.0
Slc41a1	98396	symbol	M. musculus	98396	M. musculus	Slc41a1	solute carrier family 41, member 1	GO:1903830 magnesium ion transmembrane transport;GO:0010961 cellular magnesium ion homeostasis;GO:0071286 cellular response to magnesium ion	0.0	0.0	0.0	0.0	0.0	0.0	0.0	0.0	0.0	0.0	0.0	0.0	0.0	0.0	0.0	0.0	0.0	0.0	0.0	0.0
Timm21	67105	symbol	M. musculus	67105	M. musculus	Timm21	translocase of inner mitochondrial membrane 21	GO:0030150 protein import into mitochondrial matrix;GO:0033617 mitochondrial cytochrome c oxidase assembly;GO:0008535 respiratory chain complex IV assembly	0.0	0.0	0.0	0.0	0.0	0.0	0.0	0.0	0.0	0.0	0.0	0.0	0.0	0.0	0.0	0.0	0.0	0.0	0.0	0.0
Fjx1	14221	symbol	M. musculus	14221	M. musculus	Fjx1	four jointed box 1	GO:0010842 retina layer formation;GO:0003407 neural retina development;GO:0060042 retina morphogenesis in camera-type eye	0.0	0.0	0.0	0.0	0.0	0.0	0.0	0.0	0.0	0.0	0.0	0.0	0.0	0.0	0.0	0.0	0.0	0.0	0.0	0.0
Galnt11	231050	symbol	M. musculus	231050	M. musculus	Galnt11	polypeptide N-acetylgalactosaminyltransferase 11	GO:0018243 protein O-linked glycosylation via threonine;GO:0006493 protein O-linked glycosylation;GO:0008593 regulation of Notch signaling pathway	0.0	0.0	0.0	0.0	0.0	0.0	0.0	0.0	0.0	0.0	0.0	0.0	0.0	0.0	0.0	0.0	0.0	0.0	0.0	0.0
Pced1b	239647	symbol	M. musculus	239647	M. musculus	Pced1b	PC-esterase domain containing 1B		0.0	0.0	0.0	0.0	0.0	0.0	0.0	0.0	0.0	0.0	0.0	0.0	0.0	0.0	0.0	0.0	0.0	0.0	0.0	0.0
3010003L21Rik	109163	symbol	M. musculus	109163	M. musculus	3010003L21Rik	RIKEN cDNA 3010003L21 gene		0.0	0.0	0.0	0.0	0.0	0.0	0.0	0.0	0.0	0.0	0.0	0.0	0.0	0.0	0.0	0.0	0.0	0.0	0.0	0.0
Diaph1	13367	symbol	M. musculus	13367	M. musculus	Diaph1	diaphanous related formin 1	GO:0071420 cellular response to histamine;GO:0034776 response to histamine;GO:0035372 protein localization to microtubule	0.0	0.0	0.0	0.0	0.0	0.0	0.0	0.0	0.0	0.0	0.0	0.0	0.0	0.0	0.0	0.0	0.0	1.0	0.0	0.0
Tmem191c	224019	symbol	M. musculus	224019	M. musculus	Tmem191c	transmembrane protein 191C		0.0	0.0	0.0	0.0	0.0	0.0	0.0	0.0	0.0	0.0	0.0	0.0	0.0	0.0	0.0	0.0	0.0	0.0	0.0	0.0
4930461G14Rik	74879	symbol	M. musculus	74879	M. musculus	4930461G14Rik	RIKEN cDNA 4930461G14 gene		0.0	0.0	0.0	0.0	0.0	0.0	0.0	0.0	0.0	0.0	0.0	0.0	0.0	0.0	0.0	0.0	0.0	0.0	0.0	0.0
Zcchc2	227449	symbol	M. musculus	227449	M. musculus	Zcchc2	zinc finger, CCHC domain containing 2		0.0	0.0	0.0	0.0	0.0	0.0	0.0	0.0	0.0	0.0	0.0	0.0	0.0	0.0	0.0	0.0	0.0	0.0	0.0	0.0
Sox2ot	320478	symbol	M. musculus	320478	M. musculus	Sox2ot	SOX2 overlapping transcript (non-protein coding)		0.0	0.0	0.0	0.0	0.0	0.0	0.0	0.0	0.0	0.0	0.0	0.0	0.0	0.0	0.0	0.0	0.0	0.0	0.0	0.0
Man2a1	17158	symbol	M. musculus	17158	M. musculus	Man2a1	mannosidase 2, alpha 1	GO:0006517 protein deglycosylation;GO:0006013 mannose metabolic process;GO:0006491 N-glycan processing	0.0	0.0	0.0	0.0	0.0	0.0	0.0	1.0	0.0	0.0	0.0	0.0	0.0	0.0	0.0	0.0	1.0	0.0	1.0	0.0
Cox18	231430	symbol	M. musculus	231430	M. musculus	Cox18	cytochrome c oxidase assembly protein 18	GO:0032979 protein insertion into mitochondrial inner membrane from matrix;GO:0032978 protein insertion into membrane from inner side;GO:0051204 protein insertion into mitochondrial membrane	0.0	0.0	0.0	0.0	0.0	0.0	0.0	0.0	0.0	0.0	0.0	0.0	0.0	0.0	1.0	0.0	0.0	0.0	0.0	0.0
Clint1	216705	symbol	M. musculus	216705	M. musculus	Clint1	clathrin interactor 1	GO:0048268 clathrin coat assembly;GO:0006897 endocytosis;GO:0034622 cellular protein-containing complex assembly	0.0	0.0	0.0	0.0	0.0	0.0	0.0	0.0	0.0	0.0	0.0	0.0	0.0	0.0	0.0	0.0	0.0	0.0	0.0	0.0
Polr3d	67065	symbol	M. musculus	67065	M. musculus	Polr3d	polymerase (RNA) III (DNA directed) polypeptide D	GO:0032728 positive regulation of interferon-beta production;GO:0006383 transcription by RNA polymerase III;GO:0032481 positive regulation of type I interferon production	0.0	0.0	0.0	0.0	0.0	0.0	0.0	0.0	0.0	0.0	0.0	0.0	0.0	0.0	0.0	0.0	0.0	0.0	0.0	0.0
Bahd1	228536	symbol	M. musculus	228536	M. musculus	Bahd1	bromo adjacent homology domain containing 1	GO:0031507 heterochromatin assembly;GO:0070828 heterochromatin organization;GO:0097549 chromatin organization involved in negative regulation of transcription	0.0	0.0	0.0	0.0	0.0	1.0	0.0	0.0	0.0	0.0	0.0	0.0	0.0	0.0	0.0	0.0	0.0	0.0	0.0	0.0
Xpc	22591	symbol	M. musculus	22591	M. musculus	Xpc	xeroderma pigmentosum, complementation group C	GO:1990731 UV-damage excision repair, DNA incision;GO:0000715 nucleotide-excision repair, DNA damage recognition;GO:0000720 pyrimidine dimer repair by nucleotide-excision repair	0.0	0.0	0.0	1.0	0.0	0.0	0.0	0.0	0.0	0.0	0.0	0.0	1.0	0.0	0.0	0.0	0.0	0.0	0.0	0.0
Cgnl1	68178	symbol	M. musculus	68178	M. musculus	Cgnl1	cingulin-like 1	GO:0150105 protein localization to cell-cell junction;GO:0051497 negative regulation of stress fiber assembly;GO:0032232 negative regulation of actin filament bundle assembly	0.0	0.0	0.0	0.0	0.0	0.0	0.0	0.0	0.0	0.0	0.0	0.0	0.0	0.0	0.0	0.0	0.0	0.0	0.0	0.0
Tmem64	100201	symbol	M. musculus	100201	M. musculus	Tmem64	transmembrane protein 64	GO:0045780 positive regulation of bone resorption;GO:0045672 positive regulation of osteoclast differentiation;GO:0045124 regulation of bone resorption	0.0	0.0	1.0	0.0	0.0	0.0	0.0	0.0	0.0	1.0	0.0	0.0	0.0	0.0	0.0	0.0	0.0	0.0	1.0	0.0
Cluh	74148	symbol	M. musculus	74148	M. musculus	Cluh	clustered mitochondria (cluA/CLU1) homolog	GO:0048312 intracellular distribution of mitochondria;GO:0048311 mitochondrion distribution;GO:0051646 mitochondrion localization	0.0	0.0	0.0	0.0	0.0	0.0	0.0	0.0	0.0	0.0	0.0	0.0	0.0	0.0	0.0	0.0	0.0	0.0	0.0	0.0
Slain2	75991	symbol	M. musculus	75991	M. musculus	Slain2	SLAIN motif family, member 2	GO:0007020 microtubule nucleation;GO:0031116 positive regulation of microtubule polymerization;GO:0031112 positive regulation of microtubule polymerization or depolymerization	0.0	0.0	0.0	0.0	0.0	0.0	0.0	0.0	0.0	0.0	0.0	1.0	0.0	0.0	0.0	0.0	0.0	0.0	0.0	0.0
Etfbkmt	320204	symbol	M. musculus	320204	M. musculus	Etfbkmt	electron transfer flavoprotein beta subunit lysine methyltransferase	GO:1904733 negative regulation of electron transfer activity;GO:1904735 regulation of fatty acid beta-oxidation using acyl-CoA dehydrogenase;GO:1904736 negative regulation of fatty acid beta-oxidation using acyl-CoA dehydrogenase	0.0	0.0	0.0	0.0	0.0	1.0	0.0	0.0	0.0	0.0	0.0	0.0	0.0	1.0	0.0	0.0	0.0	0.0	0.0	0.0
Nck2	17974	symbol	M. musculus	17974	M. musculus	Nck2	non-catalytic region of tyrosine kinase adaptor protein 2	GO:1903898 negative regulation of PERK-mediated unfolded protein response;GO:0036493 positive regulation of translation in response to endoplasmic reticulum stress;GO:1990441 negative regulation of transcription from RNA polymerase II promoter in response to endoplasmic reticulum stress	0.0	0.0	0.0	0.0	0.0	0.0	0.0	0.0	0.0	0.0	1.0	1.0	0.0	1.0	0.0	0.0	0.0	0.0	0.0	0.0
Cenpf	108000	symbol	M. musculus	108000	M. musculus	Cenpf	centromere protein F	GO:0021591 ventricular system development;GO:0016202 regulation of striated muscle tissue development;GO:1901861 regulation of muscle tissue development	0.0	0.0	0.0	0.0	0.0	0.0	0.0	0.0	0.0	0.0	0.0	1.0	1.0	0.0	1.0	0.0	0.0	0.0	0.0	0.0
1700019D03Rik	67080	symbol	M. musculus	67080	M. musculus	1700019D03Rik	RIKEN cDNA 1700019D03 gene		0.0	0.0	0.0	0.0	0.0	0.0	0.0	0.0	0.0	0.0	0.0	0.0	0.0	0.0	0.0	0.0	0.0	0.0	0.0	0.0
Kctd14	233529	symbol	M. musculus	233529	M. musculus	Kctd14	potassium channel tetramerisation domain containing 14		0.0	0.0	0.0	0.0	0.0	0.0	0.0	0.0	0.0	0.0	0.0	0.0	0.0	0.0	0.0	0.0	0.0	0.0	0.0	0.0
3110056K07Rik	73204	symbol	M. musculus	73204	M. musculus	3110056K07Rik	RIKEN cDNA 3110056K07 gene		0.0	0.0	0.0	0.0	0.0	0.0	0.0	0.0	0.0	0.0	0.0	0.0	0.0	0.0	0.0	0.0	0.0	0.0	0.0	0.0
Micu3	78506	symbol	M. musculus	78506	M. musculus	Micu3	mitochondrial calcium uptake family, member 3	GO:0036444 calcium import into the mitochondrion;GO:0006851 mitochondrial calcium ion transmembrane transport;GO:0051560 mitochondrial calcium ion homeostasis	0.0	0.0	0.0	0.0	0.0	0.0	0.0	0.0	0.0	0.0	0.0	0.0	0.0	0.0	0.0	0.0	0.0	0.0	0.0	0.0
Heg1	77446	symbol	M. musculus	77446	M. musculus	Heg1	heart development protein with EGF-like domains 1	GO:0003017 lymph circulation;GO:2000299 negative regulation of Rho-dependent protein serine/threonine kinase activity;GO:0090271 positive regulation of fibroblast growth factor production	0.0	0.0	0.0	0.0	1.0	0.0	1.0	1.0	0.0	0.0	0.0	0.0	0.0	1.0	0.0	0.0	1.0	0.0	0.0	0.0
Yap1	22601	symbol	M. musculus	22601	M. musculus	Yap1	yes-associated protein 1	GO:0061026 cardiac muscle tissue regeneration;GO:0072257 metanephric nephron tubule epithelial cell differentiation;GO:0072307 regulation of metanephric nephron tubule epithelial cell differentiation	0.0	1.0	1.0	0.0	1.0	0.0	1.0	1.0	0.0	1.0	1.0	0.0	0.0	0.0	1.0	1.0	1.0	0.0	1.0	0.0
Anxa11	11744	symbol	M. musculus	11744	M. musculus	Anxa11	annexin A11	GO:0032506 cytokinetic process;GO:0051592 response to calcium ion;GO:0000910 cytokinesis	0.0	0.0	0.0	0.0	0.0	0.0	0.0	0.0	0.0	0.0	0.0	0.0	0.0	0.0	0.0	0.0	0.0	0.0	0.0	0.0
Rev3l	19714	symbol	M. musculus	19714	M. musculus	Rev3l	REV3 like, DNA directed polymerase zeta catalytic subunit	GO:0042276 error-prone translesion synthesis;GO:0019985 translesion synthesis;GO:0006301 postreplication repair	0.0	0.0	0.0	0.0	0.0	0.0	0.0	0.0	0.0	0.0	0.0	0.0	0.0	0.0	0.0	0.0	0.0	0.0	0.0	0.0
Trmt11	73681	symbol	M. musculus	73681	M. musculus	Trmt11	tRNA methyltransferase 11	GO:0008033 tRNA processing;GO:0006399 tRNA metabolic process;GO:0032259 methylation	0.0	0.0	0.0	0.0	0.0	1.0	0.0	0.0	0.0	0.0	0.0	0.0	0.0	0.0	0.0	0.0	0.0	0.0	0.0	0.0
Ezr	22350	symbol	M. musculus	22350	M. musculus	Ezr	ezrin	GO:0001951 intestinal D-glucose absorption;GO:0106001 intestinal hexose absorption;GO:1902896 terminal web assembly	0.0	0.0	0.0	0.0	1.0	0.0	1.0	0.0	0.0	0.0	0.0	0.0	0.0	0.0	0.0	0.0	0.0	0.0	0.0	0.0
Ifrd1	15982	symbol	M. musculus	15982	M. musculus	Ifrd1	interferon-related developmental regulator 1	GO:0048671 negative regulation of collateral sprouting;GO:0048670 regulation of collateral sprouting;GO:0048668 collateral sprouting	0.0	0.0	0.0	0.0	0.0	0.0	1.0	0.0	0.0	0.0	0.0	0.0	0.0	0.0	0.0	0.0	0.0	0.0	1.0	0.0
Gm9112	668339	symbol	M. musculus	668339	M. musculus	Gm9112	predicted gene 9112		0.0	0.0	0.0	0.0	0.0	0.0	0.0	0.0	0.0	0.0	0.0	0.0	0.0	0.0	0.0	0.0	0.0	0.0	0.0	0.0
Msantd2	235184	symbol	M. musculus	235184	M. musculus	Msantd2	Myb/SANT-like DNA-binding domain containing 2		0.0	0.0	0.0	0.0	0.0	0.0	0.0	0.0	0.0	0.0	0.0	0.0	0.0	0.0	0.0	0.0	0.0	0.0	0.0	0.0
Cep350	74081	symbol	M. musculus	74081	M. musculus	Cep350	centrosomal protein 350	GO:0034453 microtubule anchoring;GO:0071539 protein localization to centrosome;GO:1905508 protein localization to microtubule organizing center	0.0	0.0	0.0	0.0	0.0	0.0	0.0	0.0	0.0	0.0	0.0	0.0	0.0	0.0	0.0	0.0	0.0	0.0	0.0	0.0
Cdyl	12593	symbol	M. musculus	12593	M. musculus	Cdyl	chromodomain protein, Y chromosome-like	GO:0120093 regulation of peptidyl-lysine crotonylation;GO:0120094 negative regulation of peptidyl-lysine crotonylation;GO:0060816 random inactivation of X chromosome	0.0	0.0	0.0	0.0	0.0	0.0	0.0	0.0	0.0	0.0	0.0	0.0	0.0	1.0	0.0	0.0	0.0	0.0	0.0	0.0
U2af1	108121	symbol	M. musculus	108121	M. musculus	U2af1	U2 small nuclear ribonucleoprotein auxiliary factor (U2AF) 1	GO:0000375 RNA splicing, via transesterification reactions;GO:0000377 RNA splicing, via transesterification reactions with bulged adenosine as nucleophile;GO:0000398 mRNA splicing, via spliceosome	0.0	0.0	0.0	0.0	0.0	0.0	0.0	0.0	0.0	0.0	0.0	0.0	0.0	0.0	0.0	0.0	0.0	0.0	0.0	0.0
Aco1	11428	symbol	M. musculus	11428	M. musculus	Aco1	aconitase 1	GO:0010040 response to iron(II) ion;GO:0006101 citrate metabolic process;GO:0072350 tricarboxylic acid metabolic process	0.0	0.0	0.0	0.0	0.0	0.0	1.0	0.0	0.0	0.0	0.0	0.0	0.0	0.0	0.0	0.0	0.0	0.0	0.0	0.0
Actb	11461	symbol	M. musculus	11461	M. musculus	Actb	actin, beta	GO:0072749 cellular response to cytochalasin B;GO:1901328 response to cytochalasin B;GO:0051621 regulation of norepinephrine uptake	0.0	0.0	0.0	1.0	0.0	0.0	0.0	1.0	0.0	0.0	0.0	0.0	0.0	1.0	1.0	0.0	0.0	0.0	0.0	0.0
Galk1	14635	symbol	M. musculus	14635	M. musculus	Galk1	galactokinase 1	GO:0019402 galactitol metabolic process;GO:0006059 hexitol metabolic process;GO:0061623 glycolytic process from galactose	0.0	0.0	0.0	0.0	0.0	0.0	0.0	0.0	1.0	0.0	0.0	0.0	0.0	0.0	0.0	0.0	0.0	0.0	0.0	0.0
Fam222a	433940	symbol	M. musculus	433940	M. musculus	Fam222a	family with sequence similarity 222, member A		0.0	0.0	0.0	0.0	0.0	0.0	0.0	0.0	0.0	0.0	0.0	0.0	0.0	0.0	0.0	0.0	0.0	0.0	0.0	0.0
Msmo1	66234	symbol	M. musculus	66234	M. musculus	Msmo1	methylsterol monoxygenase 1	GO:0006695 cholesterol biosynthetic process;GO:1902653 secondary alcohol biosynthetic process;GO:0016126 sterol biosynthetic process	0.0	0.0	0.0	0.0	0.0	0.0	0.0	0.0	1.0	0.0	0.0	0.0	0.0	0.0	0.0	0.0	0.0	0.0	0.0	0.0
B4galt1	14595	symbol	M. musculus	14595	M. musculus	B4galt1	UDP-Gal:betaGlcNAc beta 1,4- galactosyltransferase, polypeptide 1	GO:0005988 lactose metabolic process;GO:0005989 lactose biosynthetic process;GO:0046351 disaccharide biosynthetic process	0.0	0.0	0.0	0.0	1.0	0.0	0.0	1.0	0.0	0.0	1.0	0.0	0.0	0.0	0.0	1.0	0.0	0.0	0.0	0.0
Twf1	19230	symbol	M. musculus	19230	M. musculus	Twf1	twinfilin actin binding protein 1	GO:0031289 actin phosphorylation;GO:0043538 regulation of actin phosphorylation;GO:0030047 actin modification	0.0	0.0	0.0	0.0	0.0	0.0	0.0	0.0	0.0	0.0	0.0	0.0	0.0	0.0	0.0	0.0	0.0	1.0	0.0	0.0
Gnl3l	237107	symbol	M. musculus	237107	M. musculus	Gnl3l	guanine nucleotide binding protein-like 3 (nucleolar)-like	GO:0033234 negative regulation of protein sumoylation;GO:1904816 positive regulation of protein localization to chromosome, telomeric region;GO:1904814 regulation of protein localization to chromosome, telomeric region	0.0	0.0	0.0	0.0	0.0	1.0	0.0	0.0	0.0	0.0	0.0	1.0	0.0	1.0	0.0	0.0	0.0	0.0	0.0	0.0
Eif2s3x	26905	symbol	M. musculus	26905	M. musculus	Eif2s3x	eukaryotic translation initiation factor 2, subunit 3, structural gene X-linked	GO:0045903 positive regulation of translational fidelity;GO:0006450 regulation of translational fidelity;GO:0001731 formation of translation preinitiation complex	0.0	0.0	0.0	0.0	0.0	0.0	0.0	0.0	0.0	0.0	0.0	0.0	0.0	0.0	0.0	0.0	0.0	0.0	0.0	0.0
Ctbp2	13017	symbol	M. musculus	13017	M. musculus	Ctbp2	C-terminal binding protein 2	GO:0048386 positive regulation of retinoic acid receptor signaling pathway;GO:0016081 synaptic vesicle docking;GO:0035563 positive regulation of chromatin binding	1.0	0.0	0.0	0.0	0.0	0.0	0.0	0.0	0.0	1.0	0.0	0.0	0.0	0.0	1.0	0.0	0.0	0.0	0.0	0.0
Mcm9	71567	symbol	M. musculus	71567	M. musculus	Mcm9	minichromosome maintenance 9 homologous recombination repair factor	GO:0070716 mismatch repair involved in maintenance of fidelity involved in DNA-dependent DNA replication;GO:0036298 recombinational interstrand cross-link repair;GO:0006298 mismatch repair	0.0	0.0	0.0	0.0	0.0	0.0	0.0	0.0	0.0	0.0	0.0	1.0	0.0	0.0	0.0	0.0	0.0	0.0	0.0	0.0
Mospd2	76763	symbol	M. musculus	76763	M. musculus	Mospd2	motile sperm domain containing 2	GO:0090026 positive regulation of monocyte chemotaxis;GO:0090023 positive regulation of neutrophil chemotaxis;GO:0090025 regulation of monocyte chemotaxis	0.0	0.0	0.0	0.0	0.0	0.0	0.0	0.0	0.0	0.0	0.0	0.0	0.0	0.0	0.0	0.0	0.0	0.0	0.0	0.0
Pxk	218699	symbol	M. musculus	218699	M. musculus	Pxk	PX domain containing serine/threonine kinase	GO:0032780 negative regulation of ATPase activity;GO:0043462 regulation of ATPase activity;GO:0043271 negative regulation of ion transport	0.0	0.0	0.0	0.0	0.0	0.0	0.0	0.0	0.0	0.0	0.0	0.0	0.0	1.0	0.0	0.0	0.0	0.0	0.0	0.0
Pcmtd1	319263	symbol	M. musculus	319263	M. musculus	Pcmtd1	protein-L-isoaspartate (D-aspartate) O-methyltransferase domain containing 1	GO:0006464 cellular protein modification process;GO:0036211 protein modification process;GO:0043412 macromolecule modification	0.0	0.0	0.0	0.0	0.0	0.0	0.0	0.0	0.0	0.0	0.0	0.0	0.0	0.0	0.0	0.0	0.0	0.0	0.0	0.0
Tle6	114606	symbol	M. musculus	114606	M. musculus	Tle6	transducin-like enhancer of split 6	GO:0007284 spermatogonial cell division;GO:0060136 embryonic process involved in female pregnancy;GO:0051643 endoplasmic reticulum localization	0.0	0.0	1.0	0.0	0.0	0.0	0.0	0.0	0.0	0.0	0.0	0.0	0.0	0.0	0.0	0.0	0.0	0.0	1.0	0.0
Ro60	20822	symbol	M. musculus	20822	M. musculus	Ro60	Ro60, Y RNA binding protein	GO:0035457 cellular response to interferon-alpha;GO:0035455 response to interferon-alpha;GO:0009411 response to UV	0.0	0.0	0.0	0.0	0.0	0.0	0.0	0.0	0.0	0.0	0.0	0.0	0.0	0.0	0.0	0.0	0.0	0.0	0.0	0.0
Qtrt2	106248	symbol	M. musculus	106248	M. musculus	Qtrt2	queuine tRNA-ribosyltransferase accessory subunit 2	GO:0101030 tRNA-guanine transglycosylation;GO:0006400 tRNA modification;GO:0008033 tRNA processing	0.0	0.0	0.0	0.0	0.0	0.0	0.0	0.0	0.0	0.0	0.0	0.0	0.0	0.0	0.0	0.0	0.0	0.0	0.0	0.0
Ttc21b	73668	symbol	M. musculus	73668	M. musculus	Ttc21b	tetratricopeptide repeat domain 21B	GO:1905799 regulation of intraciliary retrograde transport;GO:1903999 negative regulation of eating behavior;GO:0021798 forebrain dorsal/ventral pattern formation	0.0	0.0	1.0	0.0	0.0	0.0	0.0	0.0	0.0	0.0	0.0	0.0	0.0	0.0	0.0	0.0	0.0	0.0	0.0	0.0
Soat1	20652	symbol	M. musculus	20652	M. musculus	Soat1	sterol O-acyltransferase 1	GO:0042986 positive regulation of amyloid precursor protein biosynthetic process;GO:0034379 very-low-density lipoprotein particle assembly;GO:0042983 amyloid precursor protein biosynthetic process	0.0	0.0	0.0	0.0	0.0	0.0	0.0	0.0	1.0	0.0	0.0	0.0	0.0	0.0	0.0	0.0	0.0	1.0	0.0	0.0
Cdkn1c	12577	symbol	M. musculus	12577	M. musculus	Cdkn1c	cyclin-dependent kinase inhibitor 1C (P57)	GO:1902746 regulation of lens fiber cell differentiation;GO:0007096 regulation of exit from mitosis;GO:0045736 negative regulation of cyclin-dependent protein serine/threonine kinase activity	0.0	0.0	0.0	0.0	1.0	0.0	1.0	1.0	0.0	0.0	0.0	0.0	1.0	1.0	1.0	0.0	1.0	0.0	0.0	0.0
Cyct	13067	symbol	M. musculus	13067	M. musculus	Cyct	cytochrome c, testis	GO:0006122 mitochondrial electron transport, ubiquinol to cytochrome c;GO:0006123 mitochondrial electron transport, cytochrome c to oxygen;GO:0019646 aerobic electron transport chain	0.0	0.0	0.0	0.0	0.0	0.0	0.0	0.0	0.0	0.0	1.0	0.0	0.0	0.0	0.0	0.0	0.0	0.0	0.0	0.0
Pacsin1	23969	symbol	M. musculus	23969	M. musculus	Pacsin1	protein kinase C and casein kinase substrate in neurons 1	GO:0097320 plasma membrane tubulation;GO:1900006 positive regulation of dendrite development;GO:0099149 regulation of postsynaptic neurotransmitter receptor internalization	0.0	0.0	0.0	0.0	0.0	0.0	0.0	0.0	0.0	0.0	0.0	0.0	0.0	0.0	0.0	0.0	0.0	0.0	0.0	0.0
4921524J17Rik	66714	symbol	M. musculus	66714	M. musculus	4921524J17Rik	RIKEN cDNA 4921524J17 gene		0.0	0.0	0.0	0.0	0.0	0.0	0.0	0.0	0.0	0.0	0.0	0.0	0.0	0.0	0.0	0.0	0.0	0.0	0.0	0.0
Sertad4	214791	symbol	M. musculus	214791	M. musculus	Sertad4	SERTA domain containing 4		0.0	0.0	0.0	0.0	0.0	0.0	0.0	0.0	0.0	0.0	0.0	0.0	0.0	0.0	0.0	0.0	0.0	0.0	0.0	0.0
Cox8a	12868	symbol	M. musculus	12868	M. musculus	Cox8a	cytochrome c oxidase subunit 8A		0.0	0.0	0.0	0.0	0.0	0.0	0.0	0.0	0.0	0.0	0.0	0.0	0.0	0.0	1.0	0.0	0.0	0.0	0.0	0.0
C1ql1	23829	symbol	M. musculus	23829	M. musculus	C1ql1	complement component 1, q subcomponent-like 1	GO:0061743 motor learning;GO:0099558 maintenance of synapse structure;GO:0016322 neuron remodeling	0.0	0.0	0.0	0.0	0.0	0.0	0.0	0.0	0.0	0.0	0.0	0.0	0.0	0.0	0.0	0.0	0.0	0.0	0.0	0.0
Efnb1	13641	symbol	M. musculus	13641	M. musculus	Efnb1	ephrin B1	GO:0031295 T cell costimulation;GO:0031294 lymphocyte costimulation;GO:0048013 ephrin receptor signaling pathway	0.0	1.0	0.0	0.0	0.0	0.0	0.0	0.0	0.0	0.0	0.0	0.0	0.0	0.0	0.0	0.0	0.0	0.0	0.0	0.0
Msl2	77853	symbol	M. musculus	77853	M. musculus	Msl2	MSL complex subunit 2	GO:0043984 histone H4-K16 acetylation;GO:0043967 histone H4 acetylation;GO:0016573 histone acetylation	0.0	0.0	0.0	0.0	0.0	1.0	0.0	0.0	0.0	0.0	0.0	0.0	0.0	0.0	0.0	0.0	0.0	0.0	0.0	0.0
Cdx2	12591	symbol	M. musculus	12591	M. musculus	Cdx2	caudal type homeobox 2	GO:0014807 regulation of somitogenesis;GO:0001829 trophectodermal cell differentiation;GO:0060575 intestinal epithelial cell differentiation	1.0	1.0	0.0	0.0	1.0	0.0	0.0	0.0	0.0	0.0	0.0	0.0	0.0	0.0	0.0	0.0	1.0	0.0	0.0	0.0
Znrf2	387524	symbol	M. musculus	387524	M. musculus	Znrf2	zinc and ring finger 2	GO:0018215 protein phosphopantetheinylation;GO:0016567 protein ubiquitination;GO:0032446 protein modification by small protein conjugation	0.0	0.0	0.0	0.0	0.0	0.0	0.0	0.0	0.0	0.0	0.0	0.0	0.0	0.0	0.0	0.0	0.0	0.0	0.0	0.0
Cndp2	66054	symbol	M. musculus	66054	M. musculus	Cndp2	CNDP dipeptidase 2 (metallopeptidase M20 family)	GO:0006508 proteolysis;GO:0019538 protein metabolic process;GO:1901564 organonitrogen compound metabolic process	0.0	0.0	0.0	0.0	0.0	0.0	0.0	0.0	0.0	0.0	0.0	0.0	0.0	0.0	0.0	0.0	0.0	0.0	0.0	0.0
Fnip2	329679	symbol	M. musculus	329679	M. musculus	Fnip2	folliculin interacting protein 2	GO:0008630 intrinsic apoptotic signaling pathway in response to DNA damage;GO:0033138 positive regulation of peptidyl-serine phosphorylation;GO:0033135 regulation of peptidyl-serine phosphorylation	0.0	0.0	0.0	0.0	0.0	0.0	0.0	0.0	0.0	0.0	1.0	0.0	0.0	0.0	1.0	0.0	0.0	0.0	0.0	0.0
Fam184a	75906	symbol	M. musculus	75906	M. musculus	Fam184a	family with sequence similarity 184, member A		0.0	0.0	0.0	0.0	0.0	0.0	0.0	0.0	0.0	0.0	0.0	0.0	0.0	0.0	0.0	0.0	0.0	0.0	0.0	0.0
Rasgrp2	19395	symbol	M. musculus	19395	M. musculus	Rasgrp2	RAS, guanyl releasing protein 2	GO:0071277 cellular response to calcium ion;GO:0051592 response to calcium ion;GO:0071248 cellular response to metal ion	0.0	0.0	0.0	0.0	0.0	0.0	0.0	0.0	0.0	0.0	0.0	0.0	0.0	0.0	0.0	0.0	0.0	0.0	0.0	0.0
Impact	16210	symbol	M. musculus	16210	M. musculus	Impact	impact, RWD domain protein	GO:0072755 cellular response to benomyl;GO:1901561 response to benomyl;GO:0071262 regulation of translational initiation in response to starvation	0.0	0.0	0.0	0.0	0.0	0.0	1.0	0.0	0.0	0.0	0.0	0.0	0.0	1.0	0.0	0.0	0.0	0.0	0.0	0.0
Fnbp1	14269	symbol	M. musculus	14269	M. musculus	Fnbp1	formin binding protein 1	GO:0006897 endocytosis;GO:0016192 vesicle-mediated transport;GO:0007399 nervous system development	0.0	0.0	0.0	0.0	0.0	0.0	0.0	0.0	0.0	0.0	0.0	0.0	0.0	0.0	0.0	0.0	0.0	0.0	0.0	0.0
Ulk1	22241	symbol	M. musculus	22241	M. musculus	Ulk1	unc-51 like kinase 1	GO:0021933 radial glia guided migration of cerebellar granule cell;GO:0075044 positive regulation by symbiont of host autophagy;GO:0075071 modulation by symbiont of host autophagy	0.0	0.0	0.0	0.0	0.0	0.0	1.0	0.0	0.0	0.0	0.0	1.0	0.0	0.0	0.0	0.0	0.0	0.0	1.0	0.0
Tnks	21951	symbol	M. musculus	21951	M. musculus	Tnks	tankyrase, TRF1-interacting ankyrin-related ADP-ribose polymerase	GO:1904743 negative regulation of telomeric DNA binding;GO:0099403 maintenance of mitotic sister chromatid cohesion, telomeric;GO:0099404 mitotic sister chromatid cohesion, telomeric	0.0	0.0	1.0	0.0	0.0	0.0	0.0	0.0	0.0	0.0	0.0	1.0	1.0	0.0	1.0	0.0	0.0	0.0	0.0	0.0
Abcg1	11307	symbol	M. musculus	11307	M. musculus	Abcg1	ATP binding cassette subfamily G member 1	GO:0071403 cellular response to high density lipoprotein particle stimulus;GO:0034436 glycoprotein transport;GO:0010745 negative regulation of macrophage derived foam cell differentiation	0.0	0.0	0.0	0.0	0.0	0.0	0.0	0.0	1.0	0.0	0.0	0.0	0.0	0.0	0.0	0.0	0.0	1.0	1.0	0.0
Rnf212b	102632837	symbol	M. musculus	102632837	M. musculus	Rnf212b	ring finger protein 212B		0.0	0.0	0.0	0.0	0.0	0.0	0.0	0.0	0.0	0.0	0.0	0.0	0.0	0.0	0.0	0.0	0.0	0.0	0.0	0.0
Hsd17b7	15490	symbol	M. musculus	15490	M. musculus	Hsd17b7	hydroxysteroid (17-beta) dehydrogenase 7	GO:0006703 estrogen biosynthetic process;GO:0008209 androgen metabolic process;GO:0008210 estrogen metabolic process	0.0	0.0	0.0	0.0	0.0	0.0	0.0	0.0	1.0	0.0	0.0	0.0	0.0	0.0	0.0	0.0	0.0	0.0	0.0	0.0
Spata13	219140	symbol	M. musculus	219140	M. musculus	Spata13	spermatogenesis associated 13	GO:0046847 filopodium assembly;GO:0030032 lamellipodium assembly;GO:0097581 lamellipodium organization	0.0	0.0	0.0	0.0	0.0	0.0	0.0	0.0	0.0	0.0	0.0	0.0	0.0	0.0	0.0	0.0	0.0	0.0	0.0	0.0
Nup35	69482	symbol	M. musculus	69482	M. musculus	Nup35	nucleoporin 35	GO:0006607 NLS-bearing protein import into nucleus;GO:0006999 nuclear pore organization;GO:0051028 mRNA transport	0.0	0.0	0.0	0.0	0.0	0.0	0.0	0.0	0.0	0.0	0.0	0.0	0.0	0.0	1.0	0.0	0.0	0.0	0.0	0.0
Nhsl1	215819	symbol	M. musculus	215819	M. musculus	Nhsl1	NHS-like 1	GO:0030154 cell differentiation;GO:0048869 cellular developmental process;GO:0032502 developmental process	0.0	0.0	0.0	0.0	0.0	0.0	0.0	0.0	0.0	0.0	0.0	0.0	0.0	0.0	0.0	0.0	0.0	0.0	0.0	0.0
Rnf182	328234	symbol	M. musculus	328234	M. musculus	Rnf182	ring finger protein 182	GO:0016567 protein ubiquitination;GO:0032446 protein modification by small protein conjugation;GO:0070647 protein modification by small protein conjugation or removal	0.0	0.0	0.0	0.0	0.0	0.0	0.0	0.0	0.0	0.0	0.0	0.0	0.0	0.0	0.0	0.0	0.0	0.0	0.0	0.0
Tec	21682	symbol	M. musculus	21682	M. musculus	Tec	tec protein tyrosine kinase	GO:0038083 peptidyl-tyrosine autophosphorylation;GO:0010543 regulation of platelet activation;GO:0042246 tissue regeneration	0.0	0.0	0.0	0.0	0.0	0.0	1.0	0.0	0.0	0.0	0.0	0.0	0.0	0.0	1.0	0.0	0.0	0.0	0.0	0.0
Id4	15904	symbol	M. musculus	15904	M. musculus	Id4	inhibitor of DNA binding 4	GO:0061682 seminal vesicle morphogenesis;GO:0061107 seminal vesicle development;GO:0060741 prostate gland stromal morphogenesis	0.0	0.0	0.0	0.0	0.0	0.0	0.0	1.0	0.0	1.0	0.0	0.0	1.0	0.0	0.0	0.0	0.0	0.0	1.0	0.0
Hist1h2bc	68024	gene_synonym	M. musculus	68024	M. musculus	H2bc4	H2B clustered histone 4	GO:0002227 innate immune response in mucosa;GO:0002385 mucosal immune response;GO:0002251 organ or tissue specific immune response	0.0	0.0	0.0	1.0	0.0	1.0	0.0	0.0	0.0	0.0	0.0	0.0	0.0	0.0	1.0	0.0	0.0	0.0	0.0	0.0
Snx18	170625	symbol	M. musculus	170625	M. musculus	Snx18	sorting nexin 18	GO:0036089 cleavage furrow formation;GO:0032506 cytokinetic process;GO:0000281 mitotic cytokinesis	0.0	0.0	0.0	0.0	0.0	0.0	0.0	0.0	0.0	0.0	0.0	0.0	1.0	0.0	0.0	0.0	0.0	0.0	0.0	0.0
Hist2h2aa1	15267	gene_synonym	M. musculus	15267	M. musculus	H2ac18	H2A clustered histone 18		0.0	0.0	0.0	0.0	0.0	0.0	0.0	0.0	0.0	0.0	0.0	0.0	0.0	0.0	1.0	0.0	0.0	0.0	0.0	0.0
Kctd15	233107	symbol	M. musculus	233107	M. musculus	Kctd15	potassium channel tetramerisation domain containing 15	GO:0051260 protein homooligomerization;GO:0051259 protein complex oligomerization;GO:0065003 protein-containing complex assembly	0.0	0.0	0.0	0.0	0.0	0.0	0.0	0.0	0.0	0.0	0.0	0.0	0.0	0.0	0.0	0.0	0.0	0.0	0.0	0.0
Tigar	319801	symbol	M. musculus	319801	M. musculus	Tigar	Trp53 induced glycolysis regulatory phosphatase	GO:1902145 regulation of response to cell cycle checkpoint signaling;GO:1902151 regulation of response to DNA integrity checkpoint signaling;GO:1902153 regulation of response to DNA damage checkpoint signaling	0.0	0.0	0.0	0.0	1.0	0.0	0.0	0.0	1.0	0.0	1.0	0.0	0.0	1.0	0.0	0.0	0.0	0.0	0.0	0.0
St6galnac6	50935	symbol	M. musculus	50935	M. musculus	St6galnac6	ST6 (alpha-N-acetyl-neuraminyl-2,3-beta-galactosyl-1,3)-N-acetylgalactosaminide alpha-2,6-sialyltransferase 6	GO:0009312 oligosaccharide biosynthetic process;GO:0006677 glycosylceramide metabolic process;GO:0001574 ganglioside biosynthetic process	0.0	0.0	0.0	0.0	0.0	0.0	0.0	0.0	1.0	0.0	0.0	0.0	0.0	0.0	0.0	0.0	0.0	0.0	0.0	0.0
Srek1	218543	symbol	M. musculus	218543	M. musculus	Srek1	splicing regulatory glutamine/lysine-rich protein 1	GO:0000381 regulation of alternative mRNA splicing, via spliceosome;GO:0000380 alternative mRNA splicing, via spliceosome;GO:0048024 regulation of mRNA splicing, via spliceosome	0.0	0.0	0.0	0.0	0.0	0.0	0.0	0.0	0.0	0.0	0.0	0.0	0.0	0.0	0.0	0.0	0.0	0.0	0.0	0.0
Gas2l3	237436	symbol	M. musculus	237436	M. musculus	Gas2l3	growth arrest-specific 2 like 3	GO:0051764 actin crosslink formation;GO:0007015 actin filament organization;GO:0000226 microtubule cytoskeleton organization	0.0	0.0	0.0	0.0	0.0	0.0	0.0	0.0	0.0	0.0	0.0	0.0	0.0	0.0	0.0	0.0	0.0	0.0	0.0	0.0
Agfg2	231801	symbol	M. musculus	231801	M. musculus	Agfg2	ArfGAP with FG repeats 2		0.0	0.0	0.0	0.0	0.0	0.0	0.0	0.0	0.0	0.0	0.0	0.0	0.0	0.0	0.0	0.0	0.0	0.0	0.0	0.0
Fgfr1op	75296	gene_synonym	M. musculus	75296	M. musculus	Cep43	centrosomal protein 43	GO:0034453 microtubule anchoring;GO:0030307 positive regulation of cell growth;GO:0006469 negative regulation of protein kinase activity	0.0	0.0	0.0	0.0	0.0	0.0	0.0	0.0	0.0	0.0	0.0	0.0	0.0	1.0	1.0	0.0	0.0	0.0	0.0	0.0
Dock6	319899	symbol	M. musculus	319899	M. musculus	Dock6	dedicator of cytokinesis 6	GO:0007264 small GTPase mediated signal transduction;GO:0035556 intracellular signal transduction;GO:0007165 signal transduction	0.0	0.0	0.0	0.0	0.0	0.0	0.0	0.0	0.0	0.0	0.0	0.0	0.0	0.0	0.0	0.0	0.0	0.0	0.0	0.0
Dlg1	13383	symbol	M. musculus	13383	M. musculus	Dlg1	discs large MAGUK scaffold protein 1	GO:1903760 regulation of voltage-gated potassium channel activity involved in ventricular cardiac muscle cell action potential repolarization;GO:0043622 cortical microtubule organization;GO:1903753 negative regulation of p38MAPK cascade	0.0	0.0	0.0	0.0	0.0	0.0	1.0	1.0	0.0	0.0	0.0	1.0	1.0	1.0	0.0	1.0	0.0	0.0	1.0	0.0
Bahcc1	268515	symbol	M. musculus	268515	M. musculus	Bahcc1	BAH domain and coiled-coil containing 1		0.0	0.0	0.0	0.0	0.0	0.0	0.0	0.0	0.0	0.0	0.0	0.0	0.0	0.0	0.0	0.0	0.0	0.0	0.0	0.0
Dlc1	50768	symbol	M. musculus	50768	M. musculus	Dlc1	deleted in liver cancer 1	GO:1900119 positive regulation of execution phase of apoptosis;GO:0051895 negative regulation of focal adhesion assembly;GO:0150118 negative regulation of cell-substrate junction organization	0.0	0.0	0.0	0.0	0.0	0.0	0.0	1.0	0.0	0.0	1.0	0.0	0.0	0.0	0.0	1.0	0.0	0.0	0.0	0.0
Jakmip1	76071	symbol	M. musculus	76071	M. musculus	Jakmip1	janus kinase and microtubule interacting protein 1	GO:0021756 striatum development;GO:0021544 subpallium development;GO:0021537 telencephalon development	0.0	0.0	0.0	0.0	0.0	0.0	0.0	0.0	0.0	0.0	0.0	0.0	0.0	0.0	0.0	0.0	0.0	0.0	0.0	0.0
Rian	75745	symbol	M. musculus	75745	M. musculus	Rian	RNA imprinted and accumulated in nucleus	GO:0008285 negative regulation of cell population proliferation;GO:0042127 regulation of cell population proliferation;GO:0008283 cell population proliferation	0.0	0.0	0.0	0.0	0.0	0.0	0.0	0.0	0.0	0.0	0.0	0.0	0.0	0.0	0.0	1.0	0.0	0.0	0.0	0.0
Crabp2	12904	symbol	M. musculus	12904	M. musculus	Crabp2	cellular retinoic acid binding protein II	GO:0048672 positive regulation of collateral sprouting;GO:0048385 regulation of retinoic acid receptor signaling pathway;GO:0048670 regulation of collateral sprouting	0.0	0.0	0.0	0.0	0.0	0.0	1.0	1.0	0.0	0.0	0.0	0.0	0.0	0.0	0.0	0.0	0.0	0.0	1.0	0.0
Tshz1	110796	symbol	M. musculus	110796	M. musculus	Tshz1	teashirt zinc finger family member 1	GO:0060023 soft palate development;GO:0042474 middle ear morphogenesis;GO:0062009 secondary palate development	0.0	0.0	0.0	0.0	0.0	0.0	0.0	1.0	0.0	0.0	0.0	0.0	0.0	0.0	0.0	0.0	0.0	0.0	0.0	0.0
Esrp1	207920	symbol	M. musculus	207920	M. musculus	Esrp1	epithelial splicing regulatory protein 1	GO:0042669 regulation of inner ear auditory receptor cell fate specification;GO:0042667 auditory receptor cell fate specification;GO:0009912 auditory receptor cell fate commitment	0.0	0.0	0.0	1.0	1.0	0.0	0.0	1.0	0.0	0.0	0.0	0.0	0.0	0.0	0.0	1.0	0.0	0.0	0.0	0.0
Rbm47	245945	symbol	M. musculus	245945	M. musculus	Rbm47	RNA binding motif protein 47	GO:0016554 cytidine to uridine editing;GO:0016553 base conversion or substitution editing;GO:0009451 RNA modification	0.0	0.0	0.0	0.0	0.0	0.0	0.0	0.0	0.0	0.0	0.0	0.0	0.0	0.0	0.0	0.0	0.0	0.0	0.0	0.0
Sgpp1	81535	symbol	M. musculus	81535	M. musculus	Sgpp1	sphingosine-1-phosphate phosphatase 1	GO:0006668 sphinganine-1-phosphate metabolic process;GO:0035621 ER to Golgi ceramide transport;GO:0035627 ceramide transport	0.0	0.0	0.0	0.0	1.0	0.0	0.0	0.0	1.0	0.0	1.0	0.0	0.0	0.0	0.0	0.0	0.0	0.0	0.0	0.0
Mlxipl	58805	symbol	M. musculus	58805	M. musculus	Mlxipl	MLX interacting protein-like	GO:0009756 carbohydrate mediated signaling;GO:0009757 hexose mediated signaling;GO:0010182 sugar mediated signaling pathway	0.0	0.0	0.0	0.0	0.0	0.0	0.0	0.0	1.0	0.0	0.0	0.0	1.0	1.0	0.0	0.0	0.0	1.0	0.0	0.0
Gm45716	112136084	symbol	M. musculus	112136084	M. musculus	Gm45716	predicted gene 45716		0.0	0.0	0.0	0.0	0.0	0.0	0.0	0.0	0.0	0.0	0.0	0.0	0.0	0.0	0.0	0.0	0.0	0.0	0.0	0.0
Pgap1	241062	symbol	M. musculus	241062	M. musculus	Pgap1	post-GPI attachment to proteins 1	GO:1902953 positive regulation of ER to Golgi vesicle-mediated transport;GO:0060628 regulation of ER to Golgi vesicle-mediated transport;GO:0021871 forebrain regionalization	0.0	0.0	0.0	0.0	0.0	0.0	0.0	0.0	1.0	0.0	0.0	0.0	0.0	0.0	0.0	0.0	0.0	0.0	0.0	0.0
Zbtb1	268564	symbol	M. musculus	268564	M. musculus	Zbtb1	zinc finger and BTB domain containing 1	GO:2000174 regulation of pro-T cell differentiation;GO:2000176 positive regulation of pro-T cell differentiation;GO:1905458 positive regulation of lymphoid progenitor cell differentiation	0.0	0.0	0.0	0.0	0.0	1.0	0.0	1.0	0.0	0.0	0.0	0.0	0.0	0.0	0.0	0.0	0.0	0.0	0.0	0.0
Pprc1	226169	symbol	M. musculus	226169	M. musculus	Pprc1	peroxisome proliferative activated receptor, gamma, coactivator-related 1	GO:0051091 positive regulation of DNA-binding transcription factor activity;GO:0051090 regulation of DNA-binding transcription factor activity;GO:0045944 positive regulation of transcription by RNA polymerase II	0.0	0.0	0.0	0.0	0.0	0.0	0.0	0.0	0.0	0.0	0.0	0.0	0.0	0.0	0.0	0.0	0.0	0.0	0.0	0.0
Pla2g10	26565	symbol	M. musculus	26565	M. musculus	Pla2g10	phospholipase A2, group X	GO:0051977 lysophospholipid transport;GO:0044269 glycerol ether catabolic process;GO:0062234 platelet activating factor catabolic process	0.0	0.0	0.0	0.0	0.0	0.0	0.0	1.0	1.0	0.0	0.0	0.0	0.0	0.0	0.0	0.0	0.0	1.0	0.0	0.0
Cdkn1a	12575	symbol	M. musculus	12575	M. musculus	Cdkn1a	cyclin-dependent kinase inhibitor 1A (P21)	GO:1905178 regulation of cardiac muscle tissue regeneration;GO:1905179 negative regulation of cardiac muscle tissue regeneration;GO:0061026 cardiac muscle tissue regeneration	1.0	0.0	0.0	0.0	0.0	0.0	1.0	0.0	0.0	0.0	1.0	0.0	1.0	1.0	1.0	1.0	0.0	0.0	0.0	0.0
Wnk2	75607	symbol	M. musculus	75607	M. musculus	Wnk2	WNK lysine deficient protein kinase 2	GO:1903288 positive regulation of potassium ion import across plasma membrane;GO:1903286 regulation of potassium ion import;GO:2000651 positive regulation of sodium ion transmembrane transporter activity	0.0	0.0	1.0	0.0	0.0	0.0	0.0	0.0	0.0	0.0	0.0	0.0	0.0	0.0	0.0	1.0	0.0	0.0	0.0	0.0
Mpzl1	68481	symbol	M. musculus	68481	M. musculus	Mpzl1	myelin protein zero-like 1	GO:0030335 positive regulation of cell migration;GO:2000147 positive regulation of cell motility;GO:0040017 positive regulation of locomotion	0.0	0.0	0.0	0.0	0.0	0.0	0.0	0.0	0.0	0.0	0.0	0.0	0.0	0.0	0.0	0.0	0.0	0.0	0.0	0.0
Tceanc	245695	symbol	M. musculus	245695	M. musculus	Tceanc	transcription elongation factor A (SII) N-terminal and central domain containing	GO:0006351 transcription, DNA-templated;GO:0097659 nucleic acid-templated transcription;GO:0032774 RNA biosynthetic process	0.0	0.0	0.0	0.0	0.0	0.0	0.0	0.0	0.0	0.0	0.0	0.0	0.0	0.0	0.0	0.0	0.0	0.0	0.0	0.0
Slc39a1	30791	symbol	M. musculus	30791	M. musculus	Slc39a1	solute carrier family 39 (zinc transporter), member 1	GO:0071577 zinc ion transmembrane transport;GO:0006829 zinc ion transport;GO:0048701 embryonic cranial skeleton morphogenesis	0.0	0.0	0.0	0.0	0.0	0.0	0.0	1.0	0.0	0.0	0.0	0.0	0.0	0.0	0.0	0.0	1.0	0.0	0.0	0.0
Rnf227	80515	symbol	M. musculus	80515	M. musculus	Rnf227	ring finger protein 227		0.0	0.0	0.0	0.0	0.0	0.0	0.0	0.0	0.0	0.0	0.0	0.0	0.0	0.0	0.0	0.0	0.0	0.0	0.0	0.0
Zfp936	668620	symbol	M. musculus	668620	M. musculus	Zfp936	zinc finger protein 936	GO:0010468 regulation of gene expression;GO:0010467 gene expression;GO:0060255 regulation of macromolecule metabolic process	0.0	0.0	0.0	0.0	0.0	0.0	0.0	0.0	0.0	0.0	0.0	0.0	0.0	0.0	0.0	0.0	0.0	0.0	0.0	0.0
Zfp36l2	12193	symbol	M. musculus	12193	M. musculus	Zfp36l2	zinc finger protein 36, C3H type-like 2	GO:0097011 cellular response to granulocyte macrophage colony-stimulating factor stimulus;GO:0097012 response to granulocyte macrophage colony-stimulating factor;GO:0048103 somatic stem cell division	0.0	1.0	0.0	0.0	0.0	0.0	0.0	0.0	0.0	1.0	0.0	0.0	1.0	0.0	0.0	0.0	0.0	0.0	1.0	0.0
Synrg	217030	symbol	M. musculus	217030	M. musculus	Synrg	synergin, gamma	GO:0006897 endocytosis;GO:0016192 vesicle-mediated transport;GO:0015031 protein transport	0.0	0.0	0.0	0.0	0.0	0.0	0.0	0.0	0.0	0.0	0.0	0.0	0.0	0.0	0.0	0.0	0.0	0.0	0.0	0.0
Tma16	66282	symbol	M. musculus	66282	M. musculus	Tma16	translation machinery associated 16		0.0	0.0	0.0	0.0	0.0	0.0	0.0	0.0	0.0	0.0	0.0	0.0	0.0	0.0	0.0	0.0	0.0	0.0	0.0	0.0
Bcl10	12042	symbol	M. musculus	12042	M. musculus	Bcl10	B cell leukemia/lymphoma 10	GO:0002901 mature B cell apoptotic process;GO:0002905 regulation of mature B cell apoptotic process;GO:0002906 negative regulation of mature B cell apoptotic process	0.0	0.0	0.0	1.0	0.0	0.0	0.0	1.0	0.0	0.0	1.0	0.0	0.0	1.0	1.0	0.0	0.0	0.0	0.0	0.0
Gm38393						None	None	None	nan	nan	nan	nan	nan	nan	nan	nan	nan	nan	nan	nan	nan	nan	nan	nan	nan	nan	nan	nan
Ubr1	22222	symbol	M. musculus	22222	M. musculus	Ubr1	ubiquitin protein ligase E3 component n-recognin 1	GO:0071596 ubiquitin-dependent protein catabolic process via the N-end rule pathway;GO:0043201 response to leucine;GO:0071233 cellular response to leucine	0.0	0.0	0.0	0.0	0.0	0.0	0.0	0.0	0.0	0.0	0.0	0.0	0.0	0.0	0.0	0.0	0.0	0.0	0.0	0.0
Ercc6	319955	symbol	M. musculus	319955	M. musculus	Ercc6	excision repair cross-complementing rodent repair deficiency, complementation group 6	GO:2001033 negative regulation of double-strand break repair via nonhomologous end joining;GO:0097680 double-strand break repair via classical nonhomologous end joining;GO:0006362 transcription elongation from RNA polymerase I promoter	0.0	0.0	0.0	0.0	0.0	1.0	1.0	0.0	0.0	0.0	1.0	0.0	1.0	1.0	0.0	0.0	0.0	0.0	0.0	0.0
Gm1141	382221	symbol	M. musculus	382221	M. musculus	Gm1141	predicted gene 1141		0.0	0.0	0.0	0.0	0.0	0.0	0.0	0.0	0.0	0.0	0.0	0.0	0.0	0.0	0.0	0.0	0.0	0.0	0.0	0.0
Rora	19883	symbol	M. musculus	19883	M. musculus	Rora	RAR-related orphan receptor alpha	GO:0021702 cerebellar Purkinje cell differentiation;GO:0036315 cellular response to sterol;GO:0046068 cGMP metabolic process	0.0	0.0	0.0	0.0	0.0	0.0	0.0	0.0	1.0	1.0	0.0	0.0	0.0	0.0	0.0	0.0	0.0	1.0	1.0	0.0
Prr14l	215476	symbol	M. musculus	215476	M. musculus	Prr14l	proline rich 14-like		0.0	0.0	0.0	0.0	0.0	0.0	0.0	0.0	0.0	0.0	0.0	0.0	0.0	0.0	0.0	0.0	0.0	0.0	0.0	0.0
Pptc7	320717	symbol	M. musculus	320717	M. musculus	Pptc7	PTC7 protein phosphatase homolog	GO:0010795 regulation of ubiquinone biosynthetic process;GO:0006744 ubiquinone biosynthetic process;GO:1901663 quinone biosynthetic process	0.0	0.0	0.0	0.0	0.0	0.0	0.0	0.0	1.0	0.0	0.0	0.0	0.0	0.0	0.0	0.0	0.0	0.0	0.0	0.0
Gadd45g	23882	symbol	M. musculus	23882	M. musculus	Gadd45g	growth arrest and DNA-damage-inducible 45 gamma	GO:0000185 activation of MAPKKK activity;GO:0045063 T-helper 1 cell differentiation;GO:1900745 positive regulation of p38MAPK cascade	0.0	0.0	0.0	0.0	0.0	0.0	0.0	0.0	0.0	0.0	1.0	0.0	0.0	1.0	0.0	0.0	0.0	0.0	0.0	0.0
Fbxo2	230904	symbol	M. musculus	230904	M. musculus	Fbxo2	F-box protein 2	GO:0006516 glycoprotein catabolic process;GO:0031146 SCF-dependent proteasomal ubiquitin-dependent protein catabolic process;GO:0030433 ubiquitin-dependent ERAD pathway	0.0	0.0	0.0	0.0	0.0	0.0	0.0	0.0	0.0	0.0	0.0	0.0	0.0	0.0	0.0	1.0	0.0	0.0	0.0	0.0
Plcd1	18799	symbol	M. musculus	18799	M. musculus	Plcd1	phospholipase C, delta 1	GO:0010701 positive regulation of norepinephrine secretion;GO:0032962 positive regulation of inositol trisphosphate biosynthetic process;GO:0032960 regulation of inositol trisphosphate biosynthetic process	0.0	0.0	0.0	0.0	0.0	0.0	0.0	0.0	1.0	0.0	0.0	0.0	0.0	0.0	0.0	0.0	1.0	1.0	0.0	0.0
Gnptab	432486	symbol	M. musculus	432486	M. musculus	Gnptab	N-acetylglucosamine-1-phosphate transferase, alpha and beta subunits	GO:0016256 N-glycan processing to lysosome;GO:0033299 secretion of lysosomal enzymes;GO:0046835 carbohydrate phosphorylation	0.0	0.0	0.0	0.0	0.0	0.0	0.0	0.0	0.0	0.0	0.0	0.0	0.0	0.0	0.0	0.0	0.0	0.0	0.0	0.0
Tmtc4	70551	symbol	M. musculus	70551	M. musculus	Tmtc4	transmembrane and tetratricopeptide repeat containing 4	GO:1905584 outer hair cell apoptotic process;GO:0032470 positive regulation of endoplasmic reticulum calcium ion concentration;GO:0035269 protein O-linked mannosylation	0.0	0.0	0.0	0.0	0.0	0.0	0.0	0.0	0.0	0.0	0.0	0.0	0.0	0.0	0.0	0.0	0.0	0.0	0.0	0.0
Gata2	14461	symbol	M. musculus	14461	M. musculus	Gata2	GATA binding protein 2	GO:0035854 eosinophil fate commitment;GO:0010725 regulation of primitive erythrocyte differentiation;GO:0030222 eosinophil differentiation	0.0	1.0	0.0	0.0	0.0	1.0	0.0	1.0	0.0	1.0	0.0	0.0	0.0	0.0	1.0	1.0	1.0	0.0	1.0	0.0
Krtcap3	69815	symbol	M. musculus	69815	M. musculus	Krtcap3	keratinocyte associated protein 3		0.0	0.0	0.0	0.0	0.0	0.0	0.0	0.0	0.0	0.0	0.0	0.0	0.0	0.0	0.0	0.0	0.0	0.0	0.0	0.0
Lima1	65970	symbol	M. musculus	65970	M. musculus	Lima1	LIM domain and actin binding 1	GO:0030299 intestinal cholesterol absorption;GO:0044241 lipid digestion;GO:0098856 intestinal lipid absorption	0.0	0.0	0.0	0.0	0.0	0.0	0.0	0.0	1.0	0.0	0.0	0.0	0.0	0.0	0.0	0.0	0.0	1.0	0.0	0.0
Adam19	11492	symbol	M. musculus	11492	M. musculus	Adam19	a disintegrin and metallopeptidase domain 19 (meltrin beta)	GO:2000049 positive regulation of cell-cell adhesion mediated by cadherin;GO:2000047 regulation of cell-cell adhesion mediated by cadherin;GO:0044331 cell-cell adhesion mediated by cadherin	0.0	0.0	0.0	0.0	0.0	0.0	0.0	0.0	0.0	0.0	0.0	0.0	0.0	0.0	0.0	0.0	0.0	0.0	0.0	0.0
Cdc27	217232	symbol	M. musculus	217232	M. musculus	Cdc27	cell division cycle 27	GO:0045842 positive regulation of mitotic metaphase/anaphase transition;GO:1901970 positive regulation of mitotic sister chromatid separation;GO:1902101 positive regulation of metaphase/anaphase transition of cell cycle	0.0	0.0	0.0	1.0	0.0	0.0	0.0	0.0	0.0	0.0	0.0	1.0	1.0	0.0	1.0	0.0	0.0	0.0	0.0	0.0
Cyp51	13121	symbol	M. musculus	13121	M. musculus	Cyp51	cytochrome P450, family 51	GO:0033488 cholesterol biosynthetic process via 24,25-dihydrolanosterol;GO:1900222 negative regulation of amyloid-beta clearance;GO:1900221 regulation of amyloid-beta clearance	0.0	0.0	0.0	0.0	0.0	0.0	0.0	0.0	1.0	0.0	0.0	0.0	0.0	0.0	0.0	0.0	0.0	0.0	0.0	0.0
Epcam	17075	symbol	M. musculus	17075	M. musculus	Epcam	epithelial cell adhesion molecule	GO:2000048 negative regulation of cell-cell adhesion mediated by cadherin;GO:2000047 regulation of cell-cell adhesion mediated by cadherin;GO:0023019 signal transduction involved in regulation of gene expression	0.0	1.0	0.0	0.0	0.0	0.0	0.0	0.0	0.0	0.0	0.0	0.0	0.0	0.0	0.0	0.0	0.0	0.0	0.0	0.0
Mtss1	211401	symbol	M. musculus	211401	M. musculus	Mtss1	MTSS I-BAR domain containing 1	GO:2001013 epithelial cell proliferation involved in renal tubule morphogenesis;GO:0034334 adherens junction maintenance;GO:0072102 glomerulus morphogenesis	0.0	0.0	0.0	0.0	1.0	0.0	0.0	1.0	0.0	0.0	0.0	1.0	0.0	0.0	0.0	1.0	1.0	0.0	0.0	0.0
Plekhh1	211945	symbol	M. musculus	211945	M. musculus	Plekhh1	pleckstrin homology domain containing, family H (with MyTH4 domain) member 1		0.0	0.0	0.0	0.0	0.0	0.0	0.0	0.0	0.0	0.0	0.0	0.0	0.0	0.0	0.0	0.0	0.0	0.0	0.0	0.0
Ryr2	20191	symbol	M. musculus	20191	M. musculus	Ryr2	ryanodine receptor 2, cardiac	GO:0003220 left ventricular cardiac muscle tissue morphogenesis;GO:0098907 regulation of SA node cell action potential;GO:0098904 regulation of AV node cell action potential	0.0	0.0	0.0	0.0	0.0	0.0	0.0	1.0	0.0	0.0	0.0	0.0	0.0	0.0	0.0	0.0	0.0	1.0	0.0	0.0
Mybl1	17864	symbol	M. musculus	17864	M. musculus	Mybl1	myeloblastosis oncogene-like 1	GO:1990511 piRNA biosynthetic process;GO:0034587 piRNA metabolic process;GO:0010528 regulation of transposition	0.0	0.0	0.0	0.0	0.0	0.0	0.0	0.0	0.0	0.0	0.0	0.0	0.0	0.0	0.0	0.0	0.0	0.0	0.0	1.0
Psma8	73677	symbol	M. musculus	73677	M. musculus	Psma8	proteasome subunit alpha 8	GO:0060631 regulation of meiosis I;GO:0010499 proteasomal ubiquitin-independent protein catabolic process;GO:0040020 regulation of meiotic nuclear division	0.0	0.0	0.0	0.0	0.0	0.0	0.0	0.0	0.0	0.0	0.0	0.0	1.0	0.0	1.0	0.0	0.0	0.0	0.0	0.0
Satb1	20230	symbol	M. musculus	20230	M. musculus	Satb1	special AT-rich sequence binding protein 1	GO:0043374 CD8-positive, alpha-beta T cell differentiation;GO:0060004 reflex;GO:0036037 CD8-positive, alpha-beta T cell activation	1.0	0.0	0.0	0.0	0.0	1.0	0.0	0.0	0.0	0.0	0.0	0.0	0.0	0.0	0.0	0.0	0.0	0.0	0.0	0.0
Rbms2	56516	symbol	M. musculus	56516	M. musculus	Rbms2	RNA binding motif, single stranded interacting protein 2		0.0	0.0	0.0	0.0	0.0	0.0	0.0	0.0	0.0	0.0	0.0	0.0	0.0	0.0	0.0	0.0	0.0	0.0	0.0	0.0
Cdca5	67849	symbol	M. musculus	67849	M. musculus	Cdca5	cell division cycle associated 5	GO:0071922 regulation of cohesin loading;GO:0071921 cohesin loading;GO:0034085 establishment of sister chromatid cohesion	0.0	0.0	0.0	0.0	0.0	0.0	0.0	0.0	0.0	0.0	0.0	1.0	1.0	0.0	1.0	0.0	0.0	0.0	0.0	0.0
Ttc39b	69863	symbol	M. musculus	69863	M. musculus	Ttc39b	tetratricopeptide repeat domain 39B	GO:0010887 negative regulation of cholesterol storage;GO:0010885 regulation of cholesterol storage;GO:0010878 cholesterol storage	0.0	0.0	0.0	0.0	0.0	0.0	0.0	0.0	1.0	0.0	0.0	0.0	0.0	0.0	0.0	0.0	0.0	1.0	0.0	0.0
Sgk3	170755	symbol	M. musculus	170755	M. musculus	Sgk3	serum/glucocorticoid regulated kinase 3	GO:1901099 negative regulation of signal transduction in absence of ligand;GO:2001240 negative regulation of extrinsic apoptotic signaling pathway in absence of ligand;GO:2001239 regulation of extrinsic apoptotic signaling pathway in absence of ligand	0.0	0.0	0.0	0.0	0.0	0.0	0.0	0.0	0.0	0.0	1.0	0.0	0.0	0.0	0.0	0.0	0.0	0.0	0.0	0.0
Idi1	319554	symbol	M. musculus	319554	M. musculus	Idi1	isopentenyl-diphosphate delta isomerase	GO:0009240 isopentenyl diphosphate biosynthetic process;GO:0046490 isopentenyl diphosphate metabolic process;GO:0035634 response to stilbenoid	0.0	0.0	0.0	0.0	0.0	0.0	0.0	0.0	1.0	0.0	0.0	0.0	0.0	0.0	0.0	0.0	0.0	0.0	0.0	0.0
Hmcn1	545370	symbol	M. musculus	545370	M. musculus	Hmcn1	hemicentin 1	GO:0007157 heterophilic cell-cell adhesion via plasma membrane cell adhesion molecules;GO:0007156 homophilic cell adhesion via plasma membrane adhesion molecules;GO:0098742 cell-cell adhesion via plasma-membrane adhesion molecules	0.0	0.0	0.0	0.0	0.0	0.0	0.0	0.0	0.0	0.0	0.0	0.0	0.0	0.0	0.0	0.0	0.0	0.0	0.0	0.0
Apopt1	68020	gene_synonym	M. musculus	68020	M. musculus	Coa8	cytochrome c oxidase assembly factor 8	GO:1904734 positive regulation of electron transfer activity;GO:1904960 positive regulation of cytochrome-c oxidase activity;GO:1904959 regulation of cytochrome-c oxidase activity	0.0	0.0	0.0	0.0	0.0	0.0	0.0	0.0	0.0	0.0	1.0	0.0	0.0	0.0	0.0	0.0	0.0	0.0	0.0	0.0
Snhg4	100503380	symbol	M. musculus	100503380	M. musculus	Snhg4	small nucleolar RNA host gene 4		0.0	0.0	0.0	0.0	0.0	0.0	0.0	0.0	0.0	0.0	0.0	0.0	0.0	0.0	0.0	0.0	0.0	0.0	0.0	0.0
Mpped2	77015	symbol	M. musculus	77015	M. musculus	Mpped2	metallophosphoesterase domain containing 2		0.0	0.0	0.0	0.0	0.0	0.0	0.0	0.0	0.0	0.0	0.0	0.0	0.0	0.0	0.0	0.0	0.0	0.0	0.0	0.0
Lmnb1	16906	symbol	M. musculus	16906	M. musculus	Lmnb1	lamin B1	GO:1904608 response to monosodium L-glutamate;GO:1904609 cellular response to monosodium L-glutamate;GO:1904008 response to monosodium glutamate	0.0	0.0	0.0	0.0	0.0	0.0	0.0	0.0	0.0	0.0	0.0	0.0	1.0	0.0	1.0	0.0	0.0	0.0	0.0	0.0
Crybg3	224273	symbol	M. musculus	224273	M. musculus	Crybg3	beta-gamma crystallin domain containing 3	GO:0002088 lens development in camera-type eye;GO:0007601 visual perception;GO:0050953 sensory perception of light stimulus	0.0	0.0	0.0	0.0	0.0	0.0	0.0	0.0	0.0	0.0	0.0	0.0	0.0	0.0	0.0	0.0	0.0	0.0	0.0	0.0
Hivep2	15273	symbol	M. musculus	15273	M. musculus	Hivep2	human immunodeficiency virus type I enhancer binding protein 2	GO:0045944 positive regulation of transcription by RNA polymerase II;GO:0045893 positive regulation of transcription, DNA-templated;GO:1903508 positive regulation of nucleic acid-templated transcription	0.0	0.0	0.0	0.0	0.0	0.0	0.0	0.0	0.0	0.0	0.0	0.0	0.0	0.0	0.0	0.0	0.0	0.0	0.0	0.0
Slc2a3	20527	symbol	M. musculus	20527	M. musculus	Slc2a3	solute carrier family 2 (facilitated glucose transporter), member 3	GO:0098708 glucose import across plasma membrane;GO:0070837 dehydroascorbic acid transport;GO:0098704 carbohydrate import across plasma membrane	0.0	0.0	0.0	0.0	0.0	0.0	0.0	0.0	0.0	0.0	0.0	0.0	0.0	0.0	0.0	0.0	0.0	0.0	0.0	0.0
Hexb	15212	symbol	M. musculus	15212	M. musculus	Hexb	hexosaminidase B	GO:0008049 male courtship behavior;GO:0007619 courtship behavior;GO:0006689 ganglioside catabolic process	0.0	0.0	0.0	0.0	0.0	0.0	0.0	0.0	1.0	0.0	0.0	0.0	0.0	0.0	0.0	0.0	0.0	1.0	0.0	0.0
Dnd1	213236	symbol	M. musculus	213236	M. musculus	Dnd1	DND microRNA-mediated repression inhibitor 1	GO:0061158 3'-UTR-mediated mRNA destabilization;GO:0060965 negative regulation of gene silencing by miRNA;GO:0060149 negative regulation of posttranscriptional gene silencing	0.0	0.0	0.0	0.0	0.0	0.0	0.0	0.0	0.0	0.0	0.0	0.0	0.0	0.0	0.0	0.0	0.0	0.0	0.0	0.0
Chaf1b	110749	symbol	M. musculus	110749	M. musculus	Chaf1b	chromatin assembly factor 1, subunit B (p60)	GO:0006335 DNA replication-dependent nucleosome assembly;GO:0034723 DNA replication-dependent nucleosome organization;GO:0006334 nucleosome assembly	0.0	0.0	0.0	0.0	0.0	1.0	0.0	0.0	0.0	0.0	0.0	0.0	0.0	0.0	0.0	0.0	0.0	0.0	0.0	0.0
Zfp981	100041433	symbol	M. musculus	100041433	M. musculus	Zfp981	zinc finger protein 981	GO:0006357 regulation of transcription by RNA polymerase II;GO:0006366 transcription by RNA polymerase II;GO:0006355 regulation of transcription, DNA-templated	0.0	0.0	0.0	0.0	0.0	0.0	0.0	0.0	0.0	0.0	0.0	0.0	0.0	0.0	0.0	0.0	0.0	0.0	0.0	0.0
Sfmbt2	353282	symbol	M. musculus	353282	M. musculus	Sfmbt2	Scm-like with four mbt domains 2	GO:0010629 negative regulation of gene expression;GO:0045892 negative regulation of transcription, DNA-templated;GO:1903507 negative regulation of nucleic acid-templated transcription	0.0	0.0	0.0	0.0	0.0	0.0	0.0	0.0	0.0	0.0	0.0	0.0	0.0	0.0	0.0	0.0	0.0	0.0	0.0	0.0
Gm42047	105246823	symbol	M. musculus	105246823	M. musculus	Gm42047	predicted gene, 42047		0.0	0.0	0.0	0.0	0.0	0.0	0.0	0.0	0.0	0.0	0.0	0.0	0.0	0.0	0.0	0.0	0.0	0.0	0.0	0.0
Cdca7	66953	symbol	M. musculus	66953	M. musculus	Cdca7	cell division cycle associated 7	GO:0042127 regulation of cell population proliferation;GO:0006915 apoptotic process;GO:0012501 programmed cell death	0.0	0.0	0.0	0.0	0.0	0.0	0.0	0.0	0.0	0.0	0.0	0.0	0.0	0.0	0.0	0.0	0.0	0.0	0.0	0.0
Fzd7	14369	symbol	M. musculus	14369	M. musculus	Fzd7	frizzled class receptor 7	GO:0001715 ectodermal cell fate specification;GO:0042665 regulation of ectodermal cell fate specification;GO:0042666 negative regulation of ectodermal cell fate specification	0.0	1.0	1.0	0.0	1.0	0.0	1.0	1.0	0.0	0.0	0.0	0.0	0.0	0.0	1.0	1.0	0.0	0.0	1.0	0.0
Sfrp1	20377	symbol	M. musculus	20377	M. musculus	Sfrp1	secreted frizzled-related protein 1	GO:0044345 stromal-epithelial cell signaling involved in prostate gland development;GO:0090246 convergent extension involved in somitogenesis;GO:2000080 negative regulation of canonical Wnt signaling pathway involved in controlling type B pancreatic cell proliferation	0.0	1.0	1.0	0.0	1.0	0.0	1.0	1.0	0.0	1.0	1.0	0.0	1.0	1.0	0.0	1.0	0.0	0.0	1.0	0.0
Sohlh1	227631	symbol	M. musculus	227631	M. musculus	Sohlh1	spermatogenesis and oogenesis specific basic helix-loop-helix 1	GO:0009994 oocyte differentiation;GO:0001541 ovarian follicle development;GO:0048477 oogenesis	0.0	0.0	0.0	0.0	0.0	0.0	0.0	0.0	0.0	0.0	0.0	0.0	0.0	0.0	0.0	0.0	0.0	0.0	0.0	0.0
Meg3	17263	symbol	M. musculus	17263	M. musculus	Meg3	maternally expressed 3	GO:0008340 determination of adult lifespan;GO:0071514 genetic imprinting;GO:0010259 multicellular organism aging	0.0	0.0	0.0	0.0	0.0	1.0	1.0	1.0	0.0	0.0	0.0	0.0	0.0	0.0	0.0	0.0	1.0	0.0	0.0	1.0
Snhg14	52480	symbol	M. musculus	52480	M. musculus	Snhg14	small nucleolar RNA host gene 14		0.0	0.0	0.0	0.0	0.0	0.0	0.0	0.0	0.0	0.0	0.0	0.0	0.0	0.0	0.0	0.0	0.0	0.0	0.0	0.0
Brdt	114642	symbol	M. musculus	114642	M. musculus	Brdt	bromodomain, testis-specific	GO:0001207 histone displacement;GO:0051039 positive regulation of transcription involved in meiotic cell cycle;GO:0051037 regulation of transcription involved in meiotic cell cycle	0.0	0.0	0.0	0.0	0.0	1.0	0.0	0.0	0.0	0.0	0.0	0.0	0.0	0.0	0.0	0.0	0.0	0.0	0.0	0.0
Suz12	52615	symbol	M. musculus	52615	M. musculus	Suz12	SUZ12 polycomb repressive complex 2 subunit	GO:0098532 histone H3-K27 trimethylation;GO:0042532 negative regulation of tyrosine phosphorylation of STAT protein;GO:0032682 negative regulation of chemokine production	1.0	0.0	0.0	0.0	0.0	1.0	0.0	0.0	0.0	0.0	0.0	0.0	0.0	1.0	1.0	1.0	0.0	0.0	1.0	0.0
Tpm3-rs7	621054	symbol	M. musculus	621054	M. musculus	Tpm3-rs7	tropomyosin 3, related sequence 7	GO:0006936 muscle contraction;GO:0003012 muscle system process;GO:0007015 actin filament organization	0.0	0.0	0.0	0.0	0.0	0.0	0.0	0.0	0.0	0.0	0.0	0.0	0.0	0.0	0.0	0.0	0.0	0.0	0.0	0.0
Rad21	19357	symbol	M. musculus	19357	M. musculus	Rad21	RAD21 cohesin complex component	GO:1990414 replication-born double-strand break repair via sister chromatid exchange;GO:0045876 positive regulation of sister chromatid cohesion;GO:0007063 regulation of sister chromatid cohesion	0.0	0.0	0.0	0.0	0.0	0.0	0.0	0.0	0.0	0.0	0.0	1.0	1.0	0.0	1.0	0.0	0.0	0.0	0.0	0.0
Zdbf2	73884	symbol	M. musculus	73884	M. musculus	Zdbf2	zinc finger, DBF-type containing 2		0.0	0.0	0.0	0.0	0.0	0.0	0.0	0.0	0.0	0.0	0.0	0.0	0.0	0.0	0.0	0.0	0.0	0.0	0.0	0.0
Mt2	17750	symbol	M. musculus	17750	M. musculus	Mt2	metallothionein 2	GO:0010273 detoxification of copper ion;GO:1990169 stress response to copper ion;GO:0061687 detoxification of inorganic compound	0.0	0.0	0.0	0.0	0.0	0.0	0.0	0.0	0.0	0.0	0.0	0.0	0.0	0.0	1.0	0.0	0.0	0.0	0.0	0.0
L1td1	381591	symbol	M. musculus	381591	M. musculus	L1td1	LINE-1 type transposase domain containing 1	GO:0032197 transposition, RNA-mediated;GO:0032196 transposition;GO:0009987 cellular process	0.0	0.0	0.0	0.0	0.0	0.0	0.0	0.0	0.0	0.0	0.0	0.0	0.0	0.0	0.0	0.0	0.0	0.0	0.0	0.0
Peg3	18616	symbol	M. musculus	18616	M. musculus	Peg3	paternally expressed 3	GO:0000122 negative regulation of transcription by RNA polymerase II;GO:0045944 positive regulation of transcription by RNA polymerase II;GO:0045892 negative regulation of transcription, DNA-templated	0.0	0.0	0.0	0.0	0.0	0.0	0.0	0.0	0.0	0.0	0.0	0.0	0.0	0.0	0.0	0.0	0.0	0.0	0.0	0.0
Sqle	20775	symbol	M. musculus	20775	M. musculus	Sqle	squalene epoxidase	GO:0140042 lipid droplet formation;GO:0034389 lipid droplet organization;GO:0016126 sterol biosynthetic process	0.0	0.0	0.0	0.0	0.0	0.0	0.0	0.0	1.0	0.0	0.0	0.0	0.0	0.0	0.0	0.0	0.0	1.0	0.0	0.0
Gm6880	628456	gene_synonym	M. musculus	628456	M. musculus	Ctag2l1	CTAG2 like 1	GO:0070525 tRNA threonylcarbamoyladenosine metabolic process;GO:0045944 positive regulation of transcription by RNA polymerase II;GO:0045893 positive regulation of transcription, DNA-templated	0.0	0.0	0.0	0.0	0.0	0.0	0.0	0.0	0.0	0.0	0.0	0.0	0.0	0.0	0.0	0.0	0.0	0.0	0.0	0.0
Phlda2	22113	symbol	M. musculus	22113	M. musculus	Phlda2	pleckstrin homology like domain, family A, member 2	GO:0060721 regulation of spongiotrophoblast cell proliferation;GO:0060723 regulation of cell proliferation involved in embryonic placenta development;GO:1903547 regulation of growth hormone activity	0.0	0.0	0.0	0.0	0.0	0.0	1.0	0.0	0.0	0.0	0.0	0.0	0.0	0.0	0.0	0.0	1.0	0.0	0.0	0.0
Tdrd9	74691	symbol	M. musculus	74691	M. musculus	Tdrd9	tudor domain containing 9	GO:0043046 DNA methylation involved in gamete generation;GO:0034587 piRNA metabolic process;GO:0010528 regulation of transposition	0.0	0.0	0.0	0.0	0.0	1.0	0.0	0.0	0.0	0.0	0.0	0.0	0.0	0.0	0.0	0.0	0.0	0.0	0.0	1.0
Cks2	66197	symbol	M. musculus	66197	M. musculus	Cks2	CDC28 protein kinase regulatory subunit 2	GO:0007127 meiosis I;GO:0061982 meiosis I cell cycle process;GO:0140013 meiotic nuclear division	0.0	0.0	0.0	0.0	0.0	0.0	0.0	0.0	0.0	0.0	0.0	0.0	1.0	0.0	0.0	0.0	0.0	0.0	0.0	0.0
Apoe	11816	symbol	M. musculus	11816	M. musculus	Apoe	apolipoprotein E	GO:0071831 intermediate-density lipoprotein particle clearance;GO:1901627 negative regulation of postsynaptic membrane organization;GO:1902999 negative regulation of phospholipid efflux	0.0	0.0	1.0	0.0	0.0	0.0	1.0	0.0	1.0	0.0	1.0	0.0	0.0	1.0	0.0	1.0	0.0	1.0	1.0	0.0
Ccnb1	268697	symbol	M. musculus	268697	M. musculus	Ccnb1	cyclin B1	GO:2000775 histone H3-S10 phosphorylation involved in chromosome condensation;GO:1905448 positive regulation of mitochondrial ATP synthesis coupled electron transport;GO:1905446 regulation of mitochondrial ATP synthesis coupled electron transport	0.0	0.0	0.0	1.0	0.0	1.0	1.0	0.0	0.0	0.0	0.0	1.0	1.0	1.0	1.0	0.0	1.0	0.0	0.0	0.0
Hist1h3b	319150	gene_synonym	M. musculus	319150	M. musculus	H3c2	H3 clustered histone 2	GO:0006335 DNA replication-dependent nucleosome assembly;GO:0034723 DNA replication-dependent nucleosome organization;GO:0060968 regulation of gene silencing	0.0	0.0	0.0	0.0	0.0	1.0	0.0	0.0	0.0	0.0	0.0	0.0	0.0	0.0	1.0	0.0	0.0	0.0	0.0	0.0
Sox3	20675	symbol	M. musculus	20675	M. musculus	Sox3	SRY (sex determining region Y)-box 3	GO:0021854 hypothalamus development;GO:0060009 Sertoli cell development;GO:0060008 Sertoli cell differentiation	0.0	0.0	0.0	0.0	1.0	0.0	0.0	1.0	0.0	0.0	0.0	0.0	0.0	0.0	0.0	0.0	0.0	0.0	0.0	0.0
Tmsb4x	19241	symbol	M. musculus	19241	M. musculus	Tmsb4x	thymosin, beta 4, X chromosome	GO:0042989 sequestering of actin monomers;GO:0051152 positive regulation of smooth muscle cell differentiation;GO:0051150 regulation of smooth muscle cell differentiation	0.0	0.0	0.0	0.0	0.0	0.0	0.0	0.0	0.0	0.0	0.0	0.0	0.0	0.0	0.0	0.0	0.0	1.0	0.0	0.0

## Sheet: Enrichment
GroupID	Category	Term	Description	LogP	Log(q-value)	InTerm_InList	Genes	Symbols
1_Summary	WikiPathways	WP1763	PluriNetWork: mechanisms associated with pluripotency	-15.3834	-11.1014	42/292	11477,11789,12224,12550,12575,12591,13017,13990,14797,16647,18109,18712,19712,20230,20393,20662,20674,21420,21432,21848,22059,22286,22589,22773,26380,26424,51869,52463,52615,56380,65969,67155,69719,71950,73693,94093,99377,104156,108155,216233,231413,381022	Acvr1,Apc,Klf5,Cdh1,Cdkn1a,Cdx2,Ctbp2,Smarcad1,Tle5,Kpna2,Mycn,Pim1,Rest,Satb1,Sgk1,Sos1,Sox2,Tfap2c,Tcl1,Trim24,Trp53,Utf1,Atrx,Zic3,Esrrb,Nr5a2,Rif1,Tet1,Suz12,Arid3b,Cubn,Smarca2,Cad,Nanog,Dppa4,Trim33,Sall4,Etv5,Ogt,Socs2,Grsf1,Kmt2d
1_Member	WikiPathways	WP1763	PluriNetWork: mechanisms associated with pluripotency	-15.3834	-11.1014	42/292	11477,11789,12224,12550,12575,12591,13017,13990,14797,16647,18109,18712,19712,20230,20393,20662,20674,21420,21432,21848,22059,22286,22589,22773,26380,26424,51869,52463,52615,56380,65969,67155,69719,71950,73693,94093,99377,104156,108155,216233,231413,381022	Acvr1,Apc,Klf5,Cdh1,Cdkn1a,Cdx2,Ctbp2,Smarcad1,Tle5,Kpna2,Mycn,Pim1,Rest,Satb1,Sgk1,Sos1,Sox2,Tfap2c,Tcl1,Trim24,Trp53,Utf1,Atrx,Zic3,Esrrb,Nr5a2,Rif1,Tet1,Suz12,Arid3b,Cubn,Smarca2,Cad,Nanog,Dppa4,Trim33,Sall4,Etv5,Ogt,Socs2,Grsf1,Kmt2d
2_Summary	GO Biological Processes	GO:0019827	stem cell population maintenance	-14.2292	-10.2482	31/172	11789,12193,12591,13388,14369,14461,15205,16590,19712,20377,20674,21420,21432,21676,21847,22601,26380,26896,30877,51869,52463,56484,71950,72068,72515,73703,74016,83557,99377,102162,383491,11477,12571,13641,16998,17075,22059,80912	Apc,Zfp36l2,Cdx2,Dll1,Fzd7,Gata2,Hes1,Kit,Rest,Sfrp1,Sox2,Tfap2c,Tcl1,Tead1,Klf10,Yap1,Esrrb,Med14,Gnl3,Rif1,Tet1,Foxo3,Nanog,Cnot2,Wdr43,Dppa2,Phf19,Lin28a,Sall4,Taf5l,Prdm14,Acvr1,Cdk6,Efnb1,Ltbp3,Epcam,Trp53,Pum1
2_Member	GO Biological Processes	GO:0019827	stem cell population maintenance	-14.2292	-10.2482	31/172	11789,12193,12591,13388,14369,14461,15205,16590,19712,20377,20674,21420,21432,21676,21847,22601,26380,26896,30877,51869,52463,56484,71950,72068,72515,73703,74016,83557,99377,102162,383491	Apc,Zfp36l2,Cdx2,Dll1,Fzd7,Gata2,Hes1,Kit,Rest,Sfrp1,Sox2,Tfap2c,Tcl1,Tead1,Klf10,Yap1,Esrrb,Med14,Gnl3,Rif1,Tet1,Foxo3,Nanog,Cnot2,Wdr43,Dppa2,Phf19,Lin28a,Sall4,Taf5l,Prdm14
2_Member	GO Biological Processes	GO:0098727	maintenance of cell number	-13.9422	-10.1373	31/176	11789,12193,12591,13388,14369,14461,15205,16590,19712,20377,20674,21420,21432,21676,21847,22601,26380,26896,30877,51869,52463,56484,71950,72068,72515,73703,74016,83557,99377,102162,383491	Apc,Zfp36l2,Cdx2,Dll1,Fzd7,Gata2,Hes1,Kit,Rest,Sfrp1,Sox2,Tfap2c,Tcl1,Tead1,Klf10,Yap1,Esrrb,Med14,Gnl3,Rif1,Tet1,Foxo3,Nanog,Cnot2,Wdr43,Dppa2,Phf19,Lin28a,Sall4,Taf5l,Prdm14
2_Member	GO Biological Processes	GO:0035019	somatic stem cell population maintenance	-8.49115	-5.05421	14/58	11789,12193,12591,14461,15205,16590,19712,20377,20674,21420,21847,22601,71950,102162	Apc,Zfp36l2,Cdx2,Gata2,Hes1,Kit,Rest,Sfrp1,Sox2,Tfap2c,Klf10,Yap1,Nanog,Taf5l
2_Member	GO Biological Processes	GO:2000036	regulation of stem cell population maintenance	-5.59089	-3.07229	9/38	19712,21432,21676,22601,26380,72068,72515,102162,383491	Rest,Tcl1,Tead1,Yap1,Esrrb,Cnot2,Wdr43,Taf5l,Prdm14
2_Member	GO Biological Processes	GO:1902459	positive regulation of stem cell population maintenance	-4.6425	-2.32895	5/12	19712,21676,22601,26380,383491	Rest,Tead1,Yap1,Esrrb,Prdm14
2_Member	GO Biological Processes	GO:0048863	stem cell differentiation	-3.13464	-1.25563	18/237	11477,12193,12571,13641,15205,16590,16998,17075,19712,20377,20674,22059,22601,26380,71950,74016,80912,83557	Acvr1,Zfp36l2,Cdk6,Efnb1,Hes1,Kit,Ltbp3,Epcam,Rest,Sfrp1,Sox2,Trp53,Yap1,Esrrb,Nanog,Phf19,Pum1,Lin28a
2_Member	GO Biological Processes	GO:2000737	negative regulation of stem cell differentiation	-2.96733	-1.17102	5/25	12193,15205,19712,22601,26380	Zfp36l2,Hes1,Rest,Yap1,Esrrb
2_Member	GO Biological Processes	GO:2000736	regulation of stem cell differentiation	-2.34745	-0.823574	7/64	12193,12571,15205,16998,19712,22601,26380	Zfp36l2,Cdk6,Hes1,Ltbp3,Rest,Yap1,Esrrb
3_Summary	GO Biological Processes	GO:0060828	regulation of canonical Wnt signaling pathway	-8.95758	-5.28151	29/240	11789,11816,12006,12550,13205,14369,14797,19042,20319,20377,20674,21372,21885,21887,21951,22601,26941,27041,50523,56484,59036,68339,70790,73668,74493,75607,81004,100201,114606,20969,53627,93897,11352,12995,672511,64009,224617	Apc,Apoe,Axin2,Cdh1,Ddx3x,Fzd7,Tle5,Ppm1a,Sfrp2,Sfrp1,Sox2,Tbl1x,Tle1,Tle3,Tnks,Yap1,Slc9a3r1,G3bp1,Lats2,Foxo3,Dact1,Ccdc88c,Ubr5,Ttc21b,Tnks2,Wnk2,Tbl1xr1,Tmem64,Tle6,Sdc1,Porcn,Fzd10,Abl2,Csnk2a1,Rnf213,Syne1,Tbc1d24
3_Member	GO Biological Processes	GO:0060828	regulation of canonical Wnt signaling pathway	-8.95758	-5.28151	29/240	11789,11816,12006,12550,13205,14369,14797,19042,20319,20377,20674,21372,21885,21887,21951,22601,26941,27041,50523,56484,59036,68339,70790,73668,74493,75607,81004,100201,114606	Apc,Apoe,Axin2,Cdh1,Ddx3x,Fzd7,Tle5,Ppm1a,Sfrp2,Sfrp1,Sox2,Tbl1x,Tle1,Tle3,Tnks,Yap1,Slc9a3r1,G3bp1,Lats2,Foxo3,Dact1,Ccdc88c,Ubr5,Ttc21b,Tnks2,Wnk2,Tbl1xr1,Tmem64,Tle6
3_Member	GO Biological Processes	GO:0060070	canonical Wnt signaling pathway	-8.66657	-5.16268	32/294	11789,11816,12006,12550,13205,14369,14797,19042,20319,20377,20674,20969,21372,21885,21887,21951,22601,26941,27041,50523,53627,56484,59036,68339,70790,73668,74493,75607,81004,93897,100201,114606	Apc,Apoe,Axin2,Cdh1,Ddx3x,Fzd7,Tle5,Ppm1a,Sfrp2,Sfrp1,Sox2,Sdc1,Tbl1x,Tle1,Tle3,Tnks,Yap1,Slc9a3r1,G3bp1,Lats2,Porcn,Foxo3,Dact1,Ccdc88c,Ubr5,Ttc21b,Tnks2,Wnk2,Tbl1xr1,Fzd10,Tmem64,Tle6
3_Member	GO Biological Processes	GO:0030111	regulation of Wnt signaling pathway	-8.03307	-4.70528	32/312	11352,11789,11816,12006,12550,12995,13205,14369,14797,19042,20319,20377,20674,21372,21885,21887,21951,22601,26941,27041,50523,56484,59036,68339,70790,73668,74493,75607,81004,100201,114606,672511	Abl2,Apc,Apoe,Axin2,Cdh1,Csnk2a1,Ddx3x,Fzd7,Tle5,Ppm1a,Sfrp2,Sfrp1,Sox2,Tbl1x,Tle1,Tle3,Tnks,Yap1,Slc9a3r1,G3bp1,Lats2,Foxo3,Dact1,Ccdc88c,Ubr5,Ttc21b,Tnks2,Wnk2,Tbl1xr1,Tmem64,Tle6,Rnf213
3_Member	GO Biological Processes	GO:0090090	negative regulation of canonical Wnt signaling pathway	-6.7381	-3.76611	18/129	11789,11816,12006,12550,14797,20319,20377,20674,21885,21887,26941,27041,50523,56484,59036,68339,100201,114606	Apc,Apoe,Axin2,Cdh1,Tle5,Sfrp2,Sfrp1,Sox2,Tle1,Tle3,Slc9a3r1,G3bp1,Lats2,Foxo3,Dact1,Ccdc88c,Tmem64,Tle6
3_Member	GO Biological Processes	GO:0016055	Wnt signaling pathway	-5.9452	-3.29009	35/442	11352,11789,11816,12006,12550,12995,13205,14369,14797,19042,20319,20377,20674,20969,21372,21885,21887,21951,22601,26941,27041,50523,53627,56484,59036,68339,70790,73668,74493,75607,81004,93897,100201,114606,672511	Abl2,Apc,Apoe,Axin2,Cdh1,Csnk2a1,Ddx3x,Fzd7,Tle5,Ppm1a,Sfrp2,Sfrp1,Sox2,Sdc1,Tbl1x,Tle1,Tle3,Tnks,Yap1,Slc9a3r1,G3bp1,Lats2,Porcn,Foxo3,Dact1,Ccdc88c,Ubr5,Ttc21b,Tnks2,Wnk2,Tbl1xr1,Fzd10,Tmem64,Tle6,Rnf213
3_Member	GO Biological Processes	GO:0198738	cell-cell signaling by wnt	-5.90022	-3.29009	35/444	11352,11789,11816,12006,12550,12995,13205,14369,14797,19042,20319,20377,20674,20969,21372,21885,21887,21951,22601,26941,27041,50523,53627,56484,59036,68339,70790,73668,74493,75607,81004,93897,100201,114606,672511	Abl2,Apc,Apoe,Axin2,Cdh1,Csnk2a1,Ddx3x,Fzd7,Tle5,Ppm1a,Sfrp2,Sfrp1,Sox2,Sdc1,Tbl1x,Tle1,Tle3,Tnks,Yap1,Slc9a3r1,G3bp1,Lats2,Porcn,Foxo3,Dact1,Ccdc88c,Ubr5,Ttc21b,Tnks2,Wnk2,Tbl1xr1,Fzd10,Tmem64,Tle6,Rnf213
3_Member	GO Biological Processes	GO:0030178	negative regulation of Wnt signaling pathway	-5.76569	-3.19123	19/165	11789,11816,12006,12550,14797,20319,20377,20674,21885,21887,26941,27041,50523,56484,59036,68339,100201,114606,672511	Apc,Apoe,Axin2,Cdh1,Tle5,Sfrp2,Sfrp1,Sox2,Tle1,Tle3,Slc9a3r1,G3bp1,Lats2,Foxo3,Dact1,Ccdc88c,Tmem64,Tle6,Rnf213
3_Member	GO Biological Processes	GO:1905114	cell surface receptor signaling pathway involved in cell-cell signaling	-4.76466	-2.42215	37/542	11352,11789,11816,12006,12550,12995,13205,14369,14797,19042,20319,20377,20674,20969,21372,21885,21887,21951,22601,26941,27041,50523,53627,56484,59036,64009,68339,70790,73668,74493,75607,81004,93897,100201,114606,224617,672511	Abl2,Apc,Apoe,Axin2,Cdh1,Csnk2a1,Ddx3x,Fzd7,Tle5,Ppm1a,Sfrp2,Sfrp1,Sox2,Sdc1,Tbl1x,Tle1,Tle3,Tnks,Yap1,Slc9a3r1,G3bp1,Lats2,Porcn,Foxo3,Dact1,Syne1,Ccdc88c,Ubr5,Ttc21b,Tnks2,Wnk2,Tbl1xr1,Fzd10,Tmem64,Tle6,Tbc1d24,Rnf213
3_Member	GO Biological Processes	GO:0030177	positive regulation of Wnt signaling pathway	-4.45825	-2.20609	15/136	11352,12995,13205,19042,20319,20377,21372,21951,22601,59036,70790,73668,74493,75607,81004	Abl2,Csnk2a1,Ddx3x,Ppm1a,Sfrp2,Sfrp1,Tbl1x,Tnks,Yap1,Dact1,Ubr5,Ttc21b,Tnks2,Wnk2,Tbl1xr1
3_Member	GO Biological Processes	GO:0090263	positive regulation of canonical Wnt signaling pathway	-4.42451	-2.18015	13/106	13205,19042,20319,20377,21372,21951,22601,59036,70790,73668,74493,75607,81004	Ddx3x,Ppm1a,Sfrp2,Sfrp1,Tbl1x,Tnks,Yap1,Dact1,Ubr5,Ttc21b,Tnks2,Wnk2,Tbl1xr1
4_Summary	Reactome Gene Sets	R-MMU-2173795	Downregulation of SMAD2/3:SMAD4 transcriptional activity	-8.86457	-5.28151	9/18	19042,20482,20602,22186,22190,22284,94093,216080,228839,14106,19053,20393,22059,67338,217232,268697,12571,24064,15382,20662,66420,207920,56484,216233,22214,12042,68024,665622,66724,26415,56338,67955,11461,22591,72584,83564,230073	Ppm1a,Skil,Ncor2,Uba52,Ubc,Usp9x,Trim33,Ube2d1,Tgif2,Foxh1,Ppp2cb,Sgk1,Trp53,Rffl,Cdc27,Ccnb1,Cdk6,Spry2,Hnrnpa1,Sos1,Polr2e,Esrp1,Foxo3,Socs2,Ube2h,Bcl10,H2bc4,H2bc24,Tab3,Mapk13,Txnip,Sugt1,Actb,Xpc,Cul4b,Nlrp4c,Ddx58
4_Member	Reactome Gene Sets	R-MMU-2173795	Downregulation of SMAD2/3:SMAD4 transcriptional activity	-8.86457	-5.28151	9/18	19042,20482,20602,22186,22190,22284,94093,216080,228839	Ppm1a,Skil,Ncor2,Uba52,Ubc,Usp9x,Trim33,Ube2d1,Tgif2
4_Member	Reactome Gene Sets	R-MMU-2173793	Transcriptional activity of SMAD2/SMAD3:SMAD4 heterotrimer	-6.03313	-3.33594	9/34	19042,20482,20602,22186,22190,22284,94093,216080,228839	Ppm1a,Skil,Ncor2,Uba52,Ubc,Usp9x,Trim33,Ube2d1,Tgif2
4_Member	Reactome Gene Sets	R-MMU-170834	Signaling by TGF-beta Receptor Complex	-4.27766	-2.06972	9/54	19042,20482,20602,22186,22190,22284,94093,216080,228839	Ppm1a,Skil,Ncor2,Uba52,Ubc,Usp9x,Trim33,Ube2d1,Tgif2
4_Member	Reactome Gene Sets	R-MMU-9006936	Signaling by TGFB family members	-3.55867	-1.54972	10/81	14106,19042,20482,20602,22186,22190,22284,94093,216080,228839	Foxh1,Ppm1a,Skil,Ncor2,Uba52,Ubc,Usp9x,Trim33,Ube2d1,Tgif2
4_Member	Reactome Gene Sets	R-MMU-6804757	Regulation of TP53 Degradation	-3.0902	-1.2363	6/35	19053,20393,22059,22186,22190,67338	Ppp2cb,Sgk1,Trp53,Uba52,Ubc,Rffl
4_Member	Reactome Gene Sets	R-MMU-6806003	Regulation of TP53 Expression and Degradation	-3.0902	-1.2363	6/35	19053,20393,22059,22186,22190,67338	Ppp2cb,Sgk1,Trp53,Uba52,Ubc,Rffl
4_Member	Reactome Gene Sets	R-MMU-174048	APC/C:Cdc20 mediated degradation of Cyclin B	-3.05265	-1.21778	5/24	22186,22190,216080,217232,268697	Uba52,Ubc,Ube2d1,Cdc27,Ccnb1
4_Member	Reactome Gene Sets	R-MMU-2559585	Oncogene Induced Senescence	-2.95455	-1.16944	4/15	12571,22059,22186,22190	Cdk6,Trp53,Uba52,Ubc
4_Member	Reactome Gene Sets	R-MMU-1295596	Spry regulation of FGF signaling	-2.84078	-1.11305	4/16	19053,22186,22190,24064	Ppp2cb,Uba52,Ubc,Spry2
4_Member	Reactome Gene Sets	R-MMU-5654738	Signaling by FGFR2	-2.81582	-1.10285	8/68	15382,19053,20662,22186,22190,24064,66420,207920	Hnrnpa1,Ppp2cb,Sos1,Uba52,Ubc,Spry2,Polr2e,Esrp1
4_Member	Reactome Gene Sets	R-MMU-9607240	FLT3 Signaling	-2.66429	-1.01455	5/29	20662,22186,22190,56484,216233	Sos1,Uba52,Ubc,Foxo3,Socs2
4_Member	Reactome Gene Sets	R-MMU-8866652	Synthesis of active ubiquitin: roles of E1 and E2 enzymes	-2.59665	-0.970716	5/30	22186,22190,22214,22284,216080	Uba52,Ubc,Ube2h,Usp9x,Ube2d1
4_Member	Reactome Gene Sets	R-MMU-8852135	Protein ubiquitination	-2.54287	-0.938443	8/75	12042,22186,22190,22214,22284,68024,216080,665622	Bcl10,Uba52,Ubc,Ube2h,Usp9x,H2bc4,Ube2d1,H2bc24
4_Member	Reactome Gene Sets	R-MMU-937042	IRAK2 mediated activation of TAK1 complex	-2.46824	-0.902209	3/10	22186,22190,66724	Uba52,Ubc,Tab3
4_Member	Reactome Gene Sets	R-MMU-9645460	Alpha-protein kinase 1 signaling pathway	-2.46824	-0.902209	3/10	22186,22190,66724	Uba52,Ubc,Tab3
4_Member	Reactome Gene Sets	R-MMU-168643	Nucleotide-binding domain, leucine rich repeat containing receptor (NLR) signaling pathways	-2.45923	-0.899827	6/46	22186,22190,26415,56338,66724,67955	Uba52,Ubc,Mapk13,Txnip,Tab3,Sugt1
4_Member	Reactome Gene Sets	R-MMU-190236	Signaling by FGFR	-2.36864	-0.836347	8/80	15382,19053,20662,22186,22190,24064,66420,207920	Hnrnpa1,Ppp2cb,Sos1,Uba52,Ubc,Spry2,Polr2e,Esrp1
4_Member	Reactome Gene Sets	R-MMU-5696394	DNA Damage Recognition in GG-NER	-2.3521	-0.826707	5/34	11461,22186,22190,22591,72584	Actb,Uba52,Ubc,Xpc,Cul4b
4_Member	Reactome Gene Sets	R-MMU-3134975	Regulation of innate immune responses to cytosolic DNA	-2.22595	-0.747376	3/12	22186,22190,83564	Uba52,Ubc,Nlrp4c
4_Member	Reactome Gene Sets	R-MMU-5654741	Signaling by FGFR3	-2.14179	-0.689064	5/38	19053,20662,22186,22190,24064	Ppp2cb,Sos1,Uba52,Ubc,Spry2
4_Member	Reactome Gene Sets	R-MMU-8866654	E3 ubiquitin ligases ubiquitinate target proteins	-2.0744	-0.6545	6/55	12042,22186,22190,68024,216080,665622	Bcl10,Uba52,Ubc,H2bc4,Ube2d1,H2bc24
4_Member	Reactome Gene Sets	R-MMU-5654743	Signaling by FGFR4	-2.0471	-0.634299	5/40	19053,20662,22186,22190,24064	Ppp2cb,Sos1,Uba52,Ubc,Spry2
4_Member	Reactome Gene Sets	R-MMU-179409	APC-Cdc20 mediated degradation of Nek2A	-2.03721	-0.632185	4/26	22186,22190,216080,217232	Uba52,Ubc,Ube2d1,Cdc27
4_Member	Reactome Gene Sets	R-MMU-936440	Negative regulators of DDX58/IFIH1 signaling	-2.02816	-0.630919	3/14	22186,22190,230073	Uba52,Ubc,Ddx58
4_Member	Reactome Gene Sets	R-MMU-9706369	Negative regulation of FLT3	-2.02816	-0.630919	3/14	22186,22190,216233	Uba52,Ubc,Socs2
4_Member	Reactome Gene Sets	R-MMU-975163	IRAK2 mediated activation of TAK1 complex upon TLR7/8 or 9 stimulation	-2.02816	-0.630919	3/14	22186,22190,66724	Uba52,Ubc,Tab3
5_Summary	GO Biological Processes	GO:0030855	epithelial cell differentiation	-8.21888	-4.83994	50/633	11352,11477,11789,12142,12192,12224,12396,12550,12571,12577,12591,12608,13388,14107,14369,14595,14726,15205,16869,18109,18129,18613,18991,19712,20482,20602,20674,20675,21420,21872,22350,22589,22601,24064,26424,26914,26941,27428,50523,50796,52906,56338,68339,77446,81535,109620,207920,211401,238247,319801,16590,18590,19645,20319,20377,22773,59036	Abl2,Acvr1,Apc,Prdm1,Zfp36l1,Klf5,Cbfa2t2,Cdh1,Cdk6,Cdkn1c,Cdx2,Cebpb,Dll1,Fat1,Fzd7,B4galt1,Pdpn,Hes1,Lhx1,Mycn,Notch2,Pecam1,Pou3f1,Rest,Skil,Ncor2,Sox2,Sox3,Tfap2c,Tjp1,Ezr,Atrx,Yap1,Spry2,Nr5a2,Macroh2a1,Slc9a3r1,Shroom3,Lats2,Dmrt1,Ahi1,Txnip,Ccdc88c,Heg1,Sgpp1,Dsp,Esrp1,Mtss1,Arid4a,Tigar,Kit,Pdgfa,Rb1,Sfrp2,Sfrp1,Zic3,Dact1
5_Member	GO Biological Processes	GO:0030855	epithelial cell differentiation	-8.21888	-4.83994	50/633	11352,11477,11789,12142,12192,12224,12396,12550,12571,12577,12591,12608,13388,14107,14369,14595,14726,15205,16869,18109,18129,18613,18991,19712,20482,20602,20674,20675,21420,21872,22350,22589,22601,24064,26424,26914,26941,27428,50523,50796,52906,56338,68339,77446,81535,109620,207920,211401,238247,319801	Abl2,Acvr1,Apc,Prdm1,Zfp36l1,Klf5,Cbfa2t2,Cdh1,Cdk6,Cdkn1c,Cdx2,Cebpb,Dll1,Fat1,Fzd7,B4galt1,Pdpn,Hes1,Lhx1,Mycn,Notch2,Pecam1,Pou3f1,Rest,Skil,Ncor2,Sox2,Sox3,Tfap2c,Tjp1,Ezr,Atrx,Yap1,Spry2,Nr5a2,Macroh2a1,Slc9a3r1,Shroom3,Lats2,Dmrt1,Ahi1,Txnip,Ccdc88c,Heg1,Sgpp1,Dsp,Esrp1,Mtss1,Arid4a,Tigar
5_Member	GO Biological Processes	GO:0055123	digestive system development	-5.67113	-3.12149	17/137	12142,12224,12396,12550,12577,12591,15205,16590,18590,19645,20319,20377,22601,22773,52906,59036,319801	Prdm1,Klf5,Cbfa2t2,Cdh1,Cdkn1c,Cdx2,Hes1,Kit,Pdgfa,Rb1,Sfrp2,Sfrp1,Yap1,Zic3,Ahi1,Dact1,Tigar
5_Member	GO Biological Processes	GO:0048565	digestive tract development	-5.59873	-3.07229	16/124	12142,12224,12396,12550,12591,15205,16590,18590,19645,20319,20377,22601,22773,52906,59036,319801	Prdm1,Klf5,Cbfa2t2,Cdh1,Cdx2,Hes1,Kit,Pdgfa,Rb1,Sfrp2,Sfrp1,Yap1,Zic3,Ahi1,Dact1,Tigar
5_Member	GO Biological Processes	GO:0060575	intestinal epithelial cell differentiation	-4.98632	-2.59369	7/25	12142,12224,12396,12550,12591,22601,319801	Prdm1,Klf5,Cbfa2t2,Cdh1,Cdx2,Yap1,Tigar
5_Member	GO Biological Processes	GO:0002064	epithelial cell development	-4.78782	-2.44029	23/263	12142,12224,12550,12571,13388,14107,14595,18129,18613,19712,20675,21420,21872,22350,22589,22601,26941,27428,50796,68339,77446,238247,319801	Prdm1,Klf5,Cdh1,Cdk6,Dll1,Fat1,B4galt1,Notch2,Pecam1,Rest,Sox3,Tfap2c,Tjp1,Ezr,Atrx,Yap1,Slc9a3r1,Shroom3,Dmrt1,Ccdc88c,Heg1,Arid4a,Tigar
5_Member	GO Biological Processes	GO:0002065	columnar/cuboidal epithelial cell differentiation	-4.51311	-2.24392	13/104	11352,12142,12224,12396,12550,12571,12591,12608,13388,15205,22601,27428,319801	Abl2,Prdm1,Klf5,Cbfa2t2,Cdh1,Cdk6,Cdx2,Cebpb,Dll1,Hes1,Yap1,Shroom3,Tigar
5_Member	GO Biological Processes	GO:0002066	columnar/cuboidal epithelial cell development	-3.7972	-1.70269	8/49	12142,12224,12550,12571,13388,22601,27428,319801	Prdm1,Klf5,Cdh1,Cdk6,Dll1,Yap1,Shroom3,Tigar
5_Member	GO Biological Processes	GO:0060576	intestinal epithelial cell development	-3.67845	-1.63696	5/18	12142,12224,12550,22601,319801	Prdm1,Klf5,Cdh1,Yap1,Tigar
6_Summary	GO Biological Processes	GO:0006325	chromatin organization	-7.31684	-4.08459	55/778	12417,12648,13831,13990,14461,18673,19645,19712,20230,21372,21429,22059,22589,26914,51869,52463,52615,54343,56086,67155,67246,68024,70790,71514,72584,73703,73708,74016,74355,77853,81004,102162,108155,109151,110749,114642,214133,216825,218214,219249,223770,224829,228536,231051,237339,238247,239985,242466,268564,268697,319150,319171,319955,381022,383491,12142,14911,17263,22017,52575,66926,71981,736…	Cbx3,Chd1,Epc1,Smarcad1,Gata2,Phb,Rb1,Rest,Satb1,Tbl1x,Ubtf,Trp53,Atrx,Macroh2a1,Rif1,Tet1,Suz12,Atf7ip,Set,Smarca2,Resf1,H2bc4,Ubr5,Sfpq,Cul4b,Dppa2,Dppa3,Phf19,Smchd1,Msl2,Tbl1xr1,Taf5l,Ogt,Chd9,Chaf1b,Brdt,Tet2,Usp22,Kdm1b,Tdrd3,Brd1,Trerf1,Bahd1,Kmt2c,L3mbtl3,Arid4a,Arid1b,Zfp462,Zbtb1,Ccnb1,H3c2,H2ac24,Ercc6,Kmt2d,Prdm14,Prdm1,Thumpd3,Meg3,Tpmt,Trmt10c,Trmt6,Tdrd12,Trmt11,Tdrd9,Tdrd1,Trmt10a…
6_Member	GO Biological Processes	GO:0006325	chromatin organization	-7.31684	-4.08459	55/778	12417,12648,13831,13990,14461,18673,19645,19712,20230,21372,21429,22059,22589,26914,51869,52463,52615,54343,56086,67155,67246,68024,70790,71514,72584,73703,73708,74016,74355,77853,81004,102162,108155,109151,110749,114642,214133,216825,218214,219249,223770,224829,228536,231051,237339,238247,239985,242466,268564,268697,319150,319171,319955,381022,383491	Cbx3,Chd1,Epc1,Smarcad1,Gata2,Phb,Rb1,Rest,Satb1,Tbl1x,Ubtf,Trp53,Atrx,Macroh2a1,Rif1,Tet1,Suz12,Atf7ip,Set,Smarca2,Resf1,H2bc4,Ubr5,Sfpq,Cul4b,Dppa2,Dppa3,Phf19,Smchd1,Msl2,Tbl1xr1,Taf5l,Ogt,Chd9,Chaf1b,Brdt,Tet2,Usp22,Kdm1b,Tdrd3,Brd1,Trerf1,Bahd1,Kmt2c,L3mbtl3,Arid4a,Arid1b,Zfp462,Zbtb1,Ccnb1,H3c2,H2ac24,Ercc6,Kmt2d,Prdm14
6_Member	GO Biological Processes	GO:0032259	methylation	-6.33259	-3.48192	31/351	12142,14911,17263,20230,22017,22589,26914,51869,52463,52575,52615,54343,66926,71981,73681,73703,73708,74016,74691,83561,108155,108943,214133,214575,218214,224440,231051,238247,320204,381022,383491	Prdm1,Thumpd3,Meg3,Satb1,Tpmt,Atrx,Macroh2a1,Rif1,Tet1,Trmt10c,Suz12,Atf7ip,Trmt6,Tdrd12,Trmt11,Dppa2,Dppa3,Phf19,Tdrd9,Tdrd1,Ogt,Trmt10a,Tet2,Tdrd5,Kdm1b,Setd4,Kmt2c,Arid4a,Etfbkmt,Kmt2d,Prdm14
6_Member	GO Biological Processes	GO:0043414	macromolecule methylation	-6.25725	-3.45234	28/300	14911,17263,20230,22589,26914,51869,52463,52575,52615,54343,66926,71981,73703,73708,74016,74691,83561,108155,108943,214133,214575,218214,224440,231051,238247,320204,381022,383491	Thumpd3,Meg3,Satb1,Atrx,Macroh2a1,Rif1,Tet1,Trmt10c,Suz12,Atf7ip,Trmt6,Tdrd12,Dppa2,Dppa3,Phf19,Tdrd9,Tdrd1,Ogt,Trmt10a,Tet2,Tdrd5,Kdm1b,Setd4,Kmt2c,Arid4a,Etfbkmt,Kmt2d,Prdm14
6_Member	GO Biological Processes	GO:0016569	covalent chromatin modification	-5.44748	-2.96479	35/465	12648,13831,13990,14461,18673,19712,20230,21372,22059,22589,26914,51869,52463,52615,54343,67246,70790,71514,72584,73703,74016,77853,81004,102162,108155,214133,216825,218214,223770,224829,231051,238247,268697,381022,383491	Chd1,Epc1,Smarcad1,Gata2,Phb,Rest,Satb1,Tbl1x,Trp53,Atrx,Macroh2a1,Rif1,Tet1,Suz12,Atf7ip,Resf1,Ubr5,Sfpq,Cul4b,Dppa2,Phf19,Msl2,Tbl1xr1,Taf5l,Ogt,Tet2,Usp22,Kdm1b,Brd1,Trerf1,Kmt2c,Arid4a,Ccnb1,Kmt2d,Prdm14
6_Member	GO Biological Processes	GO:0016570	histone modification	-4.52157	-2.24392	32/451	13831,13990,14461,18673,19712,20230,21372,22059,22589,26914,51869,52463,52615,70790,71514,72584,73703,74016,77853,81004,102162,108155,214133,216825,218214,223770,224829,231051,238247,268697,381022,383491	Epc1,Smarcad1,Gata2,Phb,Rest,Satb1,Tbl1x,Trp53,Atrx,Macroh2a1,Rif1,Tet1,Suz12,Ubr5,Sfpq,Cul4b,Dppa2,Phf19,Msl2,Tbl1xr1,Taf5l,Ogt,Tet2,Usp22,Kdm1b,Brd1,Trerf1,Kmt2c,Arid4a,Ccnb1,Kmt2d,Prdm14
6_Member	GO Biological Processes	GO:0016571	histone methylation	-3.58169	-1.55973	14/145	20230,22589,26914,51869,52463,52615,73703,74016,108155,214133,231051,238247,381022,383491	Satb1,Atrx,Macroh2a1,Rif1,Tet1,Suz12,Dppa2,Phf19,Ogt,Tet2,Kmt2c,Arid4a,Kmt2d,Prdm14
6_Member	GO Biological Processes	GO:0006479	protein methylation	-3.48502	-1.50168	16/184	20230,22589,26914,51869,52463,52615,73703,74016,108155,214133,224440,231051,238247,320204,381022,383491	Satb1,Atrx,Macroh2a1,Rif1,Tet1,Suz12,Dppa2,Phf19,Ogt,Tet2,Setd4,Kmt2c,Arid4a,Etfbkmt,Kmt2d,Prdm14
6_Member	GO Biological Processes	GO:0008213	protein alkylation	-3.48502	-1.50168	16/184	20230,22589,26914,51869,52463,52615,73703,74016,108155,214133,224440,231051,238247,320204,381022,383491	Satb1,Atrx,Macroh2a1,Rif1,Tet1,Suz12,Dppa2,Phf19,Ogt,Tet2,Setd4,Kmt2c,Arid4a,Etfbkmt,Kmt2d,Prdm14
6_Member	GO Biological Processes	GO:0018022	peptidyl-lysine methylation	-2.92041	-1.15558	12/132	22589,26914,51869,52615,74016,108155,214133,224440,231051,238247,320204,381022	Atrx,Macroh2a1,Rif1,Suz12,Phf19,Ogt,Tet2,Setd4,Kmt2c,Arid4a,Etfbkmt,Kmt2d
6_Member	GO Biological Processes	GO:0018023	peptidyl-lysine trimethylation	-2.86995	-1.128	7/52	22589,108155,214133,224440,238247,320204,381022	Atrx,Ogt,Tet2,Setd4,Arid4a,Etfbkmt,Kmt2d
6_Member	GO Biological Processes	GO:0080182	histone H3-K4 trimethylation	-2.46012	-0.899827	4/20	108155,214133,238247,381022	Ogt,Tet2,Arid4a,Kmt2d
6_Member	GO Biological Processes	GO:0034968	histone lysine methylation	-2.33075	-0.815135	10/117	22589,26914,51869,52615,74016,108155,214133,231051,238247,381022	Atrx,Macroh2a1,Rif1,Suz12,Phf19,Ogt,Tet2,Kmt2c,Arid4a,Kmt2d
6_Member	GO Biological Processes	GO:0018205	peptidyl-lysine modification	-2.09113	-0.663305	21/365	13831,14461,14533,22589,26914,30877,51869,52615,68133,74016,77853,102162,108155,214133,223770,224440,231051,237107,238247,320204,381022	Epc1,Gata2,Bloc1s1,Atrx,Macroh2a1,Gnl3,Rif1,Suz12,Gcsh,Phf19,Msl2,Taf5l,Ogt,Tet2,Brd1,Setd4,Kmt2c,Gnl3l,Arid4a,Etfbkmt,Kmt2d
6_Member	GO Biological Processes	GO:0051568	histone H3-K4 methylation	-2.0369	-0.632185	6/56	26914,108155,214133,231051,238247,381022	Macroh2a1,Ogt,Tet2,Kmt2c,Arid4a,Kmt2d
7_Summary	GO Biological Processes	GO:0048589	developmental growth	-7.31452	-4.08459	56/799	11352,11789,11816,12192,12224,12575,12577,12904,13360,13383,13388,14369,15982,16210,16869,17263,17919,17938,18129,18712,20319,20377,20474,20496,20662,20743,21420,21682,22059,22113,22241,22284,22350,22589,22601,24064,26380,50523,56484,68050,71371,71653,73679,74493,77446,81004,99377,106628,214253,216233,231051,240058,244058,268697,319955,381022,11364,11428,12142,214133,239528	Abl2,Apc,Apoe,Zfp36l1,Klf5,Cdkn1a,Cdkn1c,Crabp2,Dhcr7,Dlg1,Dll1,Fzd7,Ifrd1,Impact,Lhx1,Meg3,Myo5b,Naca,Notch2,Pim1,Sfrp2,Sfrp1,Six4,Slc12a2,Sos1,Sptbn2,Tfap2c,Tec,Trp53,Phlda2,Ulk1,Usp9x,Ezr,Atrx,Yap1,Spry2,Esrrb,Lats2,Foxo3,Akirin1,Arid5b,Shtn1,Tex19.1,Tnks2,Heg1,Tbl1xr1,Sall4,Trip10,Etnk2,Socs2,Kmt2c,Cpne5,Rgma,Ccnb1,Ercc6,Kmt2d,Acadm,Aco1,Prdm1,Tet2,Ago2
7_Member	GO Biological Processes	GO:0048589	developmental growth	-7.31452	-4.08459	56/799	11352,11789,11816,12192,12224,12575,12577,12904,13360,13383,13388,14369,15982,16210,16869,17263,17919,17938,18129,18712,20319,20377,20474,20496,20662,20743,21420,21682,22059,22113,22241,22284,22350,22589,22601,24064,26380,50523,56484,68050,71371,71653,73679,74493,77446,81004,99377,106628,214253,216233,231051,240058,244058,268697,319955,381022	Abl2,Apc,Apoe,Zfp36l1,Klf5,Cdkn1a,Cdkn1c,Crabp2,Dhcr7,Dlg1,Dll1,Fzd7,Ifrd1,Impact,Lhx1,Meg3,Myo5b,Naca,Notch2,Pim1,Sfrp2,Sfrp1,Six4,Slc12a2,Sos1,Sptbn2,Tfap2c,Tec,Trp53,Phlda2,Ulk1,Usp9x,Ezr,Atrx,Yap1,Spry2,Esrrb,Lats2,Foxo3,Akirin1,Arid5b,Shtn1,Tex19.1,Tnks2,Heg1,Tbl1xr1,Sall4,Trip10,Etnk2,Socs2,Kmt2c,Cpne5,Rgma,Ccnb1,Ercc6,Kmt2d
7_Member	GO Biological Processes	GO:0035264	multicellular organism growth	-5.08891	-2.6761	21/217	11352,12192,12577,13360,13383,17263,18129,20496,20662,20743,22059,22350,22589,71371,74493,77446,81004,214253,216233,231051,319955	Abl2,Zfp36l1,Cdkn1c,Dhcr7,Dlg1,Meg3,Notch2,Slc12a2,Sos1,Sptbn2,Trp53,Ezr,Atrx,Arid5b,Tnks2,Heg1,Tbl1xr1,Etnk2,Socs2,Kmt2c,Ercc6
7_Member	GO Biological Processes	GO:0009791	post-embryonic development	-3.94432	-1.82065	14/134	11352,11364,11428,12142,13360,16869,17263,22284,22589,71371,77446,214133,214253,239528	Abl2,Acadm,Aco1,Prdm1,Dhcr7,Lhx1,Meg3,Usp9x,Atrx,Arid5b,Heg1,Tet2,Etnk2,Ago2
8_Summary	GO Biological Processes	GO:0048598	embryonic morphogenesis	-7.27787	-4.08459	49/657	11352,11477,12042,12192,12577,12904,13383,13388,14106,14369,14461,15205,16764,16869,17196,18109,18129,19712,20191,20319,20377,20474,20662,20674,20971,21676,22059,22601,22773,24064,26380,26914,26941,27428,27494,30791,50493,50523,50768,52906,59036,71950,99377,110796,228839,231070,231413,244058,636931,11461,12550,14107,14595,14726,15904,18590,20496,21420,26565,53310,68750,104156,207920,211401,77446,…	Abl2,Acvr1,Bcl10,Zfp36l1,Cdkn1c,Crabp2,Dlg1,Dll1,Foxh1,Fzd7,Gata2,Hes1,Aff3,Lhx1,Mbp,Mycn,Notch2,Rest,Ryr2,Sfrp2,Sfrp1,Six4,Sos1,Sox2,Sdc4,Tead1,Trp53,Yap1,Zic3,Spry2,Esrrb,Macroh2a1,Slc9a3r1,Shroom3,Amot,Slc39a1,Txnrd1,Lats2,Dlc1,Ahi1,Dact1,Nanog,Sall4,Tshz1,Tgif2,Insig1,Grsf1,Rgma,Trim71,Actb,Cdh1,Fat1,B4galt1,Pdpn,Id4,Pdgfa,Slc12a2,Tfap2c,Pla2g10,Dlg3,Rreb1,Etv5,Esrp1,Mtss1,Heg1,Dsp,Acadm,Apc,…
8_Member	GO Biological Processes	GO:0048598	embryonic morphogenesis	-7.27787	-4.08459	49/657	11352,11477,12042,12192,12577,12904,13383,13388,14106,14369,14461,15205,16764,16869,17196,18109,18129,19712,20191,20319,20377,20474,20662,20674,20971,21676,22059,22601,22773,24064,26380,26914,26941,27428,27494,30791,50493,50523,50768,52906,59036,71950,99377,110796,228839,231070,231413,244058,636931	Abl2,Acvr1,Bcl10,Zfp36l1,Cdkn1c,Crabp2,Dlg1,Dll1,Foxh1,Fzd7,Gata2,Hes1,Aff3,Lhx1,Mbp,Mycn,Notch2,Rest,Ryr2,Sfrp2,Sfrp1,Six4,Sos1,Sox2,Sdc4,Tead1,Trp53,Yap1,Zic3,Spry2,Esrrb,Macroh2a1,Slc9a3r1,Shroom3,Amot,Slc39a1,Txnrd1,Lats2,Dlc1,Ahi1,Dact1,Nanog,Sall4,Tshz1,Tgif2,Insig1,Grsf1,Rgma,Trim71
8_Member	GO Biological Processes	GO:0002009	morphogenesis of an epithelium	-7.2205	-4.08459	45/580	11352,11461,11477,12042,12550,13383,13388,14106,14107,14595,14726,15205,15904,16869,18109,18129,18590,20191,20319,20377,20474,20496,20662,20674,20971,21420,21676,22601,22773,24064,26565,26941,27428,50768,52906,53310,59036,68750,99377,104156,207920,211401,231413,244058,636931	Abl2,Actb,Acvr1,Bcl10,Cdh1,Dlg1,Dll1,Foxh1,Fat1,B4galt1,Pdpn,Hes1,Id4,Lhx1,Mycn,Notch2,Pdgfa,Ryr2,Sfrp2,Sfrp1,Six4,Slc12a2,Sos1,Sox2,Sdc4,Tfap2c,Tead1,Yap1,Zic3,Spry2,Pla2g10,Slc9a3r1,Shroom3,Dlc1,Ahi1,Dlg3,Dact1,Rreb1,Sall4,Etv5,Esrp1,Mtss1,Grsf1,Rgma,Trim71
8_Member	GO Biological Processes	GO:0048729	tissue morphogenesis	-6.72592	-3.76611	49/685	11352,11461,11477,12042,12550,13383,13388,14106,14107,14595,14726,15205,15904,16869,18109,18129,18590,20191,20319,20377,20474,20496,20662,20674,20971,21420,21676,22601,22773,24064,26565,26941,27428,50493,50768,52906,53310,59036,68750,71950,77446,99377,104156,109620,207920,211401,231413,244058,636931	Abl2,Actb,Acvr1,Bcl10,Cdh1,Dlg1,Dll1,Foxh1,Fat1,B4galt1,Pdpn,Hes1,Id4,Lhx1,Mycn,Notch2,Pdgfa,Ryr2,Sfrp2,Sfrp1,Six4,Slc12a2,Sos1,Sox2,Sdc4,Tfap2c,Tead1,Yap1,Zic3,Spry2,Pla2g10,Slc9a3r1,Shroom3,Txnrd1,Dlc1,Ahi1,Dlg3,Dact1,Rreb1,Nanog,Heg1,Sall4,Etv5,Dsp,Esrp1,Mtss1,Grsf1,Rgma,Trim71
8_Member	GO Biological Processes	GO:0060562	epithelial tube morphogenesis	-5.67317	-3.12149	32/396	11352,11477,12042,13383,13388,14106,14595,15205,16869,18109,18129,20191,20319,20377,20474,20496,20674,20971,21420,21676,22601,22773,24064,27428,50768,52906,99377,104156,207920,211401,244058,636931	Abl2,Acvr1,Bcl10,Dlg1,Dll1,Foxh1,B4galt1,Hes1,Lhx1,Mycn,Notch2,Ryr2,Sfrp2,Sfrp1,Six4,Slc12a2,Sox2,Sdc4,Tfap2c,Tead1,Yap1,Zic3,Spry2,Shroom3,Dlc1,Ahi1,Sall4,Etv5,Esrp1,Mtss1,Rgma,Trim71
8_Member	GO Biological Processes	GO:0048732	gland development	-3.09704	-1.2363	29/473	11364,11789,12550,12577,12608,14461,14595,15205,15904,17158,17263,18129,18590,20377,20474,20496,20674,20675,21420,22773,26941,68750,71371,78908,104156,207920,214133,216233,268564	Acadm,Apc,Cdh1,Cdkn1c,Cebpb,Gata2,B4galt1,Hes1,Id4,Man2a1,Meg3,Notch2,Pdgfa,Sfrp1,Six4,Slc12a2,Sox2,Sox3,Tfap2c,Zic3,Slc9a3r1,Rreb1,Arid5b,Igsf3,Etv5,Esrp1,Tet2,Socs2,Zbtb1
8_Member	GO Biological Processes	GO:0001763	morphogenesis of a branching structure	-2.90895	-1.14543	18/248	11477,12142,12550,13383,14595,16869,18109,18590,20319,20377,20474,20496,20674,21420,22601,24064,104156,207920	Acvr1,Prdm1,Cdh1,Dlg1,B4galt1,Lhx1,Mycn,Pdgfa,Sfrp2,Sfrp1,Six4,Slc12a2,Sox2,Tfap2c,Yap1,Spry2,Etv5,Esrp1
8_Member	GO Biological Processes	GO:0061138	morphogenesis of a branching epithelium	-2.88404	-1.13221	17/229	11477,12550,13383,14595,16869,18109,18590,20319,20377,20474,20496,20674,21420,22601,24064,104156,207920	Acvr1,Cdh1,Dlg1,B4galt1,Lhx1,Mycn,Pdgfa,Sfrp2,Sfrp1,Six4,Slc12a2,Sox2,Tfap2c,Yap1,Spry2,Etv5,Esrp1
8_Member	GO Biological Processes	GO:0022612	gland morphogenesis	-2.82081	-1.10285	13/154	12550,12608,14595,15904,18129,18590,20377,20496,21420,26941,104156,207920,214133	Cdh1,Cebpb,B4galt1,Id4,Notch2,Pdgfa,Sfrp1,Slc12a2,Tfap2c,Slc9a3r1,Etv5,Esrp1,Tet2
8_Member	GO Biological Processes	GO:0048754	branching morphogenesis of an epithelial tube	-2.4031	-0.861684	14/192	11477,13383,14595,16869,18109,20319,20474,20496,20674,21420,22601,24064,104156,207920	Acvr1,Dlg1,B4galt1,Lhx1,Mycn,Sfrp2,Six4,Slc12a2,Sox2,Tfap2c,Yap1,Spry2,Etv5,Esrp1
9_Summary	WikiPathways	WP4346	Cholesterol metabolism (includes both Bloch and Kandutsch-Russell pathways)	-7.23013	-4.08459	12/51	11307,13121,13360,15357,15490,20652,20775,20788,66234,74754,208715,319554,11816,231070,13850,16835,65969,65970,69863,14635,18799,19659,19712,71207,81535,234779,235533,16590,16832,22059,26424,317750,319801,19883,99031,11364,12995,15211,15212,18718,20602,21372,26565,56351,67452,75320,81004,100434,109151,170439,212862,214253,239759,264895,18590,50935,58805,228775,241062,19386,26384,27999,69719,76615…	Abcg1,Cyp51,Dhcr7,Hmgcr,Hsd17b7,Soat1,Sqle,Srebf2,Msmo1,Dhcr24,Hmgcs1,Idi1,Apoe,Insig1,Ephx2,Ldlr,Cubn,Lima1,Ttc39b,Galk1,Plcd1,Rbp1,Rest,Nudt4,Sgpp1,Plcg2,Gk5,Kit,Ldhb,Trp53,Nr5a2,Slc24a5,Tigar,Rora,Osbpl6,Acadm,Csnk2a1,Hexa,Hexb,Pip4k2a,Ncor2,Tbl1x,Pla2g10,Ptges3,Pnpla8,Etnk1,Tbl1xr1,Slc44a1,Chd9,Elovl6,Chpt1,Etnk2,Liph,Acsf2,Pdgfa,St6galnac6,Mlxipl,Trib3,Pgap1,Ranbp2,Gnpda1,Fam3c,Cad,Got1l1,Og…
9_Member	WikiPathways	WP4346	Cholesterol metabolism (includes both Bloch and Kandutsch-Russell pathways)	-7.23013	-4.08459	12/51	11307,13121,13360,15357,15490,20652,20775,20788,66234,74754,208715,319554	Abcg1,Cyp51,Dhcr7,Hmgcr,Hsd17b7,Soat1,Sqle,Srebf2,Msmo1,Dhcr24,Hmgcs1,Idi1
9_Member	Reactome Gene Sets	R-MMU-191273	Cholesterol biosynthesis	-7.15746	-4.05215	9/26	13121,13360,15357,15490,20775,66234,74754,208715,319554	Cyp51,Dhcr7,Hmgcr,Hsd17b7,Sqle,Msmo1,Dhcr24,Hmgcs1,Idi1
9_Member	GO Biological Processes	GO:0016126	sterol biosynthetic process	-6.84002	-3.81326	12/55	11307,11816,13121,13360,15357,15490,20775,20788,66234,74754,208715,231070	Abcg1,Apoe,Cyp51,Dhcr7,Hmgcr,Hsd17b7,Sqle,Srebf2,Msmo1,Dhcr24,Hmgcs1,Insig1
9_Member	WikiPathways	WP103	Cholesterol Biosynthesis	-6.73701	-3.76611	7/15	13121,13360,15357,20775,66234,208715,319554	Cyp51,Dhcr7,Hmgcr,Sqle,Msmo1,Hmgcs1,Idi1
9_Member	GO Biological Processes	GO:0008203	cholesterol metabolic process	-6.5847	-3.6644	18/132	11307,11816,13121,13360,13850,15357,15490,16835,20652,20775,20788,65969,65970,66234,69863,74754,208715,231070	Abcg1,Apoe,Cyp51,Dhcr7,Ephx2,Hmgcr,Hsd17b7,Ldlr,Soat1,Sqle,Srebf2,Cubn,Lima1,Msmo1,Ttc39b,Dhcr24,Hmgcs1,Insig1
9_Member	GO Biological Processes	GO:0006695	cholesterol biosynthetic process	-6.45302	-3.58596	11/49	11307,11816,13121,13360,15357,15490,20788,66234,74754,208715,231070	Abcg1,Apoe,Cyp51,Dhcr7,Hmgcr,Hsd17b7,Srebf2,Msmo1,Dhcr24,Hmgcs1,Insig1
9_Member	GO Biological Processes	GO:1902653	secondary alcohol biosynthetic process	-6.45302	-3.58596	11/49	11307,11816,13121,13360,15357,15490,20788,66234,74754,208715,231070	Abcg1,Apoe,Cyp51,Dhcr7,Hmgcr,Hsd17b7,Srebf2,Msmo1,Dhcr24,Hmgcs1,Insig1
9_Member	GO Biological Processes	GO:0016125	sterol metabolic process	-6.15143	-3.38791	18/141	11307,11816,13121,13360,13850,15357,15490,16835,20652,20775,20788,65969,65970,66234,69863,74754,208715,231070	Abcg1,Apoe,Cyp51,Dhcr7,Ephx2,Hmgcr,Hsd17b7,Ldlr,Soat1,Sqle,Srebf2,Cubn,Lima1,Msmo1,Ttc39b,Dhcr24,Hmgcs1,Insig1
9_Member	GO Biological Processes	GO:1902652	secondary alcohol metabolic process	-5.97078	-3.30153	18/145	11307,11816,13121,13360,13850,15357,15490,16835,20652,20775,20788,65969,65970,66234,69863,74754,208715,231070	Abcg1,Apoe,Cyp51,Dhcr7,Ephx2,Hmgcr,Hsd17b7,Ldlr,Soat1,Sqle,Srebf2,Cubn,Lima1,Msmo1,Ttc39b,Dhcr24,Hmgcs1,Insig1
9_Member	KEGG Pathway	ko00100	Steroid biosynthesis	-5.89235	-3.29009	7/19	13121,13360,15490,20652,20775,66234,74754	Cyp51,Dhcr7,Hsd17b7,Soat1,Sqle,Msmo1,Dhcr24
9_Member	KEGG Pathway	mmu00100	Steroid biosynthesis	-5.89235	-3.29009	7/19	13121,13360,15490,20652,20775,66234,74754	Cyp51,Dhcr7,Hsd17b7,Soat1,Sqle,Msmo1,Dhcr24
9_Member	KEGG Pathway	M00101	Cholesterol biosynthesis, squalene 2,3-epoxide => cholesterol	-5.11638	-2.69767	5/10	13121,13360,15490,66234,74754	Cyp51,Dhcr7,Hsd17b7,Msmo1,Dhcr24
9_Member	KEGG Pathway	mmu_M00101	Cholesterol biosynthesis, squalene 2,3-epoxide => cholesterol	-5.11638	-2.69767	5/10	13121,13360,15490,66234,74754	Cyp51,Dhcr7,Hsd17b7,Msmo1,Dhcr24
9_Member	GO Biological Processes	GO:0006066	alcohol metabolic process	-4.67094	-2.34794	26/324	11307,11816,13121,13360,13850,14635,15357,15490,16835,18799,19659,19712,20652,20775,20788,65969,65970,66234,69863,71207,74754,81535,208715,231070,234779,235533	Abcg1,Apoe,Cyp51,Dhcr7,Ephx2,Galk1,Hmgcr,Hsd17b7,Ldlr,Plcd1,Rbp1,Rest,Soat1,Sqle,Srebf2,Cubn,Lima1,Msmo1,Ttc39b,Nudt4,Dhcr24,Sgpp1,Hmgcs1,Insig1,Plcg2,Gk5
9_Member	GO Biological Processes	GO:0046165	alcohol biosynthetic process	-3.94432	-1.82065	14/134	11307,11816,13121,13360,15357,15490,18799,19712,20788,66234,74754,208715,231070,234779	Abcg1,Apoe,Cyp51,Dhcr7,Hmgcr,Hsd17b7,Plcd1,Rest,Srebf2,Msmo1,Dhcr24,Hmgcs1,Insig1,Plcg2
9_Member	GO Biological Processes	GO:1901615	organic hydroxy compound metabolic process	-3.56251	-1.54972	32/508	11307,11816,13121,13360,13850,14635,15357,15490,16590,16832,16835,18799,19659,19712,20652,20775,20788,22059,26424,65969,65970,66234,69863,71207,74754,81535,208715,231070,234779,235533,317750,319801	Abcg1,Apoe,Cyp51,Dhcr7,Ephx2,Galk1,Hmgcr,Hsd17b7,Kit,Ldhb,Ldlr,Plcd1,Rbp1,Rest,Soat1,Sqle,Srebf2,Trp53,Nr5a2,Cubn,Lima1,Msmo1,Ttc39b,Nudt4,Dhcr24,Sgpp1,Hmgcs1,Insig1,Plcg2,Gk5,Slc24a5,Tigar
9_Member	GO Biological Processes	GO:0008202	steroid metabolic process	-3.12869	-1.2549	22/319	11307,11816,13121,13360,13850,15357,15490,16590,16835,19712,19883,20652,20775,20788,26424,65969,65970,66234,69863,74754,208715,231070	Abcg1,Apoe,Cyp51,Dhcr7,Ephx2,Hmgcr,Hsd17b7,Kit,Ldlr,Rest,Rora,Soat1,Sqle,Srebf2,Nr5a2,Cubn,Lima1,Msmo1,Ttc39b,Dhcr24,Hmgcs1,Insig1
9_Member	GO Biological Processes	GO:1901617	organic hydroxy compound biosynthetic process	-2.94639	-1.16658	17/226	11307,11816,13121,13360,15357,15490,16832,18799,19712,20775,20788,66234,74754,208715,231070,234779,317750	Abcg1,Apoe,Cyp51,Dhcr7,Hmgcr,Hsd17b7,Ldhb,Plcd1,Rest,Sqle,Srebf2,Msmo1,Dhcr24,Hmgcs1,Insig1,Plcg2,Slc24a5
9_Member	Reactome Gene Sets	R-MMU-8957322	Metabolism of steroids	-2.87032	-1.128	11/116	13121,13360,15357,15490,20775,20788,66234,74754,99031,208715,319554	Cyp51,Dhcr7,Hmgcr,Hsd17b7,Sqle,Srebf2,Msmo1,Dhcr24,Osbpl6,Hmgcs1,Idi1
9_Member	GO Biological Processes	GO:0006694	steroid biosynthetic process	-2.64844	-1.0021	13/161	11307,11816,13121,13360,15357,15490,19712,20775,20788,66234,74754,208715,231070	Abcg1,Apoe,Cyp51,Dhcr7,Hmgcr,Hsd17b7,Rest,Sqle,Srebf2,Msmo1,Dhcr24,Hmgcs1,Insig1
9_Member	Reactome Gene Sets	R-MMU-556833	Metabolism of lipids	-2.48802	-0.902209	32/591	11364,12995,13121,13360,13850,15211,15212,15357,15490,18718,20602,20775,20788,21372,26565,56351,66234,67452,74754,75320,81004,81535,99031,100434,109151,170439,208715,212862,214253,239759,264895,319554	Acadm,Csnk2a1,Cyp51,Dhcr7,Ephx2,Hexa,Hexb,Hmgcr,Hsd17b7,Pip4k2a,Ncor2,Sqle,Srebf2,Tbl1x,Pla2g10,Ptges3,Msmo1,Pnpla8,Dhcr24,Etnk1,Tbl1xr1,Sgpp1,Osbpl6,Slc44a1,Chd9,Elovl6,Hmgcs1,Chpt1,Etnk2,Liph,Acsf2,Idi1
9_Member	GO Biological Processes	GO:0008610	lipid biosynthetic process	-2.4225	-0.870443	32/597	11307,11816,13121,13360,15212,15357,15490,16835,18590,18718,19659,19712,20775,20788,26565,50935,56351,58805,66234,67452,74754,75320,170439,208715,212862,214253,228775,231070,234779,239759,241062,319554	Abcg1,Apoe,Cyp51,Dhcr7,Hexb,Hmgcr,Hsd17b7,Ldlr,Pdgfa,Pip4k2a,Rbp1,Rest,Sqle,Srebf2,Pla2g10,St6galnac6,Ptges3,Mlxipl,Msmo1,Pnpla8,Dhcr24,Etnk1,Elovl6,Hmgcs1,Chpt1,Etnk2,Trib3,Insig1,Plcg2,Liph,Pgap1,Idi1
9_Member	GO Biological Processes	GO:0044283	small molecule biosynthetic process	-2.37963	-0.844832	32/601	11307,11364,11816,13121,13360,15357,15490,16832,18799,19386,19659,19712,20788,26384,26565,27999,56351,58805,66234,67452,69719,71207,74754,76615,108155,170439,208715,228775,231070,234779,239759,320717	Abcg1,Acadm,Apoe,Cyp51,Dhcr7,Hmgcr,Hsd17b7,Ldhb,Plcd1,Ranbp2,Rbp1,Rest,Srebf2,Gnpda1,Pla2g10,Fam3c,Ptges3,Mlxipl,Msmo1,Pnpla8,Cad,Nudt4,Dhcr24,Got1l1,Ogt,Elovl6,Hmgcs1,Trib3,Insig1,Plcg2,Liph,Pptc7
10_Summary	GO Biological Processes	GO:0045598	regulation of fat cell differentiation	-7.13006	-4.05215	20/149	12192,12193,12224,12395,12457,12608,14461,15205,15904,18712,19883,20319,20377,20602,22601,59036,68750,100201,228775,231070,13017,21372,71371,81004,329003	Zfp36l1,Zfp36l2,Klf5,Runx1t1,Noct,Cebpb,Gata2,Hes1,Id4,Pim1,Rora,Sfrp2,Sfrp1,Ncor2,Yap1,Dact1,Rreb1,Tmem64,Trib3,Insig1,Ctbp2,Tbl1x,Arid5b,Tbl1xr1,Zfp516
10_Member	GO Biological Processes	GO:0045598	regulation of fat cell differentiation	-7.13006	-4.05215	20/149	12192,12193,12224,12395,12457,12608,14461,15205,15904,18712,19883,20319,20377,20602,22601,59036,68750,100201,228775,231070	Zfp36l1,Zfp36l2,Klf5,Runx1t1,Noct,Cebpb,Gata2,Hes1,Id4,Pim1,Rora,Sfrp2,Sfrp1,Ncor2,Yap1,Dact1,Rreb1,Tmem64,Trib3,Insig1
10_Member	GO Biological Processes	GO:0045444	fat cell differentiation	-5.88873	-3.29009	25/260	12192,12193,12224,12395,12457,12608,13017,14461,15205,15904,18712,19883,20319,20377,20602,21372,22601,59036,68750,71371,81004,100201,228775,231070,329003	Zfp36l1,Zfp36l2,Klf5,Runx1t1,Noct,Cebpb,Ctbp2,Gata2,Hes1,Id4,Pim1,Rora,Sfrp2,Sfrp1,Ncor2,Tbl1x,Yap1,Dact1,Rreb1,Arid5b,Tbl1xr1,Tmem64,Trib3,Insig1,Zfp516
10_Member	GO Biological Processes	GO:0045600	positive regulation of fat cell differentiation	-4.09587	-1.92105	10/70	12192,12224,12457,12608,18712,20319,20377,59036,68750,100201	Zfp36l1,Klf5,Noct,Cebpb,Pim1,Sfrp2,Sfrp1,Dact1,Rreb1,Tmem64
10_Member	GO Biological Processes	GO:0045599	negative regulation of fat cell differentiation	-4.02601	-1.87751	9/58	12193,12395,14461,15904,19883,20602,22601,228775,231070	Zfp36l2,Runx1t1,Gata2,Id4,Rora,Ncor2,Yap1,Trib3,Insig1
11_Summary	GO Biological Processes	GO:0010942	positive regulation of cell death	-6.9772	-3.92562	49/672	11789,11816,12006,12042,12261,12484,12575,13067,13205,13557,14219,14595,14797,15357,15510,17873,17974,18109,18129,18432,18569,18673,19283,19712,19765,20319,20377,20482,21859,22059,23882,26941,50493,50523,50768,54722,56338,56484,66143,69635,71514,74747,83397,114774,171543,194655,208643,227541,319801,11477,12124,12608,17688,19645,19777,22601,57438,67338,68020,81535,103172,106298,170755,217558,22802…	Apc,Apoe,Axin2,Bcl10,C1qbp,Cd24a,Cdkn1a,Cyct,Ddx3x,E2f3,Ccn2,B4galt1,Tle5,Hmgcr,Hspd1,Gadd45b,Nck2,Mycn,Notch2,Mybbp1a,Pdcd4,Phb,Ptprz1,Rest,Ralbp1,Sfrp2,Sfrp1,Skil,Timp3,Trp53,Gadd45g,Slc9a3r1,Txnrd1,Lats2,Dlc1,Gsdme,Txnip,Foxo3,Eef1e1,Dapk1,Sfpq,Ddit4,Akap12,Pawr,Bmf,Klf11,Eif4g1,Camk1d,Tigar,Acvr1,Bik,Cebpb,Msh6,Rb1,Uri1,Yap1,Marchf7,Rffl,Coa8,Sgpp1,Chchd10,Rrn3,Sgk3,G2e3,Pdk1,Trib3,Usp28,Zfp3…
11_Member	GO Biological Processes	GO:0010942	positive regulation of cell death	-6.9772	-3.92562	49/672	11789,11816,12006,12042,12261,12484,12575,13067,13205,13557,14219,14595,14797,15357,15510,17873,17974,18109,18129,18432,18569,18673,19283,19712,19765,20319,20377,20482,21859,22059,23882,26941,50493,50523,50768,54722,56338,56484,66143,69635,71514,74747,83397,114774,171543,194655,208643,227541,319801	Apc,Apoe,Axin2,Bcl10,C1qbp,Cd24a,Cdkn1a,Cyct,Ddx3x,E2f3,Ccn2,B4galt1,Tle5,Hmgcr,Hspd1,Gadd45b,Nck2,Mycn,Notch2,Mybbp1a,Pdcd4,Phb,Ptprz1,Rest,Ralbp1,Sfrp2,Sfrp1,Skil,Timp3,Trp53,Gadd45g,Slc9a3r1,Txnrd1,Lats2,Dlc1,Gsdme,Txnip,Foxo3,Eef1e1,Dapk1,Sfpq,Ddit4,Akap12,Pawr,Bmf,Klf11,Eif4g1,Camk1d,Tigar
11_Member	GO Biological Processes	GO:0097190	apoptotic signaling pathway	-5.89535	-3.29009	43/605	11477,12042,12124,12484,12575,12608,13067,13205,17688,17974,18432,19645,19765,19777,20319,20377,20482,21859,22059,22601,26941,54722,56484,57438,66143,67338,68020,69635,71514,74747,81535,103172,106298,114774,170755,171543,217558,228026,228775,235323,241494,319955,329679	Acvr1,Bcl10,Bik,Cd24a,Cdkn1a,Cebpb,Cyct,Ddx3x,Msh6,Nck2,Mybbp1a,Rb1,Ralbp1,Uri1,Sfrp2,Sfrp1,Skil,Timp3,Trp53,Yap1,Slc9a3r1,Gsdme,Foxo3,Marchf7,Eef1e1,Rffl,Coa8,Dapk1,Sfpq,Ddit4,Sgpp1,Chchd10,Rrn3,Pawr,Sgk3,Bmf,G2e3,Pdk1,Trib3,Usp28,Zfp385b,Ercc6,Fnip2
11_Member	GO Biological Processes	GO:0097193	intrinsic apoptotic signaling pathway	-5.31381	-2.86429	26/298	12575,12608,13067,13205,17688,17974,18432,19765,19777,20482,22059,26941,54722,57438,68020,71514,74747,81535,106298,217558,228026,228775,235323,241494,319955,329679	Cdkn1a,Cebpb,Cyct,Ddx3x,Msh6,Nck2,Mybbp1a,Ralbp1,Uri1,Skil,Trp53,Slc9a3r1,Gsdme,Marchf7,Coa8,Sfpq,Ddit4,Sgpp1,Rrn3,G2e3,Pdk1,Trib3,Usp28,Zfp385b,Ercc6,Fnip2
11_Member	GO Biological Processes	GO:0043068	positive regulation of programmed cell death	-4.83069	-2.47147	40/602	11789,12042,12261,12484,12575,13067,13205,13557,14595,14797,15357,15510,17873,17974,18129,18432,18569,19712,19765,20319,20377,20482,21859,22059,23882,26941,50523,50768,54722,56338,56484,66143,69635,71514,83397,114774,171543,194655,227541,319801	Apc,Bcl10,C1qbp,Cd24a,Cdkn1a,Cyct,Ddx3x,E2f3,B4galt1,Tle5,Hmgcr,Hspd1,Gadd45b,Nck2,Notch2,Mybbp1a,Pdcd4,Rest,Ralbp1,Sfrp2,Sfrp1,Skil,Timp3,Trp53,Gadd45g,Slc9a3r1,Lats2,Dlc1,Gsdme,Txnip,Foxo3,Eef1e1,Dapk1,Sfpq,Akap12,Pawr,Bmf,Klf11,Camk1d,Tigar
11_Member	GO Biological Processes	GO:0043065	positive regulation of apoptotic process	-4.74006	-2.40251	39/586	11789,12042,12261,12484,13067,13205,13557,14595,14797,15357,15510,17873,17974,18129,18432,18569,19712,19765,20319,20377,20482,21859,22059,23882,26941,50523,50768,54722,56338,56484,66143,69635,71514,83397,114774,171543,194655,227541,319801	Apc,Bcl10,C1qbp,Cd24a,Cyct,Ddx3x,E2f3,B4galt1,Tle5,Hmgcr,Hspd1,Gadd45b,Nck2,Notch2,Mybbp1a,Pdcd4,Rest,Ralbp1,Sfrp2,Sfrp1,Skil,Timp3,Trp53,Gadd45g,Slc9a3r1,Lats2,Dlc1,Gsdme,Txnip,Foxo3,Eef1e1,Dapk1,Sfpq,Akap12,Pawr,Bmf,Klf11,Camk1d,Tigar
11_Member	GO Biological Processes	GO:2001233	regulation of apoptotic signaling pathway	-2.99948	-1.18432	25/391	11477,12042,13067,13205,17974,19645,19765,19777,20319,20377,20482,21859,22059,22601,26941,54722,57438,66143,67338,69635,71514,106298,170755,171543,217558	Acvr1,Bcl10,Cyct,Ddx3x,Nck2,Rb1,Ralbp1,Uri1,Sfrp2,Sfrp1,Skil,Timp3,Trp53,Yap1,Slc9a3r1,Gsdme,Marchf7,Eef1e1,Rffl,Dapk1,Sfpq,Rrn3,Sgk3,Bmf,G2e3
11_Member	GO Biological Processes	GO:2001244	positive regulation of intrinsic apoptotic signaling pathway	-2.81582	-1.10285	8/68	13067,17974,19765,20482,22059,26941,54722,71514	Cyct,Nck2,Ralbp1,Skil,Trp53,Slc9a3r1,Gsdme,Sfpq
11_Member	GO Biological Processes	GO:2001235	positive regulation of apoptotic signaling pathway	-2.77033	-1.0849	13/156	12042,13067,17974,19765,20377,20482,21859,22059,26941,54722,66143,71514,171543	Bcl10,Cyct,Nck2,Ralbp1,Sfrp1,Skil,Timp3,Trp53,Slc9a3r1,Gsdme,Eef1e1,Sfpq,Bmf
11_Member	GO Biological Processes	GO:2001242	regulation of intrinsic apoptotic signaling pathway	-2.44342	-0.884842	13/170	13067,13205,17974,19765,19777,20482,22059,26941,54722,57438,71514,106298,217558	Cyct,Ddx3x,Nck2,Ralbp1,Uri1,Skil,Trp53,Slc9a3r1,Gsdme,Marchf7,Sfpq,Rrn3,G2e3
12_Summary	GO Biological Processes	GO:0007063	regulation of sister chromatid cohesion	-6.61197	-3.67236	8/22	12006,19357,19645,21951,22589,26914,67849,71514,11472,11789,12124,13383,14219,17974,18008,18718,20969,20971,22059,22241,23789,27041,30877,50796,51869,52463,54343,56431,56699,67246,72068,74016,74493,74741,75991,76815,103172,108155,171543,211401,217232,268697,381760,237107,71567,108911,12995,13205,13990,20815,22284,59014,73679,78798,80912,108000	Axin2,Rad21,Rb1,Tnks,Atrx,Macroh2a1,Cdca5,Sfpq,Actn2,Apc,Bik,Dlg1,Ccn2,Nck2,Nes,Pip4k2a,Sdc1,Sdc4,Trp53,Ulk1,Coro1b,G3bp1,Gnl3,Dmrt1,Rif1,Tet1,Atf7ip,Dstn,Cdc42ep4,Resf1,Cnot2,Phf19,Tnks2,C2cd5,Slain2,Calcoco2,Chchd10,Ogt,Bmf,Mtss1,Cdc27,Ccnb1,Ssbp1,Gnl3l,Mcm9,Rcc2,Csnk2a1,Ddx3x,Smarcad1,Srpk1,Usp9x,Rrs1,Tex19.1,Eml4,Pum1,Cenpf
12_Member	GO Biological Processes	GO:0007063	regulation of sister chromatid cohesion	-6.61197	-3.67236	8/22	12006,19357,19645,21951,22589,26914,67849,71514	Axin2,Rad21,Rb1,Tnks,Atrx,Macroh2a1,Cdca5,Sfpq
12_Member	GO Biological Processes	GO:0010638	positive regulation of organelle organization	-5.31609	-2.86429	41/595	11472,11789,12124,13383,14219,17974,18008,18718,19357,19645,20969,20971,21951,22059,22241,22589,23789,26914,27041,30877,50796,51869,52463,54343,56431,56699,67246,71514,72068,74016,74493,74741,75991,76815,103172,108155,171543,211401,217232,268697,381760	Actn2,Apc,Bik,Dlg1,Ccn2,Nck2,Nes,Pip4k2a,Rad21,Rb1,Sdc1,Sdc4,Tnks,Trp53,Ulk1,Atrx,Coro1b,Macroh2a1,G3bp1,Gnl3,Dmrt1,Rif1,Tet1,Atf7ip,Dstn,Cdc42ep4,Resf1,Sfpq,Cnot2,Phf19,Tnks2,C2cd5,Slain2,Calcoco2,Chchd10,Ogt,Bmf,Mtss1,Cdc27,Ccnb1,Ssbp1
12_Member	GO Biological Processes	GO:0033044	regulation of chromosome organization	-3.73686	-1.65859	22/288	11789,12006,19357,19645,21951,22059,22589,26914,30877,51869,52463,54343,67246,67849,71514,74016,74493,108155,217232,237107,268697,381760	Apc,Axin2,Rad21,Rb1,Tnks,Trp53,Atrx,Macroh2a1,Gnl3,Rif1,Tet1,Atf7ip,Resf1,Cdca5,Sfpq,Phf19,Tnks2,Ogt,Cdc27,Gnl3l,Ccnb1,Ssbp1
12_Member	GO Biological Processes	GO:0007064	mitotic sister chromatid cohesion	-3.73391	-1.65859	6/27	19357,19645,21951,22589,26914,67849	Rad21,Rb1,Tnks,Atrx,Macroh2a1,Cdca5
12_Member	GO Biological Processes	GO:0034502	protein localization to chromosome	-3.6911	-1.63951	11/93	19357,19645,21951,22589,26914,30877,67849,71567,74493,108911,237107	Rad21,Rb1,Tnks,Atrx,Macroh2a1,Gnl3,Cdca5,Mcm9,Tnks2,Rcc2,Gnl3l
12_Member	GO Biological Processes	GO:2001252	positive regulation of chromosome organization	-3.56557	-1.54972	16/181	19357,21951,22059,22589,26914,30877,51869,52463,54343,67246,71514,74016,74493,108155,268697,381760	Rad21,Tnks,Trp53,Atrx,Macroh2a1,Gnl3,Rif1,Tet1,Atf7ip,Resf1,Sfpq,Phf19,Tnks2,Ogt,Ccnb1,Ssbp1
12_Member	GO Biological Processes	GO:0070198	protein localization to chromosome, telomeric region	-3.55239	-1.54972	6/29	21951,22589,26914,30877,74493,237107	Tnks,Atrx,Macroh2a1,Gnl3,Tnks2,Gnl3l
12_Member	GO Biological Processes	GO:0007062	sister chromatid cohesion	-3.38507	-1.43949	8/56	12006,19357,19645,21951,22589,26914,67849,71514	Axin2,Rad21,Rb1,Tnks,Atrx,Macroh2a1,Cdca5,Sfpq
12_Member	GO Biological Processes	GO:0034088	maintenance of mitotic sister chromatid cohesion	-3.36148	-1.42187	4/12	19645,21951,22589,26914	Rb1,Tnks,Atrx,Macroh2a1
12_Member	GO Biological Processes	GO:0034086	maintenance of sister chromatid cohesion	-3.21299	-1.31298	4/13	19645,21951,22589,26914	Rb1,Tnks,Atrx,Macroh2a1
12_Member	GO Biological Processes	GO:0007059	chromosome segregation	-2.93694	-1.16598	22/330	11789,12006,12995,13205,13990,19357,19645,20815,21951,22284,22589,26914,59014,67849,71514,73679,78798,80912,108000,108911,217232,268697	Apc,Axin2,Csnk2a1,Ddx3x,Smarcad1,Rad21,Rb1,Srpk1,Tnks,Usp9x,Atrx,Macroh2a1,Rrs1,Cdca5,Sfpq,Tex19.1,Eml4,Pum1,Cenpf,Rcc2,Cdc27,Ccnb1
12_Member	GO Biological Processes	GO:0034182	regulation of maintenance of mitotic sister chromatid cohesion	-2.7782	-1.08527	3/8	21951,22589,26914	Tnks,Atrx,Macroh2a1
12_Member	GO Biological Processes	GO:0034091	regulation of maintenance of sister chromatid cohesion	-2.61264	-0.981881	3/9	21951,22589,26914	Tnks,Atrx,Macroh2a1
12_Member	GO Biological Processes	GO:0071168	protein localization to chromatin	-2.59665	-0.970716	5/30	19357,19645,26914,67849,71567	Rad21,Rb1,Macroh2a1,Cdca5,Mcm9
12_Member	GO Biological Processes	GO:0045876	positive regulation of sister chromatid cohesion	-2.46824	-0.902209	3/10	19357,26914,71514	Rad21,Macroh2a1,Sfpq
12_Member	GO Biological Processes	GO:0000819	sister chromatid segregation	-2.15724	-0.699981	13/184	11789,12006,19357,19645,21951,22589,26914,59014,67849,71514,78798,217232,268697	Apc,Axin2,Rad21,Rb1,Tnks,Atrx,Macroh2a1,Rrs1,Cdca5,Sfpq,Eml4,Cdc27,Ccnb1
12_Member	GO Biological Processes	GO:2001251	negative regulation of chromosome organization	-2.11983	-0.676651	8/88	11789,19357,21951,22589,52463,74493,237107,268697	Apc,Rad21,Tnks,Atrx,Tet1,Tnks2,Gnl3l,Ccnb1
13_Summary	GO Biological Processes	GO:0044772	mitotic cell cycle phase transition	-6.45531	-3.58596	33/383	11477,11789,11792,12192,12193,12575,12577,13205,13383,13557,13685,14726,15904,16906,19357,19645,22059,22591,26380,50523,59036,66197,67628,67849,72584,108000,108911,194655,208643,217232,268697,380694,636931,26914,11735,19765,21648,21951,22589,24064,50796,59014,73420,78798,170625,15205,71950,216825,14219,18432,18712,58805,71514,227937,268451,12228,26941,209683,12006,12995,20377,73677,12571,18129,20…	Acvr1,Apc,Apex1,Zfp36l1,Zfp36l2,Cdkn1a,Cdkn1c,Ddx3x,Dlg1,E2f3,Eif4ebp1,Pdpn,Id4,Lmnb1,Rad21,Rb1,Trp53,Xpc,Esrrb,Lats2,Dact1,Cks2,Anp32b,Cdca5,Cul4b,Cenpf,Rcc2,Klf11,Eif4g1,Cdc27,Ccnb1,Ccnjl,Trim71,Macroh2a1,Ank3,Ralbp1,Dynlt1b,Tnks,Atrx,Spry2,Dmrt1,Rrs1,Ccsap,Eml4,Snx18,Hes1,Nanog,Usp22,Ccn2,Mybbp1a,Pim1,Mlxipl,Sfpq,Pkp4,Rab11fip4,Btg3,Slc9a3r1,Ttc28,Axin2,Csnk2a1,Sfrp1,Psma8,Cdk6,Notch2,Skil,Sox…
13_Member	GO Biological Processes	GO:0044772	mitotic cell cycle phase transition	-6.45531	-3.58596	33/383	11477,11789,11792,12192,12193,12575,12577,13205,13383,13557,13685,14726,15904,16906,19357,19645,22059,22591,26380,50523,59036,66197,67628,67849,72584,108000,108911,194655,208643,217232,268697,380694,636931	Acvr1,Apc,Apex1,Zfp36l1,Zfp36l2,Cdkn1a,Cdkn1c,Ddx3x,Dlg1,E2f3,Eif4ebp1,Pdpn,Id4,Lmnb1,Rad21,Rb1,Trp53,Xpc,Esrrb,Lats2,Dact1,Cks2,Anp32b,Cdca5,Cul4b,Cenpf,Rcc2,Klf11,Eif4g1,Cdc27,Ccnb1,Ccnjl,Trim71
13_Member	GO Biological Processes	GO:0044770	cell cycle phase transition	-5.91486	-3.29009	34/424	11477,11789,11792,12192,12193,12575,12577,13205,13383,13557,13685,14726,15904,16906,19357,19645,22059,22591,26380,26914,50523,59036,66197,67628,67849,72584,108000,108911,194655,208643,217232,268697,380694,636931	Acvr1,Apc,Apex1,Zfp36l1,Zfp36l2,Cdkn1a,Cdkn1c,Ddx3x,Dlg1,E2f3,Eif4ebp1,Pdpn,Id4,Lmnb1,Rad21,Rb1,Trp53,Xpc,Esrrb,Macroh2a1,Lats2,Dact1,Cks2,Anp32b,Cdca5,Cul4b,Cenpf,Rcc2,Klf11,Eif4g1,Cdc27,Ccnb1,Ccnjl,Trim71
13_Member	GO Biological Processes	GO:0000082	G1/S transition of mitotic cell cycle	-5.64137	-3.0997	20/184	11477,11789,11792,12575,13205,13383,13557,13685,14726,15904,19645,22059,26380,50523,59036,67628,72584,194655,208643,636931	Acvr1,Apc,Apex1,Cdkn1a,Ddx3x,Dlg1,E2f3,Eif4ebp1,Pdpn,Id4,Rb1,Trp53,Esrrb,Lats2,Dact1,Anp32b,Cul4b,Klf11,Eif4g1,Trim71
13_Member	GO Biological Processes	GO:1903047	mitotic cell cycle process	-5.23683	-2.80605	45/685	11477,11735,11789,11792,12192,12193,12575,12577,13205,13383,13557,13685,14726,15904,16906,19357,19645,19765,21648,21951,22059,22589,22591,24064,26380,26914,50523,50796,59014,59036,66197,67628,67849,72584,73420,78798,108000,108911,170625,194655,208643,217232,268697,380694,636931	Acvr1,Ank3,Apc,Apex1,Zfp36l1,Zfp36l2,Cdkn1a,Cdkn1c,Ddx3x,Dlg1,E2f3,Eif4ebp1,Pdpn,Id4,Lmnb1,Rad21,Rb1,Ralbp1,Dynlt1b,Tnks,Trp53,Atrx,Xpc,Spry2,Esrrb,Macroh2a1,Lats2,Dmrt1,Rrs1,Dact1,Cks2,Anp32b,Cdca5,Cul4b,Ccsap,Eml4,Cenpf,Rcc2,Snx18,Klf11,Eif4g1,Cdc27,Ccnb1,Ccnjl,Trim71
13_Member	GO Biological Processes	GO:0044843	cell cycle G1/S phase transition	-4.99118	-2.59369	20/203	11477,11789,11792,12575,13205,13383,13557,13685,14726,15904,19645,22059,26380,50523,59036,67628,72584,194655,208643,636931	Acvr1,Apc,Apex1,Cdkn1a,Ddx3x,Dlg1,E2f3,Eif4ebp1,Pdpn,Id4,Rb1,Trp53,Esrrb,Lats2,Dact1,Anp32b,Cul4b,Klf11,Eif4g1,Trim71
13_Member	GO Biological Processes	GO:0045931	positive regulation of mitotic cell cycle	-4.98322	-2.59369	15/123	11792,13205,13685,15205,16906,19645,67628,67849,71950,72584,108911,208643,216825,217232,268697	Apex1,Ddx3x,Eif4ebp1,Hes1,Lmnb1,Rb1,Anp32b,Cdca5,Nanog,Cul4b,Rcc2,Eif4g1,Usp22,Cdc27,Ccnb1
13_Member	GO Biological Processes	GO:0045787	positive regulation of cell cycle	-4.62551	-2.31885	28/365	11792,12575,13205,13685,14219,15205,16906,18432,18712,19357,19645,22059,22589,26914,50796,58805,67628,67849,71514,71950,72584,108911,208643,216825,217232,227937,268451,268697	Apex1,Cdkn1a,Ddx3x,Eif4ebp1,Ccn2,Hes1,Lmnb1,Mybbp1a,Pim1,Rad21,Rb1,Trp53,Atrx,Macroh2a1,Dmrt1,Mlxipl,Anp32b,Cdca5,Sfpq,Nanog,Cul4b,Rcc2,Eif4g1,Usp22,Cdc27,Pkp4,Rab11fip4,Ccnb1
13_Member	GO Biological Processes	GO:1901990	regulation of mitotic cell cycle phase transition	-4.58029	-2.29295	23/271	11789,11792,12192,12193,12575,12577,13205,13383,14726,16906,19357,19645,22059,22591,59036,67628,67849,72584,108000,108911,208643,217232,268697	Apc,Apex1,Zfp36l1,Zfp36l2,Cdkn1a,Cdkn1c,Ddx3x,Dlg1,Pdpn,Lmnb1,Rad21,Rb1,Trp53,Xpc,Dact1,Anp32b,Cdca5,Cul4b,Cenpf,Rcc2,Eif4g1,Cdc27,Ccnb1
13_Member	GO Biological Processes	GO:0007346	regulation of mitotic cell cycle	-4.48424	-2.22052	32/453	11789,11792,12192,12193,12228,12575,12577,13205,13383,13685,14726,15205,16906,19357,19645,22059,22591,26941,50796,59036,66197,67628,67849,71950,72584,108000,108911,208643,209683,216825,217232,268697	Apc,Apex1,Zfp36l1,Zfp36l2,Btg3,Cdkn1a,Cdkn1c,Ddx3x,Dlg1,Eif4ebp1,Pdpn,Hes1,Lmnb1,Rad21,Rb1,Trp53,Xpc,Slc9a3r1,Dmrt1,Dact1,Cks2,Anp32b,Cdca5,Nanog,Cul4b,Cenpf,Rcc2,Eif4g1,Ttc28,Usp22,Cdc27,Ccnb1
13_Member	GO Biological Processes	GO:0090068	positive regulation of cell cycle process	-4.36263	-2.12981	22/261	11792,12575,13205,14219,16906,18432,19357,19645,22059,22589,26914,50796,67628,67849,71514,72584,108911,208643,217232,227937,268451,268697	Apex1,Cdkn1a,Ddx3x,Ccn2,Lmnb1,Mybbp1a,Rad21,Rb1,Trp53,Atrx,Macroh2a1,Dmrt1,Anp32b,Cdca5,Sfpq,Cul4b,Rcc2,Eif4g1,Cdc27,Pkp4,Rab11fip4,Ccnb1
13_Member	GO Biological Processes	GO:1901987	regulation of cell cycle phase transition	-4.2233	-2.03469	24/305	11789,11792,12192,12193,12575,12577,13205,13383,14726,16906,19357,19645,22059,22591,26914,59036,67628,67849,72584,108000,108911,208643,217232,268697	Apc,Apex1,Zfp36l1,Zfp36l2,Cdkn1a,Cdkn1c,Ddx3x,Dlg1,Pdpn,Lmnb1,Rad21,Rb1,Trp53,Xpc,Macroh2a1,Dact1,Anp32b,Cdca5,Cul4b,Cenpf,Rcc2,Eif4g1,Cdc27,Ccnb1
13_Member	GO Biological Processes	GO:0010564	regulation of cell cycle process	-4.0514	-1.88994	38/608	11789,11792,12006,12192,12193,12575,12577,12995,13205,13383,14219,14726,16906,18432,19357,19645,20377,21951,22059,22589,22591,26914,50796,58805,59036,67628,67849,71514,72584,73420,73677,108000,108911,208643,217232,227937,268451,268697	Apc,Apex1,Axin2,Zfp36l1,Zfp36l2,Cdkn1a,Cdkn1c,Csnk2a1,Ddx3x,Dlg1,Ccn2,Pdpn,Lmnb1,Mybbp1a,Rad21,Rb1,Sfrp1,Tnks,Trp53,Atrx,Xpc,Macroh2a1,Dmrt1,Mlxipl,Dact1,Anp32b,Cdca5,Sfpq,Cul4b,Ccsap,Psma8,Cenpf,Rcc2,Eif4g1,Cdc27,Pkp4,Rab11fip4,Ccnb1
13_Member	GO Biological Processes	GO:1901992	positive regulation of mitotic cell cycle phase transition	-3.90774	-1.79596	11/88	11792,13205,16906,19645,67628,67849,72584,108911,208643,217232,268697	Apex1,Ddx3x,Lmnb1,Rb1,Anp32b,Cdca5,Cul4b,Rcc2,Eif4g1,Cdc27,Ccnb1
13_Member	GO Biological Processes	GO:2000045	regulation of G1/S transition of mitotic cell cycle	-3.38895	-1.43949	12/117	11789,11792,12575,13205,13383,14726,19645,22059,59036,67628,72584,208643	Apc,Apex1,Cdkn1a,Ddx3x,Dlg1,Pdpn,Rb1,Trp53,Dact1,Anp32b,Cul4b,Eif4g1
13_Member	GO Biological Processes	GO:1901989	positive regulation of cell cycle phase transition	-3.33891	-1.40202	11/102	11792,13205,16906,19645,67628,67849,72584,108911,208643,217232,268697	Apex1,Ddx3x,Lmnb1,Rb1,Anp32b,Cdca5,Cul4b,Rcc2,Eif4g1,Cdc27,Ccnb1
13_Member	GO Biological Processes	GO:1902806	regulation of cell cycle G1/S phase transition	-2.80855	-1.10055	12/136	11789,11792,12575,13205,13383,14726,19645,22059,59036,67628,72584,208643	Apc,Apex1,Cdkn1a,Ddx3x,Dlg1,Pdpn,Rb1,Trp53,Dact1,Anp32b,Cul4b,Eif4g1
13_Member	GO Biological Processes	GO:0045786	negative regulation of cell cycle	-2.74652	-1.06437	27/453	11789,12192,12193,12228,12571,12575,12577,13383,18129,18432,19357,19645,20482,20674,21951,22059,22589,22591,26914,26941,50523,50796,58805,59036,235323,268697,319955	Apc,Zfp36l1,Zfp36l2,Btg3,Cdk6,Cdkn1a,Cdkn1c,Dlg1,Notch2,Mybbp1a,Rad21,Rb1,Skil,Sox2,Tnks,Trp53,Atrx,Xpc,Macroh2a1,Slc9a3r1,Lats2,Dmrt1,Mlxipl,Dact1,Usp28,Ccnb1,Ercc6
13_Member	GO Biological Processes	GO:1900087	positive regulation of G1/S transition of mitotic cell cycle	-2.14179	-0.689064	5/38	11792,13205,67628,72584,208643	Apex1,Ddx3x,Anp32b,Cul4b,Eif4g1
13_Member	GO Biological Processes	GO:0010948	negative regulation of cell cycle process	-2.09336	-0.663806	15/230	11789,12192,12193,12575,13383,19357,19645,21951,22059,22589,26914,50796,58805,59036,268697	Apc,Zfp36l1,Zfp36l2,Cdkn1a,Dlg1,Rad21,Rb1,Tnks,Trp53,Atrx,Macroh2a1,Dmrt1,Mlxipl,Dact1,Ccnb1
14_Summary	GO Biological Processes	GO:0010563	negative regulation of phosphorus metabolic process	-6.26009	-3.45234	39/506	11461,11640,11789,11816,12575,12577,14870,15357,15525,16210,17873,17974,18590,18613,18718,19645,19777,20319,20377,22059,22223,23882,24064,26914,50523,52615,53310,54401,58805,74213,74747,75296,77446,108155,208643,228775,268697,319801,100504663,12593,57438,69237,70790,76055,224617,237107,12042,12484,13205,16590,18712,21432,21676,70097,93897,319955,380694,12006,13383,16416,18673,20971,26941,74012,19…	Actb,Akap1,Apc,Apoe,Cdkn1a,Cdkn1c,Gstp1,Hmgcr,Hspa4,Impact,Gadd45b,Nck2,Pdgfa,Pecam1,Pip4k2a,Rb1,Uri1,Sfrp2,Sfrp1,Trp53,Uchl1,Gadd45g,Spry2,Macroh2a1,Lats2,Suz12,Dlg3,Ywhab,Mlxipl,Rbm26,Ddit4,Cep43,Heg1,Ogt,Eif4g1,Trib3,Ccnb1,Tigar,Atg14,Cdyl,Marchf7,Gtpbp4,Ubr5,Oga,Tbc1d24,Gnl3l,Bcl10,Cd24a,Ddx3x,Kit,Pim1,Tcl1,Tead1,Sash1,Fzd10,Ercc6,Ccnjl,Axin2,Dlg1,Itgb3,Phb,Sdc4,Slc9a3r1,Rap2b,Ranbp2,Csnk2a1,…
14_Member	GO Biological Processes	GO:0010563	negative regulation of phosphorus metabolic process	-6.26009	-3.45234	39/506	11461,11640,11789,11816,12575,12577,14870,15357,15525,16210,17873,17974,18590,18613,18718,19645,19777,20319,20377,22059,22223,23882,24064,26914,50523,52615,53310,54401,58805,74213,74747,75296,77446,108155,208643,228775,268697,319801,100504663	Actb,Akap1,Apc,Apoe,Cdkn1a,Cdkn1c,Gstp1,Hmgcr,Hspa4,Impact,Gadd45b,Nck2,Pdgfa,Pecam1,Pip4k2a,Rb1,Uri1,Sfrp2,Sfrp1,Trp53,Uchl1,Gadd45g,Spry2,Macroh2a1,Lats2,Suz12,Dlg3,Ywhab,Mlxipl,Rbm26,Ddit4,Cep43,Heg1,Ogt,Eif4g1,Trib3,Ccnb1,Tigar,Atg14
14_Member	GO Biological Processes	GO:0045936	negative regulation of phosphate metabolic process	-6.26009	-3.45234	39/506	11461,11640,11789,11816,12575,12577,14870,15357,15525,16210,17873,17974,18590,18613,18718,19645,19777,20319,20377,22059,22223,23882,24064,26914,50523,52615,53310,54401,58805,74213,74747,75296,77446,108155,208643,228775,268697,319801,100504663	Actb,Akap1,Apc,Apoe,Cdkn1a,Cdkn1c,Gstp1,Hmgcr,Hspa4,Impact,Gadd45b,Nck2,Pdgfa,Pecam1,Pip4k2a,Rb1,Uri1,Sfrp2,Sfrp1,Trp53,Uchl1,Gadd45g,Spry2,Macroh2a1,Lats2,Suz12,Dlg3,Ywhab,Mlxipl,Rbm26,Ddit4,Cep43,Heg1,Ogt,Eif4g1,Trib3,Ccnb1,Tigar,Atg14
14_Member	GO Biological Processes	GO:0031400	negative regulation of protein modification process	-5.8021	-3.21904	39/528	11461,11640,11789,11816,12575,12577,12593,14870,15357,15525,16210,17873,17974,18613,19645,20319,20377,22223,23882,24064,26914,50523,52615,54401,57438,58805,69237,70790,74747,75296,76055,77446,108155,208643,224617,228775,237107,268697,100504663	Actb,Akap1,Apc,Apoe,Cdkn1a,Cdkn1c,Cdyl,Gstp1,Hmgcr,Hspa4,Impact,Gadd45b,Nck2,Pecam1,Rb1,Sfrp2,Sfrp1,Uchl1,Gadd45g,Spry2,Macroh2a1,Lats2,Suz12,Ywhab,Marchf7,Mlxipl,Gtpbp4,Ubr5,Ddit4,Cep43,Oga,Heg1,Ogt,Eif4g1,Tbc1d24,Trib3,Gnl3l,Ccnb1,Atg14
14_Member	GO Biological Processes	GO:0001933	negative regulation of protein phosphorylation	-5.7248	-3.15877	30/356	11461,11789,11816,12575,12577,14870,15357,15525,16210,17873,17974,18613,19645,20319,20377,22223,23882,24064,26914,50523,52615,58805,74747,75296,77446,108155,208643,228775,268697,100504663	Actb,Apc,Apoe,Cdkn1a,Cdkn1c,Gstp1,Hmgcr,Hspa4,Impact,Gadd45b,Nck2,Pecam1,Rb1,Sfrp2,Sfrp1,Uchl1,Gadd45g,Spry2,Macroh2a1,Lats2,Suz12,Mlxipl,Ddit4,Cep43,Heg1,Ogt,Eif4g1,Trib3,Ccnb1,Atg14
14_Member	GO Biological Processes	GO:0042326	negative regulation of phosphorylation	-5.3776	-2.90175	32/409	11461,11789,11816,12575,12577,14870,15357,15525,16210,17873,17974,18613,18718,19645,20319,20377,22223,23882,24064,26914,50523,52615,58805,74747,75296,77446,108155,208643,228775,268697,319801,100504663	Actb,Apc,Apoe,Cdkn1a,Cdkn1c,Gstp1,Hmgcr,Hspa4,Impact,Gadd45b,Nck2,Pecam1,Pip4k2a,Rb1,Sfrp2,Sfrp1,Uchl1,Gadd45g,Spry2,Macroh2a1,Lats2,Suz12,Mlxipl,Ddit4,Cep43,Heg1,Ogt,Eif4g1,Trib3,Ccnb1,Tigar,Atg14
14_Member	GO Biological Processes	GO:0071900	regulation of protein serine/threonine kinase activity	-4.97263	-2.59369	32/428	11461,11789,11816,12042,12484,12575,12577,13205,14870,15357,16590,17873,18590,18712,19645,20319,20377,21432,21676,22223,23882,24064,26914,50523,69237,70097,77446,93897,228775,268697,319955,380694	Actb,Apc,Apoe,Bcl10,Cd24a,Cdkn1a,Cdkn1c,Ddx3x,Gstp1,Hmgcr,Kit,Gadd45b,Pdgfa,Pim1,Rb1,Sfrp2,Sfrp1,Tcl1,Tead1,Uchl1,Gadd45g,Spry2,Macroh2a1,Lats2,Gtpbp4,Sash1,Heg1,Fzd10,Trib3,Ccnb1,Ercc6,Ccnjl
14_Member	GO Biological Processes	GO:0033673	negative regulation of kinase activity	-4.61861	-2.31885	21/233	11461,11789,11816,12575,12577,14870,15357,17873,18718,19645,20319,20377,22223,23882,24064,26914,50523,75296,77446,228775,319801	Actb,Apc,Apoe,Cdkn1a,Cdkn1c,Gstp1,Hmgcr,Gadd45b,Pip4k2a,Rb1,Sfrp2,Sfrp1,Uchl1,Gadd45g,Spry2,Macroh2a1,Lats2,Cep43,Heg1,Trib3,Tigar
14_Member	GO Biological Processes	GO:0071901	negative regulation of protein serine/threonine kinase activity	-4.5135	-2.24392	14/119	11789,11816,12575,12577,14870,15357,19645,20319,20377,22223,24064,26914,50523,77446	Apc,Apoe,Cdkn1a,Cdkn1c,Gstp1,Hmgcr,Rb1,Sfrp2,Sfrp1,Uchl1,Spry2,Macroh2a1,Lats2,Heg1
14_Member	GO Biological Processes	GO:0006469	negative regulation of protein kinase activity	-4.25919	-2.06049	19/210	11461,11789,11816,12575,12577,14870,15357,17873,19645,20319,20377,22223,23882,24064,26914,50523,75296,77446,228775	Actb,Apc,Apoe,Cdkn1a,Cdkn1c,Gstp1,Hmgcr,Gadd45b,Rb1,Sfrp2,Sfrp1,Uchl1,Gadd45g,Spry2,Macroh2a1,Lats2,Cep43,Heg1,Trib3
14_Member	GO Biological Processes	GO:0051348	negative regulation of transferase activity	-4.23907	-2.04694	22/266	11461,11789,11816,12575,12577,14870,15357,17873,18718,19645,20319,20377,22059,22223,23882,24064,26914,50523,75296,77446,228775,319801	Actb,Apc,Apoe,Cdkn1a,Cdkn1c,Gstp1,Hmgcr,Gadd45b,Pip4k2a,Rb1,Sfrp2,Sfrp1,Trp53,Uchl1,Gadd45g,Spry2,Macroh2a1,Lats2,Cep43,Heg1,Trib3,Tigar
14_Member	GO Biological Processes	GO:0045859	regulation of protein kinase activity	-4.05305	-1.88994	41/675	11461,11789,11816,12006,12042,12484,12575,12577,13205,13383,14870,15357,16416,16590,17873,18590,18673,18712,19645,20319,20377,20971,21432,21676,22223,23882,24064,26914,26941,50523,53310,69237,70097,74012,75296,77446,93897,228775,268697,319955,380694	Actb,Apc,Apoe,Axin2,Bcl10,Cd24a,Cdkn1a,Cdkn1c,Ddx3x,Dlg1,Gstp1,Hmgcr,Itgb3,Kit,Gadd45b,Pdgfa,Phb,Pim1,Rb1,Sfrp2,Sfrp1,Sdc4,Tcl1,Tead1,Uchl1,Gadd45g,Spry2,Macroh2a1,Slc9a3r1,Lats2,Dlg3,Gtpbp4,Sash1,Rap2b,Cep43,Heg1,Fzd10,Trib3,Ccnb1,Ercc6,Ccnjl
14_Member	GO Biological Processes	GO:0043549	regulation of kinase activity	-3.95095	-1.82121	45/774	11461,11789,11816,12006,12042,12484,12575,12577,13205,13383,14870,15357,16416,16590,17873,18590,18673,18712,18718,19386,19645,20319,20377,20971,21432,21676,22223,23882,24064,26914,26941,50523,53310,69237,70097,74012,75296,77446,93897,228775,268697,319801,319955,380694,100504663	Actb,Apc,Apoe,Axin2,Bcl10,Cd24a,Cdkn1a,Cdkn1c,Ddx3x,Dlg1,Gstp1,Hmgcr,Itgb3,Kit,Gadd45b,Pdgfa,Phb,Pim1,Pip4k2a,Ranbp2,Rb1,Sfrp2,Sfrp1,Sdc4,Tcl1,Tead1,Uchl1,Gadd45g,Spry2,Macroh2a1,Slc9a3r1,Lats2,Dlg3,Gtpbp4,Sash1,Rap2b,Cep43,Heg1,Fzd10,Trib3,Ccnb1,Tigar,Ercc6,Ccnjl,Atg14
14_Member	GO Biological Processes	GO:0043086	negative regulation of catalytic activity	-2.31728	-0.806838	36/705	11461,11789,11816,12575,12577,12995,13205,14870,15357,17873,18613,18718,19645,19777,20319,20377,21859,22059,22223,23882,24064,26914,27494,50523,53310,67338,74213,74754,75296,77446,93897,108911,218699,228775,319801,320204	Actb,Apc,Apoe,Cdkn1a,Cdkn1c,Csnk2a1,Ddx3x,Gstp1,Hmgcr,Gadd45b,Pecam1,Pip4k2a,Rb1,Uri1,Sfrp2,Sfrp1,Timp3,Trp53,Uchl1,Gadd45g,Spry2,Macroh2a1,Amot,Lats2,Dlg3,Rffl,Rbm26,Dhcr24,Cep43,Heg1,Fzd10,Rcc2,Pxk,Trib3,Tigar,Etfbkmt
15_Summary	Reactome Gene Sets	R-MMU-8953897	Cellular responses to external stimuli	-6.23854	-3.44787	39/507	12571,12575,12577,12608,12868,13057,14782,14869,14870,15267,15361,16906,17463,17750,19386,19645,20602,21372,22059,22186,22190,26441,50493,52187,52615,56351,66142,68024,69482,73677,81004,109151,216080,217232,231430,319150,319171,329679,665622,11461,12006,21951,22223,22224,22284,56207,67952,74493,108155,216825,218214,230073,235323,13557,19053,12995,20674,21885,21887,59036,16590,18590,18718,56484,99…	Cdk6,Cdkn1a,Cdkn1c,Cebpb,Cox8a,Cyba,Gsr,Gstp2,Gstp1,H2ac18,Hmga1,Lmnb1,Psmd7,Mt2,Ranbp2,Rb1,Ncor2,Tbl1x,Trp53,Uba52,Ubc,Psma4,Txnrd1,Rragd,Suz12,Ptges3,Cox7b,H2bc4,Nup35,Psma8,Tbl1xr1,Chd9,Ube2d1,Cdc27,Cox18,H3c2,H2ac24,Fnip2,H2bc24,Actb,Axin2,Tnks,Uchl1,Usp10,Usp9x,Uchl5,Tomm20,Tnks2,Ogt,Usp22,Kdm1b,Ddx58,Usp28,E2f3,Ppp2cb,Csnk2a1,Sox2,Tle1,Tle3,Dact1,Kit,Pdgfa,Pip4k2a,Foxo3,Sall4,Trib3,Rad21,Yw…
15_Member	Reactome Gene Sets	R-MMU-8953897	Cellular responses to external stimuli	-6.23854	-3.44787	39/507	12571,12575,12577,12608,12868,13057,14782,14869,14870,15267,15361,16906,17463,17750,19386,19645,20602,21372,22059,22186,22190,26441,50493,52187,52615,56351,66142,68024,69482,73677,81004,109151,216080,217232,231430,319150,319171,329679,665622	Cdk6,Cdkn1a,Cdkn1c,Cebpb,Cox8a,Cyba,Gsr,Gstp2,Gstp1,H2ac18,Hmga1,Lmnb1,Psmd7,Mt2,Ranbp2,Rb1,Ncor2,Tbl1x,Trp53,Uba52,Ubc,Psma4,Txnrd1,Rragd,Suz12,Ptges3,Cox7b,H2bc4,Nup35,Psma8,Tbl1xr1,Chd9,Ube2d1,Cdc27,Cox18,H3c2,H2ac24,Fnip2,H2bc24
15_Member	Reactome Gene Sets	R-MMU-2262752	Cellular responses to stress	-5.88192	-3.29009	38/504	12571,12575,12577,12608,12868,13057,14782,14869,14870,15267,15361,16906,17463,19386,19645,20602,21372,22059,22186,22190,26441,50493,52187,52615,56351,66142,68024,69482,73677,81004,109151,216080,217232,231430,319150,319171,329679,665622	Cdk6,Cdkn1a,Cdkn1c,Cebpb,Cox8a,Cyba,Gsr,Gstp2,Gstp1,H2ac18,Hmga1,Lmnb1,Psmd7,Ranbp2,Rb1,Ncor2,Tbl1x,Trp53,Uba52,Ubc,Psma4,Txnrd1,Rragd,Suz12,Ptges3,Cox7b,H2bc4,Nup35,Psma8,Tbl1xr1,Chd9,Ube2d1,Cdc27,Cox18,H3c2,H2ac24,Fnip2,H2bc24
15_Member	Reactome Gene Sets	R-MMU-9711123	Cellular response to chemical stress	-5.49741	-2.99353	17/141	12868,13057,14782,14869,14870,17463,20602,21372,22186,22190,26441,50493,66142,73677,81004,109151,231430	Cox8a,Cyba,Gsr,Gstp2,Gstp1,Psmd7,Ncor2,Tbl1x,Uba52,Ubc,Psma4,Txnrd1,Cox7b,Psma8,Tbl1xr1,Chd9,Cox18
15_Member	Reactome Gene Sets	R-MMU-5688426	Deubiquitination	-5.3521	-2.88961	23/243	11461,12006,15267,17463,21951,22059,22186,22190,22223,22224,22284,26441,56207,67952,73677,74493,108155,216080,216825,218214,230073,235323,319171	Actb,Axin2,H2ac18,Psmd7,Tnks,Trp53,Uba52,Ubc,Uchl1,Usp10,Usp9x,Psma4,Uchl5,Tomm20,Psma8,Tnks2,Ogt,Ube2d1,Usp22,Kdm1b,Ddx58,Usp28,H2ac24
15_Member	Reactome Gene Sets	R-MMU-69231	Cyclin D associated events in G1	-4.29296	-2.07539	8/42	12571,12575,12577,13557,19053,19645,22186,22190	Cdk6,Cdkn1a,Cdkn1c,E2f3,Ppp2cb,Rb1,Uba52,Ubc
15_Member	Reactome Gene Sets	R-MMU-69236	G1 Phase	-4.29296	-2.07539	8/42	12571,12575,12577,13557,19053,19645,22186,22190	Cdk6,Cdkn1a,Cdkn1c,E2f3,Ppp2cb,Rb1,Uba52,Ubc
15_Member	Reactome Gene Sets	R-MMU-5689603	UCH proteinases	-4.25616	-2.06049	12/95	11461,15267,17463,22186,22190,22223,26441,56207,73677,108155,218214,319171	Actb,H2ac18,Psmd7,Uba52,Ubc,Uchl1,Psma4,Uchl5,Psma8,Ogt,Kdm1b,H2ac24
15_Member	Reactome Gene Sets	R-MMU-5689880	Ub-specific processing proteases	-4.07332	-1.90523	17/181	12006,15267,17463,21951,22059,22186,22190,22224,22284,26441,67952,73677,74493,216825,230073,235323,319171	Axin2,H2ac18,Psmd7,Tnks,Trp53,Uba52,Ubc,Usp10,Usp9x,Psma4,Tomm20,Psma8,Tnks2,Usp22,Ddx58,Usp28,H2ac24
15_Member	Reactome Gene Sets	R-MMU-9707564	Cytoprotection by HMOX1	-3.71381	-1.65469	12/108	12868,17463,20602,21372,22186,22190,26441,66142,73677,81004,109151,231430	Cox8a,Psmd7,Ncor2,Tbl1x,Uba52,Ubc,Psma4,Cox7b,Psma8,Tbl1xr1,Chd9,Cox18
15_Member	Reactome Gene Sets	R-MMU-201681	TCF dependent signaling in response to WNT	-3.45964	-1.48724	14/149	12006,12995,17463,19053,20674,21885,21887,21951,22186,22190,26441,59036,73677,74493	Axin2,Csnk2a1,Psmd7,Ppp2cb,Sox2,Tle1,Tle3,Tnks,Uba52,Ubc,Psma4,Dact1,Psma8,Tnks2
15_Member	Reactome Gene Sets	R-MMU-4641257	Degradation of AXIN	-3.43972	-1.47564	8/55	12006,17463,21951,22186,22190,26441,73677,74493	Axin2,Psmd7,Tnks,Uba52,Ubc,Psma4,Psma8,Tnks2
15_Member	Reactome Gene Sets	R-MMU-1257604	PIP3 activates AKT signaling	-3.42467	-1.46485	18/224	12575,12995,16590,17463,18590,18718,19053,21951,22186,22190,26441,52187,52615,56484,73677,74493,99377,228775	Cdkn1a,Csnk2a1,Kit,Psmd7,Pdgfa,Pip4k2a,Ppp2cb,Tnks,Uba52,Ubc,Psma4,Rragd,Suz12,Foxo3,Psma8,Tnks2,Sall4,Trib3
15_Member	Reactome Gene Sets	R-MMU-68886	M Phase	-3.39976	-1.44409	26/388	12995,15267,16906,17463,19053,19357,19386,19645,22186,22190,22628,26441,56086,67849,68024,69482,73677,75296,78798,108000,108911,216080,217232,268697,319171,665622	Csnk2a1,H2ac18,Lmnb1,Psmd7,Ppp2cb,Rad21,Ranbp2,Rb1,Uba52,Ubc,Ywhag,Psma4,Set,Cdca5,H2bc4,Nup35,Psma8,Cep43,Eml4,Cenpf,Rcc2,Ube2d1,Cdc27,Ccnb1,H2ac24,H2bc24
15_Member	Reactome Gene Sets	R-MMU-69278	Cell Cycle, Mitotic	-3.29433	-1.37403	31/504	12571,12575,12577,12995,13557,15267,16906,17463,19053,19357,19386,19645,22059,22186,22190,22628,26441,56086,67849,68024,69482,73677,75296,78798,108000,108911,216080,217232,268697,319171,665622	Cdk6,Cdkn1a,Cdkn1c,Csnk2a1,E2f3,H2ac18,Lmnb1,Psmd7,Ppp2cb,Rad21,Ranbp2,Rb1,Trp53,Uba52,Ubc,Ywhag,Psma4,Set,Cdca5,H2bc4,Nup35,Psma8,Cep43,Eml4,Cenpf,Rcc2,Ube2d1,Cdc27,Ccnb1,H2ac24,H2bc24
15_Member	Reactome Gene Sets	R-MMU-9006925	Intracellular signaling by second messengers	-3.28023	-1.367	19/250	12575,12995,16590,17463,18590,18718,19053,21951,22186,22190,26441,52187,52615,56484,73677,74493,99377,224129,228775	Cdkn1a,Csnk2a1,Kit,Psmd7,Pdgfa,Pip4k2a,Ppp2cb,Tnks,Uba52,Ubc,Psma4,Rragd,Suz12,Foxo3,Psma8,Tnks2,Sall4,Adcy5,Trib3
15_Member	Reactome Gene Sets	R-MMU-1640170	Cell Cycle	-3.09436	-1.2363	34/587	12571,12575,12577,12995,13557,15267,16906,17463,19053,19357,19386,19645,22059,22186,22190,22589,22628,26441,52530,54401,56086,67849,68024,69482,73677,75296,78798,108000,108911,216080,217232,268697,319171,665622	Cdk6,Cdkn1a,Cdkn1c,Csnk2a1,E2f3,H2ac18,Lmnb1,Psmd7,Ppp2cb,Rad21,Ranbp2,Rb1,Trp53,Uba52,Ubc,Atrx,Ywhag,Psma4,Nhp2,Ywhab,Set,Cdca5,H2bc4,Nup35,Psma8,Cep43,Eml4,Cenpf,Rcc2,Ube2d1,Cdc27,Ccnb1,H2ac24,H2bc24
15_Member	Reactome Gene Sets	R-MMU-195253	Degradation of beta-catenin by the destruction complex	-3.08175	-1.23265	9/77	13017,17463,19053,21885,21887,22186,22190,26441,73677	Ctbp2,Psmd7,Ppp2cb,Tle1,Tle3,Uba52,Ubc,Psma4,Psma8
15_Member	Reactome Gene Sets	R-MMU-6807070	PTEN Regulation	-3.06064	-1.21952	11/110	12995,17463,21951,22186,22190,26441,52187,52615,73677,74493,99377	Csnk2a1,Psmd7,Tnks,Uba52,Ubc,Psma4,Rragd,Suz12,Psma8,Tnks2,Sall4
15_Member	Reactome Gene Sets	R-MMU-69563	p53-Dependent G1 DNA Damage Response	-2.94482	-1.16658	8/65	12575,12577,17463,22059,22186,22190,26441,73677	Cdkn1a,Cdkn1c,Psmd7,Trp53,Uba52,Ubc,Psma4,Psma8
15_Member	Reactome Gene Sets	R-MMU-69580	p53-Dependent G1/S DNA damage checkpoint	-2.94482	-1.16658	8/65	12575,12577,17463,22059,22186,22190,26441,73677	Cdkn1a,Cdkn1c,Psmd7,Trp53,Uba52,Ubc,Psma4,Psma8
15_Member	Reactome Gene Sets	R-MMU-69615	G1/S DNA Damage Checkpoints	-2.85795	-1.1175	8/67	12575,12577,17463,22059,22186,22190,26441,73677	Cdkn1a,Cdkn1c,Psmd7,Trp53,Uba52,Ubc,Psma4,Psma8
15_Member	Reactome Gene Sets	R-MMU-2454202	Fc epsilon receptor (FCERI) signaling	-2.83999	-1.11305	11/117	12042,17463,20662,21682,22186,22190,26441,66724,73677,216080,234779	Bcl10,Psmd7,Sos1,Tec,Uba52,Ubc,Psma4,Tab3,Psma8,Ube2d1,Plcg2
15_Member	Reactome Gene Sets	R-MMU-8948751	Regulation of PTEN stability and activity	-2.81582	-1.10285	8/68	12995,17463,21951,22186,22190,26441,73677,74493	Csnk2a1,Psmd7,Tnks,Uba52,Ubc,Psma4,Psma8,Tnks2
15_Member	Reactome Gene Sets	R-MMU-174143	APC/C-mediated degradation of cell cycle proteins	-2.77375	-1.08527	9/85	17463,19645,22186,22190,26441,73677,216080,217232,268697	Psmd7,Rb1,Uba52,Ubc,Psma4,Psma8,Ube2d1,Cdc27,Ccnb1
15_Member	Reactome Gene Sets	R-MMU-450531	Regulation of mRNA stability by proteins that bind AU-rich elements	-2.77375	-1.08527	9/85	12192,17463,22186,22190,26441,54401,56086,73677,208643	Zfp36l1,Psmd7,Uba52,Ubc,Psma4,Ywhab,Set,Psma8,Eif4g1
15_Member	Reactome Gene Sets	R-MMU-453276	Regulation of mitotic cell cycle	-2.77375	-1.08527	9/85	17463,19645,22186,22190,26441,73677,216080,217232,268697	Psmd7,Rb1,Uba52,Ubc,Psma4,Psma8,Ube2d1,Cdc27,Ccnb1
15_Member	Reactome Gene Sets	R-MMU-69620	Cell Cycle Checkpoints	-2.7174	-1.0478	19/279	12575,12577,17463,19053,19386,22059,22186,22190,22628,26441,54401,68024,73677,108000,108911,216080,217232,268697,665622	Cdkn1a,Cdkn1c,Psmd7,Ppp2cb,Ranbp2,Trp53,Uba52,Ubc,Ywhag,Psma4,Ywhab,H2bc4,Psma8,Cenpf,Rcc2,Ube2d1,Cdc27,Ccnb1,H2bc24
15_Member	Reactome Gene Sets	R-MMU-5607764	CLEC7A (Dectin-1) signaling	-2.66848	-1.01586	9/88	12042,17463,22186,22190,26441,66724,73677,216080,234779	Bcl10,Psmd7,Uba52,Ubc,Psma4,Tab3,Psma8,Ube2d1,Plcg2
15_Member	Reactome Gene Sets	R-MMU-69242	S Phase	-2.6243	-0.984731	12/143	12575,12577,17463,19357,19645,22186,22190,26441,67849,73677,216080,217232	Cdkn1a,Cdkn1c,Psmd7,Rad21,Rb1,Uba52,Ubc,Psma4,Cdca5,Psma8,Ube2d1,Cdc27
15_Member	Reactome Gene Sets	R-MMU-174178	APC/C:Cdh1 mediated degradation of Cdc20 and other APC/C:Cdh1 targeted proteins in late mitosis/early G1	-2.57967	-0.957552	8/74	17463,19645,22186,22190,26441,73677,216080,217232	Psmd7,Rb1,Uba52,Ubc,Psma4,Psma8,Ube2d1,Cdc27
15_Member	Reactome Gene Sets	R-MMU-8852276	The role of GTSE1 in G2/M progression after G2 checkpoint	-2.54287	-0.938443	8/75	12575,17463,22059,22186,22190,26441,73677,268697	Cdkn1a,Psmd7,Trp53,Uba52,Ubc,Psma4,Psma8,Ccnb1
15_Member	Reactome Gene Sets	R-MMU-195721	Signaling by WNT	-2.52117	-0.920378	16/227	12006,12995,13017,14369,17463,19053,20674,21885,21887,21951,22186,22190,26441,59036,73677,74493	Axin2,Csnk2a1,Ctbp2,Fzd7,Psmd7,Ppp2cb,Sox2,Tle1,Tle3,Tnks,Uba52,Ubc,Psma4,Dact1,Psma8,Tnks2
15_Member	Reactome Gene Sets	R-MMU-176409	APC/C:Cdc20 mediated degradation of mitotic proteins	-2.50674	-0.911368	8/76	17463,22186,22190,26441,73677,216080,217232,268697	Psmd7,Uba52,Ubc,Psma4,Psma8,Ube2d1,Cdc27,Ccnb1
15_Member	Reactome Gene Sets	R-MMU-2871837	FCERI mediated NF-kB activation	-2.50674	-0.911368	8/76	12042,17463,22186,22190,26441,66724,73677,216080	Bcl10,Psmd7,Uba52,Ubc,Psma4,Tab3,Psma8,Ube2d1
15_Member	Reactome Gene Sets	R-MMU-176814	Activation of APC/C and APC/C:Cdc20 mediated degradation of mitotic proteins	-2.47128	-0.902209	8/77	17463,22186,22190,26441,73677,216080,217232,268697	Psmd7,Uba52,Ubc,Psma4,Psma8,Ube2d1,Cdc27,Ccnb1
15_Member	Reactome Gene Sets	R-MMU-68882	Mitotic Anaphase	-2.3566	-0.82815	15/215	17463,19053,19357,19386,22186,22190,26441,67849,69482,73677,108000,108911,216080,217232,268697	Psmd7,Ppp2cb,Rad21,Ranbp2,Uba52,Ubc,Psma4,Cdca5,Nup35,Psma8,Cenpf,Rcc2,Ube2d1,Cdc27,Ccnb1
15_Member	Reactome Gene Sets	R-MMU-2555396	Mitotic Metaphase and Anaphase	-2.33807	-0.821701	15/216	17463,19053,19357,19386,22186,22190,26441,67849,69482,73677,108000,108911,216080,217232,268697	Psmd7,Ppp2cb,Rad21,Ranbp2,Uba52,Ubc,Psma4,Cdca5,Nup35,Psma8,Cenpf,Rcc2,Ube2d1,Cdc27,Ccnb1
15_Member	Reactome Gene Sets	R-MMU-8939236	RUNX1 regulates transcription of genes involved in differentiation of HSCs	-2.27323	-0.777953	7/66	14461,17463,22186,22190,22601,26441,73677	Gata2,Psmd7,Uba52,Ubc,Yap1,Psma4,Psma8
15_Member	Reactome Gene Sets	R-MMU-174154	APC/C:Cdc20 mediated degradation of Securin	-2.20206	-0.727565	7/68	17463,22186,22190,26441,73677,216080,217232	Psmd7,Uba52,Ubc,Psma4,Psma8,Ube2d1,Cdc27
15_Member	Reactome Gene Sets	R-MMU-349425	Autodegradation of the E3 ubiquitin ligase COP1	-2.1927	-0.721572	6/52	17463,22059,22186,22190,26441,73677	Psmd7,Trp53,Uba52,Ubc,Psma4,Psma8
15_Member	Reactome Gene Sets	R-MMU-2467813	Separation of Sister Chromatids	-2.17647	-0.713324	13/183	17463,19053,19357,19386,22186,22190,26441,67849,73677,108000,108911,216080,217232	Psmd7,Ppp2cb,Rad21,Ranbp2,Uba52,Ubc,Psma4,Cdca5,Psma8,Cenpf,Rcc2,Ube2d1,Cdc27
15_Member	Reactome Gene Sets	R-MMU-5621481	C-type lectin receptors (CLRs)	-2.13015	-0.681264	9/106	12042,17463,22186,22190,26441,66724,73677,216080,234779	Bcl10,Psmd7,Uba52,Ubc,Psma4,Tab3,Psma8,Ube2d1,Plcg2
15_Member	Reactome Gene Sets	R-MMU-69202	Cyclin E associated events during G1/S transition	-2.10061	-0.667332	7/71	12575,12577,17463,19645,22186,22190,26441	Cdkn1a,Cdkn1c,Psmd7,Rb1,Uba52,Ubc,Psma4
15_Member	Reactome Gene Sets	R-MMU-453279	Mitotic G1 phase and G1/S transition	-2.08431	-0.660211	10/127	12571,12575,12577,13557,17463,19053,19645,22186,22190,26441	Cdk6,Cdkn1a,Cdkn1c,E2f3,Psmd7,Ppp2cb,Rb1,Uba52,Ubc,Psma4
15_Member	Reactome Gene Sets	R-MMU-450408	AUF1 (hnRNP D0) binds and destabilizes mRNA	-2.0369	-0.632185	6/56	17463,22186,22190,26441,73677,208643	Psmd7,Uba52,Ubc,Psma4,Psma8,Eif4g1
15_Member	Reactome Gene Sets	R-MMU-69541	Stabilization of p53	-2.0369	-0.632185	6/56	17463,22059,22186,22190,26441,73677	Psmd7,Trp53,Uba52,Ubc,Psma4,Psma8
15_Member	Reactome Gene Sets	R-MMU-174184	Cdc20:Phospho-APC/C mediated degradation of Cyclin A	-2.03627	-0.632185	7/73	17463,22186,22190,26441,73677,216080,217232	Psmd7,Uba52,Ubc,Psma4,Psma8,Ube2d1,Cdc27
15_Member	Reactome Gene Sets	R-MMU-69017	CDK-mediated phosphorylation and removal of Cdc6	-2.03627	-0.632185	7/73	17463,22186,22190,26441,73677,216080,217232	Psmd7,Uba52,Ubc,Psma4,Psma8,Ube2d1,Cdc27
15_Member	Reactome Gene Sets	R-MMU-69656	Cyclin A:Cdk2-associated events at S phase entry	-2.03627	-0.632185	7/73	12575,12577,17463,19645,22186,22190,26441	Cdkn1a,Cdkn1c,Psmd7,Rb1,Uba52,Ubc,Psma4
15_Member	Reactome Gene Sets	R-MMU-179419	APC:Cdc20 mediated degradation of cell cycle proteins prior to satisfation of the cell cycle checkpoint	-2.00503	-0.610254	7/74	17463,22186,22190,26441,73677,216080,217232	Psmd7,Uba52,Ubc,Psma4,Psma8,Ube2d1,Cdc27
15_Member	Reactome Gene Sets	R-MMU-4641258	Degradation of DVL	-2.0003	-0.608688	6/57	17463,22186,22190,26441,59036,73677	Psmd7,Uba52,Ubc,Psma4,Dact1,Psma8
16_Summary	GO Biological Processes	GO:0008285	negative regulation of cell population proliferation	-6.21242	-3.43553	49/713	11789,11816,12006,12142,12228,12484,12550,12571,12575,12608,13383,13388,13557,14461,14595,14726,14870,15205,18569,18673,19283,19645,19712,19765,20319,20377,20674,20971,21848,22059,24064,26941,50768,52615,54722,57438,66141,66143,67155,68050,69237,74754,75607,75745,102657,114774,194655,211401,230904,12192,13057,14369,16416,18129,20474,22601,66549,68750,207920,16590,21420	Apc,Apoe,Axin2,Prdm1,Btg3,Cd24a,Cdh1,Cdk6,Cdkn1a,Cebpb,Dlg1,Dll1,E2f3,Gata2,B4galt1,Pdpn,Gstp1,Hes1,Pdcd4,Phb,Ptprz1,Rb1,Rest,Ralbp1,Sfrp2,Sfrp1,Sox2,Sdc4,Trim24,Trp53,Spry2,Slc9a3r1,Dlc1,Suz12,Gsdme,Marchf7,Ifitm3,Eef1e1,Smarca2,Akirin1,Gtpbp4,Dhcr24,Wnk2,Rian,Cd276,Pawr,Klf11,Mtss1,Fbxo2,Zfp36l1,Cyba,Fzd7,Itgb3,Notch2,Six4,Yap1,Aggf1,Rreb1,Esrp1,Kit,Tfap2c
16_Member	GO Biological Processes	GO:0008285	negative regulation of cell population proliferation	-6.21242	-3.43553	49/713	11789,11816,12006,12142,12228,12484,12550,12571,12575,12608,13383,13388,13557,14461,14595,14726,14870,15205,18569,18673,19283,19645,19712,19765,20319,20377,20674,20971,21848,22059,24064,26941,50768,52615,54722,57438,66141,66143,67155,68050,69237,74754,75607,75745,102657,114774,194655,211401,230904	Apc,Apoe,Axin2,Prdm1,Btg3,Cd24a,Cdh1,Cdk6,Cdkn1a,Cebpb,Dlg1,Dll1,E2f3,Gata2,B4galt1,Pdpn,Gstp1,Hes1,Pdcd4,Phb,Ptprz1,Rb1,Rest,Ralbp1,Sfrp2,Sfrp1,Sox2,Sdc4,Trim24,Trp53,Spry2,Slc9a3r1,Dlc1,Suz12,Gsdme,Marchf7,Ifitm3,Eef1e1,Smarca2,Akirin1,Gtpbp4,Dhcr24,Wnk2,Rian,Cd276,Pawr,Klf11,Mtss1,Fbxo2
16_Member	GO Biological Processes	GO:0050678	regulation of epithelial cell proliferation	-2.87686	-1.128	24/377	11789,11816,12192,12550,12571,13057,13383,14369,14461,14595,15205,16416,18129,19645,20319,20377,20474,20674,22601,52615,66549,68750,207920,211401	Apc,Apoe,Zfp36l1,Cdh1,Cdk6,Cyba,Dlg1,Fzd7,Gata2,B4galt1,Hes1,Itgb3,Notch2,Rb1,Sfrp2,Sfrp1,Six4,Sox2,Yap1,Suz12,Aggf1,Rreb1,Esrp1,Mtss1
16_Member	GO Biological Processes	GO:0050673	epithelial cell proliferation	-2.87123	-1.128	27/444	11789,11816,12192,12550,12571,12608,13057,13383,14369,14461,14595,15205,16416,16590,18129,19645,20319,20377,20474,20674,21420,22601,52615,66549,68750,207920,211401	Apc,Apoe,Zfp36l1,Cdh1,Cdk6,Cebpb,Cyba,Dlg1,Fzd7,Gata2,B4galt1,Hes1,Itgb3,Kit,Notch2,Rb1,Sfrp2,Sfrp1,Six4,Sox2,Tfap2c,Yap1,Suz12,Aggf1,Rreb1,Esrp1,Mtss1
16_Member	GO Biological Processes	GO:0050680	negative regulation of epithelial cell proliferation	-2.05905	-0.642709	11/148	11789,11816,12550,12571,13383,19645,20319,20377,20674,52615,211401	Apc,Apoe,Cdh1,Cdk6,Dlg1,Rb1,Sfrp2,Sfrp1,Sox2,Suz12,Mtss1
17_Summary	GO Biological Processes	GO:0001701	in utero embryonic development	-6.11214	-3.36158	41/553	11477,12142,12192,12550,12577,12591,12608,13388,14461,15205,17158,17263,18129,18799,20482,20602,21420,21872,22059,22113,22284,22601,26380,27494,30791,50523,52463,65969,72068,73679,74440,77446,81004,99377,106298,211401,214253,217558,268697,381022,383491,14620	Acvr1,Prdm1,Zfp36l1,Cdh1,Cdkn1c,Cdx2,Cebpb,Dll1,Gata2,Hes1,Man2a1,Meg3,Notch2,Plcd1,Skil,Ncor2,Tfap2c,Tjp1,Trp53,Phlda2,Usp9x,Yap1,Esrrb,Amot,Slc39a1,Lats2,Tet1,Cubn,Cnot2,Tex19.1,Cmip,Heg1,Tbl1xr1,Sall4,Rrn3,Mtss1,Etnk2,G2e3,Ccnb1,Kmt2d,Prdm14,Gjb3
17_Member	GO Biological Processes	GO:0001701	in utero embryonic development	-6.11214	-3.36158	41/553	11477,12142,12192,12550,12577,12591,12608,13388,14461,15205,17158,17263,18129,18799,20482,20602,21420,21872,22059,22113,22284,22601,26380,27494,30791,50523,52463,65969,72068,73679,74440,77446,81004,99377,106298,211401,214253,217558,268697,381022,383491	Acvr1,Prdm1,Zfp36l1,Cdh1,Cdkn1c,Cdx2,Cebpb,Dll1,Gata2,Hes1,Man2a1,Meg3,Notch2,Plcd1,Skil,Ncor2,Tfap2c,Tjp1,Trp53,Phlda2,Usp9x,Yap1,Esrrb,Amot,Slc39a1,Lats2,Tet1,Cubn,Cnot2,Tex19.1,Cmip,Heg1,Tbl1xr1,Sall4,Rrn3,Mtss1,Etnk2,G2e3,Ccnb1,Kmt2d,Prdm14
17_Member	GO Biological Processes	GO:0001890	placenta development	-3.26373	-1.35645	15/174	12142,12192,12550,12577,12591,12608,14461,14620,15205,18129,18799,22113,26380,73679,214253	Prdm1,Zfp36l1,Cdh1,Cdkn1c,Cdx2,Cebpb,Gata2,Gjb3,Hes1,Notch2,Plcd1,Phlda2,Esrrb,Tex19.1,Etnk2
17_Member	GO Biological Processes	GO:0001892	embryonic placenta development	-2.93214	-1.16598	11/114	12142,12192,12577,12591,12608,14461,15205,18799,22113,26380,73679	Prdm1,Zfp36l1,Cdkn1c,Cdx2,Cebpb,Gata2,Hes1,Plcd1,Phlda2,Esrrb,Tex19.1
18_Summary	GO Biological Processes	GO:0055088	lipid homeostasis	-6.0961	-3.35813	19/157	11307,11816,12484,13205,13850,16835,19659,19883,20652,20788,22278,26424,26565,58805,65970,67452,69863,231070,338320,15211,15212,16416,20775,268903,13360,11735,13057,13367,19230,19241,20191,54401,64009,103172,230810,234779,16590,19712,18718,99031,18799	Abcg1,Apoe,Cd24a,Ddx3x,Ephx2,Ldlr,Rbp1,Rora,Soat1,Srebf2,Usf1,Nr5a2,Pla2g10,Mlxipl,Lima1,Pnpla8,Ttc39b,Insig1,Mia2,Hexa,Hexb,Itgb3,Sqle,Nrip1,Dhcr7,Ank3,Cyba,Diaph1,Twf1,Tmsb4x,Ryr2,Ywhab,Syne1,Chchd10,Slc30a2,Plcg2,Kit,Rest,Pip4k2a,Osbpl6,Plcd1
18_Member	GO Biological Processes	GO:0055088	lipid homeostasis	-6.0961	-3.35813	19/157	11307,11816,12484,13205,13850,16835,19659,19883,20652,20788,22278,26424,26565,58805,65970,67452,69863,231070,338320	Abcg1,Apoe,Cd24a,Ddx3x,Ephx2,Ldlr,Rbp1,Rora,Soat1,Srebf2,Usf1,Nr5a2,Pla2g10,Mlxipl,Lima1,Pnpla8,Ttc39b,Insig1,Mia2
18_Member	GO Biological Processes	GO:0042632	cholesterol homeostasis	-6.07733	-3.3516	14/88	11307,11816,12484,13850,16835,19883,20652,20788,26424,26565,65970,69863,231070,338320	Abcg1,Apoe,Cd24a,Ephx2,Ldlr,Rora,Soat1,Srebf2,Nr5a2,Pla2g10,Lima1,Ttc39b,Insig1,Mia2
18_Member	GO Biological Processes	GO:0055092	sterol homeostasis	-6.01592	-3.33594	14/89	11307,11816,12484,13850,16835,19883,20652,20788,26424,26565,65970,69863,231070,338320	Abcg1,Apoe,Cd24a,Ephx2,Ldlr,Rora,Soat1,Srebf2,Nr5a2,Pla2g10,Lima1,Ttc39b,Insig1,Mia2
18_Member	GO Biological Processes	GO:0019915	lipid storage	-4.14174	-1.96008	11/83	11307,11816,15211,15212,16416,20652,20775,20788,26565,69863,268903	Abcg1,Apoe,Hexa,Hexb,Itgb3,Soat1,Sqle,Srebf2,Pla2g10,Ttc39b,Nrip1
18_Member	GO Biological Processes	GO:0090181	regulation of cholesterol metabolic process	-4.04732	-1.88914	7/34	11307,11816,13360,13850,16835,20788,69863	Abcg1,Apoe,Dhcr7,Ephx2,Ldlr,Srebf2,Ttc39b
18_Member	GO Biological Processes	GO:0051235	maintenance of location	-3.38185	-1.43827	23/326	11307,11735,11816,13057,13367,15211,15212,16416,19230,19241,20191,20652,20775,20788,26565,54401,64009,69863,103172,230810,231070,234779,268903	Abcg1,Ank3,Apoe,Cyba,Diaph1,Hexa,Hexb,Itgb3,Twf1,Tmsb4x,Ryr2,Soat1,Sqle,Srebf2,Pla2g10,Ywhab,Syne1,Ttc39b,Chchd10,Slc30a2,Insig1,Plcg2,Nrip1
18_Member	GO Biological Processes	GO:0019218	regulation of steroid metabolic process	-3.09383	-1.2363	11/109	11307,11816,13360,13850,16590,16835,19712,19883,20788,69863,231070	Abcg1,Apoe,Dhcr7,Ephx2,Kit,Ldlr,Rest,Rora,Srebf2,Ttc39b,Insig1
18_Member	GO Biological Processes	GO:0090370	negative regulation of cholesterol efflux	-2.97178	-1.17263	3/7	11816,20788,26565	Apoe,Srebf2,Pla2g10
18_Member	GO Biological Processes	GO:0030301	cholesterol transport	-2.96774	-1.17102	10/96	11307,11816,16835,18718,20652,20788,26565,65970,69863,99031	Abcg1,Apoe,Ldlr,Pip4k2a,Soat1,Srebf2,Pla2g10,Lima1,Ttc39b,Osbpl6
18_Member	GO Biological Processes	GO:0015918	sterol transport	-2.93296	-1.16598	10/97	11307,11816,16835,18718,20652,20788,26565,65970,69863,99031	Abcg1,Apoe,Ldlr,Pip4k2a,Soat1,Srebf2,Pla2g10,Lima1,Ttc39b,Osbpl6
18_Member	GO Biological Processes	GO:0045540	regulation of cholesterol biosynthetic process	-2.54591	-0.938735	4/19	11307,11816,13360,20788	Abcg1,Apoe,Dhcr7,Srebf2
18_Member	GO Biological Processes	GO:0106118	regulation of sterol biosynthetic process	-2.54591	-0.938735	4/19	11307,11816,13360,20788	Abcg1,Apoe,Dhcr7,Srebf2
18_Member	GO Biological Processes	GO:0010874	regulation of cholesterol efflux	-2.46953	-0.902209	5/32	11307,11816,20788,26565,69863	Abcg1,Apoe,Srebf2,Pla2g10,Ttc39b
18_Member	GO Biological Processes	GO:0033344	cholesterol efflux	-2.27679	-0.780092	6/50	11307,11816,20652,20788,26565,69863	Abcg1,Apoe,Soat1,Srebf2,Pla2g10,Ttc39b
18_Member	GO Biological Processes	GO:1902930	regulation of alcohol biosynthetic process	-2.27679	-0.780092	6/50	11307,11816,13360,18799,19712,20788	Abcg1,Apoe,Dhcr7,Plcd1,Rest,Srebf2
18_Member	GO Biological Processes	GO:0032372	negative regulation of sterol transport	-2.12246	-0.678645	3/13	11816,20788,26565	Apoe,Srebf2,Pla2g10
18_Member	GO Biological Processes	GO:0032375	negative regulation of cholesterol transport	-2.12246	-0.678645	3/13	11816,20788,26565	Apoe,Srebf2,Pla2g10
18_Member	GO Biological Processes	GO:0034374	low-density lipoprotein particle remodeling	-2.12246	-0.678645	3/13	11307,11816,26565	Abcg1,Apoe,Pla2g10
19_Summary	GO Biological Processes	GO:0045596	negative regulation of cell differentiation	-6.03774	-3.33594	49/723	11307,12006,12192,12193,12224,12395,12457,12484,12571,13388,14369,14461,15205,15904,15982,16416,16835,16998,18109,18569,19645,19712,19883,20319,20377,20474,20482,20602,20674,21648,22059,22241,22601,24064,26380,52615,56484,68050,71950,79362,83557,100201,108911,114774,171463,228775,231070,235472,244058,11816,12261,12904,16590,17158,17919,17938,18129,19283,20393,56381,67299,68750,71653,104156,114606…	Abcg1,Axin2,Zfp36l1,Zfp36l2,Klf5,Runx1t1,Noct,Cd24a,Cdk6,Dll1,Fzd7,Gata2,Hes1,Id4,Ifrd1,Itgb3,Ldlr,Ltbp3,Mycn,Pdcd4,Rb1,Rest,Rora,Sfrp2,Sfrp1,Six4,Skil,Ncor2,Sox2,Dynlt1b,Trp53,Ulk1,Yap1,Spry2,Esrrb,Suz12,Foxo3,Akirin1,Nanog,Bhlhe41,Lin28a,Tmem64,Rcc2,Pawr,Il17rd,Trib3,Insig1,Prtg,Rgma,Apoe,C1qbp,Crabp2,Kit,Man2a1,Myo5b,Naca,Notch2,Ptprz1,Sgk1,Spen,Dock7,Rreb1,Shtn1,Etv5,Tle6,Tbc1d24,Dock1,Dlg1
19_Member	GO Biological Processes	GO:0045596	negative regulation of cell differentiation	-6.03774	-3.33594	49/723	11307,12006,12192,12193,12224,12395,12457,12484,12571,13388,14369,14461,15205,15904,15982,16416,16835,16998,18109,18569,19645,19712,19883,20319,20377,20474,20482,20602,20674,21648,22059,22241,22601,24064,26380,52615,56484,68050,71950,79362,83557,100201,108911,114774,171463,228775,231070,235472,244058	Abcg1,Axin2,Zfp36l1,Zfp36l2,Klf5,Runx1t1,Noct,Cd24a,Cdk6,Dll1,Fzd7,Gata2,Hes1,Id4,Ifrd1,Itgb3,Ldlr,Ltbp3,Mycn,Pdcd4,Rb1,Rest,Rora,Sfrp2,Sfrp1,Six4,Skil,Ncor2,Sox2,Dynlt1b,Trp53,Ulk1,Yap1,Spry2,Esrrb,Suz12,Foxo3,Akirin1,Nanog,Bhlhe41,Lin28a,Tmem64,Rcc2,Pawr,Il17rd,Trib3,Insig1,Prtg,Rgma
19_Member	GO Biological Processes	GO:0060284	regulation of cell development	-4.70682	-2.37418	39/588	11816,12006,12261,12484,12904,13388,15205,15904,15982,16416,16590,16835,17158,17919,17938,18109,18129,19283,19712,20393,20482,20674,21648,22059,22241,22601,56381,67299,68750,71653,79362,83557,104156,108911,114606,224617,235472,244058,330662	Apoe,Axin2,C1qbp,Cd24a,Crabp2,Dll1,Hes1,Id4,Ifrd1,Itgb3,Kit,Ldlr,Man2a1,Myo5b,Naca,Mycn,Notch2,Ptprz1,Rest,Sgk1,Skil,Sox2,Dynlt1b,Trp53,Ulk1,Yap1,Spen,Dock7,Rreb1,Shtn1,Bhlhe41,Lin28a,Etv5,Rcc2,Tle6,Tbc1d24,Prtg,Rgma,Dock1
19_Member	GO Biological Processes	GO:0050767	regulation of neurogenesis	-4.28598	-2.07214	31/443	11816,12484,12904,13388,15205,15904,15982,16590,16835,17158,17919,18109,19283,19712,20393,20482,20674,21648,22059,22241,22601,56381,67299,71653,79362,83557,104156,114606,224617,235472,244058	Apoe,Cd24a,Crabp2,Dll1,Hes1,Id4,Ifrd1,Kit,Ldlr,Man2a1,Myo5b,Mycn,Ptprz1,Rest,Sgk1,Skil,Sox2,Dynlt1b,Trp53,Ulk1,Yap1,Spen,Dock7,Shtn1,Bhlhe41,Lin28a,Etv5,Tle6,Tbc1d24,Prtg,Rgma
19_Member	GO Biological Processes	GO:0051960	regulation of nervous system development	-3.08171	-1.23265	32/542	11816,12484,12904,13383,13388,15205,15904,15982,16590,16835,17158,17919,18109,19283,19712,20393,20482,20674,21648,22059,22241,22601,56381,67299,71653,79362,83557,104156,114606,224617,235472,244058	Apoe,Cd24a,Crabp2,Dlg1,Dll1,Hes1,Id4,Ifrd1,Kit,Ldlr,Man2a1,Myo5b,Mycn,Ptprz1,Rest,Sgk1,Skil,Sox2,Dynlt1b,Trp53,Ulk1,Yap1,Spen,Dock7,Shtn1,Bhlhe41,Lin28a,Etv5,Tle6,Tbc1d24,Prtg,Rgma
19_Member	GO Biological Processes	GO:0050768	negative regulation of neurogenesis	-2.67234	-1.01869	13/160	12484,15205,15904,15982,16835,18109,19712,21648,22059,22241,83557,235472,244058	Cd24a,Hes1,Id4,Ifrd1,Ldlr,Mycn,Rest,Dynlt1b,Trp53,Ulk1,Lin28a,Prtg,Rgma
19_Member	GO Biological Processes	GO:0051961	negative regulation of nervous system development	-2.57811	-0.956944	13/164	12484,15205,15904,15982,16835,18109,19712,21648,22059,22241,83557,235472,244058	Cd24a,Hes1,Id4,Ifrd1,Ldlr,Mycn,Rest,Dynlt1b,Trp53,Ulk1,Lin28a,Prtg,Rgma
19_Member	GO Biological Processes	GO:0010721	negative regulation of cell development	-2.19201	-0.72155	14/203	12484,15205,15904,15982,16835,18109,19712,21648,22059,22241,83557,108911,235472,244058	Cd24a,Hes1,Id4,Ifrd1,Ldlr,Mycn,Rest,Dynlt1b,Trp53,Ulk1,Lin28a,Rcc2,Prtg,Rgma
20_Summary	GO Biological Processes	GO:0044728	DNA methylation or demethylation	-6.01592	-3.33594	14/89	11792,17263,22284,52463,54343,71981,73708,73945,74691,83561,214133,214575,218214,383491,17864	Apex1,Meg3,Usp9x,Tet1,Atf7ip,Tdrd12,Dppa3,Otud4,Tdrd9,Tdrd1,Tet2,Tdrd5,Kdm1b,Prdm14,Mybl1
20_Member	GO Biological Processes	GO:0044728	DNA methylation or demethylation	-6.01592	-3.33594	14/89	11792,17263,22284,52463,54343,71981,73708,73945,74691,83561,214133,214575,218214,383491	Apex1,Meg3,Usp9x,Tet1,Atf7ip,Tdrd12,Dppa3,Otud4,Tdrd9,Tdrd1,Tet2,Tdrd5,Kdm1b,Prdm14
20_Member	GO Biological Processes	GO:0006304	DNA modification	-5.29217	-2.84898	14/102	11792,17263,22284,52463,54343,71981,73708,73945,74691,83561,214133,214575,218214,383491	Apex1,Meg3,Usp9x,Tet1,Atf7ip,Tdrd12,Dppa3,Otud4,Tdrd9,Tdrd1,Tet2,Tdrd5,Kdm1b,Prdm14
20_Member	GO Biological Processes	GO:0006305	DNA alkylation	-3.99015	-1.85424	10/72	17263,52463,54343,71981,73708,74691,83561,214575,218214,383491	Meg3,Tet1,Atf7ip,Tdrd12,Dppa3,Tdrd9,Tdrd1,Tdrd5,Kdm1b,Prdm14
20_Member	GO Biological Processes	GO:0006306	DNA methylation	-3.99015	-1.85424	10/72	17263,52463,54343,71981,73708,74691,83561,214575,218214,383491	Meg3,Tet1,Atf7ip,Tdrd12,Dppa3,Tdrd9,Tdrd1,Tdrd5,Kdm1b,Prdm14
20_Member	GO Biological Processes	GO:0043046	DNA methylation involved in gamete generation	-3.55747	-1.54972	5/19	71981,74691,83561,214575,218214	Tdrd12,Tdrd9,Tdrd1,Tdrd5,Kdm1b
20_Member	GO Biological Processes	GO:0034587	piRNA metabolic process	-2.46012	-0.899827	4/20	17864,71981,74691,83561	Mybl1,Tdrd12,Tdrd9,Tdrd1
