# Supplementary material for: STRA8–RB interaction is required for timely entry of meiosis in mouse female germ cells
Source: Nat Commun. 2023 Oct 25;14:6443. doi: 10.1038/s41467-023-42259-6 (PMC10600341; doi:10.1038/s41467-023-42259-6)
Supplement: Supplementary file 5 — Supplementary Data 2 [file 41467_2023_42259_MOESM5_ESM.xlsx]

## Sheet: Description
DEGs of scRNA-seq at E14.5 related to Figure 3, 4
Tab#	tab name	description
1	Differentially expressed genes	Top 100 differentially expressed genes for each of the cluster. These genes were identified using FindAllmarker function in Seurat with following additional setting; logfc.threshold = 0.25, min.pict = 0.25 and only.pos = T.
2	C0	The result of Gene Enrichment analysis for genes which highly expressed in cluster0 using Metascape (http://metascape.org/gp/index.html#/main/step1).
3	C1	The result of Gene Enrichment analysis for genes which highly expressed in cluster1 using Metascape (http://metascape.org/gp/index.html#/main/step1).
4	C2	The result of Gene Enrichment analysis for genes which highly expressed in cluster2 using Metascape (http://metascape.org/gp/index.html#/main/step1).
5	C3	The result of Gene Enrichment analysis for genes which highly expressed in cluster3 using Metascape (http://metascape.org/gp/index.html#/main/step1).
6	C4	The result of Gene Enrichment analysis for genes which highly expressed in cluster4 using Metascape (http://metascape.org/gp/index.html#/main/step1).
7	C5	The result of Gene Enrichment analysis for genes which highly expressed in cluster5 using Metascape (http://metascape.org/gp/index.html#/main/step1).
8	C6	The result of Gene Enrichment analysis for genes which highly expressed in cluster6 using Metascape (http://metascape.org/gp/index.html#/main/step1).
9	C7	The result of Gene Enrichment analysis for genes which highly expressed in cluster7 using Metascape (http://metascape.org/gp/index.html#/main/step1).
10	C8	The result of Gene Enrichment analysis for genes which highly expressed in cluster8 using Metascape (http://metascape.org/gp/index.html#/main/step1).
11	C9	The result of Gene Enrichment analysis for genes which highly expressed in cluster9 using Metascape (http://metascape.org/gp/index.html#/main/step1).
12	C10	The result of Gene Enrichment analysis for genes which highly expressed in cluster10 using Metascape (http://metascape.org/gp/index.html#/main/step1).

## Sheet: Differnetially expressed genes
	p_val	avg_logFC	pct.1	pct.2	p_val_adj	cluster	gene
1	5.70453e-205	0.870887	1	1	1.11444e-200	0	Uba52
2	6.80972e-183	0.774803	1	1	1.33035e-178	0	Gm10076
3	7.86203e-162	0.821636	1	0.824	1.53593e-157	0	Gstp1
4	2.61177e-149	0.810024	1	0.995	5.10236e-145	0	mt-Nd4l
5	6.78133e-141	0.803188	0.992	0.723	1.3248e-136	0	Ddx58
6	3.69302e-139	0.596387	1	0.97	7.21468e-135	0	Dppa3
7	5.85798e-138	0.763167	1	0.926	1.14441e-133	0	mt-Atp8
8	7.96263e-133	0.753458	0.996	0.77	1.55558e-128	0	Pdpn
9	1.38869e-130	0.57348	1	0.951	2.71294e-126	0	Glrx2
10	7.55081e-127	0.724396	0.75	0.268	1.47513e-122	0	Cfap52
11	1.40774e-120	0.584795	1	0.937	2.75017e-116	0	Zfp462
12	2.56132e-119	0.594672	1	0.919	5.0038e-115	0	Sall4
13	3.51619e-118	0.745474	0.984	0.757	6.86923e-114	0	Ddit4
14	1.42297e-116	0.614173	1	0.885	2.77992e-112	0	Lin28a
15	1.54364e-113	0.433692	1	1	3.01565e-109	0	Gm42418
16	1.56076e-113	0.669614	0.949	0.54	3.0491e-109	0	AY036118
17	2.32797e-112	0.679618	0.996	0.885	4.54791e-108	0	Sox2
18	5.36631e-107	0.511092	1	0.987	1.04836e-102	0	Chchd10
19	1.74424e-106	0.516715	1	1	3.40755e-102	0	mt-Nd5
20	2.34577e-105	0.582014	0.992	0.837	4.5827e-101	0	Shroom3
21	8.26702e-102	0.450519	1	0.991	1.61504e-97	0	Ube2h
22	1.07611e-100	0.564147	0.994	0.918	2.1023e-96	0	Kit
23	1.01654e-99	0.662344	0.879	0.483	1.98591e-95	0	Rnf213
24	2.72023e-99	0.490719	1	0.989	5.31424e-95	0	Ubr5
25	1.08113e-97	0.630101	0.748	0.316	2.11209e-93	0	Cpsf4l
26	3.40186e-97	0.485984	1	0.987	6.64587e-93	0	Brd1
27	1.89823e-95	0.477585	0.998	0.962	3.70837e-91	0	Tbl1x
28	3.64241e-93	0.542561	1	0.947	7.11581e-89	0	Utf1
29	4.32363e-93	0.428404	1	0.998	8.44664e-89	0	Ndufv3
30	1.77429e-92	0.693949	0.963	0.69	3.46625e-88	0	Arid4a
31	7.00673e-91	0.57391	0.986	0.816	1.36884e-86	0	Mycn
32	3.98262e-90	0.641089	0.912	0.577	7.78045e-86	0	Asb4
33	6.71086e-87	0.519114	0.994	0.914	1.31103e-82	0	Sugt1
34	3.03762e-84	0.512727	0.986	0.877	5.93429e-80	0	Sos1
35	3.97136e-84	0.521464	0.992	0.866	7.75844e-80	0	Tmem63b
36	7.19142e-83	0.604824	0.978	0.868	1.40492e-78	0	Dst
37	8.72834e-83	0.471238	0.998	0.907	1.70517e-78	0	Rab6b
38	2.74081e-82	0.497829	0.994	0.873	5.35444e-78	0	Plcg2
39	1.21046e-80	0.501441	0.771	0.395	2.36476e-76	0	Gstp2
40	6.58921e-78	0.688204	0.855	0.571	1.28727e-73	0	Cyba
41	3.02707e-77	0.472016	0.996	0.906	5.91369e-73	0	Ppic
42	1.73659e-76	0.496185	0.99	0.876	3.3926e-72	0	Ttc28
43	5.38314e-76	0.575006	0.855	0.525	1.05165e-71	0	Enc1
44	7.39063e-73	0.628881	0.955	0.791	1.44383e-68	0	Tet1
45	1.89617e-72	0.474008	0.609	0.244	3.70436e-68	0	Cubn
46	2.22838e-72	0.528846	0.703	0.31	4.35337e-68	0	Bik
47	3.69321e-72	0.507084	0.806	0.437	7.21506e-68	0	Ccnjl
48	8.25675e-72	0.510889	0.72	0.363	1.61304e-67	0	Tpmt
49	1.88661e-71	0.484347	0.477	0.152	3.68569e-67	0	Timp3
50	3.5573e-71	0.514563	0.9	0.611	6.94953e-67	0	Mbp
51	1.65502e-70	0.439755	0.996	0.934	3.23324e-66	0	Smarca2
52	1.86482e-70	0.475473	0.982	0.877	3.64311e-66	0	Cpne5
53	1.04903e-69	0.486351	0.973	0.816	2.04939e-65	0	Epb41l3
54	7.08699e-69	0.462567	0.975	0.804	1.38451e-64	0	Tpd52
55	1.20968e-68	0.498825	0.763	0.398	2.36323e-64	0	Epp13
56	3.21584e-68	0.464144	0.691	0.325	6.28246e-64	0	Lhfpl2
57	3.37617e-68	0.47988	0.845	0.505	6.59568e-64	0	Trib3
58	1.57736e-67	0.474304	0.971	0.708	3.08153e-63	0	Elovl6
59	6.4167e-67	0.574932	0.873	0.555	1.25357e-62	0	Tfap2c
60	2.14634e-64	0.443369	0.703	0.341	4.19309e-60	0	Ppm1h
61	4.17326e-64	0.498819	0.622	0.271	8.15289e-60	0	Syne1
62	7.60907e-63	0.462155	0.873	0.57	1.48651e-58	0	Pitpnc1
63	9.22561e-63	0.51857	0.926	0.694	1.80232e-58	0	Ap3b2
64	6.09676e-62	0.509331	0.973	0.857	1.19106e-57	0	Ogt
65	2.31487e-61	0.502503	0.978	0.87	4.52233e-57	0	Rpgrip1
66	2.63992e-61	0.487317	0.812	0.5	5.15735e-57	0	Shtn1
67	3.01892e-61	0.45536	0.943	0.767	5.89776e-57	0	Lamb1
68	4.15922e-61	0.523738	0.808	0.493	8.12545e-57	0	Nlrp4c
69	8.38905e-61	0.477268	0.853	0.571	1.63888e-56	0	Itgb3
70	1.20751e-60	0.481946	0.92	0.704	2.359e-56	0	Ahi1
71	1.47056e-60	0.426096	0.894	0.612	2.87289e-56	0	Rgma
72	2.0535e-60	0.488311	0.92	0.707	4.01172e-56	0	Chd9
73	2.34432e-60	0.481054	0.859	0.59	4.57987e-56	0	Osbpl6
74	3.19545e-60	0.544635	0.888	0.643	6.24263e-56	0	Pecam1
75	3.3739e-60	0.473296	0.977	0.879	6.59125e-56	0	Txnip
76	9.66496e-60	0.485447	0.789	0.462	1.88815e-55	0	Tet2
77	1.5816e-59	0.435235	0.836	0.545	3.08981e-55	0	Glis3
78	2.71508e-58	0.467075	0.957	0.744	5.30418e-54	0	Pim1
79	6.13143e-57	0.429233	0.703	0.345	1.19784e-52	0	Mid1
80	1.62709e-56	0.514264	0.894	0.662	3.17868e-52	0	Myo10
81	1.79084e-56	0.553912	0.55	0.233	3.49859e-52	0	Rian
82	8.86682e-56	0.437851	0.783	0.463	1.73222e-51	0	Trp53cor1
83	1.82754e-55	0.432021	0.943	0.724	3.57029e-51	0	Cebpb
84	2.98529e-55	0.515459	0.908	0.679	5.83206e-51	0	Runx1t1
85	3.31205e-55	0.473689	0.978	0.842	6.47043e-51	0	Porcn
86	4.02205e-55	0.451253	0.886	0.617	7.85747e-51	0	Six4
87	8.58267e-55	0.44988	0.906	0.688	1.67671e-50	0	Txndc5
88	2.79843e-53	0.456909	0.677	0.344	5.46701e-49	0	Liph
89	1.17743e-52	0.449259	0.849	0.574	2.30022e-48	0	Prdm1
90	2.07078e-51	0.44861	0.933	0.615	4.04547e-47	0	Calcoco2
91	2.3998e-49	0.477592	0.599	0.299	4.68824e-45	0	Syne2
92	4.81386e-48	0.443054	0.916	0.727	9.40435e-44	0	Sdc4
93	4.59783e-47	0.428172	0.63	0.329	8.98232e-43	0	Nfix
94	5.6807e-47	0.451159	0.996	0.97	1.10978e-42	0	D10Wsu102e
95	1.93141e-46	0.487671	0.943	0.793	3.77321e-42	0	Prtg
96	1.26778e-45	0.485335	0.89	0.617	2.47673e-41	0	Cdx2
97	1.33756e-45	0.457965	0.587	0.309	2.61305e-41	0	Ephx2
98	3.51263e-41	0.454498	0.824	0.618	6.86228e-37	0	AU015836
99	4.80308e-40	0.608709	0.654	0.377	9.38329e-36	0	Meg3
100	6.68497e-39	0.472463	0.722	0.464	1.30598e-34	0	Zfp36l1
101	2.27365e-93	0.577275	0.998	0.929	4.44179e-89	1	Tuba1a
102	8.77967e-83	0.559286	1	0.97	1.7152e-78	1	Stra8
103	4.41128e-73	0.26392	1	1	8.61788e-69	1	mt-Co3
104	2.41346e-70	0.263272	1	1	4.71494e-66	1	Fth1
105	5.13898e-70	0.436614	1	0.969	1.00395e-65	1	Rec8
106	4.22956e-59	0.403444	0.985	0.889	8.26286e-55	1	Fbxo6
107	9.35559e-59	0.53255	0.812	0.51	1.82771e-54	1	Sh3bgr
108	2.05817e-57	0.522504	0.712	0.346	4.02083e-53	1	Eif3j2
109	9.18085e-57	0.275917	1	1	1.79357e-52	1	Gapdh
110	5.85849e-56	0.304467	1	0.998	1.14452e-51	1	Bex3
111	8.80124e-54	0.313302	1	0.993	1.71941e-49	1	Psme1
112	5.9473e-52	0.285234	1	0.992	1.16186e-47	1	Psme2
113	1.76357e-51	0.553678	0.799	0.537	3.4453e-47	1	Gchfr
114	6.80845e-51	0.479263	0.884	0.71	1.3301e-46	1	Ppp1r18
115	8.03504e-51	0.461863	0.634	0.29	1.56973e-46	1	Zfp990
116	4.86855e-49	0.2644	1	1	9.5112e-45	1	Plp2
117	1.2914e-47	0.343583	0.992	0.933	2.52287e-43	1	Ucp2
118	8.1364e-47	0.349372	0.992	0.955	1.58953e-42	1	Gnai2
119	2.00297e-44	0.43557	0.903	0.664	3.913e-40	1	Snhg11
120	1.21173e-42	0.424186	0.932	0.797	2.36724e-38	1	Sparc
121	4.14834e-42	0.322337	0.996	0.93	8.10419e-38	1	Wdr6
122	4.26629e-41	0.382084	0.996	0.894	8.33462e-37	1	Sct
123	2.82731e-39	0.388037	0.818	0.587	5.52343e-35	1	C1qtnf12
124	8.3747e-38	0.26365	0.998	0.981	1.63608e-33	1	Pbx2
125	1.8229e-37	0.340167	0.677	0.395	3.56122e-33	1	Spint1
126	1.96874e-37	0.39961	0.89	0.765	3.84614e-33	1	Metrn
127	3.32985e-37	0.306122	0.97	0.763	6.50519e-33	1	Ddit4
128	2.3496e-36	0.343381	0.698	0.395	4.59018e-32	1	Mogat2
129	1.21089e-35	0.296775	0.998	0.972	2.3656e-31	1	Hsd17b10
130	9.83765e-35	0.313664	0.926	0.808	1.92188e-30	1	Limd2
131	5.40274e-34	0.310975	0.987	0.958	1.05548e-29	1	Fbln1
132	7.24368e-34	0.284226	0.956	0.872	1.41513e-29	1	Tspan31
133	1.74846e-33	0.298759	0.92	0.816	3.41578e-29	1	Glmp
134	3.74132e-33	0.318141	0.896	0.761	7.30903e-29	1	Mboat7
135	2.27216e-32	0.285731	0.973	0.937	4.43889e-28	1	Mpnd
136	3.65985e-32	0.321291	0.956	0.846	7.14988e-28	1	Pja1
137	5.03927e-32	0.346078	0.894	0.704	9.84472e-28	1	Fscn1
138	2.93105e-31	0.278292	0.97	0.896	5.7261e-27	1	Gm2000
139	6.56263e-31	0.306377	0.518	0.267	1.28207e-26	1	Gstt3
140	3.32458e-30	0.291439	1	0.955	6.49491e-26	1	Ccnd1
141	3.87493e-30	0.282244	0.989	0.931	7.57007e-26	1	Sox4
142	7.27946e-30	0.277313	0.994	0.979	1.42211e-25	1	Gas5
143	1.95645e-29	0.283916	0.928	0.833	3.82211e-25	1	Crtap
144	8.98079e-29	0.319928	0.704	0.479	1.75449e-24	1	Shisa5
145	2.50376e-28	0.302487	0.911	0.783	4.89134e-24	1	Maged2
146	5.47719e-28	0.308912	0.947	0.834	1.07002e-23	1	Tcea3
147	5.60707e-28	0.294619	0.789	0.59	1.0954e-23	1	P3h1
148	1.74576e-27	0.27526	0.924	0.832	3.41052e-23	1	Gyg
149	7.18366e-27	0.279394	0.964	0.888	1.4034e-22	1	Aldh2
150	1.29751e-26	0.285068	0.729	0.51	2.53482e-22	1	Sri
151	2.11823e-26	0.299573	0.848	0.682	4.13818e-22	1	Grina
152	2.47767e-26	0.271913	0.683	0.421	4.84037e-22	1	Kif5c
153	6.42527e-26	0.292232	0.814	0.6	1.25524e-21	1	F11r
154	4.78571e-25	0.279783	0.605	0.381	9.34936e-21	1	Htra1
155	7.7554e-25	0.420752	0.679	0.485	1.51509e-20	1	Krt18
156	1.08322e-24	0.251835	0.973	0.908	2.11619e-20	1	Eci1
157	1.37747e-24	0.285142	0.797	0.624	2.69102e-20	1	Bckdhb
158	2.54061e-24	0.282226	0.531	0.304	4.96334e-20	1	Lpp
159	5.55753e-24	0.271759	0.651	0.431	1.08572e-19	1	Gmpr
160	5.99846e-24	0.283589	0.776	0.604	1.17186e-19	1	Aplp1
161	7.09703e-24	0.254665	0.994	0.912	1.38648e-19	1	Msx1
162	2.99688e-23	0.268511	0.901	0.765	5.8547e-19	1	Cspg5
163	3.57604e-23	0.28668	0.867	0.769	6.98614e-19	1	Usp11
164	5.29993e-23	0.272196	0.905	0.81	1.03539e-18	1	Espn
165	5.85298e-23	0.256307	0.945	0.907	1.14344e-18	1	Rhox2a
166	5.92971e-22	0.306903	0.827	0.631	1.15843e-17	1	Cdx2
167	3.23583e-21	0.274846	0.822	0.657	6.32152e-17	1	Tmem120a
168	3.91084e-21	0.261198	0.746	0.562	7.64023e-17	1	Ech1
169	4.44821e-21	0.250281	0.649	0.438	8.69002e-17	1	Arl8a
170	5.45372e-21	0.27367	0.746	0.556	1.06544e-16	1	Efna4
171	9.2697e-21	0.265211	0.78	0.617	1.81093e-16	1	Alkbh7
172	1.57751e-20	0.25937	0.814	0.648	3.08183e-16	1	Dnaaf3
173	2.69485e-20	0.271679	0.846	0.746	5.26467e-16	1	Spr
174	4.10073e-20	0.268603	0.649	0.449	8.01119e-16	1	Cib2
175	7.03815e-20	0.26252	0.795	0.662	1.37497e-15	1	Selenom
176	9.05996e-20	0.252071	0.689	0.494	1.76995e-15	1	Camk1
177	1.72982e-19	0.253688	0.879	0.783	3.37937e-15	1	Soat1
178	3.98815e-19	0.267532	0.685	0.484	7.79125e-15	1	Trp53cor1
179	2.97363e-18	0.254948	0.603	0.418	5.80929e-14	1	Rcn3
180	3.63068e-18	0.251021	0.647	0.478	7.09289e-14	1	Smim1
181	3.64026e-18	0.259343	0.812	0.686	7.11161e-14	1	Dera
182	2.81079e-16	0.268272	0.765	0.627	5.49116e-12	1	Acot1
183	3.36135e-13	0.250394	0.461	0.3	6.56674e-09	1	Ccnd2
184	1.29644e-10	0.322802	0.543	0.399	2.53273e-06	1	Meg3
185	1.42676e-114	0.640307	1	1	2.78732e-110	2	Actg1
186	2.17128e-105	0.847237	1	0.915	4.24181e-101	2	Tuba1b
187	1.07704e-97	0.418764	1	1	2.1041e-93	2	Dynll1
188	1.02834e-80	0.615713	1	0.905	2.00896e-76	2	Txn1
189	1.22884e-80	0.489678	1	0.995	2.40065e-76	2	Cycs
190	2.50576e-77	0.470373	1	1	4.89526e-73	2	Ube2s
191	3.84726e-77	0.459069	1	1	7.516e-73	2	Tubb5
192	1.07902e-76	0.552587	1	0.98	2.10798e-72	2	Rhox9
193	2.9809e-76	0.406136	1	1	5.82348e-72	2	Gapdh
194	1.26941e-75	0.488828	1	1	2.47991e-71	2	Hmgn1
195	9.23785e-74	0.44964	1	1	1.80471e-69	2	Ybx1
196	9.42697e-73	0.594865	1	0.995	1.84165e-68	2	Mdh2
197	1.03117e-72	0.476114	1	0.998	2.01449e-68	2	Fdps
198	2.46453e-70	0.29905	1	1	4.8147e-66	2	Atp5c1
199	2.92525e-68	0.517368	1	0.9	5.71477e-64	2	Ddx39
200	2.67034e-67	0.292031	1	1	5.21677e-63	2	Cct5
201	1.04651e-65	0.31543	1	1	2.04446e-61	2	mt-Cytb
202	1.45885e-65	0.339828	1	0.999	2.85001e-61	2	Snrpd3
203	9.40774e-64	0.401896	1	0.998	1.8379e-59	2	Sfpq
204	2.24608e-63	0.380614	1	0.999	4.38795e-59	2	Ddx39b
205	5.47729e-62	0.382587	1	0.998	1.07004e-57	2	Dut
206	1.59141e-60	0.303306	1	1	3.10897e-56	2	Fubp1
207	7.06937e-59	0.433537	1	0.963	1.38107e-54	2	Cenpa
208	1.10147e-58	0.519549	1	0.986	2.15183e-54	2	Cks2
209	1.92094e-57	0.339849	1	0.998	3.75275e-53	2	Slc25a4
210	5.20462e-57	0.312897	1	1	1.01677e-52	2	Taldo1
211	1.67319e-56	0.556604	0.709	0.332	3.26874e-52	2	Tuba1c
212	8.62781e-56	0.292983	1	1	1.68553e-51	2	Mif
213	1.7295e-55	0.306371	1	1	3.37874e-51	2	Srsf3
214	3.32125e-55	0.334371	1	1	6.48839e-51	2	Alyref
215	3.48521e-55	0.481001	1	0.946	6.8087e-51	2	Rhox6
216	3.58394e-55	0.295846	1	1	7.00159e-51	2	Eif4a1
217	1.50865e-54	0.396194	1	0.979	2.94729e-50	2	Ube2c
218	2.36417e-54	0.372199	1	0.981	4.61864e-50	2	Ccnb2
219	1.21759e-53	0.540562	0.997	0.86	2.37869e-49	2	Phlda2
220	4.31426e-53	0.37466	1	0.981	8.42834e-49	2	Gpx1
221	5.16599e-52	0.327455	1	0.998	1.00923e-47	2	H2afv
222	9.06874e-52	0.397436	0.995	0.939	1.77167e-47	2	Psmd3
223	1.73167e-51	0.336183	1	1	3.383e-47	2	Hnrnpab
224	2.03928e-51	0.364417	1	0.992	3.98394e-47	2	Lgals1
225	2.22322e-51	0.316442	1	0.999	4.34329e-47	2	Stip1
226	9.87914e-51	0.315705	1	0.999	1.92999e-46	2	Pabpn1
227	1.34676e-49	0.3393	1	0.991	2.63104e-45	2	Hnrnph3
228	2.40252e-49	0.41746	1	0.985	4.69356e-45	2	Aldoa
229	2.79168e-49	0.384098	1	0.953	5.45383e-45	2	Ppp1r14b
230	2.23857e-48	0.568746	0.995	0.98	4.37326e-44	2	Cox8a
231	3.48167e-48	0.33128	1	0.986	6.80179e-44	2	Asna1
232	1.20195e-47	0.392729	0.995	0.961	2.34813e-43	2	Pfdn4
233	2.38882e-47	0.482138	0.997	0.843	4.6668e-43	2	Ckb
234	1.11419e-46	0.554512	0.997	0.938	2.17668e-42	2	Cox7b
235	4.00702e-46	0.334829	1	1	7.82811e-42	2	mt-Nd2
236	9.95057e-46	0.321481	1	0.997	1.94394e-41	2	Magoh
237	2.26179e-45	0.435643	1	1	4.41864e-41	2	Hmgb2
238	1.25678e-44	0.387584	1	0.999	2.45525e-40	2	Tubb4b
239	2.73998e-44	0.297542	1	1	5.35282e-40	2	Stmn1
240	6.01485e-44	0.341954	1	0.998	1.17506e-39	2	Arl6ip1
241	3.56434e-43	0.323443	1	0.994	6.96329e-39	2	Dhx15
242	2.34435e-42	0.291942	1	0.998	4.57992e-38	2	Cdc34
243	2.76491e-42	0.343912	1	0.976	5.40153e-38	2	Tkt
244	2.17245e-41	0.291631	1	0.996	4.2441e-37	2	Dynlrb1
245	6.92891e-41	0.34272	1	0.996	1.35363e-36	2	Hnrnpdl
246	1.50758e-39	0.377806	1	0.958	2.94521e-35	2	Pou5f1
247	3.92848e-38	0.335827	1	0.992	7.67467e-34	2	Dusp9
248	5.33016e-38	0.344812	0.992	0.946	1.0413e-33	2	Anp32e
249	8.19188e-38	0.309619	1	0.978	1.60036e-33	2	Gnb2
250	4.91403e-37	0.372925	0.971	0.875	9.60005e-33	2	Cnn3
251	5.82824e-37	0.366298	0.974	0.879	1.1386e-32	2	Ppp2r1a
252	1.74454e-36	0.303007	0.997	0.994	3.40813e-32	2	Ppp1cc
253	3.25599e-35	0.331346	0.995	0.95	6.36091e-31	2	Slc25a5
254	3.36169e-35	0.344548	0.979	0.881	6.5674e-31	2	Ccnd3
255	3.88673e-35	0.29834	1	0.999	7.59312e-31	2	Pkm
256	8.8238e-35	0.444076	0.952	0.867	1.72382e-30	2	Pgam1
257	1.2735e-33	0.371582	0.997	0.884	2.48791e-29	2	Dnd1
258	2.25767e-33	0.36326	0.963	0.834	4.41059e-29	2	Eno1
259	1.23265e-32	0.373329	0.955	0.759	2.40811e-28	2	Basp1
260	4.67903e-32	0.347485	0.921	0.707	9.14095e-28	2	Fscn1
261	1.13775e-31	0.396008	0.78	0.499	2.22271e-27	2	Pdlim4
262	2.05987e-31	0.369329	0.989	0.878	4.02416e-27	2	Fdft1
263	5.21881e-30	0.336114	0.96	0.82	1.01955e-25	2	Anp32a
264	7.27004e-30	0.334847	0.974	0.928	1.42028e-25	2	Actr3
265	1.18388e-28	0.406532	0.839	0.654	2.31283e-24	2	Wfdc2
266	4.13396e-28	0.326672	0.963	0.759	8.0761e-24	2	Cd24a
267	5.27905e-28	0.431181	0.926	0.829	1.03132e-23	2	Rad21
268	1.83001e-27	0.32131	0.955	0.859	3.57511e-23	2	Cdk2ap1
269	5.99737e-27	0.295272	0.987	0.932	1.17165e-22	2	Tuba1a
270	3.69277e-26	0.34533	0.939	0.801	7.2142e-22	2	Sparc
271	2.13836e-25	0.296378	0.971	0.849	4.1775e-21	2	Idh2
272	5.82273e-25	0.322326	0.897	0.714	1.13753e-20	2	Ppp1r18
273	4.24604e-24	0.309341	0.926	0.866	8.29507e-20	2	Lonp1
274	1.28054e-23	0.379027	0.548	0.313	2.50166e-19	2	Zfp990
275	8.2443e-23	0.310065	0.606	0.359	1.61061e-18	2	Scd1
276	3.04597e-22	0.295764	0.807	0.558	5.95062e-18	2	Gjb3
277	2.1034e-21	0.292558	0.638	0.397	4.10921e-17	2	Dync1i1
278	1.74242e-20	0.323294	0.606	0.371	3.40399e-16	2	Eif3j2
279	2.01197e-20	0.29124	0.886	0.723	3.93059e-16	2	Ly6e
280	2.51951e-20	0.302589	0.939	0.85	4.92211e-16	2	Ldha
281	2.68953e-19	0.289578	0.836	0.657	5.25427e-15	2	Tpi1
282	3.7821e-19	0.305024	0.976	0.92	7.3887e-15	2	Rbm3
283	3.55323e-15	0.295131	0.474	0.296	6.94158e-11	2	Cnn2
284	4.83277e-14	0.293132	0.587	0.419	9.4413e-10	2	Mogat2
285	5.53666e-120	0.791906	1	0.971	1.08164e-115	3	Stra8
286	3.65875e-99	0.579574	1	0.97	7.14774e-95	3	Rec8
287	3.43452e-68	0.552269	1	0.956	6.70969e-64	3	Ccnd1
288	4.94823e-65	0.679697	0.957	0.74	9.66685e-61	3	Sp5
289	3.57999e-63	0.602104	0.986	0.918	6.99388e-59	3	1700013H16Rik
290	1.01597e-60	0.523421	0.962	0.792	1.98481e-56	3	Rhox7b
291	2.92439e-56	0.335373	1	0.999	5.71309e-52	3	Grcc10
292	2.57291e-53	0.473434	1	0.845	5.02644e-49	3	Taf7l
293	3.37819e-53	0.421329	1	0.918	6.59963e-49	3	Tex101
294	1.66679e-52	0.38904	1	0.973	3.25624e-48	3	Hsd17b10
295	2.32586e-52	0.609266	0.995	0.915	4.54381e-48	3	Msx1
296	5.60989e-51	0.404201	0.997	0.963	1.09595e-46	3	Bex4
297	8.26442e-51	0.485577	0.959	0.79	1.61454e-46	3	Fundc2
298	3.07349e-50	0.480437	0.913	0.689	6.00438e-46	3	Rhox7a
299	3.61298e-50	0.351944	1	0.998	7.05832e-46	3	Eif4a2
300	6.73987e-49	0.309382	0.889	0.509	1.3167e-44	3	Dmrtc2
301	3.47117e-48	0.458344	0.897	0.655	6.78128e-44	3	Xlr3b
302	9.38678e-47	0.410486	0.997	0.917	1.8338e-42	3	Ddx25
303	1.35313e-46	0.412335	0.989	0.871	2.64347e-42	3	Fmr1nb
304	1.92784e-46	0.319783	1	0.993	3.76623e-42	3	Akr1a1
305	2.34799e-45	0.468645	0.894	0.644	4.58703e-41	3	Mageb4
306	6.6142e-44	0.342993	1	0.985	1.29215e-39	3	Taf7
307	2.27121e-43	0.430743	0.954	0.862	4.43704e-39	3	Macrod1
308	2.82669e-43	0.332615	1	0.997	5.52223e-39	3	Arf5
309	3.65429e-43	0.324661	1	0.99	7.13902e-39	3	Sycp1
310	2.31743e-42	0.413801	0.943	0.814	4.52733e-38	3	Cstb
311	3.0988e-42	0.303361	0.428	0.144	6.05382e-38	3	Plin3
312	3.12781e-42	0.367846	0.967	0.845	6.11049e-38	3	Gstm5
313	1.53852e-41	0.414694	0.924	0.765	3.00565e-37	3	Metrn
314	2.32369e-41	0.302434	1	0.997	4.53956e-37	3	Bex1
315	2.35065e-41	0.392522	0.949	0.78	4.59222e-37	3	Ccnb1ip1
316	3.0105e-41	0.472406	0.892	0.674	5.88132e-37	3	Snhg11
317	5.29156e-41	0.396964	0.935	0.818	1.03376e-36	3	Glmp
318	3.91883e-40	0.375965	0.976	0.839	7.65583e-36	3	Ccdc73
319	7.29032e-40	0.422116	0.908	0.67	1.42424e-35	3	Xlr3c
320	6.69737e-39	0.369991	0.978	0.913	1.3084e-34	3	Atp6ap1
321	1.14913e-38	0.422542	0.924	0.767	2.24495e-34	3	Cspg5
322	6.25481e-38	0.387882	0.93	0.742	1.22194e-33	3	Ctsf
323	8.84039e-38	0.435538	0.875	0.614	1.72706e-33	3	1700018B24Rik
324	1.3292e-37	0.303123	0.997	0.993	2.59672e-33	3	Scaper
325	1.52105e-37	0.302595	1	0.967	2.97153e-33	3	Tsen34
326	5.95034e-37	0.356061	0.965	0.897	1.16246e-32	3	Kdelr1
327	7.96051e-37	0.309293	0.995	0.98	1.55517e-32	3	Nisch
328	1.57308e-36	0.342872	0.978	0.872	3.07316e-32	3	Slc25a23
329	5.91857e-36	0.352248	0.997	0.964	1.15625e-31	3	Rhox1
330	1.84548e-35	0.400333	0.892	0.722	3.60533e-31	3	Gprasp2
331	2.04525e-35	0.466547	0.721	0.415	3.9956e-31	3	Gm6890
332	2.32506e-35	0.326216	0.989	0.915	4.54224e-31	3	Ctsl
333	4.92273e-35	0.336452	0.986	0.936	9.61704e-31	3	Mpnd
334	1.38946e-34	0.336358	0.995	0.958	2.71446e-30	3	Fbln1
335	3.30412e-34	0.389153	0.824	0.556	6.45492e-30	3	Mgl2
336	3.30568e-34	0.31992	1	0.989	6.45798e-30	3	Id3
337	1.00793e-33	0.4695	0.583	0.291	1.9691e-29	3	Ccnd2
338	1.11326e-33	0.337306	0.992	0.91	2.17486e-29	3	Eif4g3
339	1.66618e-33	0.363341	0.921	0.785	3.25504e-29	3	Podxl2
340	3.33967e-33	0.374136	0.9	0.774	6.52438e-29	3	Serpinb6a
341	3.35315e-33	0.318576	0.978	0.926	6.55072e-29	3	Tex264
342	1.30909e-32	0.33765	0.932	0.762	2.55743e-28	3	Mboat7
343	2.01031e-32	0.339468	0.607	0.303	3.92733e-28	3	Lpp
344	2.42982e-31	0.411481	0.667	0.365	4.7469e-27	3	Eif3j2
345	3.22312e-31	0.372851	0.74	0.483	6.29669e-27	3	Slc22a17
346	4.2582e-31	0.370787	0.791	0.504	8.31882e-27	3	Xlr5a
347	6.41319e-31	0.301595	0.523	0.241	1.25288e-26	3	Nrxn1
348	9.83999e-31	0.337615	0.976	0.894	1.92234e-26	3	Erlec1
349	1.03615e-30	0.329069	0.976	0.905	2.02422e-26	3	Ptprf
350	1.7076e-30	0.314015	0.995	0.935	3.33597e-26	3	Ucp2
351	3.31563e-29	0.336624	0.927	0.787	6.47741e-25	3	Akap17b
352	3.85395e-29	0.343919	0.957	0.907	7.52907e-25	3	Rhox2a
353	9.61662e-29	0.337758	0.878	0.683	1.8787e-24	3	Tmem205
354	1.11178e-28	0.314253	0.995	0.985	2.17196e-24	3	Id1
355	3.52749e-28	0.323114	0.954	0.857	6.89131e-24	3	Igbp1
356	4.45895e-28	0.31877	0.691	0.411	8.71101e-24	3	Tcn2
357	8.76808e-28	0.30147	0.943	0.866	1.71293e-23	3	Cd81
358	1.0594e-27	0.301807	0.935	0.817	2.06964e-23	3	Cuedc2
359	1.31042e-27	0.347999	0.913	0.818	2.56003e-23	3	Cd63
360	5.12915e-27	0.339243	0.78	0.529	1.00203e-22	3	Gab3
361	5.56688e-27	0.369122	0.694	0.45	1.08755e-22	3	Cib2
362	5.81332e-27	0.302955	0.55	0.287	1.13569e-22	3	Tspan6
363	6.05688e-27	0.327047	0.775	0.52	1.18327e-22	3	Xlr3a
364	6.49808e-27	0.324918	0.531	0.274	1.26947e-22	3	Gstt3
365	1.32159e-26	0.29677	0.547	0.286	2.58186e-22	3	Agbl2
366	4.07905e-26	0.297973	0.686	0.413	7.96884e-22	3	Ilvbl
367	7.60899e-26	0.317873	0.846	0.696	1.48649e-21	3	Phkg2
368	1.51041e-25	0.328628	0.875	0.71	2.95073e-21	3	C8g
369	2.56863e-25	0.341464	0.837	0.65	5.01808e-21	3	Rpl10l
370	4.28057e-25	0.306665	0.932	0.789	8.36252e-21	3	Lrif1
371	4.42438e-25	0.39459	0.762	0.549	8.64346e-21	3	Gtsf1
372	1.26798e-24	0.317451	0.808	0.625	2.47712e-20	3	Zbtb32
373	1.96831e-24	0.390812	0.583	0.336	3.8453e-20	3	Xlr5c
374	1.03553e-23	0.324834	0.778	0.55	2.02302e-19	3	Zfp30
375	1.17801e-23	0.303486	0.927	0.798	2.30136e-19	3	Sertad3
376	1.74819e-23	0.374512	0.873	0.748	3.41526e-19	3	Bex2
377	2.5218e-23	0.340095	0.759	0.554	4.92658e-19	3	Clstn1
378	8.23527e-23	0.309496	0.892	0.785	1.60884e-18	3	Sdr39u1
379	1.17292e-22	0.313908	0.618	0.38	2.29141e-18	3	Zfp235
380	1.93986e-22	0.33091	0.564	0.311	3.78972e-18	3	Zfp990
381	2.29612e-20	0.316497	0.734	0.561	4.48569e-16	3	Nup62cl
382	1.81858e-19	0.325278	0.634	0.436	3.55278e-15	3	Kif5c
383	8.18293e-19	0.296252	0.78	0.662	1.59862e-14	3	Igfbp2
384	1.8136e-18	0.304908	0.775	0.644	3.54305e-14	3	Pnck
385	9.17358e-123	0.60291	1	1	1.79215e-118	4	Anp32b
386	1.14316e-121	1.15096	1	0.986	2.23327e-117	4	Cks2
387	3.97503e-106	0.663257	1	1	7.76563e-102	4	Hmgn1
388	1.29402e-105	0.876392	1	0.964	2.528e-101	4	Cenpa
389	9.59052e-105	0.574486	1	1	1.8736e-100	4	Set
390	1.29675e-103	1.36206	0.983	0.63	2.53333e-99	4	Ccnb1
391	5.79775e-101	0.511857	1	1	1.13265e-96	4	Srsf3
392	9.37745e-100	0.568933	1	0.996	1.83198e-95	4	Odc1
393	1.81481e-97	0.777859	1	0.996	3.5454e-93	4	mt-Nd4l
394	1.79294e-92	0.556595	1	0.982	3.50269e-88	4	Ccnb2
395	3.04592e-89	0.530352	1	1	5.95051e-85	4	Ranbp1
396	7.83423e-89	0.802244	1	0.998	1.5305e-84	4	Arl6ip1
397	3.94935e-88	0.60349	1	0.998	7.71546e-84	4	U2af1
398	6.15024e-86	0.807389	1	0.98	1.20151e-81	4	Ube2c
399	1.89858e-85	0.562124	1	0.998	3.70907e-81	4	Hmgn2
400	9.64373e-85	0.691472	0.997	0.932	1.884e-80	4	mt-Atp8
401	1.80668e-84	0.70138	0.944	0.482	3.52954e-80	4	Tcl1
402	8.76073e-83	0.698578	1	1	1.7115e-78	4	Hmgb2
403	8.99534e-83	0.686626	0.997	0.903	1.75733e-78	4	Ddx39
404	4.58049e-82	0.600315	1	0.978	8.94845e-78	4	Phb
405	7.97521e-81	0.860976	1	0.999	1.55804e-76	4	Cenpf
406	7.49692e-80	0.562251	1	1	1.4646e-75	4	Actg1
407	5.69653e-79	0.718518	0.964	0.566	1.11287e-74	4	AY036118
408	6.18563e-79	0.615602	1	0.949	1.20843e-74	4	G3bp1
409	2.10614e-76	0.614044	1	0.996	4.11456e-72	4	Hnrnpa3
410	1.35839e-75	0.948288	0.828	0.378	2.65376e-71	4	Gm42047
411	6.65769e-75	0.537929	1	1	1.30065e-70	4	Ube2s
412	8.23768e-74	0.584449	0.663	0.217	1.60931e-69	4	Nanog
413	1.99254e-73	0.68337	0.809	0.331	3.89264e-69	4	Tuba1c
414	2.16354e-71	0.497043	1	1	4.2267e-67	4	Ybx1
415	2.33423e-71	0.775295	0.983	0.632	4.56016e-67	4	Calcoco2
416	2.319e-70	0.643367	1	1	4.53041e-66	4	Uba52
417	2.49909e-70	0.521764	1	0.995	4.88221e-66	4	Lyar
418	5.63273e-70	0.602349	1	0.955	1.10041e-65	4	Ifitm3
419	1.00601e-69	0.508257	1	0.996	1.96533e-65	4	Hnrnpdl
420	1.16161e-69	0.495333	1	0.958	2.26933e-65	4	Nudt4
421	8.39372e-69	0.634879	0.987	0.787	1.6398e-64	4	Pdpn
422	4.00731e-68	0.724643	0.977	0.688	7.82869e-64	4	Runx1t1
423	7.57862e-68	0.584965	1	0.911	1.48056e-63	4	Emb
424	8.61735e-67	0.762761	0.977	0.826	1.68348e-62	4	Rad21
425	2.49103e-65	1.00287	0.898	0.595	4.86648e-61	4	Nusap1
426	1.32337e-64	0.711946	0.997	0.953	2.58534e-60	4	Gm26917
427	1.48547e-64	0.499745	1	1	2.90201e-60	4	Gm10076
428	2.9701e-64	0.842156	0.983	0.805	5.80239e-60	4	Mki67
429	3.43743e-64	0.63634	0.904	0.518	6.71537e-60	4	Dppa2
430	5.75659e-64	0.563217	1	0.948	1.12461e-59	4	Msh6
431	6.99466e-64	0.517739	1	0.96	1.36648e-59	4	Rest
432	3.79806e-62	0.534858	0.954	0.658	7.41988e-58	4	Ppp2cb
433	3.99355e-62	0.540108	1	0.979	7.8018e-58	4	Epcam
434	1.11293e-61	0.702442	0.983	0.849	2.17422e-57	4	Insig1
435	4.01597e-61	0.716725	0.97	0.798	7.84561e-57	4	Ccna2
436	2.09209e-59	0.615661	0.914	0.554	4.08711e-55	4	Gjb3
437	2.68472e-59	0.663912	0.957	0.783	5.24488e-55	4	Kif20a
438	5.44161e-59	0.505084	0.634	0.229	1.06307e-54	4	Cd59a
439	1.30525e-58	0.529722	0.99	0.961	2.54995e-54	4	Suz12
440	2.06974e-58	0.977863	0.96	0.816	4.04344e-54	4	Kpna2
441	2.20827e-58	0.499764	1	0.993	4.31408e-54	4	Jpt1
442	2.24187e-58	0.657806	0.964	0.758	4.37972e-54	4	Pim1
443	1.7735e-57	0.55479	0.993	0.908	3.4647e-53	4	Txn1
444	2.7134e-57	0.629397	1	0.94	5.3009e-53	4	Cox7b
445	1.34414e-55	0.690213	0.99	0.864	2.62591e-51	4	Phlda2
446	5.37745e-55	0.692838	0.967	0.824	1.05054e-50	4	Bub3
447	7.45786e-54	0.584483	0.931	0.659	1.45697e-49	4	Txnrd1
448	1.28639e-53	0.605438	0.96	0.802	2.51309e-49	4	Tet1
449	7.99555e-51	0.564395	0.997	0.955	1.56201e-46	4	Hmgcr
450	1.90272e-50	0.557632	0.647	0.272	3.71715e-46	4	1700019D03Rik
451	1.69384e-49	0.500874	0.901	0.596	3.30909e-45	4	Pdlim1
452	2.19181e-49	0.664005	0.769	0.452	4.28192e-45	4	Dancr
453	2.57166e-49	1.01043	0.95	0.879	5.024e-45	4	Cdc20
454	8.51486e-49	0.578597	0.789	0.403	1.66346e-44	4	Akap12
455	7.90356e-48	0.739822	0.729	0.392	1.54404e-43	4	L1td1
456	2.34426e-47	0.500322	0.941	0.733	4.57974e-43	4	Cdc27
457	5.34981e-46	0.593937	0.954	0.764	1.04514e-41	4	Basp1
458	2.69142e-45	0.554057	0.964	0.748	5.25796e-41	4	Tdh
459	3.95976e-45	0.527495	0.97	0.767	7.73579e-41	4	Trp53
460	6.27147e-45	0.573262	0.99	0.848	1.22519e-40	4	Ckb
461	1.6812e-44	0.700813	0.838	0.56	3.2844e-40	4	Msmo1
462	1.32212e-43	0.61116	0.875	0.577	2.58289e-39	4	Tfap2c
463	2.1746e-43	0.502968	0.881	0.636	4.24829e-39	4	Six4
464	4.92689e-43	0.536255	0.98	0.866	9.62517e-39	4	Pgam1
465	4.99459e-43	0.506207	0.987	0.921	9.75744e-39	4	Rbm3
466	2.27876e-42	0.515902	0.934	0.766	4.45179e-38	4	Arhgap19
467	5.28853e-42	0.853248	0.686	0.356	1.03317e-37	4	Mt2
468	1.23373e-39	0.561459	0.548	0.23	2.41021e-35	4	Hist1h2bc
469	2.20567e-39	0.496967	0.898	0.689	4.309e-35	4	Phf19
470	7.07853e-39	0.50859	0.802	0.504	1.38286e-34	4	Pdlim4
471	1.82934e-38	0.710892	0.713	0.394	3.57381e-34	4	Plk1
472	6.75094e-38	0.557087	1	0.98	1.31886e-33	4	Cox8a
473	5.63824e-37	0.531366	0.957	0.88	1.10149e-32	4	Rpgrip1
474	1.74064e-36	0.53972	0.931	0.808	3.40052e-32	4	Sqle
475	9.44029e-32	0.506389	0.693	0.396	1.84426e-27	4	Snhg4
476	1.05667e-31	0.552628	0.884	0.668	2.06431e-27	4	Aspm
477	2.50012e-30	0.645225	0.957	0.888	4.88424e-26	4	Incenp
478	1.32574e-29	0.707939	0.663	0.425	2.58997e-25	4	Aurka
479	1.18039e-27	0.680225	0.924	0.886	2.30601e-23	4	Kif11
480	1.30093e-25	0.535967	0.868	0.736	2.5415e-21	4	Trim59
481	6.48731e-24	0.577386	0.931	0.9	1.26736e-19	4	Tpx2
482	5.80151e-17	0.515597	0.967	0.94	1.13338e-12	4	Mis18bp1
483	1.20817e-12	0.511491	0.822	0.783	2.36029e-08	4	Hmmr
484	3.09063e-09	0.634826	0.842	0.836	6.03785e-05	4	Prc1
485	0	1.98712	0.969	0.116	0	5	Rad51ap2
486	0	1.64394	0.82	0.057	0	5	Hist1h2aa
487	0	1.57493	0.99	0.147	0	5	Ccdc36
488	0	1.46485	0.969	0.129	0	5	Majin
489	3.6926e-300	1.81804	0.973	0.145	7.21387e-296	5	H2-Ab1
490	1.14054e-258	1.66114	0.983	0.203	2.22816e-254	5	Rad21l
491	2.32162e-241	2.19833	1	0.272	4.53551e-237	5	Prdm9
492	1.20113e-240	1.25202	0.956	0.187	2.34653e-236	5	Slc22a21
493	1.73729e-230	1.59149	0.98	0.242	3.39397e-226	5	Msh5
494	1.05468e-216	1.62216	0.997	0.262	2.06042e-212	5	Lypd4
495	2.11419e-207	1.47489	0.963	0.274	4.13028e-203	5	Lamb2
496	3.97895e-207	1.52037	0.976	0.301	7.77328e-203	5	Eaf2
497	2.23702e-206	1.33774	0.932	0.227	4.37025e-202	5	Phyhipl
498	1.51025e-201	1.24199	0.915	0.188	2.95043e-197	5	Tro
499	2.55265e-199	1.46258	0.99	0.326	4.98685e-195	5	Abhd18
500	1.26429e-198	1.61329	0.976	0.314	2.46991e-194	5	BC051142
501	3.06893e-197	1.74876	0.997	0.409	5.99546e-193	5	Mlf1
502	4.03188e-196	1.66929	0.98	0.344	7.87668e-192	5	Meiob
503	1.27469e-195	1.50243	0.983	0.339	2.49023e-191	5	Tesmin
504	1.39616e-192	1.39052	0.963	0.298	2.72754e-188	5	Zcwpw2
505	1.07352e-191	1.73435	0.997	0.434	2.09722e-187	5	Ppfibp1
506	1.84221e-191	1.20774	0.942	0.259	3.59893e-187	5	Tc2n
507	1.04698e-189	1.79347	0.993	0.43	2.04539e-185	5	Terb1
508	4.26954e-188	1.55346	0.918	0.246	8.34097e-184	5	Hist1h2an
509	1.61943e-187	1.78765	1	0.502	3.16373e-183	5	Ccne2
510	1.96761e-187	2.28689	1	0.541	3.84393e-183	5	H2-D1
511	7.83802e-185	1.94025	1	0.511	1.53124e-180	5	Spdya
512	7.59096e-184	1.50573	1	0.498	1.48297e-179	5	Ddb2
513	8.4193e-181	1.77028	1	0.61	1.64479e-176	5	Syt14
514	9.23372e-180	1.80107	1	0.576	1.8039e-175	5	Inca1
515	1.15837e-178	1.73822	1	0.508	2.263e-174	5	Dmrtc2
516	8.67959e-177	1.29237	0.952	0.296	1.69565e-172	5	Shoc1
517	5.63802e-175	1.94189	1	0.932	1.10144e-170	5	M1ap
518	1.21088e-174	1.4372	0.99	0.468	2.36558e-170	5	Cux1
519	4.87463e-174	2.07506	1	0.733	9.52307e-170	5	H2-K1
520	1.59203e-173	1.57707	1	0.706	3.11019e-169	5	Haus8
521	1.97813e-173	1.36305	1	1	3.86448e-169	5	Smc1b
522	7.01722e-173	1.32993	1	0.998	1.37088e-168	5	Esco2
523	3.1589e-172	1.64342	1	0.591	6.17123e-168	5	Figla
524	1.15205e-171	1.62845	1	0.753	2.25065e-167	5	Pbx3
525	1.85701e-171	1.54528	0.997	0.605	3.62786e-167	5	Dmc1
526	2.72532e-171	1.51817	1	0.986	5.32419e-167	5	Sycp3
527	3.45611e-170	1.37538	1	0.972	6.75186e-166	5	Tex12
528	1.43238e-169	1.21412	1	0.998	2.79831e-165	5	Arpc1a
529	5.35643e-169	1.35404	1	0.975	1.04643e-164	5	Uba6
530	1.84379e-168	1.31821	1	0.995	3.60202e-164	5	Pigp
531	4.01848e-168	1.44365	0.997	0.598	7.85051e-164	5	Rnaset2b
532	6.38546e-168	1.39622	0.997	0.606	1.24746e-163	5	Rnaset2a
533	6.74977e-168	1.37251	0.946	0.302	1.31863e-163	5	Tktl1
534	8.60656e-168	1.25353	1	0.998	1.68138e-163	5	Med21
535	1.44894e-165	1.34987	1	0.79	2.83064e-161	5	Pgm2l1
536	1.45257e-165	1.34555	1	0.994	2.83775e-161	5	Selenok
537	6.14234e-165	1.44112	0.997	0.602	1.19997e-160	5	Acss2
538	8.85302e-165	1.25851	1	0.906	1.72953e-160	5	Ankhd1
539	2.88404e-164	1.32086	1	0.966	5.63426e-160	5	Tpgs2
540	3.73195e-164	1.35312	0.99	0.583	7.29073e-160	5	Chid1
541	4.89811e-164	1.1832	1	0.983	9.56894e-160	5	Dnajb11
542	1.0707e-163	1.3688	1	0.901	2.09171e-159	5	Hfm1
543	1.39203e-163	1.29297	1	0.696	2.71948e-159	5	Ecsit
544	6.40027e-163	1.34801	1	0.705	1.25036e-158	5	Adarb1
545	8.42922e-163	1.1838	1	0.977	1.64673e-158	5	Vps29
546	8.84721e-163	1.31915	1	0.869	1.72839e-158	5	Eif1ad
547	4.1979e-162	1.25385	1	0.993	8.20102e-158	5	Arhgap5
548	4.20842e-162	1.27886	1	0.739	8.22158e-158	5	Cdip1
549	9.18728e-162	1.30256	1	0.831	1.79483e-157	5	Asf1b
550	3.95523e-161	1.34808	0.997	0.66	7.72695e-157	5	Crebrf
551	2.64597e-160	1.26554	1	0.81	5.16916e-156	5	Npat
552	4.17176e-160	1.24443	1	0.791	8.14996e-156	5	Mdc1
553	8.3095e-160	1.33215	1	0.865	1.62334e-155	5	Nfat5
554	1.02265e-159	1.24004	0.997	0.889	1.99785e-155	5	Dazap2
555	1.41765e-159	1.6898	0.986	0.665	2.76951e-155	5	Xlr4c
556	1.41769e-158	1.31497	0.993	0.573	2.76961e-154	5	Zfp672
557	2.62089e-158	1.38979	1	0.771	5.12017e-154	5	Cyld
558	8.86188e-158	1.30016	1	0.778	1.73126e-153	5	Acer3
559	6.81382e-157	1.67326	0.99	0.743	1.33115e-152	5	Xlr4a
560	8.18533e-157	1.27561	1	0.696	1.59909e-152	5	Tex11
561	9.08112e-157	1.3384	1	0.67	1.77409e-152	5	Ugt8a
562	5.77969e-156	1.70498	0.983	0.519	1.12912e-151	5	Hist1h1a
563	2.17311e-155	1.23413	0.983	0.514	4.24538e-151	5	Rel
564	2.21788e-155	1.43717	0.997	0.549	4.33285e-151	5	Hist1h4d
565	4.4733e-155	1.31726	1	0.756	8.73904e-151	5	Ccdc18
566	1.89764e-154	1.25936	1	0.92	3.70723e-150	5	Tex101
567	4.89081e-154	1.22543	0.997	0.748	9.5547e-150	5	Spryd7
568	2.756e-153	1.23959	0.997	0.759	5.38412e-149	5	Atf7ip2
569	5.21093e-153	1.20733	1	0.895	1.01801e-148	5	Meioc
570	2.70864e-152	1.31073	0.993	0.81	5.29159e-148	5	Iqsec1
571	3.94254e-152	1.62677	0.98	0.69	7.70215e-148	5	Xlr4b
572	3.21691e-151	1.23999	0.993	0.73	6.28455e-147	5	Paf1
573	1.18095e-150	1.37622	1	0.849	2.30711e-146	5	Taf7l
574	6.51583e-148	1.2296	0.993	0.516	1.27293e-143	5	Pwwp3b
575	8.07184e-148	1.34652	0.973	0.467	1.57691e-143	5	Rhox13
576	2.1025e-147	1.51363	1	0.707	4.10745e-143	5	Sycp2
577	6.15386e-147	1.22882	0.993	0.633	1.20222e-142	5	Kif1b
578	2.43407e-146	1.34135	1	0.892	4.75519e-142	5	Syce3
579	4.71772e-145	1.19595	0.993	0.543	9.21655e-141	5	4930524B15Rik
580	1.15432e-142	1.27809	0.98	0.53	2.25508e-138	5	Dip2c
581	7.60869e-142	1.27098	0.98	0.54	1.48643e-137	5	Tex16
582	2.19558e-140	1.51392	0.997	0.737	4.28928e-136	5	Hist1h1e
583	2.67069e-130	1.22725	0.986	0.71	5.21746e-126	5	Unc13b
584	1.10881e-118	1.54403	0.98	0.859	2.16617e-114	5	Hist1h2ae
585	5.98652e-255	0.881704	0.72	0.052	1.16953e-250	6	E2f8
586	3.17057e-244	0.877951	0.626	0.037	6.19402e-240	6	Hist2h2ac
587	1.74948e-208	1.24863	0.886	0.145	3.41778e-204	6	Pclaf
588	3.17618e-155	1.1514	0.772	0.146	6.20499e-151	6	Hist1h3b
589	7.2701e-147	1.08488	0.947	0.277	1.42029e-142	6	Tk1
590	9.0132e-147	2.56427	0.996	0.693	1.76082e-142	6	Hist1h1b
591	1.83697e-142	1.29166	1	0.964	3.5887e-138	6	Pcna
592	1.1874e-141	1.33974	0.976	0.358	2.31971e-137	6	Hist1h1d
593	1.40811e-141	1.50086	0.996	0.616	2.75089e-137	6	Rrm2
594	2.49095e-134	2.59335	1	0.944	4.86633e-130	6	Hist1h2ap
595	6.34285e-134	1.15697	1	0.962	1.23914e-129	6	Mcm6
596	1.17851e-131	1.32155	0.992	0.535	2.30233e-127	6	Fbxo5
597	8.50673e-128	0.945639	0.72	0.146	1.66187e-123	6	Hist2h2aa1
598	2.64148e-125	1.96375	1	0.86	5.16039e-121	6	Hist1h2ae
599	3.64434e-125	1.0547	1	0.928	7.11959e-121	6	Gmnn
600	4.36513e-125	1.04527	1	0.981	8.52771e-121	6	Mcm3
601	8.3085e-121	0.916382	1	0.997	1.62315e-116	6	Dek
602	1.03416e-120	0.841274	1	0.998	2.02033e-116	6	Dut
603	2.23772e-120	1.00289	1	0.934	4.37161e-116	6	Mcm7
604	3.41466e-119	1.36046	0.992	0.526	6.67088e-115	6	Hist1h1a
605	3.79679e-119	1.34353	0.992	0.721	7.41742e-115	6	Ung
606	2.85206e-118	0.943277	1	0.996	5.57178e-114	6	Slbp
607	1.45919e-116	1.49983	1	0.741	2.85067e-112	6	Hist1h1e
608	5.04943e-114	1.02389	1	0.897	9.86457e-110	6	Prim1
609	1.74886e-113	1.00063	0.992	0.739	3.41657e-109	6	Tyms
610	3.07006e-113	1.04015	0.988	0.659	5.99767e-109	6	Wee1
611	1.97783e-112	1.01377	1	0.742	3.8639e-108	6	Wdhd1
612	2.30787e-112	0.950046	0.996	0.864	4.50865e-108	6	Dnajc9
613	2.62399e-109	0.941736	0.935	0.427	5.12622e-105	6	Dscc1
614	4.30276e-106	0.687675	1	1	8.40588e-102	6	Ranbp1
615	2.60114e-105	0.881078	1	0.876	5.08159e-101	6	Mcm2
616	4.54703e-105	1.13927	1	0.966	8.88309e-101	6	Top2a
617	1.22725e-104	1.23321	0.894	0.357	2.39756e-100	6	Hist1h3c
618	2.08665e-104	0.944663	0.996	0.865	4.07649e-100	6	Mcm4
619	7.56518e-102	1.08941	1	0.919	1.47793e-97	6	Tuba1b
620	1.84e-101	0.915135	0.988	0.851	3.59463e-97	6	Rrm1
621	3.088e-101	0.709824	1	1	6.03271e-97	6	Tubb5
622	2.76167e-100	0.803962	1	0.913	5.3952e-96	6	Nxt1
623	8.9909e-100	0.944413	0.984	0.639	1.75646e-95	6	Rbm44
624	6.75449e-99	0.982153	0.898	0.344	1.31956e-94	6	Hist1h1c
625	2.02388e-98	0.889947	1	0.875	3.95384e-94	6	Orc6
626	9.08584e-97	0.751178	1	0.976	1.77501e-92	6	Ezh2
627	1.4502e-96	0.701448	1	1	2.8331e-92	6	Stmn1
628	5.22022e-96	0.921642	0.988	0.744	1.01982e-91	6	Wdr76
629	9.90625e-95	0.73681	1	0.949	1.93528e-90	6	Cbx5
630	2.17132e-93	0.765331	0.992	0.915	4.24189e-89	6	Ppil1
631	9.41967e-93	0.739905	1	0.894	1.84023e-88	6	Fen1
632	5.64642e-92	0.799536	1	0.996	1.10308e-87	6	Hnrnpa3
633	2.66641e-90	0.848257	0.996	0.799	5.20909e-86	6	Ccna2
634	4.2606e-90	0.872858	1	0.934	8.32351e-86	6	H2afx
635	2.31395e-89	0.805871	0.967	0.61	4.52053e-85	6	Dna2
636	3.88225e-89	0.779951	0.984	0.785	7.58436e-85	6	Rfc2
637	4.81259e-89	0.772213	1	0.949	9.40188e-85	6	Msh6
638	6.97241e-89	0.750791	1	0.925	1.36213e-84	6	A430005L14Rik
639	8.66593e-89	0.812082	0.846	0.262	1.69298e-84	6	Hist1h2an
640	9.86176e-89	0.88949	1	0.886	1.92659e-84	6	Incenp
641	1.07683e-88	0.806665	1	0.991	2.1037e-84	6	Nasp
642	1.52848e-88	0.819139	0.996	0.723	2.98604e-84	6	E2f1
643	4.30058e-88	0.863595	0.955	0.581	8.40161e-84	6	Rad51ap1
644	1.6691e-87	1.0121	0.967	0.558	3.26075e-83	6	Hist1h4d
645	2.95785e-87	0.840079	0.988	0.646	5.77845e-83	6	Dhfr
646	5.66252e-86	0.936108	0.919	0.458	1.10623e-81	6	Cdca7
647	1.35093e-85	0.93801	0.992	0.824	2.63918e-81	6	Prc1
648	3.17177e-82	0.726438	1	0.978	6.19636e-78	6	Nolc1
649	8.26802e-81	0.688325	1	0.9	1.61524e-76	6	Rfc5
650	1.91771e-80	0.815491	0.984	0.653	3.74643e-76	6	Cdc25a
651	3.24867e-79	0.697799	0.996	0.955	6.34661e-75	6	Rfc3
652	2.99147e-78	0.721868	1	0.941	5.84415e-74	6	Usp1
653	5.36213e-78	0.791259	0.955	0.556	1.04755e-73	6	Cdc45
654	7.37706e-78	0.707454	0.996	0.934	1.44118e-73	6	Clspn
655	1.40584e-77	0.863618	0.98	0.746	2.74645e-73	6	Brca1
656	1.46036e-77	0.732968	0.996	0.776	2.85295e-73	6	Chek1
657	2.31864e-77	0.757536	0.98	0.789	4.5297e-73	6	Exo1
658	2.02008e-75	0.694055	0.992	0.838	3.94643e-71	6	Cdk1
659	2.81254e-75	0.73236	1	0.934	5.49457e-71	6	Mcm5
660	8.54779e-75	0.716273	0.967	0.659	1.6699e-70	6	Shmt1
661	3.13136e-74	0.870453	1	0.981	6.11743e-70	6	Cox8a
662	2.10439e-73	0.692532	0.992	0.772	4.11114e-69	6	Chaf1a
663	3.34666e-73	0.678746	0.98	0.764	6.53803e-69	6	Rpa1
664	4.18492e-73	0.708271	0.911	0.467	8.17567e-69	6	Chaf1b
665	5.60123e-73	0.84555	0.854	0.393	1.09426e-68	6	Hist1h3e
666	1.35517e-72	0.930875	0.923	0.689	2.64746e-68	6	Cdt1
667	4.72045e-71	0.773164	0.87	0.428	9.22187e-67	6	Hist1h2bj
668	5.20765e-71	0.691345	0.866	0.431	1.01737e-66	6	Pask
669	8.17092e-71	0.715743	0.943	0.654	1.59627e-66	6	Ubr7
670	1.74625e-70	0.835516	1	0.832	3.41147e-66	6	Tuba3a
671	2.71323e-70	0.684188	0.955	0.607	5.30057e-66	6	Ncaph
672	2.78135e-70	0.760407	1	0.866	5.43365e-66	6	Pgam1
673	2.35525e-68	0.74569	1	0.921	4.60122e-64	6	Rbm3
674	8.23277e-67	0.706776	0.955	0.734	1.60835e-62	6	Rnf168
675	1.13365e-66	0.700176	1	0.909	2.21471e-62	6	Txn1
676	1.24209e-66	0.6889	1	0.981	2.42656e-62	6	Rhox9
677	8.33825e-66	0.672956	0.711	0.255	1.62896e-61	6	Hist1h2bm
678	1.29366e-65	0.720674	0.951	0.696	2.52729e-61	6	Ptbp1
679	2.75984e-63	0.696394	1	0.827	5.39163e-59	6	Rad21
680	3.17709e-63	0.810823	0.992	0.807	6.20677e-59	6	Mki67
681	3.47126e-60	0.70894	0.573	0.175	6.78146e-56	6	Hist1h2bb
682	2.43329e-54	0.68742	1	0.941	4.75367e-50	6	Cox7b
683	2.57223e-53	0.678676	0.988	0.76	5.02512e-49	6	Pim1
684	7.65708e-33	0.67617	0.695	0.361	1.49589e-28	6	Mt2
685	4.94147e-124	1.19329	0.947	0.278	9.65365e-120	7	Lypd4
686	1.33962e-110	0.951549	0.757	0.177	2.61708e-106	7	Tchh
687	3.487e-99	1.10902	0.996	0.516	6.8122e-95	7	Dmrtc2
688	3.02815e-96	0.896005	1	0.994	5.91579e-92	7	Selenok
689	1.34521e-92	0.702687	1	0.998	2.628e-88	7	Iqcb1
690	1.0592e-91	0.707008	1	1	2.06925e-87	7	Mphosph8
691	5.44397e-91	0.835721	0.774	0.211	1.06353e-86	7	Tro
692	1.75495e-88	0.803388	1	0.987	3.42847e-84	7	Sycp3
693	1.51408e-87	0.905352	0.979	0.551	2.9579e-83	7	4930524B15Rik
694	2.31802e-87	0.621434	1	1	4.52849e-83	7	Kdm5a
695	7.05559e-87	0.623984	1	1	1.37838e-82	7	Ttc3
696	5.7007e-86	0.656095	1	1	1.11369e-81	7	Smc1b
697	6.7581e-85	0.650795	1	0.993	1.32026e-80	7	Arhgap5
698	7.65333e-85	0.622317	1	1	1.49515e-80	7	Snu13
699	2.69789e-84	0.627172	1	0.998	5.2706e-80	7	Arpc1a
700	4.08822e-82	0.87492	0.988	0.747	7.98675e-78	7	Xlr4a
701	1.16314e-81	0.684432	1	0.987	2.27231e-77	7	Rbmx2
702	2.38381e-80	0.662863	1	0.933	4.657e-76	7	M1ap
703	8.79835e-80	0.695034	1	0.975	1.71885e-75	7	Uba6
704	2.94714e-79	0.697349	1	0.972	5.75752e-75	7	Tex12
705	1.27162e-78	0.873465	0.971	0.695	2.48424e-74	7	Xlr4b
706	5.55594e-78	0.748431	1	0.737	1.08541e-73	7	H2-K1
707	5.27965e-77	0.854832	0.971	0.671	1.03143e-72	7	Xlr4c
708	1.24594e-76	0.588001	1	0.998	2.43407e-72	7	Esco2
709	1.30123e-76	0.708432	1	0.953	2.54209e-72	7	Ccdc25
710	1.34771e-76	0.618445	1	0.998	2.63289e-72	7	Med21
711	3.59769e-76	0.759627	0.905	0.394	7.02844e-72	7	Afmid
712	4.56839e-76	0.68024	1	0.949	8.9248e-72	7	Pde6d
713	5.66946e-75	0.714205	1	0.775	1.10759e-70	7	Cyld
714	1.9387e-74	0.609016	1	0.979	3.78745e-70	7	Syce1
715	2.02171e-74	0.660074	0.947	0.523	3.94962e-70	7	Spdya
716	1.2524e-73	0.702536	0.955	0.514	2.44669e-69	7	Ccne2
717	1.30188e-73	0.747283	1	0.868	2.54335e-69	7	Nfat5
718	2.25524e-73	0.72398	0.984	0.872	4.40584e-69	7	Eif1ad
719	2.73126e-73	0.762655	1	0.922	5.33578e-69	7	Tex101
720	2.86069e-73	0.654103	0.934	0.444	5.58865e-69	7	Terb1
721	8.40105e-73	0.615005	1	0.955	1.64123e-68	7	Stx12
722	1.87564e-72	0.664993	0.984	0.712	3.66424e-68	7	Haus8
723	8.51854e-72	0.642348	0.971	0.551	1.66418e-67	7	H2-D1
724	8.53618e-72	0.694109	0.975	0.585	1.66763e-67	7	Inca1
725	2.73287e-71	0.740034	0.963	0.614	5.33894e-67	7	Dmc1
726	5.90493e-71	0.650666	1	0.941	1.15359e-66	7	Synj2bp
727	2.75595e-70	0.757636	0.971	0.836	5.38403e-66	7	Asf1b
728	3.93511e-70	0.681175	0.996	0.94	7.68763e-66	7	Rbpms2
729	1.31932e-69	0.587479	1	0.983	2.57743e-65	7	Sdhc
730	1.86008e-69	0.571949	1	0.974	3.63385e-65	7	Tmem59
731	1.09489e-68	0.597364	1	0.954	2.13897e-64	7	Hdgfl2
732	7.76853e-68	0.642457	0.704	0.223	1.51766e-63	7	4933427D06Rik
733	1.09413e-66	0.572657	1	0.958	2.13749e-62	7	Med7
734	2.06273e-65	0.557338	1	0.994	4.02975e-61	7	Hccs
735	7.55508e-65	0.653833	1	0.897	1.47596e-60	7	Meioc
736	9.81227e-65	0.685772	0.848	0.408	1.91693e-60	7	Il11ra1
737	1.49242e-64	0.625482	0.984	0.756	2.9156e-60	7	Slc25a17
738	2.17063e-64	0.611083	0.975	0.759	4.24054e-60	7	Pbx3
739	1.07754e-63	0.598605	1	0.926	2.10508e-59	7	Dcps
740	1.43724e-63	0.557523	1	0.983	2.80779e-59	7	Dnajb11
741	2.73724e-63	0.592587	0.959	0.62	5.34747e-59	7	Syt14
742	3.78067e-63	0.715788	0.893	0.514	7.38592e-59	7	Ddb2
743	7.12066e-63	0.602516	1	0.962	1.39109e-58	7	Gpat2
744	2.63953e-62	0.800205	1	0.92	5.15659e-58	7	1700013H16Rik
745	9.18994e-62	0.612116	0.992	0.912	1.79535e-57	7	Srbd1
746	3.12482e-61	0.707228	1	0.972	6.10465e-57	7	Stra8
747	3.34877e-61	0.657429	0.992	0.869	6.54216e-57	7	Cdkn2a
748	9.76059e-60	0.56878	1	0.915	1.90683e-55	7	Pttg1ip
749	5.26238e-59	0.669016	0.996	0.843	1.02806e-54	7	Ccdc73
750	6.6469e-59	0.748402	1	0.851	1.29854e-54	7	Taf7l
751	2.44225e-58	0.591071	0.823	0.337	4.77118e-54	7	BC051142
752	2.62574e-58	0.561446	0.992	0.87	5.12964e-54	7	Cbwd1
753	4.91336e-57	0.626703	0.979	0.702	9.59873e-53	7	Tex11
754	8.25564e-57	0.594285	0.959	0.679	1.61282e-52	7	Ugt8a
755	3.57775e-56	0.560782	0.988	0.87	6.9895e-52	7	Rnf20
756	1.21188e-55	0.587223	0.979	0.815	2.36754e-51	7	Npat
757	1.64901e-55	0.569883	0.996	0.921	3.2215e-51	7	Sec22b
758	6.66783e-55	0.619246	0.971	0.762	1.30263e-50	7	Ccdc18
759	7.81661e-55	0.618848	0.909	0.631	1.52705e-50	7	Fam83g
760	8.31584e-54	0.585969	0.971	0.78	1.62458e-49	7	Cenpk
761	3.06042e-53	0.560301	0.967	0.745	5.97884e-49	7	Cdip1
762	3.14678e-53	0.611957	0.774	0.353	6.14755e-49	7	Gripap1
763	9.7686e-53	0.632131	0.984	0.877	1.90839e-48	7	Fmr1nb
764	1.11818e-52	0.562775	0.971	0.75	2.18447e-48	7	Tsc22d3
765	1.98524e-52	0.625916	0.955	0.793	3.87836e-48	7	Lrif1
766	6.11128e-52	0.580559	0.794	0.353	1.1939e-47	7	Abhd18
767	7.20855e-52	0.598432	0.947	0.776	1.40826e-47	7	Serpinb6a
768	7.50117e-52	0.605298	0.844	0.497	1.46543e-47	7	Fkbpl
769	9.2913e-52	0.557902	0.996	0.864	1.81515e-47	7	Kif23
770	7.57195e-51	0.572832	1	0.914	1.47926e-46	7	Ankrd49
771	1.09167e-50	0.603256	0.901	0.562	2.13269e-46	7	Yipf2
772	1.64507e-50	0.577654	0.979	0.827	3.21381e-46	7	Acat2
773	6.92625e-49	0.576447	0.942	0.696	1.35311e-44	7	Rhox7a
774	3.03625e-47	0.610472	0.955	0.8	5.93163e-43	7	Rhox7b
775	5.55161e-46	0.597609	0.881	0.599	1.08456e-41	7	Chid1
776	1.4842e-45	0.569087	0.942	0.665	2.89953e-41	7	Uvssa
777	1.75838e-44	0.588563	0.967	0.72	3.43517e-40	7	Gm15262
778	5.43452e-42	0.607348	0.889	0.665	1.06169e-37	7	Xlr3b
779	8.65863e-32	0.55897	0.79	0.49	1.69155e-27	7	Rhox13
780	5.3552e-31	0.57319	0.868	0.683	1.04619e-26	7	Xlr3c
781	5.45369e-30	0.570957	0.819	0.553	1.06543e-25	7	Gtsf1
782	1.427e-29	0.674039	0.942	0.747	2.7878e-25	7	Kcnq1ot1
783	2.49458e-29	0.554482	0.617	0.306	4.87342e-25	7	Xlr5b
784	3.88292e-29	0.558413	0.79	0.516	7.58567e-25	7	Xlr5a
785	9.26507e-108	1.35632	0.907	0.386	1.81002e-103	8	Plk1
786	4.33472e-101	0.947802	1	0.964	8.46832e-97	8	Cenpa
787	4.75007e-101	0.753836	1	1	9.27974e-97	8	Ube2s
788	1.38378e-95	0.828083	1	1	2.70335e-91	8	Hmgb2
789	2.4973e-92	1.00781	1	0.98	4.87873e-88	8	Ube2c
790	2.79745e-91	0.967892	1	0.986	5.4651e-87	8	Cks2
791	7.44571e-91	0.797018	1	0.998	1.45459e-86	8	Arl6ip1
792	1.50884e-90	1.30542	0.97	0.638	2.94767e-86	8	Ccnb1
793	1.3209e-83	1.23701	0.987	0.878	2.58052e-79	8	Cdc20
794	2.82275e-82	0.976585	0.987	0.771	5.51452e-78	8	Hmmr
795	4.86921e-81	1.20062	0.936	0.599	9.51249e-77	8	Nusap1
796	1.01481e-79	0.690334	1	0.993	1.98252e-75	8	Jpt1
797	6.53137e-78	1.00954	0.856	0.347	1.27597e-73	8	Tuba3b
798	6.70229e-77	0.466207	1	1	1.30936e-72	8	Cfl1
799	1.68603e-74	0.513274	1	1	3.29383e-70	8	Snrpd1
800	3.54897e-74	0.668403	1	0.999	6.93327e-70	8	Tubb4b
801	8.17579e-74	0.905364	0.987	0.897	1.59722e-69	8	Tpx2
802	4.72133e-72	0.874489	1	0.832	9.22358e-68	8	Tuba3a
803	1.94737e-70	0.557077	1	1	3.80438e-66	8	Stmn1
804	4.07507e-68	0.478956	1	0.999	7.96106e-64	8	Stip1
805	4.28672e-68	0.543636	1	1	8.37454e-64	8	Tubb5
806	7.82602e-63	0.812816	1	0.919	1.52889e-58	8	Tuba1b
807	2.44157e-61	0.541193	1	0.999	4.76984e-57	8	Cenpf
808	4.57976e-61	0.675544	0.962	0.787	8.94702e-57	8	Kif20a
809	1.4624e-59	0.727885	0.996	0.808	2.85694e-55	8	Mki67
810	3.60081e-59	0.616547	1	0.904	7.03455e-55	8	Ddx39
811	4.0753e-59	0.487984	1	0.996	7.96151e-55	8	Hnrnpdl
812	6.99581e-59	0.424048	1	0.999	1.3667e-54	8	Lsm8
813	1.06793e-58	0.531249	1	0.987	2.0863e-54	8	Cdca8
814	2.70378e-57	0.475006	1	1	5.28211e-53	8	Ybx1
815	3.72571e-56	0.679033	0.962	0.767	7.27855e-52	8	Arhgap19
816	2.38869e-55	0.468902	1	0.998	4.66655e-51	8	Dut
817	6.69504e-55	0.463626	1	1	1.30794e-50	8	Hnrnpd
818	1.91869e-54	0.702533	0.805	0.342	3.74835e-50	8	Tuba1c
819	6.81208e-54	0.752884	0.979	0.882	1.33081e-49	8	Kif11
820	8.99575e-54	0.985729	0.767	0.423	1.75741e-49	8	Aurka
821	6.76896e-53	0.487853	1	0.962	1.32238e-48	8	Pfdn4
822	4.05666e-52	0.410477	1	1	7.9251e-48	8	Ranbp1
823	8.74489e-52	0.67199	0.975	0.837	1.7084e-47	8	Kif2c
824	7.1644e-51	0.839508	0.97	0.889	1.39964e-46	8	Incenp
825	1.35211e-50	0.540445	0.572	0.189	2.64148e-46	8	Arhgef39
826	3.01209e-50	0.470092	1	0.995	5.88442e-46	8	Cycs
827	7.56609e-50	0.40869	1	0.998	1.47811e-45	8	H2afv
828	1.19239e-49	0.402256	1	0.999	2.32946e-45	8	Ddx39b
829	4.50493e-49	0.489695	1	0.997	8.80084e-45	8	Dek
830	1.84815e-47	0.47565	1	0.948	3.61055e-43	8	Anp32e
831	2.26046e-47	0.551428	0.847	0.497	4.41604e-43	8	Rnf26
832	2.53471e-47	0.423757	1	0.982	4.9518e-43	8	Ccnb2
833	3.32137e-47	0.709826	0.958	0.803	6.48862e-43	8	Ccna2
834	2.68315e-46	0.752755	0.962	0.827	5.24181e-42	8	Bub3
835	1.12491e-44	0.517316	0.97	0.772	2.19763e-40	8	Ncapd2
836	1.13232e-44	0.435501	1	1	2.2121e-40	8	Hmgn1
837	1.42381e-44	0.432788	1	0.998	2.78156e-40	8	U2af1
838	2.6835e-43	0.454022	0.996	0.984	5.24248e-39	8	Spc25
839	3.82075e-42	0.407245	1	0.991	7.46422e-38	8	Hnrnph3
840	6.7883e-42	0.413775	1	0.993	1.32616e-37	8	Terf1
841	1.07728e-41	0.427176	0.996	0.957	2.10458e-37	8	Get4
842	3.28191e-41	0.495601	0.987	0.9	6.41154e-37	8	Cdca3
843	6.73518e-41	0.431107	1	0.992	1.31579e-36	8	Dbf4
844	9.85405e-41	0.5888	0.979	0.939	1.92509e-36	8	Mis18bp1
845	4.70127e-40	0.540617	0.936	0.769	9.1844e-36	8	Kif22
846	7.71748e-39	0.687793	0.869	0.739	1.50769e-34	8	Trim59
847	9.69965e-39	0.523449	0.924	0.754	1.89492e-34	8	Add3
848	6.13284e-38	0.561645	0.979	0.966	1.19811e-33	8	Cenpe
849	1.00966e-37	0.428647	0.996	0.897	1.97246e-33	8	Prim1
850	1.42434e-37	0.420273	0.992	0.977	2.7826e-33	8	Ezh2
851	1.39663e-36	0.553356	0.869	0.623	2.72846e-32	8	Bub1b
852	9.35405e-36	0.498398	0.962	0.883	1.82741e-31	8	Sgo2a
853	1.26091e-34	0.448037	0.996	0.973	2.46332e-30	8	Birc5
854	1.44923e-34	0.51131	0.983	0.928	2.83121e-30	8	Nucks1
855	1.70851e-34	0.409875	1	1	3.33774e-30	8	Actg1
856	4.97821e-34	0.421422	1	0.997	9.72544e-30	8	Smc2
857	7.50651e-34	0.406654	1	0.941	1.46647e-29	8	Usp1
858	1.6909e-33	0.380607	1	0.929	3.30334e-29	8	Gmnn
859	4.34687e-33	0.510343	0.907	0.714	8.49205e-29	8	Ckap2l
860	4.78949e-33	0.401095	0.979	0.928	9.35674e-29	8	Pold1
861	2.22863e-32	0.622138	0.86	0.721	4.35386e-28	8	Ccnf
862	5.38898e-32	0.388985	0.987	0.911	1.05279e-27	8	Espl1
863	2.59667e-31	0.424289	1	0.996	5.07286e-27	8	Hnrnpa3
864	4.79843e-31	0.378076	0.992	0.921	9.37421e-27	8	Ect2
865	1.28766e-29	0.433527	0.572	0.272	2.51556e-25	8	Fam83d
866	2.3337e-29	0.568394	1	0.966	4.55912e-25	8	Top2a
867	2.42832e-29	0.476246	0.966	0.867	4.74396e-25	8	Kif23
868	5.96556e-29	0.392114	0.979	0.873	1.16543e-24	8	Tacc3
869	4.06426e-28	0.823672	0.877	0.834	7.93995e-24	8	Prc1
870	5.10471e-27	0.609539	0.915	0.844	9.97255e-23	8	Cdk1
871	9.37696e-27	0.391353	1	0.909	1.83188e-22	8	Txn1
872	1.2378e-26	0.423454	0.945	0.81	2.41816e-22	8	Sqle
873	3.68456e-25	0.518314	0.856	0.675	7.19816e-21	8	Aspm
874	1.14474e-24	0.484497	0.831	0.679	2.23636e-20	8	Nek2
875	7.85251e-24	0.528176	0.936	0.833	1.53407e-19	8	Rad21
876	6.25545e-23	0.449673	0.839	0.696	1.22207e-18	8	Rangap1
877	2.13209e-22	0.394666	0.953	0.949	4.16526e-18	8	Kif20b
878	1.07474e-19	0.461717	0.864	0.827	2.09961e-15	8	Kpna2
879	2.43981e-19	0.423706	0.64	0.407	4.76641e-15	8	Kifc1
880	1.23397e-18	0.423832	0.805	0.717	2.41067e-14	8	Knstrn
881	2.52787e-18	0.402082	0.78	0.57	4.93844e-14	8	Msmo1
882	7.33e-17	0.440437	0.661	0.401	1.43199e-12	8	Gm42047
883	3.59261e-16	0.380077	0.665	0.466	7.01853e-12	8	Arhgap11a
884	7.04223e-08	0.407027	0.686	0.688	0.00137577	8	Fzr1
885	6.79675e-140	1.42354	0.836	0.155	1.32781e-135	9	Sohlh1
886	7.75998e-104	1.31925	0.955	0.382	1.51599e-99	9	Tdrd9
887	7.10588e-85	1.20439	0.977	0.532	1.38821e-80	9	Gm6880
888	3.18605e-79	1.50788	1	0.912	6.22427e-75	9	Uchl1
889	1.05751e-76	1.11914	1	0.653	2.06595e-72	9	Mageb4
890	1.36539e-76	1.15041	1	0.987	2.66742e-72	9	Tex15
891	1.81434e-76	0.598006	0.593	0.114	3.54449e-72	9	Bhlhe41
892	1.1762e-73	0.902242	0.763	0.205	2.29782e-69	9	Nxf2
893	7.21766e-73	0.765577	1	1	1.41004e-68	9	Gm10076
894	1.56262e-71	0.958579	0.994	0.697	3.05274e-67	9	Tdrd1
895	3.32036e-71	0.755629	1	0.967	6.48665e-67	9	Piwil2
896	1.63082e-70	1.24622	0.853	0.385	3.18597e-66	9	Dll1
897	1.83423e-70	0.917786	0.859	0.329	3.58336e-66	9	Cdk6
898	1.65546e-66	0.629154	1	0.998	3.23411e-62	9	Eif4a2
899	3.18332e-66	0.688532	0.78	0.244	6.21893e-62	9	Nrxn1
900	6.64184e-66	0.829508	0.989	0.825	1.29755e-61	9	Adad2
901	2.74203e-63	0.871567	0.921	0.423	5.35682e-59	9	Gm6890
902	1.31433e-61	0.780394	0.994	0.832	2.56768e-57	9	Epb41l3
903	8.91478e-60	0.790977	0.983	0.808	1.74159e-55	9	Foxn3
904	1.01509e-57	0.600936	0.774	0.265	1.98308e-53	9	Il18
905	1.15508e-56	0.740211	0.972	0.817	2.25656e-52	9	Tdrd5
906	4.65737e-56	0.861985	1	0.972	9.09864e-52	9	D10Wsu102e
907	1.14514e-55	0.556681	1	0.997	2.23714e-51	9	Eml4
908	1.18084e-55	0.908052	0.977	0.792	2.30688e-51	9	Akap17b
909	1.52671e-54	0.778861	0.853	0.398	2.98258e-50	9	Pou3f1
910	3.61483e-54	0.563858	0.689	0.211	7.06194e-50	9	Spag16
911	4.91705e-54	0.686553	1	1	9.60594e-50	9	Uba52
912	1.68647e-53	0.918686	0.938	0.611	3.29468e-49	9	Asb4
913	2.30145e-52	0.592378	0.723	0.244	4.49611e-48	9	Gm884
914	2.79775e-52	0.730712	0.808	0.346	5.46569e-48	9	Bik
915	4.79865e-52	0.714531	0.994	0.843	9.37464e-48	9	C1ql1
916	7.98876e-52	0.79794	1	0.854	1.56068e-47	9	Taf7l
917	1.23262e-51	1.44422	0.678	0.252	2.40804e-47	9	Sox3
918	3.44115e-51	0.795768	1	0.985	6.72263e-47	9	Id1
919	1.0563e-50	0.714925	1	0.925	2.06359e-46	9	Kit
920	1.19294e-50	0.694734	0.966	0.779	2.33054e-46	9	Psma8
921	3.86219e-50	0.575641	1	0.983	7.54518e-46	9	Mael
922	7.03803e-50	0.665661	0.955	0.579	1.37495e-45	9	Adad1
923	1.17748e-49	0.597537	1	0.921	2.30033e-45	9	Ddx25
924	5.42638e-49	0.754289	0.932	0.536	1.0601e-44	9	Gab3
925	6.7208e-49	0.574978	0.508	0.128	1.31297e-44	9	Igsf21
926	8.59856e-49	0.570328	1	0.981	1.67981e-44	9	Ubtf
927	1.04336e-48	0.85237	0.78	0.325	2.0383e-44	9	Pet2
928	3.26151e-48	0.717929	0.791	0.352	6.37169e-44	9	Nfix
929	1.71515e-47	0.631442	1	0.989	3.35073e-43	9	Mov10l1
930	2.79251e-47	0.791421	0.91	0.557	5.45546e-43	9	Enc1
931	4.93265e-47	0.680013	0.944	0.698	9.63643e-43	9	Tdrd12
932	1.87967e-46	0.606823	0.61	0.199	3.67212e-42	9	Hivep2
933	2.52767e-46	0.570029	0.994	0.949	4.93806e-42	9	Ehmt2
934	2.85509e-46	0.770479	0.785	0.374	5.57771e-42	9	Rasd2
935	4.58286e-46	0.708205	1	0.819	8.95307e-42	9	Cd63
936	9.86914e-46	0.862181	0.921	0.597	1.92804e-41	9	Cyba
937	3.93486e-45	0.585346	0.994	0.975	7.68715e-41	9	Cecr2
938	4.55914e-45	0.593196	0.678	0.24	8.90674e-41	9	Cadps2
939	1.30401e-44	0.645217	0.994	0.95	2.54751e-40	9	Pik3r3
940	6.82195e-44	0.57683	1	0.999	1.33274e-39	9	Alg13
941	7.24993e-44	0.573724	0.994	0.891	1.41635e-39	9	Gpbp1l1
942	1.36102e-43	0.662091	0.842	0.44	2.65888e-39	9	Mex3a
943	2.71697e-43	0.784894	0.949	0.705	5.30787e-39	9	Foxo3
944	6.97748e-43	0.773414	0.955	0.745	1.36312e-38	9	Sdc4
945	8.56311e-43	0.658936	0.91	0.518	1.67289e-38	9	Fzd10
946	1.13555e-42	0.80422	0.972	0.817	2.21842e-38	9	Brdt
947	2.71198e-42	0.674014	0.751	0.347	5.29812e-38	9	Sertad4
948	2.10586e-41	0.768291	0.989	0.841	4.11401e-37	9	Igf1r
949	6.24048e-40	0.654426	0.932	0.584	1.21914e-35	9	Fkbp9
950	4.13199e-39	0.659718	0.802	0.451	8.07225e-35	9	Crim1
951	2.16141e-38	0.566272	0.983	0.889	4.22253e-34	9	Sos1
952	2.40274e-38	0.587474	0.989	0.897	4.694e-34	9	Dmrt1
953	7.04568e-37	0.704739	0.864	0.556	1.37644e-32	9	Sfrp2
954	9.47492e-37	0.552592	0.814	0.44	1.85102e-32	9	Hsf5
955	1.08762e-36	0.554877	0.791	0.398	2.12477e-32	9	3010003L21Rik
956	1.89251e-36	0.61405	0.989	0.854	3.6972e-32	9	Insig1
957	2.99173e-36	0.739074	0.847	0.549	5.84464e-32	9	Rab11fip4
958	3.12155e-36	0.595073	0.955	0.625	6.09826e-32	9	1700018B24Rik
959	4.43287e-36	0.558971	0.91	0.549	8.66005e-32	9	Sec1
960	5.27409e-36	0.558122	0.791	0.428	1.03035e-31	9	Cers6
961	6.74898e-36	0.696395	0.966	0.863	1.31848e-31	9	Zfp36l2
962	1.4623e-34	0.607303	0.927	0.727	2.85675e-30	9	Zswim6
963	1.48252e-34	0.564322	0.977	0.888	2.89624e-30	9	Mpped2
964	2.06917e-34	0.608136	0.864	0.564	4.04233e-30	9	Nup62cl
965	2.35809e-34	0.551657	0.91	0.654	4.60677e-30	9	Map3k15
966	3.31183e-34	0.603981	0.881	0.522	6.47e-30	9	Nlrp4c
967	7.73825e-34	0.560205	0.966	0.762	1.51174e-29	9	Ccdc6
968	1.82442e-33	0.555434	0.887	0.622	3.56419e-29	9	Unc119
969	3.05518e-33	0.59756	0.785	0.448	5.96861e-29	9	Reln
970	1.15249e-32	0.603754	0.989	0.843	2.2515e-28	9	Gstp1
971	3.13496e-32	0.555978	0.915	0.67	6.12446e-28	9	Zfp711
972	5.22261e-32	0.653437	0.915	0.771	1.02029e-27	9	Bahcc1
973	7.91005e-31	0.556945	0.927	0.707	1.54531e-26	9	Ccdc88c
974	1.22334e-30	0.568429	0.898	0.69	2.38991e-26	9	Epb41l4b
975	4.66669e-30	0.567681	0.701	0.34	9.11684e-26	9	Fbn2
976	7.58558e-30	0.615679	0.667	0.307	1.48192e-25	9	Gadd45g
977	2.36584e-29	0.583361	0.718	0.388	4.6219e-25	9	Ogdhl
978	3.52475e-29	0.645252	0.972	0.87	6.88594e-25	9	Ogt
979	1.68881e-26	0.585223	0.898	0.709	3.29925e-22	9	Nes
980	2.41149e-26	0.55557	0.915	0.661	4.71108e-22	9	Igfbp2
981	5.95494e-25	0.554443	0.864	0.623	1.16336e-20	9	Pdk1
982	1.32077e-24	0.588302	0.96	0.753	2.58026e-20	9	Sp5
983	1.64529e-24	0.626894	0.797	0.487	3.21423e-20	9	Zfp36l1
984	2.46421e-24	0.625415	0.644	0.335	4.81409e-20	9	Ephx2
985	6.43633e-27	0.782508	1	1	1.2574e-22	10	Gm42418
986	8.75737e-12	0.422702	1	0.883	1.71084e-07	10	Rpgrip1
987	1.2777e-07	0.332633	1	0.904	0.00249611	10	Lars2
988	1.58293e-06	0.274973	0.911	0.704	0.0309242	10	Furin
989	2.35937e-06	0.26346	0.911	0.641	0.0460927	10	AU015836
990	9.07236e-06	0.455271	0.95	0.592	0.177238	10	AY036118
991	2.87575e-05	0.279232	0.96	0.778	0.561806	10	Slc39a1
992	4.57201e-05	0.26674	0.931	0.726	0.893188	10	Micu3
993	4.78331e-05	0.25558	0.792	0.65	0.934468	10	Lgr4
994	8.38512e-05	0.267322	0.099	0.307	1	10	Blvrb

## Sheet: C0
GroupID	Category	Term	Description	LogP	Log(q-value)	InTerm_InList	Genes	Symbols
1_Summary	WikiPathways	WP1763	PluriNetWork: mechanisms associated with pluripotency	-7.92228	-3.64047	12/292	12591,18109,18712,20662,20674,21420,22286,52463,65969,67155,99377,108155,16590,83557	Cdx2,Mycn,Pim1,Sos1,Sox2,Tfap2c,Utf1,Tet1,Cubn,Smarca2,Sall4,Ogt,Kit,Lin28a
1_Member	WikiPathways	WP1763	PluriNetWork: mechanisms associated with pluripotency	-7.92228	-3.64047	12/292	12591,18109,18712,20662,20674,21420,22286,52463,65969,67155,99377,108155	Cdx2,Mycn,Pim1,Sos1,Sox2,Tfap2c,Utf1,Tet1,Cubn,Smarca2,Sall4,Ogt
1_Member	GO Biological Processes	GO:0019827	stem cell population maintenance	-4.78351	-1.13614	7/172	12591,16590,20674,21420,52463,83557,99377	Cdx2,Kit,Sox2,Tfap2c,Tet1,Lin28a,Sall4
1_Member	GO Biological Processes	GO:0098727	maintenance of cell number	-4.71897	-1.13614	7/176	12591,16590,20674,21420,52463,83557,99377	Cdx2,Kit,Sox2,Tfap2c,Tet1,Lin28a,Sall4
1_Member	GO Biological Processes	GO:0035019	somatic stem cell population maintenance	-3.86161	-0.862107	4/56	12591,16590,20674,21420	Cdx2,Kit,Sox2,Tfap2c
1_Member	GO Biological Processes	GO:0001825	blastocyst formation	-2.57277	-0.303248	3/59	12591,21420,52463	Cdx2,Tfap2c,Tet1
1_Member	GO Biological Processes	GO:0001824	blastocyst development	-2.19582	-0.11267	4/157	12591,21420,52463,99377	Cdx2,Tfap2c,Tet1,Sall4
2_Summary	GO Biological Processes	GO:0002732	positive regulation of dendritic cell cytokine production	-5.08693	-1.13614	3/9	16590,230073,234779,13057,108155,14870,18109,74747,12608,17196,12142,12192,21985,14869,20662,16416	Kit,Ddx58,Plcg2,Cyba,Ogt,Gstp1,Mycn,Ddit4,Cebpb,Mbp,Prdm1,Zfp36l1,Tpd52,Gstp2,Sos1,Itgb3
2_Member	GO Biological Processes	GO:0002732	positive regulation of dendritic cell cytokine production	-5.08693	-1.13614	3/9	16590,230073,234779	Kit,Ddx58,Plcg2
2_Member	GO Biological Processes	GO:0002730	regulation of dendritic cell cytokine production	-4.36206	-0.926101	3/15	16590,230073,234779	Kit,Ddx58,Plcg2
2_Member	GO Biological Processes	GO:0002371	dendritic cell cytokine production	-4.27336	-0.926101	3/16	16590,230073,234779	Kit,Ddx58,Plcg2
2_Member	GO Biological Processes	GO:0061081	positive regulation of myeloid leukocyte cytokine production involved in immune response	-3.84288	-0.862107	3/22	16590,230073,234779	Kit,Ddx58,Plcg2
2_Member	GO Biological Processes	GO:1903428	positive regulation of reactive oxygen species biosynthetic process	-3.78366	-0.833758	3/23	13057,108155,234779	Cyba,Ogt,Plcg2
2_Member	GO Biological Processes	GO:0061082	myeloid leukocyte cytokine production	-3.43367	-0.615123	3/30	16590,230073,234779	Kit,Ddx58,Plcg2
2_Member	GO Biological Processes	GO:2000379	positive regulation of reactive oxygen species metabolic process	-3.30649	-0.566242	4/78	13057,14870,108155,234779	Cyba,Gstp1,Ogt,Plcg2
2_Member	GO Biological Processes	GO:2000377	regulation of reactive oxygen species metabolic process	-3.02772	-0.418012	5/160	13057,14870,18109,108155,234779	Cyba,Gstp1,Mycn,Ogt,Plcg2
2_Member	GO Biological Processes	GO:0072593	reactive oxygen species metabolic process	-2.99397	-0.417676	6/244	13057,14870,18109,74747,108155,234779	Cyba,Gstp1,Mycn,Ddit4,Ogt,Plcg2
2_Member	GO Biological Processes	GO:0032675	regulation of interleukin-6 production	-2.94472	-0.407255	5/167	12608,13057,17196,230073,234779	Cebpb,Cyba,Mbp,Ddx58,Plcg2
2_Member	GO Biological Processes	GO:0030183	B cell differentiation	-2.89906	-0.402585	5/171	12142,12192,16590,21985,234779	Prdm1,Zfp36l1,Kit,Tpd52,Plcg2
2_Member	GO Biological Processes	GO:0032635	interleukin-6 production	-2.85462	-0.384955	5/175	12608,13057,17196,230073,234779	Cebpb,Cyba,Mbp,Ddx58,Plcg2
2_Member	GO Biological Processes	GO:1903426	regulation of reactive oxygen species biosynthetic process	-2.77933	-0.352043	3/50	13057,108155,234779	Cyba,Ogt,Plcg2
2_Member	GO Biological Processes	GO:0032755	positive regulation of interleukin-6 production	-2.76333	-0.352043	4/109	13057,17196,230073,234779	Cyba,Mbp,Ddx58,Plcg2
2_Member	GO Biological Processes	GO:0032680	regulation of tumor necrosis factor production	-2.75879	-0.352043	5/184	13057,14869,14870,230073,234779	Cyba,Gstp2,Gstp1,Ddx58,Plcg2
2_Member	GO Biological Processes	GO:1903555	regulation of tumor necrosis factor superfamily cytokine production	-2.72805	-0.342246	5/187	13057,14869,14870,230073,234779	Cyba,Gstp2,Gstp1,Ddx58,Plcg2
2_Member	GO Biological Processes	GO:0032640	tumor necrosis factor production	-2.70787	-0.342246	5/189	13057,14869,14870,230073,234779	Cyba,Gstp2,Gstp1,Ddx58,Plcg2
2_Member	GO Biological Processes	GO:0071706	tumor necrosis factor superfamily cytokine production	-2.67807	-0.342246	5/192	13057,14869,14870,230073,234779	Cyba,Gstp2,Gstp1,Ddx58,Plcg2
2_Member	GO Biological Processes	GO:1903409	reactive oxygen species biosynthetic process	-2.53152	-0.30058	3/61	13057,108155,234779	Cyba,Ogt,Plcg2
2_Member	GO Biological Processes	GO:0002720	positive regulation of cytokine production involved in immune response	-2.45327	-0.251179	3/65	16590,230073,234779	Kit,Ddx58,Plcg2
2_Member	GO Biological Processes	GO:1903131	mononuclear cell differentiation	-2.07774	-0.0467902	7/492	12142,12192,12608,16590,20662,21985,234779	Prdm1,Zfp36l1,Cebpb,Kit,Sos1,Tpd52,Plcg2
2_Member	GO Biological Processes	GO:0002521	leukocyte differentiation	-2.01335	-0.0117666	8/633	12142,12192,12608,16416,16590,20662,21985,234779	Prdm1,Zfp36l1,Cebpb,Itgb3,Kit,Sos1,Tpd52,Plcg2
3_Summary	GO Biological Processes	GO:0030855	epithelial cell differentiation	-4.92484	-1.13614	13/658	12142,12192,12591,12608,14726,18109,18613,20674,21420,27428,52906,56338,238247,12124,16590,20474,17263,52463,65969,99377,13057,16416	Prdm1,Zfp36l1,Cdx2,Cebpb,Pdpn,Mycn,Pecam1,Sox2,Tfap2c,Shroom3,Ahi1,Txnip,Arid4a,Bik,Kit,Six4,Meg3,Tet1,Cubn,Sall4,Cyba,Itgb3
3_Member	GO Biological Processes	GO:0030855	epithelial cell differentiation	-4.92484	-1.13614	13/658	12142,12192,12591,12608,14726,18109,18613,20674,21420,27428,52906,56338,238247	Prdm1,Zfp36l1,Cdx2,Cebpb,Pdpn,Mycn,Pecam1,Sox2,Tfap2c,Shroom3,Ahi1,Txnip,Arid4a
3_Member	GO Biological Processes	GO:0048608	reproductive structure development	-3.37117	-0.594517	9/481	12124,12142,12192,12591,12608,16590,20474,20674,238247	Bik,Prdm1,Zfp36l1,Cdx2,Cebpb,Kit,Six4,Sox2,Arid4a
3_Member	GO Biological Processes	GO:0061458	reproductive system development	-3.34518	-0.581883	9/485	12124,12142,12192,12591,12608,16590,20474,20674,238247	Bik,Prdm1,Zfp36l1,Cdx2,Cebpb,Kit,Six4,Sox2,Arid4a
3_Member	GO Biological Processes	GO:0048568	embryonic organ development	-3.09351	-0.435982	9/526	12142,12192,12591,12608,16590,18109,20474,20674,52906	Prdm1,Zfp36l1,Cdx2,Cebpb,Kit,Mycn,Six4,Sox2,Ahi1
3_Member	GO Biological Processes	GO:0030856	regulation of epithelial cell differentiation	-3.0522	-0.433153	5/158	12192,12608,18109,20674,52906	Zfp36l1,Cebpb,Mycn,Sox2,Ahi1
3_Member	GO Biological Processes	GO:0001701	in utero embryonic development	-2.92488	-0.406571	9/556	12142,12192,12591,12608,17263,21420,52463,65969,99377	Prdm1,Zfp36l1,Cdx2,Cebpb,Meg3,Tfap2c,Tet1,Cubn,Sall4
3_Member	GO Biological Processes	GO:0002065	columnar/cuboidal epithelial cell differentiation	-2.80787	-0.358575	4/106	12142,12591,12608,27428	Prdm1,Cdx2,Cebpb,Shroom3
3_Member	GO Biological Processes	GO:0050673	epithelial cell proliferation	-2.77462	-0.352043	8/472	12192,12608,13057,16416,16590,20474,20674,21420	Zfp36l1,Cebpb,Cyba,Itgb3,Kit,Six4,Sox2,Tfap2c
3_Member	GO Biological Processes	GO:0001892	embryonic placenta development	-2.69205	-0.342246	4/114	12142,12192,12591,12608	Prdm1,Zfp36l1,Cdx2,Cebpb
3_Member	GO Biological Processes	GO:0001890	placenta development	-2.04161	-0.0222552	4/174	12142,12192,12591,12608	Prdm1,Zfp36l1,Cdx2,Cebpb
4_Summary	GO Biological Processes	GO:0071514	genetic imprinting	-4.57724	-1.07358	4/37	17263,52463,73708,238247,214133,12142,22017,108155	Meg3,Tet1,Dppa3,Arid4a,Tet2,Prdm1,Tpmt,Ogt
4_Member	GO Biological Processes	GO:0071514	genetic imprinting	-4.57724	-1.07358	4/37	17263,52463,73708,238247	Meg3,Tet1,Dppa3,Arid4a
4_Member	GO Biological Processes	GO:0080111	DNA demethylation	-3.84288	-0.862107	3/22	52463,73708,214133	Tet1,Dppa3,Tet2
4_Member	GO Biological Processes	GO:0035510	DNA dealkylation	-3.72714	-0.81794	3/24	52463,73708,214133	Tet1,Dppa3,Tet2
4_Member	GO Biological Processes	GO:0032259	methylation	-3.51466	-0.664223	8/363	12142,17263,22017,52463,73708,108155,214133,238247	Prdm1,Meg3,Tpmt,Tet1,Dppa3,Ogt,Tet2,Arid4a
4_Member	GO Biological Processes	GO:0044728	DNA methylation or demethylation	-3.07188	-0.435982	4/90	17263,52463,73708,214133	Meg3,Tet1,Dppa3,Tet2
4_Member	GO Biological Processes	GO:0006304	DNA modification	-2.85385	-0.384955	4/103	17263,52463,73708,214133	Meg3,Tet1,Dppa3,Tet2
4_Member	GO Biological Processes	GO:0070988	demethylation	-2.45327	-0.251179	3/65	52463,73708,214133	Tet1,Dppa3,Tet2
4_Member	GO Biological Processes	GO:0043414	macromolecule methylation	-2.44388	-0.24843	6/314	17263,52463,73708,108155,214133,238247	Meg3,Tet1,Dppa3,Ogt,Tet2,Arid4a
4_Member	GO Biological Processes	GO:0006305	DNA alkylation	-2.31148	-0.188039	3/73	17263,52463,73708	Meg3,Tet1,Dppa3
4_Member	GO Biological Processes	GO:0006306	DNA methylation	-2.31148	-0.188039	3/73	17263,52463,73708	Meg3,Tet1,Dppa3
5_Summary	KEGG Pathway	ko05418	Fluid shear stress and atherosclerosis	-4.20791	-0.926101	6/145	13057,14869,14870,16416,18613,20971,170439,13850,228775,239759,14726,16590,74747,108155,20474,18712,380694,21859,12124,12608,103172	Cyba,Gstp2,Gstp1,Itgb3,Pecam1,Sdc4,Elovl6,Ephx2,Trib3,Liph,Pdpn,Kit,Ddit4,Ogt,Six4,Pim1,Ccnjl,Timp3,Bik,Cebpb,Chchd10
5_Member	KEGG Pathway	ko05418	Fluid shear stress and atherosclerosis	-4.20791	-0.926101	6/145	13057,14869,14870,16416,18613,20971	Cyba,Gstp2,Gstp1,Itgb3,Pecam1,Sdc4
5_Member	KEGG Pathway	mmu05418	Fluid shear stress and atherosclerosis	-4.20791	-0.926101	6/145	13057,14869,14870,16416,18613,20971	Cyba,Gstp2,Gstp1,Itgb3,Pecam1,Sdc4
5_Member	GO Biological Processes	GO:0042759	long-chain fatty acid biosynthetic process	-3.84288	-0.862107	3/22	14869,14870,170439	Gstp2,Gstp1,Elovl6
5_Member	GO Biological Processes	GO:0043651	linoleic acid metabolic process	-3.43367	-0.615123	3/30	13850,14869,14870	Ephx2,Gstp2,Gstp1
5_Member	GO Biological Processes	GO:0006633	fatty acid biosynthetic process	-3.11498	-0.435982	5/153	14869,14870,170439,228775,239759	Gstp2,Gstp1,Elovl6,Trib3,Liph
5_Member	GO Biological Processes	GO:0032787	monocarboxylic acid metabolic process	-3.09788	-0.435982	10/637	13850,14726,14869,14870,16590,74747,108155,170439,228775,239759	Ephx2,Pdpn,Gstp2,Gstp1,Kit,Ddit4,Ogt,Elovl6,Trib3,Liph
5_Member	GO Biological Processes	GO:0006692	prostanoid metabolic process	-2.68293	-0.342246	3/54	14726,14869,14870	Pdpn,Gstp2,Gstp1
5_Member	GO Biological Processes	GO:0006693	prostaglandin metabolic process	-2.68293	-0.342246	3/54	14726,14869,14870	Pdpn,Gstp2,Gstp1
5_Member	GO Biological Processes	GO:0014812	muscle cell migration	-2.65096	-0.332939	4/117	14869,14870,16416,20474	Gstp2,Gstp1,Itgb3,Six4
5_Member	GO Biological Processes	GO:0001676	long-chain fatty acid metabolic process	-2.57222	-0.303248	4/123	13850,14869,14870,170439	Ephx2,Gstp2,Gstp1,Elovl6
5_Member	GO Biological Processes	GO:0072330	monocarboxylic acid biosynthetic process	-2.52788	-0.30058	5/208	14869,14870,170439,228775,239759	Gstp2,Gstp1,Elovl6,Trib3,Liph
5_Member	GO Biological Processes	GO:0033559	unsaturated fatty acid metabolic process	-2.4502	-0.251179	4/133	13850,14726,14869,14870	Ephx2,Pdpn,Gstp2,Gstp1
5_Member	GO Biological Processes	GO:0006631	fatty acid metabolic process	-2.3401	-0.201312	7/439	13850,14726,14869,14870,170439,228775,239759	Ephx2,Pdpn,Gstp2,Gstp1,Elovl6,Trib3,Liph
5_Member	GO Biological Processes	GO:0001933	negative regulation of protein phosphorylation	-2.21691	-0.125433	6/350	14869,14870,18613,74747,108155,228775	Gstp2,Gstp1,Pecam1,Ddit4,Ogt,Trib3
5_Member	GO Biological Processes	GO:0071900	regulation of protein serine/threonine kinase activity	-2.21691	-0.125433	6/350	14869,14870,16590,18712,228775,380694	Gstp2,Gstp1,Kit,Pim1,Trib3,Ccnjl
5_Member	GO Biological Processes	GO:0070373	negative regulation of ERK1 and ERK2 cascade	-2.1566	-0.0945818	3/83	14869,14870,21859	Gstp2,Gstp1,Timp3
5_Member	GO Biological Processes	GO:0033002	muscle cell proliferation	-2.15594	-0.0945818	5/255	13057,14869,14870,16416,18712	Cyba,Gstp2,Gstp1,Itgb3,Pim1
5_Member	GO Biological Processes	GO:0045859	regulation of protein kinase activity	-2.1504	-0.0945818	8/599	14869,14870,16416,16590,18712,20971,228775,380694	Gstp2,Gstp1,Itgb3,Kit,Pim1,Sdc4,Trib3,Ccnjl
5_Member	GO Biological Processes	GO:0097190	apoptotic signaling pathway	-2.05256	-0.0308269	8/623	12124,12608,14869,14870,21859,74747,103172,228775	Bik,Cebpb,Gstp2,Gstp1,Timp3,Ddit4,Chchd10,Trib3
5_Member	WikiPathways	WP4466	Oxidative stress and redox pathway	-2.02122	-0.0117666	3/93	13057,14869,14870	Cyba,Gstp2,Gstp1
5_Member	GO Biological Processes	GO:0014910	regulation of smooth muscle cell migration	-2.00859	-0.0116542	3/94	14869,14870,16416	Gstp2,Gstp1,Itgb3
5_Member	GO Biological Processes	GO:0048660	regulation of smooth muscle cell proliferation	-2.0079	-0.0116542	4/178	13057,14869,14870,16416	Cyba,Gstp2,Gstp1,Itgb3
6_Summary	GO Biological Processes	GO:0002009	morphogenesis of an epithelium	-4.05284	-0.862107	11/583	14726,18109,20474,20662,20674,20971,21420,27428,52906,99377,244058,12192,17196,12142	Pdpn,Mycn,Six4,Sos1,Sox2,Sdc4,Tfap2c,Shroom3,Ahi1,Sall4,Rgma,Zfp36l1,Mbp,Prdm1
6_Member	GO Biological Processes	GO:0002009	morphogenesis of an epithelium	-4.05284	-0.862107	11/583	14726,18109,20474,20662,20674,20971,21420,27428,52906,99377,244058	Pdpn,Mycn,Six4,Sos1,Sox2,Sdc4,Tfap2c,Shroom3,Ahi1,Sall4,Rgma
6_Member	GO Biological Processes	GO:0060562	epithelial tube morphogenesis	-3.98877	-0.862107	9/397	18109,20474,20674,20971,21420,27428,52906,99377,244058	Mycn,Six4,Sox2,Sdc4,Tfap2c,Shroom3,Ahi1,Sall4,Rgma
6_Member	GO Biological Processes	GO:0048598	embryonic morphogenesis	-3.5725	-0.705671	11/662	12192,17196,18109,20474,20662,20674,20971,27428,52906,99377,244058	Zfp36l1,Mbp,Mycn,Six4,Sos1,Sox2,Sdc4,Shroom3,Ahi1,Sall4,Rgma
6_Member	GO Biological Processes	GO:0048729	tissue morphogenesis	-3.41981	-0.615123	11/690	14726,18109,20474,20662,20674,20971,21420,27428,52906,99377,244058	Pdpn,Mycn,Six4,Sos1,Sox2,Sdc4,Tfap2c,Shroom3,Ahi1,Sall4,Rgma
6_Member	GO Biological Processes	GO:0001838	embryonic epithelial tube formation	-3.06458	-0.435982	5/157	20474,20971,27428,99377,244058	Six4,Sdc4,Shroom3,Sall4,Rgma
6_Member	GO Biological Processes	GO:0072175	epithelial tube formation	-2.93319	-0.407255	5/168	20474,20971,27428,99377,244058	Six4,Sdc4,Shroom3,Sall4,Rgma
6_Member	GO Biological Processes	GO:0035148	tube formation	-2.76916	-0.352043	5/183	20474,20971,27428,99377,244058	Six4,Sdc4,Shroom3,Sall4,Rgma
6_Member	GO Biological Processes	GO:0016331	morphogenesis of embryonic epithelium	-2.74848	-0.347485	5/185	20474,20971,27428,99377,244058	Six4,Sdc4,Shroom3,Sall4,Rgma
6_Member	GO Biological Processes	GO:0001843	neural tube closure	-2.70603	-0.342246	4/113	20971,27428,99377,244058	Sdc4,Shroom3,Sall4,Rgma
6_Member	GO Biological Processes	GO:0060606	tube closure	-2.69205	-0.342246	4/114	20971,27428,99377,244058	Sdc4,Shroom3,Sall4,Rgma
6_Member	GO Biological Processes	GO:0021915	neural tube development	-2.6296	-0.322755	5/197	12192,20971,27428,99377,244058	Zfp36l1,Sdc4,Shroom3,Sall4,Rgma
6_Member	GO Biological Processes	GO:0014020	primary neural tube formation	-2.61103	-0.315997	4/120	20971,27428,99377,244058	Sdc4,Shroom3,Sall4,Rgma
6_Member	GO Biological Processes	GO:0048839	inner ear development	-2.43234	-0.247443	5/219	18109,20474,20674,20971,52906	Mycn,Six4,Sox2,Sdc4,Ahi1
6_Member	GO Biological Processes	GO:0001841	neural tube formation	-2.42705	-0.245936	4/135	20971,27428,99377,244058	Sdc4,Shroom3,Sall4,Rgma
6_Member	GO Biological Processes	GO:0001763	morphogenesis of a branching structure	-2.19859	-0.112681	5/249	12142,18109,20474,20674,21420	Prdm1,Mycn,Six4,Sox2,Tfap2c
6_Member	GO Biological Processes	GO:0043583	ear development	-2.18423	-0.103824	5/251	18109,20474,20674,20971,52906	Mycn,Six4,Sox2,Sdc4,Ahi1
7_Summary	GO Biological Processes	GO:0080182	histone H3-K4 trimethylation	-3.90508	-0.862107	3/21	108155,214133,238247,52463,67155,73708,109151,223770,242466,21372,70790	Ogt,Tet2,Arid4a,Tet1,Smarca2,Dppa3,Chd9,Brd1,Zfp462,Tbl1x,Ubr5
7_Member	GO Biological Processes	GO:0080182	histone H3-K4 trimethylation	-3.90508	-0.862107	3/21	108155,214133,238247	Ogt,Tet2,Arid4a
7_Member	GO Biological Processes	GO:0006325	chromatin organization	-3.39745	-0.607002	9/477	52463,67155,73708,108155,109151,214133,223770,238247,242466	Tet1,Smarca2,Dppa3,Ogt,Chd9,Tet2,Brd1,Arid4a,Zfp462
7_Member	GO Biological Processes	GO:0006493	protein O-linked glycosylation	-2.66004	-0.334128	3/55	52463,108155,214133	Tet1,Ogt,Tet2
7_Member	GO Biological Processes	GO:0018023	peptidyl-lysine trimethylation	-2.63759	-0.324266	3/56	108155,214133,238247	Ogt,Tet2,Arid4a
7_Member	Reactome Gene Sets	R-MMU-3247509	Chromatin modifying enzymes	-2.59185	-0.310047	5/201	21372,67155,108155,223770,238247	Tbl1x,Smarca2,Ogt,Brd1,Arid4a
7_Member	Reactome Gene Sets	R-MMU-4839726	Chromatin organization	-2.59185	-0.310047	5/201	21372,67155,108155,223770,238247	Tbl1x,Smarca2,Ogt,Brd1,Arid4a
7_Member	GO Biological Processes	GO:0051568	histone H3-K4 methylation	-2.53152	-0.30058	3/61	108155,214133,238247	Ogt,Tet2,Arid4a
7_Member	GO Biological Processes	GO:0016571	histone methylation	-2.22506	-0.125433	4/154	52463,108155,214133,238247	Tet1,Ogt,Tet2,Arid4a
7_Member	GO Biological Processes	GO:0016570	histone modification	-2.22133	-0.125433	7/462	21372,52463,70790,108155,214133,223770,238247	Tbl1x,Tet1,Ubr5,Ogt,Tet2,Brd1,Arid4a
8_Summary	KEGG Pathway	ko05221	Acute myeloid leukemia	-3.89224	-0.862107	4/55	12395,16590,18712,20662,12192,12608,228775,21372	Runx1t1,Kit,Pim1,Sos1,Zfp36l1,Cebpb,Trib3,Tbl1x
8_Member	KEGG Pathway	ko05221	Acute myeloid leukemia	-3.89224	-0.862107	4/55	12395,16590,18712,20662	Runx1t1,Kit,Pim1,Sos1
8_Member	KEGG Pathway	mmu05221	Acute myeloid leukemia	-3.86161	-0.862107	4/56	12395,16590,18712,20662	Runx1t1,Kit,Pim1,Sos1
8_Member	GO Biological Processes	GO:0045598	regulation of fat cell differentiation	-3.16692	-0.453313	5/149	12192,12395,12608,18712,228775	Zfp36l1,Runx1t1,Cebpb,Pim1,Trib3
8_Member	GO Biological Processes	GO:0045444	fat cell differentiation	-2.84423	-0.381968	6/261	12192,12395,12608,18712,21372,228775	Zfp36l1,Runx1t1,Cebpb,Pim1,Tbl1x,Trib3
8_Member	GO Biological Processes	GO:0045600	positive regulation of fat cell differentiation	-2.36256	-0.214812	3/70	12192,12608,18712	Zfp36l1,Cebpb,Pim1
9_Summary	Reactome Gene Sets	R-MMU-76002	Platelet activation, signaling and aggregation	-3.85613	-0.862107	7/241	14726,16416,18613,20662,21859,218454,234779,20971,18712,74747,319565,12192,13518,244058,16590,16777,71653	Pdpn,Itgb3,Pecam1,Sos1,Timp3,Lhfpl2,Plcg2,Sdc4,Pim1,Ddit4,Syne2,Zfp36l1,Dst,Rgma,Kit,Lamb1,Shtn1
9_Member	Reactome Gene Sets	R-MMU-76002	Platelet activation, signaling and aggregation	-3.85613	-0.862107	7/241	14726,16416,18613,20662,21859,218454,234779	Pdpn,Itgb3,Pecam1,Sos1,Timp3,Lhfpl2,Plcg2
9_Member	Reactome Gene Sets	R-MMU-202733	Cell surface interactions at the vascular wall	-2.77802	-0.352043	4/108	16416,18613,20662,20971	Itgb3,Pecam1,Sos1,Sdc4
9_Member	KEGG Pathway	ko05206	MicroRNAs in cancer	-2.69014	-0.342246	6/280	16416,18712,20662,21859,74747,234779	Itgb3,Pim1,Sos1,Timp3,Ddit4,Plcg2
9_Member	Reactome Gene Sets	R-MMU-114608	Platelet degranulation	-2.67822	-0.342246	4/115	16416,18613,21859,218454	Itgb3,Pecam1,Timp3,Lhfpl2
9_Member	KEGG Pathway	mmu05206	MicroRNAs in cancer	-2.67466	-0.342246	6/282	16416,18712,20662,21859,74747,234779	Itgb3,Pim1,Sos1,Timp3,Ddit4,Plcg2
9_Member	Reactome Gene Sets	R-MMU-76005	Response to elevated platelet cytosolic Ca2+	-2.61103	-0.315997	4/120	16416,18613,21859,218454	Itgb3,Pecam1,Timp3,Lhfpl2
9_Member	GO Biological Processes	GO:0010761	fibroblast migration	-2.59397	-0.310047	3/58	16416,20971,319565	Itgb3,Sdc4,Syne2
9_Member	Reactome Gene Sets	R-MMU-109582	Hemostasis	-2.58728	-0.309796	8/506	14726,16416,18613,20662,20971,21859,218454,234779	Pdpn,Itgb3,Pecam1,Sos1,Sdc4,Timp3,Lhfpl2,Plcg2
9_Member	GO Biological Processes	GO:0009611	response to wounding	-2.56633	-0.303113	8/510	12192,13518,14726,16416,18613,20971,234779,244058	Zfp36l1,Dst,Pdpn,Itgb3,Pecam1,Sdc4,Plcg2,Rgma
9_Member	KEGG Pathway	ko05205	Proteoglycans in cancer	-2.54589	-0.30058	5/206	16416,20662,20971,21859,234779	Itgb3,Sos1,Sdc4,Timp3,Plcg2
9_Member	KEGG Pathway	mmu05205	Proteoglycans in cancer	-2.50124	-0.283888	5/211	16416,20662,20971,21859,234779	Itgb3,Sos1,Sdc4,Timp3,Plcg2
9_Member	GO Biological Processes	GO:0030335	positive regulation of cell migration	-2.27168	-0.157196	8/571	14726,16416,16590,16777,18613,71653,234779,319565	Pdpn,Itgb3,Kit,Lamb1,Pecam1,Shtn1,Plcg2,Syne2
9_Member	GO Biological Processes	GO:2000147	positive regulation of cell motility	-2.1588	-0.0945818	8/597	14726,16416,16590,16777,18613,71653,234779,319565	Pdpn,Itgb3,Kit,Lamb1,Pecam1,Shtn1,Plcg2,Syne2
9_Member	KEGG Pathway	ko04512	ECM-receptor interaction	-2.1566	-0.0945818	3/83	16416,16777,20971	Itgb3,Lamb1,Sdc4
9_Member	Reactome Gene Sets	R-MMU-1474244	Extracellular matrix organization	-2.14895	-0.0945818	5/256	13518,16416,16777,18613,20971	Dst,Itgb3,Lamb1,Pecam1,Sdc4
9_Member	KEGG Pathway	mmu04512	ECM-receptor interaction	-2.12812	-0.0793068	3/85	16416,16777,20971	Itgb3,Lamb1,Sdc4
9_Member	GO Biological Processes	GO:0051272	positive regulation of cellular component movement	-2.08862	-0.0498546	8/614	14726,16416,16590,16777,18613,71653,234779,319565	Pdpn,Itgb3,Kit,Lamb1,Pecam1,Shtn1,Plcg2,Syne2
9_Member	GO Biological Processes	GO:0040017	positive regulation of locomotion	-2.08458	-0.0482858	8/615	14726,16416,16590,16777,18613,71653,234779,319565	Pdpn,Itgb3,Kit,Lamb1,Pecam1,Shtn1,Plcg2,Syne2
10_Summary	WikiPathways	WP1248	Oxidative phosphorylation	-3.77314	-0.833758	4/59	17706,17720,17721,78330,103172,74747,108155	ATP8,ND4L,ND5,Ndufv3,Chchd10,Ddit4,Ogt
10_Member	WikiPathways	WP1248	Oxidative phosphorylation	-3.77314	-0.833758	4/59	17706,17720,17721,78330	ATP8,ND4L,ND5,Ndufv3
10_Member	GO Biological Processes	GO:0006119	oxidative phosphorylation	-3.71953	-0.81794	5/113	17706,17720,17721,78330,103172	ATP8,ND4L,ND5,Ndufv3,Chchd10
10_Member	GO Biological Processes	GO:0046034	ATP metabolic process	-3.66406	-0.780194	7/259	17706,17720,17721,74747,78330,103172,108155	ATP8,ND4L,ND5,Ddit4,Ndufv3,Chchd10,Ogt
10_Member	GO Biological Processes	GO:0009060	aerobic respiration	-3.01561	-0.417676	5/161	17706,17720,17721,78330,103172	ATP8,ND4L,ND5,Ndufv3,Chchd10
10_Member	WikiPathways	WP295	Electron transport chain	-2.91752	-0.406571	4/99	17706,17720,17721,78330	ATP8,ND4L,ND5,Ndufv3
10_Member	GO Biological Processes	GO:0045333	cellular respiration	-2.46641	-0.256482	5/215	17706,17720,17721,78330,103172	ATP8,ND4L,ND5,Ndufv3,Chchd10
10_Member	KEGG Pathway	ko00190	Oxidative phosphorylation	-2.43858	-0.247443	4/134	17706,17720,17721,78330	ATP8,ND4L,ND5,Ndufv3
10_Member	GO Biological Processes	GO:0042773	ATP synthesis coupled electron transport	-2.4161	-0.241503	3/67	17720,17721,78330	ND4L,ND5,Ndufv3
10_Member	GO Biological Processes	GO:0006091	generation of precursor metabolites and energy	-2.39983	-0.23343	7/428	17706,17720,17721,74747,78330,103172,108155	ATP8,ND4L,ND5,Ddit4,Ndufv3,Chchd10,Ogt
10_Member	KEGG Pathway	mmu05012	Parkinson's disease	-2.32754	-0.194954	4/144	17706,17720,17721,78330	ATP8,ND4L,ND5,Ndufv3
10_Member	GO Biological Processes	GO:0022904	respiratory electron transport chain	-2.10037	-0.0591115	3/87	17720,17721,78330	ND4L,ND5,Ndufv3
11_Summary	Reactome Gene Sets	R-MMU-9711123	Cellular response to chemical stress	-3.30398	-0.566242	5/139	13057,14870,21372,22186,109151	Cyba,Gstp1,Tbl1x,Uba52,Chd9
11_Member	Reactome Gene Sets	R-MMU-9711123	Cellular response to chemical stress	-3.30398	-0.566242	5/139	13057,14870,21372,22186,109151	Cyba,Gstp1,Tbl1x,Uba52,Chd9
12_Summary	GO Biological Processes	GO:0045596	negative regulation of cell differentiation	-3.25006	-0.524555	11/723	12192,12395,16416,17196,18109,20474,20674,83557,228775,235472,244058,16590,71653,13518,13823,14726,52463,240058	Zfp36l1,Runx1t1,Itgb3,Mbp,Mycn,Six4,Sox2,Lin28a,Trib3,Prtg,Rgma,Kit,Shtn1,Dst,Epb41l3,Pdpn,Tet1,Cpne5
12_Member	GO Biological Processes	GO:0045596	negative regulation of cell differentiation	-3.25006	-0.524555	11/723	12192,12395,16416,17196,18109,20474,20674,83557,228775,235472,244058	Zfp36l1,Runx1t1,Itgb3,Mbp,Mycn,Six4,Sox2,Lin28a,Trib3,Prtg,Rgma
12_Member	GO Biological Processes	GO:0050768	negative regulation of neurogenesis	-3.00359	-0.417676	5/162	17196,18109,83557,235472,244058	Mbp,Mycn,Lin28a,Prtg,Rgma
12_Member	GO Biological Processes	GO:0051961	negative regulation of nervous system development	-2.95633	-0.407255	5/166	17196,18109,83557,235472,244058	Mbp,Mycn,Lin28a,Prtg,Rgma
12_Member	GO Biological Processes	GO:0050767	regulation of neurogenesis	-2.8993	-0.402585	8/451	16590,17196,18109,20674,71653,83557,235472,244058	Kit,Mbp,Mycn,Sox2,Shtn1,Lin28a,Prtg,Rgma
12_Member	GO Biological Processes	GO:0060284	regulation of cell development	-2.70792	-0.342246	9/598	16416,16590,17196,18109,20674,71653,83557,235472,244058	Itgb3,Kit,Mbp,Mycn,Sox2,Shtn1,Lin28a,Prtg,Rgma
12_Member	GO Biological Processes	GO:0048858	cell projection morphogenesis	-2.65689	-0.334128	10/730	13518,13823,14726,16416,17196,52463,71653,235472,240058,244058	Dst,Epb41l3,Pdpn,Itgb3,Mbp,Tet1,Shtn1,Prtg,Cpne5,Rgma
12_Member	GO Biological Processes	GO:0032990	cell part morphogenesis	-2.55961	-0.303113	10/753	13518,13823,14726,16416,17196,52463,71653,235472,240058,244058	Dst,Epb41l3,Pdpn,Itgb3,Mbp,Tet1,Shtn1,Prtg,Cpne5,Rgma
12_Member	GO Biological Processes	GO:0010721	negative regulation of cell development	-2.55498	-0.302557	5/205	17196,18109,83557,235472,244058	Mbp,Mycn,Lin28a,Prtg,Rgma
12_Member	GO Biological Processes	GO:0051960	regulation of nervous system development	-2.36813	-0.216658	8/550	16590,17196,18109,20674,71653,83557,235472,244058	Kit,Mbp,Mycn,Sox2,Shtn1,Lin28a,Prtg,Rgma
12_Member	GO Biological Processes	GO:0120039	plasma membrane bounded cell projection morphogenesis	-2.16093	-0.0945818	9/725	13518,13823,14726,17196,52463,71653,235472,240058,244058	Dst,Epb41l3,Pdpn,Mbp,Tet1,Shtn1,Prtg,Cpne5,Rgma
13_Summary	GO Biological Processes	GO:0034504	protein localization to nucleus	-3.13841	-0.439647	7/317	20474,56338,64009,70790,103172,108155,319565	Six4,Txnip,Syne1,Ubr5,Chchd10,Ogt,Syne2
13_Member	GO Biological Processes	GO:0034504	protein localization to nucleus	-3.13841	-0.439647	7/317	20474,56338,64009,70790,103172,108155,319565	Six4,Txnip,Syne1,Ubr5,Chchd10,Ogt,Syne2
14_Summary	GO Biological Processes	GO:0007548	sex differentiation	-3.13039	-0.439647	7/318	12124,12608,16590,20474,20674,218454,238247	Bik,Cebpb,Kit,Six4,Sox2,Lhfpl2,Arid4a
14_Member	GO Biological Processes	GO:0007548	sex differentiation	-3.13039	-0.439647	7/318	12124,12608,16590,20474,20674,218454,238247	Bik,Cebpb,Kit,Six4,Sox2,Lhfpl2,Arid4a
14_Member	GO Biological Processes	GO:0045137	development of primary sexual characteristics	-2.98482	-0.417676	6/245	12124,12608,16590,20474,218454,238247	Bik,Cebpb,Kit,Six4,Lhfpl2,Arid4a
14_Member	GO Biological Processes	GO:0046661	male sex differentiation	-2.88784	-0.401981	5/172	12124,20474,20674,218454,238247	Bik,Six4,Sox2,Lhfpl2,Arid4a
14_Member	GO Biological Processes	GO:0046546	development of primary male sexual characteristics	-2.3599	-0.214812	4/141	12124,20474,218454,238247	Bik,Six4,Lhfpl2,Arid4a
14_Member	GO Biological Processes	GO:0008406	gonad development	-2.25745	-0.148826	5/241	12124,12608,16590,20474,238247	Bik,Cebpb,Kit,Six4,Arid4a
15_Summary	GO Biological Processes	GO:0008360	regulation of cell shape	-3.06458	-0.435982	5/157	13823,14726,16590,17909,27428,16416,240058	Epb41l3,Pdpn,Kit,Myo10,Shroom3,Itgb3,Cpne5
15_Member	GO Biological Processes	GO:0008360	regulation of cell shape	-3.06458	-0.435982	5/157	13823,14726,16590,17909,27428	Epb41l3,Pdpn,Kit,Myo10,Shroom3
15_Member	GO Biological Processes	GO:0022604	regulation of cell morphogenesis	-2.98348	-0.417676	7/337	13823,14726,16416,16590,17909,27428,240058	Epb41l3,Pdpn,Itgb3,Kit,Myo10,Shroom3,Cpne5
16_Summary	GO Biological Processes	GO:0001944	vasculature development	-2.94001	-0.407255	11/789	12142,12192,12591,14726,16416,16590,18613,20662,65255,67155,672511	Prdm1,Zfp36l1,Cdx2,Pdpn,Itgb3,Kit,Pecam1,Sos1,Asb4,Smarca2,Rnf213
16_Member	GO Biological Processes	GO:0001944	vasculature development	-2.94001	-0.407255	11/789	12142,12192,12591,14726,16416,16590,18613,20662,65255,67155,672511	Prdm1,Zfp36l1,Cdx2,Pdpn,Itgb3,Kit,Pecam1,Sos1,Asb4,Smarca2,Rnf213
17_Summary	GO Biological Processes	GO:0070664	negative regulation of leukocyte proliferation	-2.93389	-0.407255	4/98	12142,12608,14870,20971,12192,18712,70790,74747,108155,234779,56338,14726,17196,17909,20674,20662,14869,67155,75745	Prdm1,Cebpb,Gstp1,Sdc4,Zfp36l1,Pim1,Ubr5,Ddit4,Ogt,Plcg2,Txnip,Pdpn,Mbp,Myo10,Sox2,Sos1,Gstp2,Smarca2,Rian
17_Member	GO Biological Processes	GO:0070664	negative regulation of leukocyte proliferation	-2.93389	-0.407255	4/98	12142,12608,14870,20971	Prdm1,Cebpb,Gstp1,Sdc4
17_Member	GO Biological Processes	GO:0071396	cellular response to lipid	-2.47931	-0.265695	9/647	12142,12192,12608,14870,18712,70790,74747,108155,234779	Prdm1,Zfp36l1,Cebpb,Gstp1,Pim1,Ubr5,Ddit4,Ogt,Plcg2
17_Member	GO Biological Processes	GO:0071216	cellular response to biotic stimulus	-2.29533	-0.177873	6/337	12142,12608,14870,56338,108155,234779	Prdm1,Cebpb,Gstp1,Txnip,Ogt,Plcg2
17_Member	GO Biological Processes	GO:0022407	regulation of cell-cell adhesion	-2.24648	-0.143652	7/457	12608,14726,14870,17196,17909,20674,20971	Cebpb,Pdpn,Gstp1,Mbp,Myo10,Sox2,Sdc4
17_Member	GO Biological Processes	GO:0070663	regulation of leukocyte proliferation	-2.11451	-0.0682339	5/261	12142,12608,14870,20662,20971	Prdm1,Cebpb,Gstp1,Sos1,Sdc4
17_Member	GO Biological Processes	GO:0050672	negative regulation of lymphocyte proliferation	-2.03401	-0.0193733	3/92	12142,12608,20971	Prdm1,Cebpb,Sdc4
17_Member	GO Biological Processes	GO:0032945	negative regulation of mononuclear cell proliferation	-2.02122	-0.0117666	3/93	12142,12608,20971	Prdm1,Cebpb,Sdc4
17_Member	GO Biological Processes	GO:0008285	negative regulation of cell population proliferation	-2.01254	-0.0117666	9/766	12142,12608,14726,14869,14870,20674,20971,67155,75745	Prdm1,Cebpb,Pdpn,Gstp2,Gstp1,Sox2,Sdc4,Smarca2,Rian
18_Summary	Reactome Gene Sets	R-MMU-168643	Nucleotide-binding domain, leucine rich repeat containing receptor (NLR) signaling pathways	-2.88445	-0.401981	3/46	22186,56338,67955	Uba52,Txnip,Sugt1
18_Member	Reactome Gene Sets	R-MMU-168643	Nucleotide-binding domain, leucine rich repeat containing receptor (NLR) signaling pathways	-2.88445	-0.401981	3/46	22186,56338,67955	Uba52,Txnip,Sugt1
19_Summary	GO Biological Processes	GO:0042462	eye photoreceptor cell development	-2.83071	-0.374976	3/48	12142,52906,77945,12591,16590,16416,20474,83557,214133,20674	Prdm1,Ahi1,Rpgrip1,Cdx2,Kit,Itgb3,Six4,Lin28a,Tet2,Sox2
19_Member	GO Biological Processes	GO:0042462	eye photoreceptor cell development	-2.83071	-0.374976	3/48	12142,52906,77945	Prdm1,Ahi1,Rpgrip1
19_Member	GO Biological Processes	GO:0048565	digestive tract development	-2.53446	-0.30058	4/126	12142,12591,16590,52906	Prdm1,Cdx2,Kit,Ahi1
19_Member	GO Biological Processes	GO:0001754	eye photoreceptor cell differentiation	-2.51145	-0.290338	3/62	12142,52906,77945	Prdm1,Ahi1,Rpgrip1
19_Member	GO Biological Processes	GO:0042461	photoreceptor cell development	-2.39796	-0.23343	3/68	12142,52906,77945	Prdm1,Ahi1,Rpgrip1
19_Member	GO Biological Processes	GO:0055123	digestive system development	-2.38191	-0.220679	4/139	12142,12591,16590,52906	Prdm1,Cdx2,Kit,Ahi1
19_Member	GO Biological Processes	GO:0001822	kidney development	-2.35189	-0.209967	6/328	12142,16416,20474,52906,83557,214133	Prdm1,Itgb3,Six4,Ahi1,Lin28a,Tet2
19_Member	GO Biological Processes	GO:0072001	renal system development	-2.25866	-0.148826	6/343	12142,16416,20474,52906,83557,214133	Prdm1,Itgb3,Six4,Ahi1,Lin28a,Tet2
19_Member	GO Biological Processes	GO:0060042	retina morphogenesis in camera-type eye	-2.17113	-0.0961538	3/82	20674,52906,77945	Sox2,Ahi1,Rpgrip1
19_Member	GO Biological Processes	GO:0046530	photoreceptor cell differentiation	-2.10037	-0.0591115	3/87	12142,52906,77945	Prdm1,Ahi1,Rpgrip1
19_Member	GO Biological Processes	GO:0001655	urogenital system development	-2.01792	-0.0117666	6/386	12142,16416,20474,52906,83557,214133	Prdm1,Itgb3,Six4,Ahi1,Lin28a,Tet2
20_Summary	GO Biological Processes	GO:0048872	homeostasis of number of cells	-2.79137	-0.352043	7/364	12192,16590,20662,67155,214133,223770,238247,12608,16416	Zfp36l1,Kit,Sos1,Smarca2,Tet2,Brd1,Arid4a,Cebpb,Itgb3
20_Member	GO Biological Processes	GO:0048872	homeostasis of number of cells	-2.79137	-0.352043	7/364	12192,16590,20662,67155,214133,223770,238247	Zfp36l1,Kit,Sos1,Smarca2,Tet2,Brd1,Arid4a
20_Member	GO Biological Processes	GO:0030099	myeloid cell differentiation	-2.39983	-0.23343	7/428	12192,12608,16416,16590,214133,223770,238247	Zfp36l1,Cebpb,Itgb3,Kit,Tet2,Brd1,Arid4a
20_Member	GO Biological Processes	GO:0030218	erythrocyte differentiation	-2.32754	-0.194954	4/144	12192,16590,223770,238247	Zfp36l1,Kit,Brd1,Arid4a
20_Member	GO Biological Processes	GO:0034101	erythrocyte homeostasis	-2.20549	-0.116813	4/156	12192,16590,223770,238247	Zfp36l1,Kit,Brd1,Arid4a
20_Member	GO Biological Processes	GO:0061515	myeloid cell development	-2.07332	-0.0467902	3/89	16590,223770,238247	Kit,Brd1,Arid4a

## Sheet: C1
GroupID	Category	Term	Description	LogP	Log(q-value)	InTerm_InList	Genes	Symbols
1_Summary	GO Biological Processes	GO:0050821	protein stabilization	-4.00206	0	6/190	14433,17701,20677,56401,56693,56700	Gapdh,Msx1,Sox4,P3h1,Crtap,Glmp
1_Member	GO Biological Processes	GO:0050821	protein stabilization	-4.00206	0	6/190	14433,17701,20677,56401,56693,56700	Gapdh,Msx1,Sox4,P3h1,Crtap,Glmp
1_Member	GO Biological Processes	GO:0031647	regulation of protein stability	-2.88766	0	6/308	14433,17701,20677,56401,56693,56700	Gapdh,Msx1,Sox4,P3h1,Crtap,Glmp
2_Summary	GO Biological Processes	GO:2000045	regulation of G1/S transition of mitotic cell cycle	-3.83896	0	5/128	12443,12444,19186,19188,20677,22142,17710	Ccnd1,Ccnd2,Psme1,Psme2,Sox4,Tuba1a,COX3
2_Member	GO Biological Processes	GO:2000045	regulation of G1/S transition of mitotic cell cycle	-3.83896	0	5/128	12443,12444,19186,19188,20677	Ccnd1,Ccnd2,Psme1,Psme2,Sox4
2_Member	GO Biological Processes	GO:1902806	regulation of cell cycle G1/S phase transition	-3.51845	0	5/150	12443,12444,19186,19188,20677	Ccnd1,Ccnd2,Psme1,Psme2,Sox4
2_Member	GO Biological Processes	GO:0000082	G1/S transition of mitotic cell cycle	-3.01106	0	5/194	12443,12444,19186,19188,20677	Ccnd1,Ccnd2,Psme1,Psme2,Sox4
2_Member	Reactome Gene Sets	R-MMU-75815	Ubiquitin-dependent degradation of Cyclin D	-3.00776	0	3/50	12443,19186,19188	Ccnd1,Psme1,Psme2
2_Member	Reactome Gene Sets	R-MMU-453279	Mitotic G1 phase and G1/S transition	-2.82407	0	4/126	12443,12444,19186,19188	Ccnd1,Ccnd2,Psme1,Psme2
2_Member	GO Biological Processes	GO:0044843	cell cycle G1/S phase transition	-2.80436	0	5/216	12443,12444,19186,19188,20677	Ccnd1,Ccnd2,Psme1,Psme2,Sox4
2_Member	Reactome Gene Sets	R-MMU-187577	SCF(Skp2)-mediated degradation of p27/p21	-2.79896	0	3/59	12443,19186,19188	Ccnd1,Psme1,Psme2
2_Member	Reactome Gene Sets	R-MMU-8878166	Transcriptional regulation by RUNX2	-2.73688	0	3/62	12443,19186,19188	Ccnd1,Psme1,Psme2
2_Member	Reactome Gene Sets	R-MMU-69202	Cyclin E associated events during G1/S transition	-2.60381	0	3/69	12443,19186,19188	Ccnd1,Psme1,Psme2
2_Member	Reactome Gene Sets	R-MMU-69656	Cyclin A:Cdk2-associated events at S phase entry	-2.56847	0	3/71	12443,19186,19188	Ccnd1,Psme1,Psme2
2_Member	Reactome Gene Sets	R-MMU-8852276	The role of GTSE1 in G2/M progression after G2 checkpoint	-2.51742	0	3/74	19186,19188,22142	Psme1,Psme2,Tuba1a
2_Member	Reactome Gene Sets	R-MMU-8878159	Transcriptional regulation by RUNX3	-2.46858	0	3/77	12443,19186,19188	Ccnd1,Psme1,Psme2
2_Member	GO Biological Processes	GO:1901990	regulation of mitotic cell cycle phase transition	-2.23766	0	5/293	12443,12444,19186,19188,20677	Ccnd1,Ccnd2,Psme1,Psme2,Sox4
2_Member	Reactome Gene Sets	R-MMU-8878171	Transcriptional regulation by RUNX1	-2.20086	0	4/188	12443,12444,19186,19188	Ccnd1,Ccnd2,Psme1,Psme2
2_Member	Reactome Gene Sets	R-MMU-69206	G1/S Transition	-2.12824	0	3/102	12443,19186,19188	Ccnd1,Psme1,Psme2
2_Member	Reactome Gene Sets	R-MMU-5610787	Hedgehog 'off' state	-2.09372	0	3/105	19186,19188,22142	Psme1,Psme2,Tuba1a
2_Member	Reactome Gene Sets	R-MMU-9707564	Cytoprotection by HMOX1	-2.07131	0	3/107	17710,19186,19188	COX3,Psme1,Psme2
3_Summary	GO Biological Processes	GO:0090277	positive regulation of peptide hormone secretion	-2.8757	0	4/122	20287,20677,67389,109552,22228,114679,52377,56401,14678,29873,15108	Sct,Sox4,C1qtnf12,Sri,Ucp2,Selenom,Rcn3,P3h1,Gnai2,Cspg5,Hsd17b10
3_Member	GO Biological Processes	GO:0090277	positive regulation of peptide hormone secretion	-2.8757	0	4/122	20287,20677,67389,109552	Sct,Sox4,C1qtnf12,Sri
3_Member	GO Biological Processes	GO:0002793	positive regulation of peptide secretion	-2.82407	0	4/126	20287,20677,67389,109552	Sct,Sox4,C1qtnf12,Sri
3_Member	GO Biological Processes	GO:0090276	regulation of peptide hormone secretion	-2.68509	0	5/230	20287,20677,22228,67389,109552	Sct,Sox4,Ucp2,C1qtnf12,Sri
3_Member	GO Biological Processes	GO:0002791	regulation of peptide secretion	-2.64454	0	5/235	20287,20677,22228,67389,109552	Sct,Sox4,Ucp2,C1qtnf12,Sri
3_Member	GO Biological Processes	GO:0090087	regulation of peptide transport	-2.6286	0	5/237	20287,20677,22228,67389,109552	Sct,Sox4,Ucp2,C1qtnf12,Sri
3_Member	GO Biological Processes	GO:0071333	cellular response to glucose stimulus	-2.59075	0	4/146	20677,22228,67389,109552	Sox4,Ucp2,C1qtnf12,Sri
3_Member	GO Biological Processes	GO:0071331	cellular response to hexose stimulus	-2.56942	0	4/148	20677,22228,67389,109552	Sox4,Ucp2,C1qtnf12,Sri
3_Member	GO Biological Processes	GO:0071326	cellular response to monosaccharide stimulus	-2.55887	0	4/149	20677,22228,67389,109552	Sox4,Ucp2,C1qtnf12,Sri
3_Member	GO Biological Processes	GO:0046879	hormone secretion	-2.50613	0	6/367	20287,20677,22228,67389,109552,114679	Sct,Sox4,Ucp2,C1qtnf12,Sri,Selenom
3_Member	GO Biological Processes	GO:0071322	cellular response to carbohydrate stimulus	-2.47729	0	4/157	20677,22228,67389,109552	Sox4,Ucp2,C1qtnf12,Sri
3_Member	GO Biological Processes	GO:0009914	hormone transport	-2.4602	0	6/375	20287,20677,22228,67389,109552,114679	Sct,Sox4,Ucp2,C1qtnf12,Sri,Selenom
3_Member	GO Biological Processes	GO:0046887	positive regulation of hormone secretion	-2.40031	0	4/165	20287,20677,67389,109552	Sct,Sox4,C1qtnf12,Sri
3_Member	GO Biological Processes	GO:0001678	cellular glucose homeostasis	-2.38173	0	4/167	20677,22228,67389,109552	Sox4,Ucp2,C1qtnf12,Sri
3_Member	GO Biological Processes	GO:0061178	regulation of insulin secretion involved in cellular response to glucose stimulus	-2.36224	0	3/84	22228,67389,109552	Ucp2,C1qtnf12,Sri
3_Member	GO Biological Processes	GO:0009306	protein secretion	-2.36116	0	6/393	20677,22228,52377,56401,67389,109552	Sox4,Ucp2,Rcn3,P3h1,C1qtnf12,Sri
3_Member	GO Biological Processes	GO:0035592	establishment of protein localization to extracellular region	-2.35583	0	6/394	20677,22228,52377,56401,67389,109552	Sox4,Ucp2,Rcn3,P3h1,C1qtnf12,Sri
3_Member	GO Biological Processes	GO:1903530	regulation of secretion by cell	-2.32482	0	8/674	14678,20287,20677,22228,29873,56401,67389,109552	Gnai2,Sct,Sox4,Ucp2,Cspg5,P3h1,C1qtnf12,Sri
3_Member	GO Biological Processes	GO:0071692	protein localization to extracellular region	-2.31895	0	6/401	20677,22228,52377,56401,67389,109552	Sox4,Ucp2,Rcn3,P3h1,C1qtnf12,Sri
3_Member	GO Biological Processes	GO:0032024	positive regulation of insulin secretion	-2.29207	0	3/89	20677,67389,109552	Sox4,C1qtnf12,Sri
3_Member	GO Biological Processes	GO:0030072	peptide hormone secretion	-2.28775	0	5/285	20287,20677,22228,67389,109552	Sct,Sox4,Ucp2,C1qtnf12,Sri
3_Member	GO Biological Processes	GO:0002790	peptide secretion	-2.23766	0	5/293	20287,20677,22228,67389,109552	Sct,Sox4,Ucp2,C1qtnf12,Sri
3_Member	GO Biological Processes	GO:0035773	insulin secretion involved in cellular response to glucose stimulus	-2.2261	0	3/94	22228,67389,109552	Ucp2,C1qtnf12,Sri
3_Member	GO Biological Processes	GO:0009749	response to glucose	-2.21705	0	4/186	20677,22228,67389,109552	Sox4,Ucp2,C1qtnf12,Sri
3_Member	GO Biological Processes	GO:0050796	regulation of insulin secretion	-2.21705	0	4/186	20677,22228,67389,109552	Sox4,Ucp2,C1qtnf12,Sri
3_Member	GO Biological Processes	GO:0050708	regulation of protein secretion	-2.20718	0	5/298	20677,22228,56401,67389,109552	Sox4,Ucp2,P3h1,C1qtnf12,Sri
3_Member	GO Biological Processes	GO:0010817	regulation of hormone levels	-2.194	0	7/563	15108,20287,20677,22228,67389,109552,114679	Hsd17b10,Sct,Sox4,Ucp2,C1qtnf12,Sri,Selenom
3_Member	GO Biological Processes	GO:0009746	response to hexose	-2.19283	0	4/189	20677,22228,67389,109552	Sox4,Ucp2,C1qtnf12,Sri
3_Member	GO Biological Processes	GO:0034284	response to monosaccharide	-2.18486	0	4/190	20677,22228,67389,109552	Sox4,Ucp2,C1qtnf12,Sri
3_Member	GO Biological Processes	GO:0046883	regulation of hormone secretion	-2.18325	0	5/302	20287,20677,22228,67389,109552	Sct,Sox4,Ucp2,C1qtnf12,Sri
3_Member	GO Biological Processes	GO:0023061	signal release	-2.1259	0	7/580	20287,20677,22228,29873,67389,109552,114679	Sct,Sox4,Ucp2,Cspg5,C1qtnf12,Sri,Selenom
3_Member	GO Biological Processes	GO:0015833	peptide transport	-2.11372	0	5/314	20287,20677,22228,67389,109552	Sct,Sox4,Ucp2,C1qtnf12,Sri
3_Member	GO Biological Processes	GO:0009743	response to carbohydrate	-2.07814	0	4/204	20677,22228,67389,109552	Sox4,Ucp2,C1qtnf12,Sri
3_Member	GO Biological Processes	GO:0051046	regulation of secretion	-2.02508	0	8/759	14678,20287,20677,22228,29873,56401,67389,109552	Gnai2,Sct,Sox4,Ucp2,Cspg5,P3h1,C1qtnf12,Sri
4_Summary	KEGG Pathway	ko00280	Valine, leucine and isoleucine degradation	-2.86452	0	3/56	11669,12040,15108	Aldh2,Bckdhb,Hsd17b10
4_Member	KEGG Pathway	ko00280	Valine, leucine and isoleucine degradation	-2.86452	0	3/56	11669,12040,15108	Aldh2,Bckdhb,Hsd17b10
4_Member	KEGG Pathway	mmu00280	Valine, leucine and isoleucine degradation	-2.8204	0	3/58	11669,12040,15108	Aldh2,Bckdhb,Hsd17b10
5_Summary	GO Biological Processes	GO:0030198	extracellular matrix organization	-2.8591	0	6/312	11803,14086,14114,20732,56401,56693	Aplp1,Fscn1,Fbln1,Spint1,P3h1,Crtap
5_Member	GO Biological Processes	GO:0030198	extracellular matrix organization	-2.8591	0	6/312	11803,14086,14114,20732,56401,56693	Aplp1,Fscn1,Fbln1,Spint1,P3h1,Crtap
5_Member	GO Biological Processes	GO:0043062	extracellular structure organization	-2.85202	0	6/313	11803,14086,14114,20732,56401,56693	Aplp1,Fscn1,Fbln1,Spint1,P3h1,Crtap
5_Member	GO Biological Processes	GO:0045229	external encapsulating structure organization	-2.84498	0	6/314	11803,14086,14114,20732,56401,56693	Aplp1,Fscn1,Fbln1,Spint1,P3h1,Crtap
6_Summary	WikiPathways	WP2902	p53 signaling	-2.64029	0	3/67	12443,12444,66940	Ccnd1,Ccnd2,Shisa5
6_Member	WikiPathways	WP2902	p53 signaling	-2.64029	0	3/67	12443,12444,66940	Ccnd1,Ccnd2,Shisa5
6_Member	KEGG Pathway	ko04115	p53 signaling pathway	-2.62191	0	3/68	12443,12444,66940	Ccnd1,Ccnd2,Shisa5
6_Member	KEGG Pathway	mmu04115	p53 signaling pathway	-2.56847	0	3/71	12443,12444,66940	Ccnd1,Ccnd2,Shisa5
7_Summary	GO Biological Processes	GO:0072331	signal transduction by p53 class mediator	-2.59075	0	4/146	17701,20677,66940,74747,11669,12070,14678,16668,66168	Msx1,Sox4,Shisa5,Ddit4,Aldh2,Bex3,Gnai2,Krt18,Grina
7_Member	GO Biological Processes	GO:0072331	signal transduction by p53 class mediator	-2.59075	0	4/146	17701,20677,66940,74747	Msx1,Sox4,Shisa5,Ddit4
7_Member	GO Biological Processes	GO:0097190	apoptotic signaling pathway	-2.53063	0	8/623	11669,12070,14678,16668,17701,66168,66940,74747	Aldh2,Bex3,Gnai2,Krt18,Msx1,Grina,Shisa5,Ddit4
7_Member	GO Biological Processes	GO:0072332	intrinsic apoptotic signaling pathway by p53 class mediator	-2.39161	0	3/82	17701,66940,74747	Msx1,Shisa5,Ddit4
7_Member	GO Biological Processes	GO:0097193	intrinsic apoptotic signaling pathway	-2.15388	0	5/307	11669,17701,66168,66940,74747	Aldh2,Msx1,Grina,Shisa5,Ddit4
8_Summary	Reactome Gene Sets	R-MMU-1474244	Extracellular matrix organization	-2.48463	0	5/256	16456,20692,56213,56401,56693	F11r,Sparc,Htra1,P3h1,Crtap
8_Member	Reactome Gene Sets	R-MMU-1474244	Extracellular matrix organization	-2.48463	0	5/256	16456,20692,56213,56401,56693	F11r,Sparc,Htra1,P3h1,Crtap
9_Summary	GO Biological Processes	GO:0030258	lipid modification	-2.01398	0	4/213	13177,15108,20652,77582	Eci1,Hsd17b10,Soat1,Mboat7
9_Member	GO Biological Processes	GO:0030258	lipid modification	-2.01398	0	4/213	13177,15108,20652,77582	Eci1,Hsd17b10,Soat1,Mboat7

## Sheet: C2
GroupID	Category	Term	Description	LogP	Log(q-value)	InTerm_InList	Genes	Symbols
1_Summary	Reactome Gene Sets	R-MMU-68882	Mitotic Anaphase	-11.7125	-7.70403	14/213	12442,12615,13426,19047,19357,22123,22142,22143,22146,51792,56455,68612,77891,227613,22154,77605,12445,11465,11949,12465,13063,67068,269951,12868,14775,20867,22166,66142,74117,14620,12709,53817,70350,11674,14693,17319,20692,216150,14433,16765	Ccnb2,Cenpa,Dync1i1,Ppp1cc,Rad21,Psmd3,Tuba1a,Tuba1b,Tuba1c,Ppp2r1a,Dynll1,Ube2c,Ube2s,Tubb4b,Tubb5,H2az2,Ccnd3,Actg1,Atp5c1,Cct5,Cycs,Dynlrb1,Idh2,Cox8a,Gpx1,Stip1,Txn1,Cox7b,Actr3,Gjb3,Ckb,Ddx39b,Basp1,Aldoa,Gnb2,Mif,Sparc,Cdc34,Gapdh,Stmn1
1_Member	Reactome Gene Sets	R-MMU-68882	Mitotic Anaphase	-11.7125	-7.70403	14/213	12442,12615,13426,19047,19357,22123,22142,22143,22146,51792,56455,68612,77891,227613	Ccnb2,Cenpa,Dync1i1,Ppp1cc,Rad21,Psmd3,Tuba1a,Tuba1b,Tuba1c,Ppp2r1a,Dynll1,Ube2c,Ube2s,Tubb4b
1_Member	Reactome Gene Sets	R-MMU-2555396	Mitotic Metaphase and Anaphase	-11.6848	-7.70403	14/214	12442,12615,13426,19047,19357,22123,22142,22143,22146,51792,56455,68612,77891,227613	Ccnb2,Cenpa,Dync1i1,Ppp1cc,Rad21,Psmd3,Tuba1a,Tuba1b,Tuba1c,Ppp2r1a,Dynll1,Ube2c,Ube2s,Tubb4b
1_Member	Reactome Gene Sets	R-MMU-2467813	Separation of Sister Chromatids	-11.3881	-7.58343	13/181	12615,13426,19047,19357,22123,22142,22143,22146,51792,56455,68612,77891,227613	Cenpa,Dync1i1,Ppp1cc,Rad21,Psmd3,Tuba1a,Tuba1b,Tuba1c,Ppp2r1a,Dynll1,Ube2c,Ube2s,Tubb4b
1_Member	Reactome Gene Sets	R-MMU-2500257	Resolution of Sister Chromatid Cohesion	-10.9707	-7.291	11/117	12442,12615,13426,19047,19357,22142,22143,22146,51792,56455,227613	Ccnb2,Cenpa,Dync1i1,Ppp1cc,Rad21,Tuba1a,Tuba1b,Tuba1c,Ppp2r1a,Dynll1,Tubb4b
1_Member	Reactome Gene Sets	R-MMU-68886	M Phase	-10.4035	-6.89989	16/380	12442,12615,13426,19047,19357,22123,22142,22143,22146,22154,51792,56455,68612,77605,77891,227613	Ccnb2,Cenpa,Dync1i1,Ppp1cc,Rad21,Psmd3,Tuba1a,Tuba1b,Tuba1c,Tubb5,Ppp2r1a,Dynll1,Ube2c,H2az2,Ube2s,Tubb4b
1_Member	Reactome Gene Sets	R-MMU-68877	Mitotic Prometaphase	-9.94129	-6.58365	12/188	12442,12615,13426,19047,19357,22142,22143,22146,22154,51792,56455,227613	Ccnb2,Cenpa,Dync1i1,Ppp1cc,Rad21,Tuba1a,Tuba1b,Tuba1c,Tubb5,Ppp2r1a,Dynll1,Tubb4b
1_Member	Reactome Gene Sets	R-MMU-69278	Cell Cycle, Mitotic	-9.64797	-6.40756	17/496	12442,12445,12615,13426,19047,19357,22123,22142,22143,22146,22154,51792,56455,68612,77605,77891,227613	Ccnb2,Ccnd3,Cenpa,Dync1i1,Ppp1cc,Rad21,Psmd3,Tuba1a,Tuba1b,Tuba1c,Tubb5,Ppp2r1a,Dynll1,Ube2c,H2az2,Ube2s,Tubb4b
1_Member	Reactome Gene Sets	R-MMU-5663220	RHO GTPases Activate Formins	-9.11311	-6.03121	10/131	11465,12615,13426,19047,22142,22143,22146,51792,56455,227613	Actg1,Cenpa,Dync1i1,Ppp1cc,Tuba1a,Tuba1b,Tuba1c,Ppp2r1a,Dynll1,Tubb4b
1_Member	Reactome Gene Sets	R-MMU-1852241	Organelle biogenesis and maintenance	-9.10889	-6.03121	12/222	11949,12465,13063,22142,22143,22146,22154,51792,56455,67068,227613,269951	Atp5c1,Cct5,Cycs,Tuba1a,Tuba1b,Tuba1c,Tubb5,Ppp2r1a,Dynll1,Dynlrb1,Tubb4b,Idh2
1_Member	Reactome Gene Sets	R-MMU-2262752	Cellular responses to stress	-8.67705	-5.64632	16/499	12868,13063,13426,14775,20867,22123,22142,22143,22146,22166,56455,66142,68612,77605,77891,227613	Cox8a,Cycs,Dync1i1,Gpx1,Stip1,Psmd3,Tuba1a,Tuba1b,Tuba1c,Txn1,Dynll1,Cox7b,Ube2c,H2az2,Ube2s,Tubb4b
1_Member	Reactome Gene Sets	R-MMU-9648025	EML4 and NUDC in mitotic spindle formation	-8.65818	-5.64632	9/106	12615,13426,19047,22142,22143,22146,51792,56455,227613	Cenpa,Dync1i1,Ppp1cc,Tuba1a,Tuba1b,Tuba1c,Ppp2r1a,Dynll1,Tubb4b
1_Member	Reactome Gene Sets	R-MMU-8953897	Cellular responses to stimuli	-8.63981	-5.64632	16/502	12868,13063,13426,14775,20867,22123,22142,22143,22146,22166,56455,66142,68612,77605,77891,227613	Cox8a,Cycs,Dync1i1,Gpx1,Stip1,Psmd3,Tuba1a,Tuba1b,Tuba1c,Txn1,Dynll1,Cox7b,Ube2c,H2az2,Ube2s,Tubb4b
1_Member	Reactome Gene Sets	R-MMU-1640170	Cell Cycle	-8.62709	-5.64632	17/579	12442,12445,12615,13426,19047,19357,22123,22142,22143,22146,22154,51792,56455,68612,77605,77891,227613	Ccnb2,Ccnd3,Cenpa,Dync1i1,Ppp1cc,Rad21,Psmd3,Tuba1a,Tuba1b,Tuba1c,Tubb5,Ppp2r1a,Dynll1,Ube2c,H2az2,Ube2s,Tubb4b
1_Member	Reactome Gene Sets	R-MMU-3371497	HSP90 chaperone cycle for steroid hormone receptors (SHR) in the presence of ligand	-8.38115	-5.49728	7/50	13426,20867,22142,22143,22146,56455,227613	Dync1i1,Stip1,Tuba1a,Tuba1b,Tuba1c,Dynll1,Tubb4b
1_Member	Reactome Gene Sets	R-MMU-9646399	Aggrephagy	-7.72515	-4.87471	6/36	13426,22142,22143,22146,56455,227613	Dync1i1,Tuba1a,Tuba1b,Tuba1c,Dynll1,Tubb4b
1_Member	Reactome Gene Sets	R-MMU-195258	RHO GTPase Effectors	-7.57528	-4.78484	12/304	11465,12615,13426,19047,22142,22143,22146,51792,56455,74117,77605,227613	Actg1,Cenpa,Dync1i1,Ppp1cc,Tuba1a,Tuba1b,Tuba1c,Ppp2r1a,Dynll1,Actr3,H2az2,Tubb4b
1_Member	Reactome Gene Sets	R-MMU-190828	Gap junction trafficking	-7.43731	-4.67402	6/40	11465,14620,22142,22143,22146,227613	Actg1,Gjb3,Tuba1a,Tuba1b,Tuba1c,Tubb4b
1_Member	Reactome Gene Sets	R-MMU-157858	Gap junction trafficking and regulation	-7.30502	-4.56361	6/42	11465,14620,22142,22143,22146,227613	Actg1,Gjb3,Tuba1a,Tuba1b,Tuba1c,Tubb4b
1_Member	Reactome Gene Sets	R-MMU-194315	Signaling by Rho GTPases	-7.05201	-4.33841	16/652	11465,12615,12709,13426,19047,20867,22142,22143,22146,51792,53817,56455,70350,74117,77605,227613	Actg1,Cenpa,Ckb,Dync1i1,Ppp1cc,Stip1,Tuba1a,Tuba1b,Tuba1c,Ppp2r1a,Ddx39b,Dynll1,Basp1,Actr3,H2az2,Tubb4b
1_Member	Reactome Gene Sets	R-MMU-6811436	COPI-independent Golgi-to-ER retrograde traffic	-6.94608	-4.24405	6/48	13426,22142,22143,22146,56455,227613	Dync1i1,Tuba1a,Tuba1b,Tuba1c,Dynll1,Tubb4b
1_Member	Reactome Gene Sets	R-MMU-9716542	Signaling by Rho GTPases, Miro GTPases and RHOBTB3	-6.91752	-4.23777	16/667	11465,12615,12709,13426,19047,20867,22142,22143,22146,51792,53817,56455,70350,74117,77605,227613	Actg1,Cenpa,Ckb,Dync1i1,Ppp1cc,Stip1,Tuba1a,Tuba1b,Tuba1c,Ppp2r1a,Ddx39b,Dynll1,Basp1,Actr3,H2az2,Tubb4b
1_Member	Reactome Gene Sets	R-MMU-69275	G2/M Transition	-6.75651	-4.09795	9/175	12442,22123,22142,22143,22146,22154,51792,56455,227613	Ccnb2,Psmd3,Tuba1a,Tuba1b,Tuba1c,Tubb5,Ppp2r1a,Dynll1,Tubb4b
1_Member	Reactome Gene Sets	R-MMU-453274	Mitotic G2-G2/M phases	-6.71449	-4.06615	9/177	12442,22123,22142,22143,22146,22154,51792,56455,227613	Ccnb2,Psmd3,Tuba1a,Tuba1b,Tuba1c,Tubb5,Ppp2r1a,Dynll1,Tubb4b
1_Member	Reactome Gene Sets	R-MMU-380320	Recruitment of NuMA to mitotic centrosomes	-6.64284	-4.00449	7/88	22142,22143,22146,22154,51792,56455,227613	Tuba1a,Tuba1b,Tuba1c,Tubb5,Ppp2r1a,Dynll1,Tubb4b
1_Member	Reactome Gene Sets	R-MMU-5620924	Intraflagellar transport	-6.58455	-3.96551	6/55	22142,22143,22146,56455,67068,227613	Tuba1a,Tuba1b,Tuba1c,Dynll1,Dynlrb1,Tubb4b
1_Member	Reactome Gene Sets	R-MMU-5617833	Cilium Assembly	-6.37729	-3.76759	9/194	12465,22142,22143,22146,22154,51792,56455,67068,227613	Cct5,Tuba1a,Tuba1b,Tuba1c,Tubb5,Ppp2r1a,Dynll1,Dynlrb1,Tubb4b
1_Member	Reactome Gene Sets	R-MMU-190861	Gap junction assembly	-6.3662	-3.76564	5/32	14620,22142,22143,22146,227613	Gjb3,Tuba1a,Tuba1b,Tuba1c,Tubb4b
1_Member	Reactome Gene Sets	R-MMU-2995410	Nuclear Envelope (NE) Reassembly	-6.35572	-3.76411	6/60	12442,22142,22143,22146,51792,227613	Ccnb2,Tuba1a,Tuba1b,Tuba1c,Ppp2r1a,Tubb4b
1_Member	Reactome Gene Sets	R-MMU-9663891	Selective autophagy	-6.22815	-3.67873	6/63	13426,22142,22143,22146,56455,227613	Dync1i1,Tuba1a,Tuba1b,Tuba1c,Dynll1,Tubb4b
1_Member	Reactome Gene Sets	R-MMU-437239	Recycling pathway of L1	-6.16379	-3.62235	5/35	11465,22142,22143,22146,227613	Actg1,Tuba1a,Tuba1b,Tuba1c,Tubb4b
1_Member	Reactome Gene Sets	R-MMU-69618	Mitotic Spindle Checkpoint	-6.06167	-3.52805	7/107	12615,13426,19047,51792,56455,68612,77891	Cenpa,Dync1i1,Ppp1cc,Ppp2r1a,Dynll1,Ube2c,Ube2s
1_Member	Reactome Gene Sets	R-MMU-190840	Microtubule-dependent trafficking of connexons from Golgi to the plasma membrane	-6.0506	-3.52467	4/16	22142,22143,22146,227613	Tuba1a,Tuba1b,Tuba1c,Tubb4b
1_Member	Reactome Gene Sets	R-MMU-190872	Transport of connexons to the plasma membrane	-5.9357	-3.41732	4/17	22142,22143,22146,227613	Tuba1a,Tuba1b,Tuba1c,Tubb4b
1_Member	Reactome Gene Sets	R-MMU-8852276	The role of GTSE1 in G2/M progression after G2 checkpoint	-5.81111	-3.30016	6/74	12442,22123,22142,22143,22146,227613	Ccnb2,Psmd3,Tuba1a,Tuba1b,Tuba1c,Tubb4b
1_Member	Reactome Gene Sets	R-MMU-2565942	Regulation of PLK1 Activity at G2/M Transition	-5.5172	-3.04158	6/83	12442,22142,22154,51792,56455,227613	Ccnb2,Tuba1a,Tubb5,Ppp2r1a,Dynll1,Tubb4b
1_Member	Reactome Gene Sets	R-MMU-6807878	COPI-mediated anterograde transport	-5.31164	-2.86869	6/90	13426,22142,22143,22146,56455,227613	Dync1i1,Tuba1a,Tuba1b,Tuba1c,Dynll1,Tubb4b
1_Member	Reactome Gene Sets	R-MMU-69620	Cell Cycle Checkpoints	-5.19269	-2.78012	9/270	12442,12615,13426,19047,22123,51792,56455,68612,77891	Ccnb2,Cenpa,Dync1i1,Ppp1cc,Psmd3,Ppp2r1a,Dynll1,Ube2c,Ube2s
1_Member	Reactome Gene Sets	R-MMU-8955332	Carboxyterminal post-translational modifications of tubulin	-5.0841	-2.70937	4/27	22142,22143,22146,227613	Tuba1a,Tuba1b,Tuba1c,Tubb4b
1_Member	Reactome Gene Sets	R-MMU-9668328	Sealing of the nuclear envelope (NE) by ESCRT-III	-5.0841	-2.70937	4/27	22142,22143,22146,227613	Tuba1a,Tuba1b,Tuba1c,Tubb4b
1_Member	Reactome Gene Sets	R-MMU-2132295	MHC class II antigen presentation	-4.9245	-2.58718	6/105	13426,22142,22143,22146,56455,227613	Dync1i1,Tuba1a,Tuba1b,Tuba1c,Dynll1,Tubb4b
1_Member	Reactome Gene Sets	R-MMU-373760	L1CAM interactions	-4.87472	-2.54715	5/63	11465,22142,22143,22146,227613	Actg1,Tuba1a,Tuba1b,Tuba1c,Tubb4b
1_Member	Reactome Gene Sets	R-MMU-380259	Loss of Nlp from mitotic centrosomes	-4.71184	-2.41681	5/68	22142,22154,51792,56455,227613	Tuba1a,Tubb5,Ppp2r1a,Dynll1,Tubb4b
1_Member	Reactome Gene Sets	R-MMU-380284	Loss of proteins required for interphase microtubule organization from the centrosome	-4.71184	-2.41681	5/68	22142,22154,51792,56455,227613	Tuba1a,Tubb5,Ppp2r1a,Dynll1,Tubb4b
1_Member	Reactome Gene Sets	R-MMU-1632852	Macroautophagy	-4.63517	-2.3704	6/118	13426,22142,22143,22146,56455,227613	Dync1i1,Tuba1a,Tuba1b,Tuba1c,Dynll1,Tubb4b
1_Member	Reactome Gene Sets	R-MMU-9612973	Autophagy	-4.63517	-2.3704	6/118	13426,22142,22143,22146,56455,227613	Dync1i1,Tuba1a,Tuba1b,Tuba1c,Dynll1,Tubb4b
1_Member	Reactome Gene Sets	R-MMU-8854518	AURKA Activation by TPX2	-4.62024	-2.36374	5/71	22142,22154,51792,56455,227613	Tuba1a,Tubb5,Ppp2r1a,Dynll1,Tubb4b
1_Member	Reactome Gene Sets	R-MMU-8856688	Golgi-to-ER retrograde transport	-4.51328	-2.2649	6/124	13426,22142,22143,22146,56455,227613	Dync1i1,Tuba1a,Tuba1b,Tuba1c,Dynll1,Tubb4b
1_Member	KEGG Pathway	ko04145	Phagosome	-4.50795	-2.26357	7/184	11465,13426,22142,22143,22146,22154,227613	Actg1,Dync1i1,Tuba1a,Tuba1b,Tuba1c,Tubb5,Tubb4b
1_Member	KEGG Pathway	mmu04145	Phagosome	-4.47794	-2.23753	7/186	11465,13426,22142,22143,22146,22154,227613	Actg1,Dync1i1,Tuba1a,Tuba1b,Tuba1c,Tubb5,Tubb4b
1_Member	Reactome Gene Sets	R-MMU-380270	Recruitment of mitotic centrosome proteins and complexes	-4.44903	-2.21645	5/77	22142,22154,51792,56455,227613	Tuba1a,Tubb5,Ppp2r1a,Dynll1,Tubb4b
1_Member	Reactome Gene Sets	R-MMU-380287	Centrosome maturation	-4.44903	-2.21645	5/77	22142,22154,51792,56455,227613	Tuba1a,Tubb5,Ppp2r1a,Dynll1,Tubb4b
1_Member	KEGG Pathway	ko04540	Gap junction	-4.21775	-2.0223	5/86	22142,22143,22146,22154,227613	Tuba1a,Tuba1b,Tuba1c,Tubb5,Tubb4b
1_Member	KEGG Pathway	mmu04540	Gap junction	-4.21775	-2.0223	5/86	22142,22143,22146,22154,227613	Tuba1a,Tuba1b,Tuba1c,Tubb5,Tubb4b
1_Member	Reactome Gene Sets	R-MMU-199977	ER to Golgi Anterograde Transport	-4.18353	-1.99163	6/142	13426,22142,22143,22146,56455,227613	Dync1i1,Tuba1a,Tuba1b,Tuba1c,Dynll1,Tubb4b
1_Member	Reactome Gene Sets	R-MMU-141424	Amplification of signal from the kinetochores	-4.12332	-1.94872	5/90	12615,13426,19047,51792,56455	Cenpa,Dync1i1,Ppp1cc,Ppp2r1a,Dynll1
1_Member	Reactome Gene Sets	R-MMU-141444	Amplification of signal from unattached kinetochores via a MAD2 inhibitory signal	-4.12332	-1.94872	5/90	12615,13426,19047,51792,56455	Cenpa,Dync1i1,Ppp1cc,Ppp2r1a,Dynll1
1_Member	Reactome Gene Sets	R-MMU-5620912	Anchoring of the basal body to the plasma membrane	-4.01155	-1.84701	5/95	22142,22154,51792,56455,227613	Tuba1a,Tubb5,Ppp2r1a,Dynll1,Tubb4b
1_Member	Reactome Gene Sets	R-MMU-983189	Kinesins	-3.93601	-1.78131	4/52	22142,22143,22146,227613	Tuba1a,Tuba1b,Tuba1c,Tubb4b
1_Member	Reactome Gene Sets	R-MMU-5610787	Hedgehog 'off' state	-3.80624	-1.65797	5/105	22123,22142,22143,22146,227613	Psmd3,Tuba1a,Tuba1b,Tuba1c,Tubb4b
1_Member	KEGG Pathway	ko04530	Tight junction	-3.79595	-1.65402	6/167	11465,22142,22143,22146,51792,74117	Actg1,Tuba1a,Tuba1b,Tuba1c,Ppp2r1a,Actr3
1_Member	KEGG Pathway	mmu04530	Tight junction	-3.79595	-1.65402	6/167	11465,22142,22143,22146,51792,74117	Actg1,Tuba1a,Tuba1b,Tuba1c,Ppp2r1a,Actr3
1_Member	Reactome Gene Sets	R-MMU-109582	Hemostasis	-3.77595	-1.63716	10/506	11465,11674,14693,17319,20692,22142,22143,22146,51792,227613	Actg1,Aldoa,Gnb2,Mif,Sparc,Tuba1a,Tuba1b,Tuba1c,Ppp2r1a,Tubb4b
1_Member	Reactome Gene Sets	R-MMU-948021	Transport to the Golgi and subsequent modification	-3.75389	-1.61821	6/170	13426,22142,22143,22146,56455,227613	Dync1i1,Tuba1a,Tuba1b,Tuba1c,Dynll1,Tubb4b
1_Member	Reactome Gene Sets	R-MMU-6811442	Intra-Golgi and retrograde Golgi-to-ER traffic	-3.65895	-1.5415	6/177	13426,22142,22143,22146,56455,227613	Dync1i1,Tuba1a,Tuba1b,Tuba1c,Dynll1,Tubb4b
1_Member	Reactome Gene Sets	R-MMU-1280218	Adaptive Immune System	-3.54537	-1.43965	11/646	13426,22123,22142,22143,22146,51792,56455,68612,77891,216150,227613	Dync1i1,Psmd3,Tuba1a,Tuba1b,Tuba1c,Ppp2r1a,Dynll1,Ube2c,Ube2s,Cdc34,Tubb4b
1_Member	Reactome Gene Sets	R-MMU-5653656	Vesicle-mediated transport	-3.38848	-1.31327	10/566	11465,13426,14620,20692,22142,22143,22146,56455,74117,227613	Actg1,Dync1i1,Gjb3,Sparc,Tuba1a,Tuba1b,Tuba1c,Dynll1,Actr3,Tubb4b
1_Member	Reactome Gene Sets	R-MMU-5358351	Signaling by Hedgehog	-3.28593	-1.23712	5/136	22123,22142,22143,22146,227613	Psmd3,Tuba1a,Tuba1b,Tuba1c,Tubb4b
1_Member	KEGG Pathway	ko04210	Apoptosis	-3.28593	-1.23712	5/136	11465,13063,22142,22143,22146	Actg1,Cycs,Tuba1a,Tuba1b,Tuba1c
1_Member	KEGG Pathway	mmu04210	Apoptosis	-3.25704	-1.21328	5/138	11465,13063,22142,22143,22146	Actg1,Cycs,Tuba1a,Tuba1b,Tuba1c
1_Member	GO Biological Processes	GO:0000226	microtubule cytoskeleton organization	-3.08266	-1.06803	10/620	12442,12615,14433,16765,22142,22143,22146,22154,51792,227613	Ccnb2,Cenpa,Gapdh,Stmn1,Tuba1a,Tuba1b,Tuba1c,Tubb5,Ppp2r1a,Tubb4b
1_Member	Reactome Gene Sets	R-MMU-6811434	COPI-dependent Golgi-to-ER retrograde traffic	-3.004	-1.00094	4/91	22142,22143,22146,227613	Tuba1a,Tuba1b,Tuba1c,Tubb4b
1_Member	Reactome Gene Sets	R-MMU-199991	Membrane Trafficking	-2.95724	-0.965467	9/533	11465,13426,14620,22142,22143,22146,56455,74117,227613	Actg1,Dync1i1,Gjb3,Tuba1a,Tuba1b,Tuba1c,Dynll1,Actr3,Tubb4b
1_Member	Reactome Gene Sets	R-MMU-446203	Asparagine N-linked glycosylation	-2.83545	-0.869616	6/254	13426,22142,22143,22146,56455,227613	Dync1i1,Tuba1a,Tuba1b,Tuba1c,Dynll1,Tubb4b
1_Member	Reactome Gene Sets	R-MMU-422475	Axon guidance	-2.81815	-0.856494	6/256	11465,22142,22143,22146,74117,227613	Actg1,Tuba1a,Tuba1b,Tuba1c,Actr3,Tubb4b
1_Member	Reactome Gene Sets	R-MMU-9675108	Nervous system development	-2.80957	-0.84998	6/257	11465,22142,22143,22146,74117,227613	Actg1,Tuba1a,Tuba1b,Tuba1c,Actr3,Tubb4b
1_Member	Reactome Gene Sets	R-MMU-983231	Factors involved in megakaryocyte development and platelet production	-2.53666	-0.612938	4/122	22142,22143,22146,227613	Tuba1a,Tuba1b,Tuba1c,Tubb4b
2_Summary	GO Biological Processes	GO:0006091	generation of precursor metabolites and energy	-10.6425	-7.05964	17/428	11674,11949,13063,13806,14433,16828,17448,17711,17717,18648,18746,19047,21351,21881,21991,22113,269951,233549,12709,110074,110196,14775,17319,20249,14137,12445	Aldoa,Atp5c1,Cycs,Eno1,Gapdh,Ldha,Mdh2,CYTB,ND2,Pgam1,Pkm,Ppp1cc,Taldo1,Tkt,Tpi1,Phlda2,Idh2,Mogat2,Ckb,Dut,Fdps,Gpx1,Mif,Scd1,Fdft1,Ccnd3
2_Member	GO Biological Processes	GO:0006091	generation of precursor metabolites and energy	-10.6425	-7.05964	17/428	11674,11949,13063,13806,14433,16828,17448,17711,17717,18648,18746,19047,21351,21881,21991,22113,269951	Aldoa,Atp5c1,Cycs,Eno1,Gapdh,Ldha,Mdh2,CYTB,ND2,Pgam1,Pkm,Ppp1cc,Taldo1,Tkt,Tpi1,Phlda2,Idh2
2_Member	WikiPathways	WP157	Glycolysis and gluconeogenesis	-9.92495	-6.58365	8/51	11674,13806,14433,16828,17448,18648,18746,21991	Aldoa,Eno1,Gapdh,Ldha,Mdh2,Pgam1,Pkm,Tpi1
2_Member	KEGG Pathway	ko01230	Biosynthesis of amino acids	-9.86546	-6.58365	9/78	11674,13806,14433,18648,18746,21351,21881,21991,269951	Aldoa,Eno1,Gapdh,Pgam1,Pkm,Taldo1,Tkt,Tpi1,Idh2
2_Member	KEGG Pathway	mmu01230	Biosynthesis of amino acids	-9.86546	-6.58365	9/78	11674,13806,14433,18648,18746,21351,21881,21991,269951	Aldoa,Eno1,Gapdh,Pgam1,Pkm,Taldo1,Tkt,Tpi1,Idh2
2_Member	KEGG Pathway	ko01200	Carbon metabolism	-9.56197	-6.3941	10/118	11674,13806,14433,17448,18648,18746,21351,21881,21991,269951	Aldoa,Eno1,Gapdh,Mdh2,Pgam1,Pkm,Taldo1,Tkt,Tpi1,Idh2
2_Member	KEGG Pathway	mmu01200	Carbon metabolism	-9.56197	-6.3941	10/118	11674,13806,14433,17448,18648,18746,21351,21881,21991,269951	Aldoa,Eno1,Gapdh,Mdh2,Pgam1,Pkm,Taldo1,Tkt,Tpi1,Idh2
2_Member	KEGG Pathway	M00002	Glycolysis, core module involving three-carbon compounds	-8.52907	-5.62658	5/13	13806,14433,18648,18746,21991	Eno1,Gapdh,Pgam1,Pkm,Tpi1
2_Member	KEGG Pathway	mmu_M00002	Glycolysis, core module involving three-carbon compounds	-8.52907	-5.62658	5/13	13806,14433,18648,18746,21991	Eno1,Gapdh,Pgam1,Pkm,Tpi1
2_Member	KEGG Pathway	M00001	Glycolysis (Embden-Meyerhof pathway), glucose => pyruvate	-8.52817	-5.62658	6/27	11674,13806,14433,18648,18746,21991	Aldoa,Eno1,Gapdh,Pgam1,Pkm,Tpi1
2_Member	KEGG Pathway	mmu_M00001	Glycolysis (Embden-Meyerhof pathway), glucose => pyruvate	-8.52817	-5.62658	6/27	11674,13806,14433,18648,18746,21991	Aldoa,Eno1,Gapdh,Pgam1,Pkm,Tpi1
2_Member	Reactome Gene Sets	R-MMU-70263	Gluconeogenesis	-7.88262	-5.01579	6/34	11674,13806,14433,17448,18648,21991	Aldoa,Eno1,Gapdh,Mdh2,Pgam1,Tpi1
2_Member	KEGG Pathway	M00003	Gluconeogenesis, oxaloacetate => fructose-6P	-7.58312	-4.78484	5/19	11674,13806,14433,18648,21991	Aldoa,Eno1,Gapdh,Pgam1,Tpi1
2_Member	KEGG Pathway	mmu_M00003	Gluconeogenesis, oxaloacetate => fructose-6P	-7.58312	-4.78484	5/19	11674,13806,14433,18648,21991	Aldoa,Eno1,Gapdh,Pgam1,Tpi1
2_Member	KEGG Pathway	ko00010	Glycolysis / Gluconeogenesis	-7.51654	-4.73988	7/66	11674,13806,14433,16828,18648,18746,21991	Aldoa,Eno1,Gapdh,Ldha,Pgam1,Pkm,Tpi1
2_Member	GO Biological Processes	GO:0046034	ATP metabolic process	-7.30135	-4.56361	11/259	11674,11949,13063,13806,14433,16828,17711,17717,18648,18746,21991	Aldoa,Atp5c1,Cycs,Eno1,Gapdh,Ldha,CYTB,ND2,Pgam1,Pkm,Tpi1
2_Member	KEGG Pathway	mmu00010	Glycolysis / Gluconeogenesis	-7.24996	-4.52446	7/72	11674,13806,14433,16828,18648,18746,21991	Aldoa,Eno1,Gapdh,Ldha,Pgam1,Pkm,Tpi1
2_Member	Reactome Gene Sets	R-MMU-70326	Glucose metabolism	-6.92987	-4.23913	7/80	11674,13806,14433,17448,18648,18746,21991	Aldoa,Eno1,Gapdh,Mdh2,Pgam1,Pkm,Tpi1
2_Member	Reactome Gene Sets	R-MMU-70171	Glycolysis	-6.31244	-3.74664	6/61	11674,13806,14433,18648,18746,21991	Aldoa,Eno1,Gapdh,Pgam1,Pkm,Tpi1
2_Member	GO Biological Processes	GO:0006090	pyruvate metabolic process	-5.72565	-3.22917	7/120	11674,13806,14433,16828,18648,18746,21991	Aldoa,Eno1,Gapdh,Ldha,Pgam1,Pkm,Tpi1
2_Member	GO Biological Processes	GO:0005975	carbohydrate metabolic process	-5.33869	-2.8894	13/583	11674,13806,14433,16828,17448,18648,18746,19047,21351,21991,22113,233549,269951	Aldoa,Eno1,Gapdh,Ldha,Mdh2,Pgam1,Pkm,Ppp1cc,Taldo1,Tpi1,Phlda2,Mogat2,Idh2
2_Member	Reactome Gene Sets	R-MMU-71387	Metabolism of carbohydrates	-5.2983	-2.86159	9/262	11674,13806,14433,17448,18648,18746,21351,21881,21991	Aldoa,Eno1,Gapdh,Mdh2,Pgam1,Pkm,Taldo1,Tkt,Tpi1
2_Member	GO Biological Processes	GO:0016052	carbohydrate catabolic process	-5.25946	-2.83163	7/141	11674,13806,14433,16828,18648,18746,21991	Aldoa,Eno1,Gapdh,Ldha,Pgam1,Pkm,Tpi1
2_Member	GO Biological Processes	GO:0006096	glycolytic process	-5.2561	-2.83163	6/92	11674,13806,14433,18648,18746,21991	Aldoa,Eno1,Gapdh,Pgam1,Pkm,Tpi1
2_Member	GO Biological Processes	GO:0006757	ATP generation from ADP	-5.22883	-2.81034	6/93	11674,13806,14433,18648,18746,21991	Aldoa,Eno1,Gapdh,Pgam1,Pkm,Tpi1
2_Member	GO Biological Processes	GO:0046031	ADP metabolic process	-5.02151	-2.65879	6/101	11674,13806,14433,18648,18746,21991	Aldoa,Eno1,Gapdh,Pgam1,Pkm,Tpi1
2_Member	GO Biological Processes	GO:0009135	purine nucleoside diphosphate metabolic process	-4.9245	-2.58718	6/105	11674,13806,14433,18648,18746,21991	Aldoa,Eno1,Gapdh,Pgam1,Pkm,Tpi1
2_Member	GO Biological Processes	GO:0009179	purine ribonucleoside diphosphate metabolic process	-4.9245	-2.58718	6/105	11674,13806,14433,18648,18746,21991	Aldoa,Eno1,Gapdh,Pgam1,Pkm,Tpi1
2_Member	GO Biological Processes	GO:0006165	nucleoside diphosphate phosphorylation	-4.90088	-2.56846	6/106	11674,13806,14433,18648,18746,21991	Aldoa,Eno1,Gapdh,Pgam1,Pkm,Tpi1
2_Member	GO Biological Processes	GO:0046939	nucleotide phosphorylation	-4.83146	-2.51344	6/109	11674,13806,14433,18648,18746,21991	Aldoa,Eno1,Gapdh,Pgam1,Pkm,Tpi1
2_Member	GO Biological Processes	GO:0009185	ribonucleoside diphosphate metabolic process	-4.7421	-2.43802	6/113	11674,13806,14433,18648,18746,21991	Aldoa,Eno1,Gapdh,Pgam1,Pkm,Tpi1
2_Member	GO Biological Processes	GO:0009132	nucleoside diphosphate metabolic process	-4.4166	-2.18787	6/129	11674,13806,14433,18648,18746,21991	Aldoa,Eno1,Gapdh,Pgam1,Pkm,Tpi1
2_Member	GO Biological Processes	GO:0090407	organophosphate biosynthetic process	-3.99218	-1.83094	10/476	11674,11949,12709,13806,18746,21881,21991,110074,110196,269951	Aldoa,Atp5c1,Ckb,Eno1,Pkm,Tkt,Tpi1,Dut,Fdps,Idh2
2_Member	GO Biological Processes	GO:0006754	ATP biosynthetic process	-3.75052	-1.61793	4/58	11674,11949,13806,18746	Aldoa,Atp5c1,Eno1,Pkm
2_Member	GO Biological Processes	GO:0009141	nucleoside triphosphate metabolic process	-3.60401	-1.49031	5/116	11674,11949,13806,18746,110074	Aldoa,Atp5c1,Eno1,Pkm,Dut
2_Member	GO Biological Processes	GO:0019318	hexose metabolic process	-3.60185	-1.49031	7/257	11674,13806,14433,16828,18746,21991,22113	Aldoa,Eno1,Gapdh,Ldha,Pkm,Tpi1,Phlda2
2_Member	GO Biological Processes	GO:0032787	monocarboxylic acid metabolic process	-3.5974	-1.48878	11/637	11674,13806,14433,14775,16828,17319,18648,18746,20249,21991,269951	Aldoa,Eno1,Gapdh,Gpx1,Ldha,Mif,Pgam1,Pkm,Scd1,Tpi1,Idh2
2_Member	GO Biological Processes	GO:0009117	nucleotide metabolic process	-3.47484	-1.37773	9/451	11674,11949,13806,14433,18648,18746,21991,110074,269951	Aldoa,Atp5c1,Eno1,Gapdh,Pgam1,Pkm,Tpi1,Dut,Idh2
2_Member	GO Biological Processes	GO:0009206	purine ribonucleoside triphosphate biosynthetic process	-3.45901	-1.36473	4/69	11674,11949,13806,18746	Aldoa,Atp5c1,Eno1,Pkm
2_Member	GO Biological Processes	GO:0009145	purine nucleoside triphosphate biosynthetic process	-3.43506	-1.3506	4/70	11674,11949,13806,18746	Aldoa,Atp5c1,Eno1,Pkm
2_Member	GO Biological Processes	GO:0005996	monosaccharide metabolic process	-3.43375	-1.3506	7/274	11674,13806,14433,16828,18746,21991,22113	Aldoa,Eno1,Gapdh,Ldha,Pkm,Tpi1,Phlda2
2_Member	GO Biological Processes	GO:0006753	nucleoside phosphate metabolic process	-3.41238	-1.33197	9/460	11674,11949,13806,14433,18648,18746,21991,110074,269951	Aldoa,Atp5c1,Eno1,Gapdh,Pgam1,Pkm,Tpi1,Dut,Idh2
2_Member	GO Biological Processes	GO:0009201	ribonucleoside triphosphate biosynthetic process	-3.38825	-1.31327	4/72	11674,11949,13806,18746	Aldoa,Atp5c1,Eno1,Pkm
2_Member	GO Biological Processes	GO:0019693	ribose phosphate metabolic process	-3.29965	-1.24573	8/379	11674,11949,13806,14433,18648,18746,21881,21991	Aldoa,Atp5c1,Eno1,Gapdh,Pgam1,Pkm,Tkt,Tpi1
2_Member	GO Biological Processes	GO:0009165	nucleotide biosynthetic process	-3.20927	-1.17544	6/215	11674,11949,13806,18746,110074,269951	Aldoa,Atp5c1,Eno1,Pkm,Dut,Idh2
2_Member	GO Biological Processes	GO:0009142	nucleoside triphosphate biosynthetic process	-3.17376	-1.14238	4/82	11674,11949,13806,18746	Aldoa,Atp5c1,Eno1,Pkm
2_Member	GO Biological Processes	GO:1901293	nucleoside phosphate biosynthetic process	-3.15704	-1.12809	6/220	11674,11949,13806,18746,110074,269951	Aldoa,Atp5c1,Eno1,Pkm,Dut,Idh2
2_Member	GO Biological Processes	GO:0006006	glucose metabolic process	-3.09618	-1.07205	6/226	13806,14433,16828,18746,21991,22113	Eno1,Gapdh,Ldha,Pkm,Tpi1,Phlda2
2_Member	GO Biological Processes	GO:0009205	purine ribonucleoside triphosphate metabolic process	-3.07705	-1.06476	4/87	11674,11949,13806,18746	Aldoa,Atp5c1,Eno1,Pkm
2_Member	GO Biological Processes	GO:0055086	nucleobase-containing small molecule metabolic process	-3.03806	-1.03041	9/519	11674,11949,13806,14433,18648,18746,21991,110074,269951	Aldoa,Atp5c1,Eno1,Gapdh,Pgam1,Pkm,Tpi1,Dut,Idh2
2_Member	GO Biological Processes	GO:0009199	ribonucleoside triphosphate metabolic process	-3.004	-1.00094	4/91	11674,11949,13806,18746	Aldoa,Atp5c1,Eno1,Pkm
2_Member	GO Biological Processes	GO:0044283	small molecule biosynthetic process	-2.94028	-0.95073	9/536	11674,14137,14433,16828,17319,18746,20249,21991,110196	Aldoa,Fdft1,Gapdh,Ldha,Mif,Pkm,Scd1,Tpi1,Fdps
2_Member	GO Biological Processes	GO:0009144	purine nucleoside triphosphate metabolic process	-2.93441	-0.947073	4/95	11674,11949,13806,18746	Aldoa,Atp5c1,Eno1,Pkm
2_Member	GO Biological Processes	GO:0046390	ribose phosphate biosynthetic process	-2.83951	-0.871574	5/171	11674,11949,13806,18746,21881	Aldoa,Atp5c1,Eno1,Pkm,Tkt
2_Member	GO Biological Processes	GO:0009150	purine ribonucleotide metabolic process	-2.82515	-0.861407	7/348	11674,11949,13806,14433,18648,18746,21991	Aldoa,Atp5c1,Eno1,Gapdh,Pgam1,Pkm,Tpi1
2_Member	KEGG Pathway	mmu04066	HIF-1 signaling pathway	-2.72895	-0.779586	4/108	11674,13806,14433,16828	Aldoa,Eno1,Gapdh,Ldha
2_Member	GO Biological Processes	GO:0009259	ribonucleotide metabolic process	-2.6943	-0.748956	7/367	11674,11949,13806,14433,18648,18746,21991	Aldoa,Atp5c1,Eno1,Gapdh,Pgam1,Pkm,Tpi1
2_Member	GO Biological Processes	GO:0006163	purine nucleotide metabolic process	-2.65474	-0.717327	7/373	11674,11949,13806,14433,18648,18746,21991	Aldoa,Atp5c1,Eno1,Gapdh,Pgam1,Pkm,Tpi1
2_Member	GO Biological Processes	GO:0072521	purine-containing compound metabolic process	-2.51631	-0.598117	7/395	11674,11949,13806,14433,18648,18746,21991	Aldoa,Atp5c1,Eno1,Gapdh,Pgam1,Pkm,Tpi1
2_Member	GO Biological Processes	GO:1901137	carbohydrate derivative biosynthetic process	-2.3633	-0.476654	8/534	11674,11949,12445,13806,18746,21881,21991,110074	Aldoa,Atp5c1,Ccnd3,Eno1,Pkm,Tkt,Tpi1,Dut
2_Member	GO Biological Processes	GO:0009152	purine ribonucleotide biosynthetic process	-2.2181	-0.364428	4/150	11674,11949,13806,18746	Aldoa,Atp5c1,Eno1,Pkm
2_Member	GO Biological Processes	GO:0009260	ribonucleotide biosynthetic process	-2.10208	-0.278159	4/162	11674,11949,13806,18746	Aldoa,Atp5c1,Eno1,Pkm
2_Member	GO Biological Processes	GO:0006164	purine nucleotide biosynthetic process	-2.0478	-0.228396	4/168	11674,11949,13806,18746	Aldoa,Atp5c1,Eno1,Pkm
3_Summary	WikiPathways	WP310	mRNA processing	-9.2825	-6.14682	16/453	11739,13204,15384,18938,19357,19652,20383,21681,22608,50926,53817,54196,67332,68278,71514,213236,17149,11740,11737,13681,22123,51792,432467,19047,22166,56455,100042807	Slc25a4,Dhx15,Hnrnpab,Ppp1r14b,Rad21,Rbm3,Srsf3,Alyref,Ybx1,Hnrnpdl,Ddx39b,Pabpn1,Snrpd3,Ddx39a,Sfpq,Dnd1,Magoh,Slc25a5,Anp32a,Eif4a1,Psmd3,Ppp2r1a,Hnrnph3,Ppp1cc,Txn1,Dynll1,Eif3j2
3_Member	WikiPathways	WP310	mRNA processing	-9.2825	-6.14682	16/453	11739,13204,15384,18938,19357,19652,20383,21681,22608,50926,53817,54196,67332,68278,71514,213236	Slc25a4,Dhx15,Hnrnpab,Ppp1r14b,Rad21,Rbm3,Srsf3,Alyref,Ybx1,Hnrnpdl,Ddx39b,Pabpn1,Snrpd3,Ddx39a,Sfpq,Dnd1
3_Member	Reactome Gene Sets	R-MMU-73856	RNA Polymerase II Transcription Termination	-7.6113	-4.78484	7/64	17149,20383,21681,53817,54196,67332,68278	Magoh,Srsf3,Alyref,Ddx39b,Pabpn1,Snrpd3,Ddx39a
3_Member	Reactome Gene Sets	R-MMU-72187	mRNA 3'-end processing	-6.58455	-3.96551	6/55	17149,20383,21681,53817,54196,68278	Magoh,Srsf3,Alyref,Ddx39b,Pabpn1,Ddx39a
3_Member	GO Biological Processes	GO:0015931	nucleobase-containing compound transport	-6.3398	-3.75696	9/196	11739,11740,17149,20383,21681,22608,53817,54196,68278	Slc25a4,Slc25a5,Magoh,Srsf3,Alyref,Ybx1,Ddx39b,Pabpn1,Ddx39a
3_Member	Reactome Gene Sets	R-MMU-72203	Processing of Capped Intron-Containing Pre-mRNA	-5.77654	-3.27288	9/229	13204,17149,20383,21681,22608,53817,54196,67332,68278	Dhx15,Magoh,Srsf3,Alyref,Ybx1,Ddx39b,Pabpn1,Snrpd3,Ddx39a
3_Member	Reactome Gene Sets	R-MMU-8953854	Metabolism of RNA	-5.64937	-3.1669	13/546	11737,13204,13681,17149,20383,21681,22123,22608,51792,53817,54196,67332,68278	Anp32a,Dhx15,Eif4a1,Magoh,Srsf3,Alyref,Psmd3,Ybx1,Ppp2r1a,Ddx39b,Pabpn1,Snrpd3,Ddx39a
3_Member	GO Biological Processes	GO:0008380	RNA splicing	-5.44474	-2.97585	11/399	13204,17149,19652,20383,21681,22608,53817,67332,68278,71514,432467	Dhx15,Magoh,Rbm3,Srsf3,Alyref,Ybx1,Ddx39b,Snrpd3,Ddx39a,Sfpq,Hnrnph3
3_Member	KEGG Pathway	ko03015	mRNA surveillance pathway	-5.14888	-2.75056	6/96	17149,19047,21681,51792,53817,54196	Magoh,Ppp1cc,Alyref,Ppp2r1a,Ddx39b,Pabpn1
3_Member	KEGG Pathway	mmu03015	mRNA surveillance pathway	-5.14888	-2.75056	6/96	17149,19047,21681,51792,53817,54196	Magoh,Ppp1cc,Alyref,Ppp2r1a,Ddx39b,Pabpn1
3_Member	GO Biological Processes	GO:0050657	nucleic acid transport	-5.14027	-2.75056	7/147	17149,20383,21681,22608,53817,54196,68278	Magoh,Srsf3,Alyref,Ybx1,Ddx39b,Pabpn1,Ddx39a
3_Member	GO Biological Processes	GO:0050658	RNA transport	-5.14027	-2.75056	7/147	17149,20383,21681,22608,53817,54196,68278	Magoh,Srsf3,Alyref,Ybx1,Ddx39b,Pabpn1,Ddx39a
3_Member	GO Biological Processes	GO:0051236	establishment of RNA localization	-5.08269	-2.70937	7/150	17149,20383,21681,22608,53817,54196,68278	Magoh,Srsf3,Alyref,Ybx1,Ddx39b,Pabpn1,Ddx39a
3_Member	GO Biological Processes	GO:0006406	mRNA export from nucleus	-4.97932	-2.62693	5/60	20383,21681,53817,54196,68278	Srsf3,Alyref,Ddx39b,Pabpn1,Ddx39a
3_Member	GO Biological Processes	GO:0071427	mRNA-containing ribonucleoprotein complex export from nucleus	-4.97932	-2.62693	5/60	20383,21681,53817,54196,68278	Srsf3,Alyref,Ddx39b,Pabpn1,Ddx39a
3_Member	GO Biological Processes	GO:0006397	mRNA processing	-4.77547	-2.46215	11/470	13204,17149,19652,20383,21681,22608,53817,54196,67332,68278,71514	Dhx15,Magoh,Rbm3,Srsf3,Alyref,Ybx1,Ddx39b,Pabpn1,Snrpd3,Ddx39a,Sfpq
3_Member	Reactome Gene Sets	R-MMU-72163	mRNA Splicing - Major Pathway	-4.69609	-2.40551	7/172	13204,17149,20383,21681,22608,54196,67332	Dhx15,Magoh,Srsf3,Alyref,Ybx1,Pabpn1,Snrpd3
3_Member	GO Biological Processes	GO:0006403	RNA localization	-4.66373	-2.3797	7/174	17149,20383,21681,22608,53817,54196,68278	Magoh,Srsf3,Alyref,Ybx1,Ddx39b,Pabpn1,Ddx39a
3_Member	GO Biological Processes	GO:0016071	mRNA metabolic process	-4.66151	-2.3797	13/675	13204,17149,19652,20383,21681,22608,50926,53817,54196,67332,68278,71514,213236	Dhx15,Magoh,Rbm3,Srsf3,Alyref,Ybx1,Hnrnpdl,Ddx39b,Pabpn1,Snrpd3,Ddx39a,Sfpq,Dnd1
3_Member	GO Biological Processes	GO:0051028	mRNA transport	-4.65615	-2.37867	6/117	17149,20383,21681,53817,54196,68278	Magoh,Srsf3,Alyref,Ddx39b,Pabpn1,Ddx39a
3_Member	Reactome Gene Sets	R-MMU-159236	Transport of Mature mRNA derived from an Intron-Containing Transcript	-4.62024	-2.36374	5/71	17149,20383,21681,53817,68278	Magoh,Srsf3,Alyref,Ddx39b,Ddx39a
3_Member	Reactome Gene Sets	R-MMU-72172	mRNA Splicing	-4.60023	-2.34781	7/178	13204,17149,20383,21681,22608,54196,67332	Dhx15,Magoh,Srsf3,Alyref,Ybx1,Pabpn1,Snrpd3
3_Member	GO Biological Processes	GO:0006405	RNA export from nucleus	-4.39517	-2.17407	5/79	20383,21681,53817,54196,68278	Srsf3,Alyref,Ddx39b,Pabpn1,Ddx39a
3_Member	GO Biological Processes	GO:0071426	ribonucleoprotein complex export from nucleus	-4.39517	-2.17407	5/79	20383,21681,53817,54196,68278	Srsf3,Alyref,Ddx39b,Pabpn1,Ddx39a
3_Member	GO Biological Processes	GO:0071166	ribonucleoprotein complex localization	-4.3688	-2.15518	5/80	20383,21681,53817,54196,68278	Srsf3,Alyref,Ddx39b,Pabpn1,Ddx39a
3_Member	Reactome Gene Sets	R-MMU-72202	Transport of Mature Transcript to Cytoplasm	-4.3688	-2.15518	5/80	17149,20383,21681,53817,68278	Magoh,Srsf3,Alyref,Ddx39b,Ddx39a
3_Member	KEGG Pathway	ko03040	Spliceosome	-4.34219	-2.13594	6/133	13204,17149,20383,21681,53817,67332	Dhx15,Magoh,Srsf3,Alyref,Ddx39b,Snrpd3
3_Member	KEGG Pathway	mmu03040	Spliceosome	-4.34219	-2.13594	6/133	13204,17149,20383,21681,53817,67332	Dhx15,Magoh,Srsf3,Alyref,Ddx39b,Snrpd3
3_Member	GO Biological Processes	GO:0051168	nuclear export	-3.97318	-1.81523	6/155	20383,21681,22166,53817,54196,68278	Srsf3,Alyref,Txn1,Ddx39b,Pabpn1,Ddx39a
3_Member	GO Biological Processes	GO:0006913	nucleocytoplasmic transport	-3.72866	-1.60219	8/327	11737,19047,20383,21681,22166,53817,54196,68278	Anp32a,Ppp1cc,Srsf3,Alyref,Txn1,Ddx39b,Pabpn1,Ddx39a
3_Member	GO Biological Processes	GO:0051169	nuclear transport	-3.72866	-1.60219	8/327	11737,19047,20383,21681,22166,53817,54196,68278	Anp32a,Ppp1cc,Srsf3,Alyref,Txn1,Ddx39b,Pabpn1,Ddx39a
3_Member	GO Biological Processes	GO:0031503	protein-containing complex localization	-3.52115	-1.41833	7/265	20383,21681,53817,54196,56455,68278,71514	Srsf3,Alyref,Ddx39b,Pabpn1,Dynll1,Ddx39a,Sfpq
3_Member	GO Biological Processes	GO:0000375	RNA splicing, via transesterification reactions	-3.37735	-1.31039	7/280	17149,19652,20383,53817,67332,68278,71514	Magoh,Rbm3,Srsf3,Ddx39b,Snrpd3,Ddx39a,Sfpq
3_Member	GO Biological Processes	GO:0000377	RNA splicing, via transesterification reactions with bulged adenosine as nucleophile	-3.37735	-1.31039	7/280	17149,19652,20383,53817,67332,68278,71514	Magoh,Rbm3,Srsf3,Ddx39b,Snrpd3,Ddx39a,Sfpq
3_Member	GO Biological Processes	GO:0000398	mRNA splicing, via spliceosome	-3.37735	-1.31039	7/280	17149,19652,20383,53817,67332,68278,71514	Magoh,Rbm3,Srsf3,Ddx39b,Snrpd3,Ddx39a,Sfpq
3_Member	KEGG Pathway	ko03013	RNA transport	-2.88496	-0.899822	5/167	13681,17149,21681,53817,100042807	Eif4a1,Magoh,Alyref,Ddx39b,Eif3j2
3_Member	KEGG Pathway	mmu03013	RNA transport	-2.87348	-0.899174	5/168	13681,17149,21681,53817,100042807	Eif4a1,Magoh,Alyref,Ddx39b,Eif3j2
4_Summary	Reactome Gene Sets	R-MMU-1428517	The citric acid (TCA) cycle and respiratory electron transport	-6.88583	-4.21681	9/169	11949,12868,13063,16828,17448,17711,17717,66142,269951,11739,11740,14775,19047,22113,22123,22166,14433	Atp5c1,Cox8a,Cycs,Ldha,Mdh2,CYTB,ND2,Cox7b,Idh2,Slc25a4,Slc25a5,Gpx1,Ppp1cc,Phlda2,Psmd3,Txn1,Gapdh
4_Member	Reactome Gene Sets	R-MMU-1428517	The citric acid (TCA) cycle and respiratory electron transport	-6.88583	-4.21681	9/169	11949,12868,13063,16828,17448,17711,17717,66142,269951	Atp5c1,Cox8a,Cycs,Ldha,Mdh2,CYTB,ND2,Cox7b,Idh2
4_Member	KEGG Pathway	mmu05012	Parkinson's disease	-6.31311	-3.74664	8/144	11739,11740,11949,12868,13063,17711,17717,66142	Slc25a4,Slc25a5,Atp5c1,Cox8a,Cycs,CYTB,ND2,Cox7b
4_Member	WikiPathways	WP295	Electron transport chain	-6.29146	-3.73393	7/99	11739,11740,11949,12868,17711,17717,66142	Slc25a4,Slc25a5,Atp5c1,Cox8a,CYTB,ND2,Cox7b
4_Member	KEGG Pathway	ko05016	Huntington's disease	-5.37414	-2.9184	8/192	11739,11740,11949,12868,13063,14775,17711,66142	Slc25a4,Slc25a5,Atp5c1,Cox8a,Cycs,Gpx1,CYTB,Cox7b
4_Member	KEGG Pathway	mmu05016	Huntington's disease	-5.37414	-2.9184	8/192	11739,11740,11949,12868,13063,14775,17711,66142	Slc25a4,Slc25a5,Atp5c1,Cox8a,Cycs,Gpx1,CYTB,Cox7b
4_Member	GO Biological Processes	GO:0015980	energy derivation by oxidation of organic compounds	-4.76968	-2.461	9/305	11949,13063,16828,17448,17711,17717,19047,22113,269951	Atp5c1,Cycs,Ldha,Mdh2,CYTB,ND2,Ppp1cc,Phlda2,Idh2
4_Member	Reactome Gene Sets	R-MMU-163200	Respiratory electron transport, ATP synthesis by chemiosmotic coupling, and heat production by uncoupling proteins.	-4.63517	-2.3704	6/118	11949,12868,13063,17711,17717,66142	Atp5c1,Cox8a,Cycs,CYTB,ND2,Cox7b
4_Member	Reactome Gene Sets	R-MMU-9711123	Cellular response to chemical stress	-4.23514	-2.03251	6/139	12868,13063,14775,22123,22166,66142	Cox8a,Cycs,Gpx1,Psmd3,Txn1,Cox7b
4_Member	Reactome Gene Sets	R-MMU-611105	Respiratory electron transport	-4.03338	-1.86551	5/94	12868,13063,17711,17717,66142	Cox8a,Cycs,CYTB,ND2,Cox7b
4_Member	GO Biological Processes	GO:0009060	aerobic respiration	-3.8827	-1.73123	6/161	11949,13063,17448,17711,17717,269951	Atp5c1,Cycs,Mdh2,CYTB,ND2,Idh2
4_Member	KEGG Pathway	ko05010	Alzheimer's disease	-3.68563	-1.5652	6/175	11949,12868,13063,14433,17711,66142	Atp5c1,Cox8a,Cycs,Gapdh,CYTB,Cox7b
4_Member	KEGG Pathway	mmu05010	Alzheimer's disease	-3.68563	-1.5652	6/175	11949,12868,13063,14433,17711,66142	Atp5c1,Cox8a,Cycs,Gapdh,CYTB,Cox7b
4_Member	Reactome Gene Sets	R-MMU-1592230	Mitochondrial biogenesis	-3.48458	-1.38462	3/28	11949,13063,269951	Atp5c1,Cycs,Idh2
4_Member	Reactome Gene Sets	R-MMU-5628897	TP53 Regulates Metabolic Genes	-3.43506	-1.3506	4/70	12868,13063,22166,66142	Cox8a,Cycs,Txn1,Cox7b
4_Member	KEGG Pathway	ko00190	Oxidative phosphorylation	-3.31529	-1.25403	5/134	11949,12868,17711,17717,66142	Atp5c1,Cox8a,CYTB,ND2,Cox7b
4_Member	GO Biological Processes	GO:0045333	cellular respiration	-3.20927	-1.17544	6/215	11949,13063,17448,17711,17717,269951	Atp5c1,Cycs,Mdh2,CYTB,ND2,Idh2
4_Member	Reactome Gene Sets	R-MMU-9707564	Cytoprotection by HMOX1	-2.74375	-0.790891	4/107	12868,13063,22123,66142	Cox8a,Cycs,Psmd3,Cox7b
4_Member	GO Biological Processes	GO:0019646	aerobic electron transport chain	-2.66814	-0.726782	3/53	13063,17711,17717	Cycs,CYTB,ND2
4_Member	GO Biological Processes	GO:0006119	oxidative phosphorylation	-2.6572	-0.717821	4/113	11949,13063,17711,17717	Atp5c1,Cycs,CYTB,ND2
4_Member	KEGG Pathway	mmu00190	Oxidative phosphorylation	-2.63931	-0.703853	5/190	11949,12868,17711,17717,66142	Atp5c1,Cox8a,CYTB,ND2,Cox7b
4_Member	GO Biological Processes	GO:0042775	mitochondrial ATP synthesis coupled electron transport	-2.41569	-0.514094	3/65	13063,17711,17717	Cycs,CYTB,ND2
4_Member	GO Biological Processes	GO:0042773	ATP synthesis coupled electron transport	-2.37861	-0.485967	3/67	13063,17711,17717	Cycs,CYTB,ND2
4_Member	KEGG Pathway	ko04932	Non-alcoholic fatty liver disease (NAFLD)	-2.20802	-0.359186	4/151	12868,13063,17711,66142	Cox8a,Cycs,CYTB,Cox7b
4_Member	KEGG Pathway	ko04260	Cardiac muscle contraction	-2.19431	-0.348386	3/78	12868,17711,66142	Cox8a,CYTB,Cox7b
4_Member	GO Biological Processes	GO:0022904	respiratory electron transport chain	-2.0638	-0.242894	3/87	13063,17711,17717	Cycs,CYTB,ND2
4_Member	KEGG Pathway	mmu04932	Non-alcoholic fatty liver disease (NAFLD)	-2.01288	-0.199419	4/172	12868,13063,17711,66142	Cox8a,Cycs,CYTB,Cox7b
5_Summary	GO Biological Processes	GO:0019682	glyceraldehyde-3-phosphate metabolic process	-5.66537	-3.17596	3/6	21351,21881,21991,11674,269951,14693	Taldo1,Tkt,Tpi1,Aldoa,Idh2,Gnb2
5_Member	GO Biological Processes	GO:0019682	glyceraldehyde-3-phosphate metabolic process	-5.66537	-3.17596	3/6	21351,21881,21991	Taldo1,Tkt,Tpi1
5_Member	GO Biological Processes	GO:0006081	cellular aldehyde metabolic process	-4.84105	-2.51828	5/64	11674,21351,21881,21991,269951	Aldoa,Taldo1,Tkt,Tpi1,Idh2
5_Member	GO Biological Processes	GO:0046184	aldehyde biosynthetic process	-4.07302	-1.9018	3/18	11674,21881,21991	Aldoa,Tkt,Tpi1
5_Member	KEGG Pathway	ko00030	Pentose phosphate pathway	-3.31052	-1.25403	3/32	11674,21351,21881	Aldoa,Taldo1,Tkt
5_Member	GO Biological Processes	GO:0006739	NADP metabolic process	-3.08898	-1.07199	3/38	21351,21881,269951	Taldo1,Tkt,Idh2
5_Member	KEGG Pathway	mmu00030	Pentose phosphate pathway	-3.08898	-1.07199	3/38	11674,21351,21881	Aldoa,Taldo1,Tkt
5_Member	Reactome Gene Sets	R-MMU-163685	Integration of energy metabolism	-2.20984	-0.359397	3/77	14693,21351,21881	Gnb2,Taldo1,Tkt
6_Summary	GO Biological Processes	GO:0051301	cell division	-5.04386	-2.67587	13/621	12442,12445,12615,16765,18999,19047,19357,22608,51886,66197,68612,74117,77891,51792,53817	Ccnb2,Ccnd3,Cenpa,Stmn1,Pou5f1,Ppp1cc,Rad21,Ybx1,Fubp1,Cks2,Ube2c,Actr3,Ube2s,Ppp2r1a,Ddx39b
6_Member	GO Biological Processes	GO:0051301	cell division	-5.04386	-2.67587	13/621	12442,12445,12615,16765,18999,19047,19357,22608,51886,66197,68612,74117,77891	Ccnb2,Ccnd3,Cenpa,Stmn1,Pou5f1,Ppp1cc,Rad21,Ybx1,Fubp1,Cks2,Ube2c,Actr3,Ube2s
6_Member	GO Biological Processes	GO:0140013	meiotic nuclear division	-2.54314	-0.617364	5/200	12442,19357,51792,66197,74117	Ccnb2,Rad21,Ppp2r1a,Cks2,Actr3
6_Member	GO Biological Processes	GO:1903046	meiotic cell cycle process	-2.36689	-0.476654	5/220	12442,19357,51792,66197,74117	Ccnb2,Rad21,Ppp2r1a,Cks2,Actr3
6_Member	GO Biological Processes	GO:0000280	nuclear division	-2.2461	-0.380931	7/443	12442,19357,51792,66197,68612,74117,77891	Ccnb2,Rad21,Ppp2r1a,Cks2,Ube2c,Actr3,Ube2s
6_Member	GO Biological Processes	GO:1903047	mitotic cell cycle process	-2.16697	-0.326069	9/701	12442,12445,12615,16765,19357,51792,66197,68612,77891	Ccnb2,Ccnd3,Cenpa,Stmn1,Rad21,Ppp2r1a,Cks2,Ube2c,Ube2s
6_Member	GO Biological Processes	GO:0044770	cell cycle phase transition	-2.00302	-0.192505	7/493	12442,12445,19357,53817,66197,68612,77891	Ccnb2,Ccnd3,Rad21,Ddx39b,Cks2,Ube2c,Ube2s
7_Summary	GO Biological Processes	GO:0061051	positive regulation of cell growth involved in cardiac muscle cell development	-4.15067	-1.96924	3/17	11739,53817,110196,75590,11465,13063,54196,22608,17069,14775,16852,30794	Slc25a4,Ddx39b,Fdps,Dusp9,Actg1,Cycs,Pabpn1,Ybx1,Ly6e,Gpx1,Lgals1,Pdlim4
7_Member	GO Biological Processes	GO:0061051	positive regulation of cell growth involved in cardiac muscle cell development	-4.15067	-1.96924	3/17	11739,53817,110196	Slc25a4,Ddx39b,Fdps
7_Member	GO Biological Processes	GO:0061050	regulation of cell growth involved in cardiac muscle cell development	-3.31052	-1.25403	3/32	11739,53817,110196	Slc25a4,Ddx39b,Fdps
7_Member	GO Biological Processes	GO:0010613	positive regulation of cardiac muscle hypertrophy	-2.99191	-0.991137	3/41	11739,53817,110196	Slc25a4,Ddx39b,Fdps
7_Member	GO Biological Processes	GO:0060420	regulation of heart growth	-2.98629	-0.987782	4/92	11739,53817,75590,110196	Slc25a4,Ddx39b,Dusp9,Fdps
7_Member	GO Biological Processes	GO:0014742	positive regulation of muscle hypertrophy	-2.96124	-0.967237	3/42	11739,53817,110196	Slc25a4,Ddx39b,Fdps
7_Member	GO Biological Processes	GO:0003298	physiological muscle hypertrophy	-2.87375	-0.899174	3/45	11739,53817,110196	Slc25a4,Ddx39b,Fdps
7_Member	GO Biological Processes	GO:0003301	physiological cardiac muscle hypertrophy	-2.87375	-0.899174	3/45	11739,53817,110196	Slc25a4,Ddx39b,Fdps
7_Member	GO Biological Processes	GO:0061049	cell growth involved in cardiac muscle cell development	-2.87375	-0.899174	3/45	11739,53817,110196	Slc25a4,Ddx39b,Fdps
7_Member	KEGG Pathway	ko05164	Influenza A	-2.87348	-0.899174	5/168	11465,13063,53817,54196,110196	Actg1,Cycs,Ddx39b,Pabpn1,Fdps
7_Member	GO Biological Processes	GO:0055023	positive regulation of cardiac muscle tissue growth	-2.84597	-0.873798	3/46	11739,53817,110196	Slc25a4,Ddx39b,Fdps
7_Member	KEGG Pathway	mmu05164	Influenza A	-2.83951	-0.871574	5/171	11465,13063,53817,54196,110196	Actg1,Cycs,Ddx39b,Pabpn1,Fdps
7_Member	GO Biological Processes	GO:0051153	regulation of striated muscle cell differentiation	-2.78909	-0.831569	4/104	11739,22608,53817,110196	Slc25a4,Ybx1,Ddx39b,Fdps
7_Member	GO Biological Processes	GO:0060421	positive regulation of heart growth	-2.7664	-0.810935	3/49	11739,53817,110196	Slc25a4,Ddx39b,Fdps
7_Member	GO Biological Processes	GO:0051155	positive regulation of striated muscle cell differentiation	-2.53491	-0.612938	3/59	11739,53817,110196	Slc25a4,Ddx39b,Fdps
7_Member	GO Biological Processes	GO:0060419	heart growth	-2.52389	-0.603812	4/123	11739,53817,75590,110196	Slc25a4,Ddx39b,Dusp9,Fdps
7_Member	GO Biological Processes	GO:0046620	regulation of organ growth	-2.4987	-0.584253	4/125	11739,53817,75590,110196	Slc25a4,Ddx39b,Dusp9,Fdps
7_Member	GO Biological Processes	GO:0046622	positive regulation of organ growth	-2.47372	-0.562984	3/62	11739,53817,110196	Slc25a4,Ddx39b,Fdps
7_Member	GO Biological Processes	GO:0035265	organ growth	-2.40057	-0.500782	5/216	11739,17069,53817,75590,110196	Slc25a4,Ly6e,Ddx39b,Dusp9,Fdps
7_Member	GO Biological Processes	GO:0055001	muscle cell development	-2.35859	-0.476458	5/221	11465,11739,14775,53817,110196	Actg1,Slc25a4,Gpx1,Ddx39b,Fdps
7_Member	GO Biological Processes	GO:0051146	striated muscle cell differentiation	-2.33831	-0.457907	6/320	11465,11739,14775,22608,53817,110196	Actg1,Slc25a4,Gpx1,Ybx1,Ddx39b,Fdps
7_Member	GO Biological Processes	GO:0010611	regulation of cardiac muscle hypertrophy	-2.2578	-0.390969	3/74	11739,53817,110196	Slc25a4,Ddx39b,Fdps
7_Member	GO Biological Processes	GO:0051149	positive regulation of muscle cell differentiation	-2.24158	-0.379729	3/75	11739,53817,110196	Slc25a4,Ddx39b,Fdps
7_Member	GO Biological Processes	GO:0051147	regulation of muscle cell differentiation	-2.2181	-0.364428	4/150	11739,22608,53817,110196	Slc25a4,Ybx1,Ddx39b,Fdps
7_Member	GO Biological Processes	GO:0014743	regulation of muscle hypertrophy	-2.20984	-0.359397	3/77	11739,53817,110196	Slc25a4,Ddx39b,Fdps
7_Member	GO Biological Processes	GO:0061061	muscle structure development	-2.13987	-0.304955	9/708	11465,11739,14775,16852,17069,22608,30794,53817,110196	Actg1,Slc25a4,Gpx1,Lgals1,Ly6e,Ybx1,Pdlim4,Ddx39b,Fdps
7_Member	GO Biological Processes	GO:0055021	regulation of cardiac muscle tissue growth	-2.10556	-0.2786	3/84	11739,53817,110196	Slc25a4,Ddx39b,Fdps
8_Summary	GO Biological Processes	GO:0098760	response to interleukin-7	-4.15067	-1.96924	3/17	13806,20867,22608	Eno1,Stip1,Ybx1
8_Member	GO Biological Processes	GO:0098760	response to interleukin-7	-4.15067	-1.96924	3/17	13806,20867,22608	Eno1,Stip1,Ybx1
8_Member	GO Biological Processes	GO:0098761	cellular response to interleukin-7	-4.15067	-1.96924	3/17	13806,20867,22608	Eno1,Stip1,Ybx1
9_Summary	Reactome Gene Sets	R-MMU-8866652	Synthesis of active ubiquitin: roles of E1 and E2 enzymes	-3.43868	-1.3506	3/29	68612,77891,216150,22123,19357,22166,77605	Ube2c,Ube2s,Cdc34,Psmd3,Rad21,Txn1,H2az2
9_Member	Reactome Gene Sets	R-MMU-8866652	Synthesis of active ubiquitin: roles of E1 and E2 enzymes	-3.43868	-1.3506	3/29	68612,77891,216150	Ube2c,Ube2s,Cdc34
9_Member	Reactome Gene Sets	R-MMU-174084	Autodegradation of Cdh1 by Cdh1:APC/C	-2.45404	-0.545457	3/63	22123,68612,77891	Psmd3,Ube2c,Ube2s
9_Member	Reactome Gene Sets	R-MMU-174154	APC/C:Cdc20 mediated degradation of Securin	-2.37861	-0.485967	3/67	22123,68612,77891	Psmd3,Ube2c,Ube2s
9_Member	Reactome Gene Sets	R-MMU-8852135	Protein ubiquitination	-2.36052	-0.476654	3/68	68612,77891,216150	Ube2c,Ube2s,Cdc34
9_Member	Reactome Gene Sets	R-MMU-69242	S Phase	-2.31245	-0.433769	4/141	19357,22123,68612,77891	Rad21,Psmd3,Ube2c,Ube2s
9_Member	Reactome Gene Sets	R-MMU-174184	Cdc20:Phospho-APC/C mediated degradation of Cyclin A	-2.29099	-0.417421	3/72	22123,68612,77891	Psmd3,Ube2c,Ube2s
9_Member	Reactome Gene Sets	R-MMU-69017	CDK-mediated phosphorylation and removal of Cdc6	-2.29099	-0.417421	3/72	22123,68612,77891	Psmd3,Ube2c,Ube2s
9_Member	Reactome Gene Sets	R-MMU-174178	APC/C:Cdh1 mediated degradation of Cdc20 and other APC/C:Cdh1 targeted proteins in late mitosis/early G1	-2.27427	-0.404083	3/73	22123,68612,77891	Psmd3,Ube2c,Ube2s
9_Member	Reactome Gene Sets	R-MMU-179419	APC:Cdc20 mediated degradation of cell cycle proteins prior to satisfation of the cell cycle checkpoint	-2.27427	-0.404083	3/73	22123,68612,77891	Psmd3,Ube2c,Ube2s
9_Member	Reactome Gene Sets	R-MMU-176409	APC/C:Cdc20 mediated degradation of mitotic proteins	-2.24158	-0.379729	3/75	22123,68612,77891	Psmd3,Ube2c,Ube2s
9_Member	Reactome Gene Sets	R-MMU-176814	Activation of APC/C and APC/C:Cdc20 mediated degradation of mitotic proteins	-2.22559	-0.367642	3/76	22123,68612,77891	Psmd3,Ube2c,Ube2s
9_Member	Reactome Gene Sets	R-MMU-174143	APC/C-mediated degradation of cell cycle proteins	-2.10556	-0.2786	3/84	22123,68612,77891	Psmd3,Ube2c,Ube2s
9_Member	Reactome Gene Sets	R-MMU-453276	Regulation of mitotic cell cycle	-2.10556	-0.2786	3/84	22123,68612,77891	Psmd3,Ube2c,Ube2s
9_Member	Reactome Gene Sets	R-MMU-2559583	Cellular Senescence	-2.10208	-0.278159	4/162	22166,68612,77605,77891	Txn1,Ube2c,H2az2,Ube2s
9_Member	Reactome Gene Sets	R-MMU-69052	Switching of origins to a post-replicative state	-2.03685	-0.218936	3/89	22123,68612,77891	Psmd3,Ube2c,Ube2s
10_Summary	GO Biological Processes	GO:0006734	NADH metabolic process	-3.31052	-1.25403	3/32	13806,16828,17448,18746,269951,18648	Eno1,Ldha,Mdh2,Pkm,Idh2,Pgam1
10_Member	GO Biological Processes	GO:0006734	NADH metabolic process	-3.31052	-1.25403	3/32	13806,16828,17448	Eno1,Ldha,Mdh2
10_Member	KEGG Pathway	ko00620	Pyruvate metabolism	-3.08898	-1.07199	3/38	16828,17448,18746	Ldha,Mdh2,Pkm
10_Member	KEGG Pathway	mmu00620	Pyruvate metabolism	-2.96124	-0.967237	3/42	16828,17448,18746	Ldha,Mdh2,Pkm
10_Member	Reactome Gene Sets	R-MMU-71406	Pyruvate metabolism and Citric Acid (TCA) cycle	-2.71623	-0.768879	3/51	16828,17448,269951	Ldha,Mdh2,Idh2
10_Member	KEGG Pathway	ko05230	Central carbon metabolism in cancer	-2.4347	-0.529472	3/64	16828,18648,18746	Ldha,Pgam1,Pkm
10_Member	KEGG Pathway	mmu05230	Central carbon metabolism in cancer	-2.39699	-0.499003	3/66	16828,18648,18746	Ldha,Pgam1,Pkm
11_Summary	Reactome Gene Sets	R-MMU-3299685	Detoxification of Reactive Oxygen Species	-3.27065	-1.22437	3/33	13063,14775,22166,71514	Cycs,Gpx1,Txn1,Sfpq
11_Member	Reactome Gene Sets	R-MMU-3299685	Detoxification of Reactive Oxygen Species	-3.27065	-1.22437	3/33	13063,14775,22166	Cycs,Gpx1,Txn1
11_Member	GO Biological Processes	GO:1903201	regulation of oxidative stress-induced cell death	-2.179	-0.335781	3/79	14775,22166,71514	Gpx1,Txn1,Sfpq
11_Member	GO Biological Processes	GO:1900407	regulation of cellular response to oxidative stress	-2.02363	-0.208689	3/90	14775,22166,71514	Gpx1,Txn1,Sfpq
12_Summary	KEGG Pathway	ko05168	Herpes simplex infection	-3.20927	-1.17544	6/215	13063,15312,19047,20383,21681,216150	Cycs,Hmgn1,Ppp1cc,Srsf3,Alyref,Cdc34
12_Member	KEGG Pathway	ko05168	Herpes simplex infection	-3.20927	-1.17544	6/215	13063,15312,19047,20383,21681,216150	Cycs,Hmgn1,Ppp1cc,Srsf3,Alyref,Cdc34
12_Member	KEGG Pathway	mmu05168	Herpes simplex infection	-3.20927	-1.17544	6/215	13063,15312,19047,20383,21681,216150	Cycs,Hmgn1,Ppp1cc,Srsf3,Alyref,Cdc34
13_Summary	Reactome Gene Sets	R-MMU-6798695	Neutrophil degranulation	-3.14623	-1.1197	9/501	11674,12798,17319,18648,18746,22123,22154,56455,227613	Aldoa,Cnn2,Mif,Pgam1,Pkm,Psmd3,Tubb5,Dynll1,Tubb4b
13_Member	Reactome Gene Sets	R-MMU-6798695	Neutrophil degranulation	-3.14623	-1.1197	9/501	11674,12798,17319,18648,18746,22123,22154,56455,227613	Aldoa,Cnn2,Mif,Pgam1,Pkm,Psmd3,Tubb5,Dynll1,Tubb4b
14_Summary	GO Biological Processes	GO:0010638	positive regulation of organelle organization	-3.07357	-1.0636	9/513	11739,11740,12465,14086,19357,30794,56455,71514,74117,51792,68612,12445,53817	Slc25a4,Slc25a5,Cct5,Fscn1,Rad21,Pdlim4,Dynll1,Sfpq,Actr3,Ppp2r1a,Ube2c,Ccnd3,Ddx39b
14_Member	GO Biological Processes	GO:0010638	positive regulation of organelle organization	-3.07357	-1.0636	9/513	11739,11740,12465,14086,19357,30794,56455,71514,74117	Slc25a4,Slc25a5,Cct5,Fscn1,Rad21,Pdlim4,Dynll1,Sfpq,Actr3
14_Member	GO Biological Processes	GO:0007062	sister chromatid cohesion	-2.62199	-0.688485	3/55	19357,51792,71514	Rad21,Ppp2r1a,Sfpq
14_Member	GO Biological Processes	GO:0051306	mitotic sister chromatid separation	-2.41569	-0.514094	3/65	19357,51792,68612	Rad21,Ppp2r1a,Ube2c
14_Member	GO Biological Processes	GO:0007059	chromosome segregation	-2.22457	-0.367642	6/338	11740,19357,51792,68612,71514,74117	Slc25a5,Rad21,Ppp2r1a,Ube2c,Sfpq,Actr3
14_Member	GO Biological Processes	GO:0090068	positive regulation of cell cycle process	-2.14301	-0.30525	5/249	12445,19357,53817,68612,71514	Ccnd3,Rad21,Ddx39b,Ube2c,Sfpq
14_Member	GO Biological Processes	GO:2001252	positive regulation of chromosome organization	-2.13434	-0.30278	3/82	12465,19357,71514	Cct5,Rad21,Sfpq
15_Summary	GO Biological Processes	GO:0044403	biological process involved in symbiotic interaction	-2.74228	-0.790891	6/265	14433,14775,16852,17069,21681,53817	Gapdh,Gpx1,Lgals1,Ly6e,Alyref,Ddx39b
15_Member	GO Biological Processes	GO:0044403	biological process involved in symbiotic interaction	-2.74228	-0.790891	6/265	14433,14775,16852,17069,21681,53817	Gapdh,Gpx1,Lgals1,Ly6e,Alyref,Ddx39b
15_Member	GO Biological Processes	GO:0051701	biological process involved in interaction with host	-2.22825	-0.368051	4/149	16852,17069,21681,53817	Lgals1,Ly6e,Alyref,Ddx39b
16_Summary	WikiPathways	WP4346	Cholesterol metabolism with Bloch and Kandutsch-Russell pathways	-2.69194	-0.748587	3/52	14137,20249,110196	Fdft1,Scd1,Fdps
16_Member	WikiPathways	WP4346	Cholesterol metabolism with Bloch and Kandutsch-Russell pathways	-2.69194	-0.748587	3/52	14137,20249,110196	Fdft1,Scd1,Fdps
17_Summary	GO Biological Processes	GO:0051099	positive regulation of binding	-2.60984	-0.678285	5/193	13806,16765,22166,74117,97165,13063,22113	Eno1,Stmn1,Txn1,Actr3,Hmgb2,Cycs,Phlda2
17_Member	GO Biological Processes	GO:0051099	positive regulation of binding	-2.60984	-0.678285	5/193	13806,16765,22166,74117,97165	Eno1,Stmn1,Txn1,Actr3,Hmgb2
17_Member	GO Biological Processes	GO:0051098	regulation of binding	-2.50422	-0.587898	7/397	13063,13806,16765,22113,22166,74117,97165	Cycs,Eno1,Stmn1,Phlda2,Txn1,Actr3,Hmgb2
18_Summary	GO Biological Processes	GO:0008637	apoptotic mitochondrial changes	-2.60233	-0.672711	4/117	11739,11740,12484,14775,13806,17319,51792,71514,97165	Slc25a4,Slc25a5,Cd24a,Gpx1,Eno1,Mif,Ppp2r1a,Sfpq,Hmgb2
18_Member	GO Biological Processes	GO:0008637	apoptotic mitochondrial changes	-2.60233	-0.672711	4/117	11739,11740,12484,14775	Slc25a4,Slc25a5,Cd24a,Gpx1
18_Member	GO Biological Processes	GO:2001233	regulation of apoptotic signaling pathway	-2.47432	-0.562984	7/402	11740,13806,14775,17319,51792,71514,97165	Slc25a5,Eno1,Gpx1,Mif,Ppp2r1a,Sfpq,Hmgb2
18_Member	GO Biological Processes	GO:0002437	inflammatory response to antigenic stimulus	-2.2578	-0.390969	3/74	12484,14775,97165	Cd24a,Gpx1,Hmgb2
18_Member	GO Biological Processes	GO:2001234	negative regulation of apoptotic signaling pathway	-2.19403	-0.348386	5/242	11740,13806,14775,17319,97165	Slc25a5,Eno1,Gpx1,Mif,Hmgb2
18_Member	GO Biological Processes	GO:0002833	positive regulation of response to biotic stimulus	-2.0043	-0.192505	4/173	12484,17319,71514,97165	Cd24a,Mif,Sfpq,Hmgb2
19_Summary	Reactome Gene Sets	R-MMU-5683057	MAPK family signaling cascades	-2.56181	-0.634116	6/288	11465,12445,19047,22123,51792,75590	Actg1,Ccnd3,Ppp1cc,Psmd3,Ppp2r1a,Dusp9
19_Member	Reactome Gene Sets	R-MMU-5683057	MAPK family signaling cascades	-2.56181	-0.634116	6/288	11465,12445,19047,22123,51792,75590	Actg1,Ccnd3,Ppp1cc,Psmd3,Ppp2r1a,Dusp9
19_Member	KEGG Pathway	ko04390	Hippo signaling pathway	-2.17825	-0.335781	4/154	11465,12445,19047,51792	Actg1,Ccnd3,Ppp1cc,Ppp2r1a
19_Member	KEGG Pathway	mmu04390	Hippo signaling pathway	-2.14916	-0.309831	4/157	11465,12445,19047,51792	Actg1,Ccnd3,Ppp1cc,Ppp2r1a
19_Member	Reactome Gene Sets	R-MMU-5673001	RAF/MAP kinase cascade	-2.07312	-0.250703	5/259	11465,19047,22123,51792,75590	Actg1,Ppp1cc,Psmd3,Ppp2r1a,Dusp9
19_Member	Reactome Gene Sets	R-MMU-5684996	MAPK1/MAPK3 signaling	-2.03277	-0.216345	5/265	11465,19047,22123,51792,75590	Actg1,Ppp1cc,Psmd3,Ppp2r1a,Dusp9
20_Summary	GO Biological Processes	GO:0031032	actomyosin structure organization	-2.45251	-0.545457	5/210	11465,12798,16765,30794,71994	Actg1,Cnn2,Stmn1,Pdlim4,Cnn3
20_Member	GO Biological Processes	GO:0031032	actomyosin structure organization	-2.45251	-0.545457	5/210	11465,12798,16765,30794,71994	Actg1,Cnn2,Stmn1,Pdlim4,Cnn3

## Sheet: C3
GroupID	Category	Term	Description	LogP	Log(q-value)	InTerm_InList	Genes	Symbols
1_Summary	GO Biological Processes	GO:0007286	spermatid development	-9.13972	-4.97515	12/238	20957,22445,22446,27084,30959,56739,71241,74469,75514,239083,574437,574438,17701,20899,230861,74174	Sycp1,Xlr3a,Xlr3c,Xlr5c,Ddx25,Rec8,Dmrtc2,Taf7l,1700013H16Rik,Ccnb1ip1,Xlr3b,Xlr5a,Msx1,Stra8,Eif4g3,Gtsf1
1_Member	GO Biological Processes	GO:0007286	spermatid development	-9.13972	-4.97515	12/238	20957,22445,22446,27084,30959,56739,71241,74469,75514,239083,574437,574438	Sycp1,Xlr3a,Xlr3c,Xlr5c,Ddx25,Rec8,Dmrtc2,Taf7l,1700013H16Rik,Ccnb1ip1,Xlr3b,Xlr5a
1_Member	GO Biological Processes	GO:0048515	spermatid differentiation	-8.95593	-4.97515	12/247	20957,22445,22446,27084,30959,56739,71241,74469,75514,239083,574437,574438	Sycp1,Xlr3a,Xlr3c,Xlr5c,Ddx25,Rec8,Dmrtc2,Taf7l,1700013H16Rik,Ccnb1ip1,Xlr3b,Xlr5a
1_Member	GO Biological Processes	GO:0051321	meiotic cell cycle	-8.51515	-4.71047	13/333	17701,20899,20957,22445,22446,27084,56739,71241,75514,230861,239083,574437,574438	Msx1,Stra8,Sycp1,Xlr3a,Xlr3c,Xlr5c,Rec8,Dmrtc2,1700013H16Rik,Eif4g3,Ccnb1ip1,Xlr3b,Xlr5a
1_Member	GO Biological Processes	GO:0007281	germ cell development	-7.91259	-4.23284	13/374	20899,20957,22445,22446,27084,30959,56739,71241,74469,75514,239083,574437,574438	Stra8,Sycp1,Xlr3a,Xlr3c,Xlr5c,Ddx25,Rec8,Dmrtc2,Taf7l,1700013H16Rik,Ccnb1ip1,Xlr3b,Xlr5a
1_Member	GO Biological Processes	GO:0007283	spermatogenesis	-7.07486	-3.49202	15/610	20899,20957,22445,22446,27084,30959,56739,71241,74174,74469,75514,230861,239083,574437,574438	Stra8,Sycp1,Xlr3a,Xlr3c,Xlr5c,Ddx25,Rec8,Dmrtc2,Gtsf1,Taf7l,1700013H16Rik,Eif4g3,Ccnb1ip1,Xlr3b,Xlr5a
1_Member	GO Biological Processes	GO:0048232	male gamete generation	-6.88462	-3.38096	15/631	20899,20957,22445,22446,27084,30959,56739,71241,74174,74469,75514,230861,239083,574437,574438	Stra8,Sycp1,Xlr3a,Xlr3c,Xlr5c,Ddx25,Rec8,Dmrtc2,Gtsf1,Taf7l,1700013H16Rik,Eif4g3,Ccnb1ip1,Xlr3b,Xlr5a
1_Member	GO Biological Processes	GO:0022412	cellular process involved in reproduction in multicellular organism	-6.48797	-3.05126	13/496	20899,20957,22445,22446,27084,30959,56739,71241,74469,75514,239083,574437,574438	Stra8,Sycp1,Xlr3a,Xlr3c,Xlr5c,Ddx25,Rec8,Dmrtc2,Taf7l,1700013H16Rik,Ccnb1ip1,Xlr3b,Xlr5a
1_Member	GO Biological Processes	GO:0007276	gamete generation	-5.72277	-2.34405	15/780	20899,20957,22445,22446,27084,30959,56739,71241,74174,74469,75514,230861,239083,574437,574438	Stra8,Sycp1,Xlr3a,Xlr3c,Xlr5c,Ddx25,Rec8,Dmrtc2,Gtsf1,Taf7l,1700013H16Rik,Eif4g3,Ccnb1ip1,Xlr3b,Xlr5a
1_Member	GO Biological Processes	GO:0140013	meiotic nuclear division	-4.48297	-1.15541	7/200	17701,20899,20957,56739,71241,230861,239083	Msx1,Stra8,Sycp1,Rec8,Dmrtc2,Eif4g3,Ccnb1ip1
1_Member	GO Biological Processes	GO:1903046	meiotic cell cycle process	-4.22044	-0.938633	7/220	17701,20899,20957,56739,71241,230861,239083	Msx1,Stra8,Sycp1,Rec8,Dmrtc2,Eif4g3,Ccnb1ip1
1_Member	GO Biological Processes	GO:0007127	meiosis I	-3.52288	-0.352328	5/130	20957,56739,71241,230861,239083	Sycp1,Rec8,Dmrtc2,Eif4g3,Ccnb1ip1
1_Member	GO Biological Processes	GO:0007289	spermatid nucleus differentiation	-3.48801	-0.352328	3/30	20957,71241,75514	Sycp1,Dmrtc2,1700013H16Rik
1_Member	GO Biological Processes	GO:0061982	meiosis I cell cycle process	-3.44729	-0.341579	5/135	20957,56739,71241,230861,239083	Sycp1,Rec8,Dmrtc2,Eif4g3,Ccnb1ip1
1_Member	GO Biological Processes	GO:0007129	homologous chromosome pairing at meiosis	-2.6903	0	3/56	20957,56739,239083	Sycp1,Rec8,Ccnb1ip1
1_Member	GO Biological Processes	GO:0000280	nuclear division	-2.42082	0	7/443	17701,20899,20957,56739,71241,230861,239083	Msx1,Stra8,Sycp1,Rec8,Dmrtc2,Eif4g3,Ccnb1ip1
1_Member	GO Biological Processes	GO:0045143	homologous chromosome segregation	-2.4144	0	3/70	20957,56739,239083	Sycp1,Rec8,Ccnb1ip1
1_Member	GO Biological Processes	GO:0070192	chromosome organization involved in meiotic cell cycle	-2.26722	0	3/79	20957,56739,239083	Sycp1,Rec8,Ccnb1ip1
1_Member	GO Biological Processes	GO:0048285	organelle fission	-2.15769	0	7/496	17701,20899,20957,56739,71241,230861,239083	Msx1,Stra8,Sycp1,Rec8,Dmrtc2,Eif4g3,Ccnb1ip1
2_Summary	GO Biological Processes	GO:0045836	positive regulation of meiotic nuclear division	-4.09469	-0.854275	3/19	17701,20899,230861,12443,12444	Msx1,Stra8,Eif4g3,Ccnd1,Ccnd2
2_Member	GO Biological Processes	GO:0045836	positive regulation of meiotic nuclear division	-4.09469	-0.854275	3/19	17701,20899,230861	Msx1,Stra8,Eif4g3
2_Member	GO Biological Processes	GO:0051446	positive regulation of meiotic cell cycle	-3.48801	-0.352328	3/30	17701,20899,230861	Msx1,Stra8,Eif4g3
2_Member	GO Biological Processes	GO:0040020	regulation of meiotic nuclear division	-3.21597	-0.138285	3/37	17701,20899,230861	Msx1,Stra8,Eif4g3
2_Member	GO Biological Processes	GO:0051445	regulation of meiotic cell cycle	-2.64656	0	3/58	17701,20899,230861	Msx1,Stra8,Eif4g3
2_Member	GO Biological Processes	GO:0051785	positive regulation of nuclear division	-2.54399	0	3/63	17701,20899,230861	Msx1,Stra8,Eif4g3
2_Member	GO Biological Processes	GO:0090068	positive regulation of cell cycle process	-2.27614	0	5/249	12443,12444,17701,20899,230861	Ccnd1,Ccnd2,Msx1,Stra8,Eif4g3
3_Summary	GO Biological Processes	GO:0010769	regulation of cell morphogenesis involved in differentiation	-2.66528	0	4/121	14114,19268,29873,574437,15901,19716,54411,70083	Fbln1,Ptprf,Cspg5,Xlr3b,Id1,Bex1,Atp6ap1,Metrn
3_Member	GO Biological Processes	GO:0010769	regulation of cell morphogenesis involved in differentiation	-2.66528	0	4/121	14114,19268,29873,574437	Fbln1,Ptprf,Cspg5,Xlr3b
3_Member	GO Biological Processes	GO:0060284	regulation of cell development	-2.26464	0	8/598	14114,15901,19268,19716,29873,54411,70083,574437	Fbln1,Id1,Ptprf,Bex1,Cspg5,Atp6ap1,Metrn,Xlr3b
3_Member	GO Biological Processes	GO:0010720	positive regulation of cell development	-2.14755	0	6/378	19268,19716,29873,54411,70083,574437	Ptprf,Bex1,Cspg5,Atp6ap1,Metrn,Xlr3b
3_Member	GO Biological Processes	GO:0048814	regulation of dendrite morphogenesis	-2.07164	0	3/93	15901,19268,574437	Id1,Ptprf,Xlr3b
4_Summary	KEGG Pathway	ko04142	Lysosome	-2.62663	0	4/124	12512,13039,54411,56464	Cd63,Ctsl,Atp6ap1,Ctsf
4_Member	KEGG Pathway	ko04142	Lysosome	-2.62663	0	4/124	12512,13039,54411,56464	Cd63,Ctsl,Atp6ap1,Ctsf
4_Member	KEGG Pathway	mmu04142	Lysosome	-2.61398	0	4/125	12512,13039,54411,56464	Cd63,Ctsl,Atp6ap1,Ctsf
5_Summary	GO Biological Processes	GO:0097120	receptor localization to synapse	-2.33023	0	3/75	16574,18189,65945,19268,19716,70083,574437	Kif5c,Nrxn1,Clstn1,Ptprf,Bex1,Metrn,Xlr3b
5_Member	GO Biological Processes	GO:0097120	receptor localization to synapse	-2.33023	0	3/75	16574,18189,65945	Kif5c,Nrxn1,Clstn1
5_Member	GO Biological Processes	GO:0051962	positive regulation of nervous system development	-2.25361	0	6/359	18189,19268,19716,65945,70083,574437	Nrxn1,Ptprf,Bex1,Clstn1,Metrn,Xlr3b
5_Member	GO Biological Processes	GO:0051965	positive regulation of synapse assembly	-2.25202	0	3/80	18189,65945,574437	Nrxn1,Clstn1,Xlr3b
5_Member	GO Biological Processes	GO:0035418	protein localization to synapse	-2.165	0	3/86	16574,18189,65945	Kif5c,Nrxn1,Clstn1
6_Summary	GO Biological Processes	GO:0031099	regeneration	-2.29021	0	4/154	12443,12520,19268,19716	Ccnd1,Cd81,Ptprf,Bex1
6_Member	GO Biological Processes	GO:0031099	regeneration	-2.29021	0	4/154	12443,12520,19268,19716	Ccnd1,Cd81,Ptprf,Bex1
7_Summary	Reactome Gene Sets	R-MMU-156580	Phase II - Conjugation of compounds	-2.08449	0	3/92	14866,58810,319655	Gstm5,Akr1a1,Podxl2
7_Member	Reactome Gene Sets	R-MMU-156580	Phase II - Conjugation of compounds	-2.08449	0	3/92	14866,58810,319655	Gstm5,Akr1a1,Podxl2

## Sheet: C4
GroupID	Category	Term	Description	LogP	Log(q-value)	InTerm_InList	Genes	Symbols
1_Summary	Reactome Gene Sets	R-MMU-69278	Cell Cycle, Mitotic	-15.3011	-11.2644	22/496	12237,12428,12442,12615,15366,16319,18817,19053,19348,19357,20878,22059,22146,22186,56086,68612,72119,77891,107995,108000,217232,268697,217653,11465,233406,12709,70350,71085,83397	Bub3,Ccna2,Ccnb2,Cenpa,Hmmr,Incenp,Plk1,Ppp2cb,Kif20a,Rad21,Aurka,Trp53,Tuba1c,Uba52,Set,Ube2c,Tpx2,Ube2s,Cdc20,Cenpf,Cdc27,Ccnb1,Mis18bp1,Actg1,Prc1,Ckb,Basp1,Arhgap19,Akap12
1_Member	Reactome Gene Sets	R-MMU-69278	Cell Cycle, Mitotic	-15.3011	-11.2644	22/496	12237,12428,12442,12615,15366,16319,18817,19053,19348,19357,20878,22059,22146,22186,56086,68612,72119,77891,107995,108000,217232,268697	Bub3,Ccna2,Ccnb2,Cenpa,Hmmr,Incenp,Plk1,Ppp2cb,Kif20a,Rad21,Aurka,Trp53,Tuba1c,Uba52,Set,Ube2c,Tpx2,Ube2s,Cdc20,Cenpf,Cdc27,Ccnb1
1_Member	Reactome Gene Sets	R-MMU-1640170	Cell Cycle	-14.9766	-11.1717	23/579	12237,12428,12442,12615,15366,16319,18817,19053,19348,19357,20878,22059,22146,22186,56086,68612,72119,77891,107995,108000,217232,217653,268697	Bub3,Ccna2,Ccnb2,Cenpa,Hmmr,Incenp,Plk1,Ppp2cb,Kif20a,Rad21,Aurka,Trp53,Tuba1c,Uba52,Set,Ube2c,Tpx2,Ube2s,Cdc20,Cenpf,Cdc27,Mis18bp1,Ccnb1
1_Member	Reactome Gene Sets	R-MMU-68882	Mitotic Anaphase	-13.3433	-9.80945	15/213	12237,12442,12615,16319,18817,19053,19357,22146,22186,68612,77891,107995,108000,217232,268697	Bub3,Ccnb2,Cenpa,Incenp,Plk1,Ppp2cb,Rad21,Tuba1c,Uba52,Ube2c,Ube2s,Cdc20,Cenpf,Cdc27,Ccnb1
1_Member	Reactome Gene Sets	R-MMU-2555396	Mitotic Metaphase and Anaphase	-13.3133	-9.80945	15/214	12237,12442,12615,16319,18817,19053,19357,22146,22186,68612,77891,107995,108000,217232,268697	Bub3,Ccnb2,Cenpa,Incenp,Plk1,Ppp2cb,Rad21,Tuba1c,Uba52,Ube2c,Ube2s,Cdc20,Cenpf,Cdc27,Ccnb1
1_Member	Reactome Gene Sets	R-MMU-68886	M Phase	-11.8733	-8.63851	17/380	12237,12442,12615,16319,18817,19053,19348,19357,22146,22186,56086,68612,77891,107995,108000,217232,268697	Bub3,Ccnb2,Cenpa,Incenp,Plk1,Ppp2cb,Kif20a,Rad21,Tuba1c,Uba52,Set,Ube2c,Ube2s,Cdc20,Cenpf,Cdc27,Ccnb1
1_Member	Reactome Gene Sets	R-MMU-69620	Cell Cycle Checkpoints	-11.8414	-8.63851	15/270	12237,12428,12442,12615,16319,18817,19053,22059,22186,68612,77891,107995,108000,217232,268697	Bub3,Ccna2,Ccnb2,Cenpa,Incenp,Plk1,Ppp2cb,Trp53,Uba52,Ube2c,Ube2s,Cdc20,Cenpf,Cdc27,Ccnb1
1_Member	Reactome Gene Sets	R-MMU-2467813	Separation of Sister Chromatids	-11.7111	-8.54302	13/181	12237,12615,16319,18817,19053,19357,22146,22186,68612,77891,107995,108000,217232	Bub3,Cenpa,Incenp,Plk1,Ppp2cb,Rad21,Tuba1c,Uba52,Ube2c,Ube2s,Cdc20,Cenpf,Cdc27
1_Member	Reactome Gene Sets	R-MMU-2500257	Resolution of Sister Chromatid Cohesion	-11.2456	-8.16764	11/117	12237,12442,12615,16319,18817,19053,19357,22146,107995,108000,268697	Bub3,Ccnb2,Cenpa,Incenp,Plk1,Ppp2cb,Rad21,Tuba1c,Cdc20,Cenpf,Ccnb1
1_Member	Reactome Gene Sets	R-MMU-69618	Mitotic Spindle Checkpoint	-10.2348	-7.20807	10/107	12237,12615,16319,18817,19053,68612,77891,107995,108000,217232	Bub3,Cenpa,Incenp,Plk1,Ppp2cb,Ube2c,Ube2s,Cdc20,Cenpf,Cdc27
1_Member	Reactome Gene Sets	R-MMU-68877	Mitotic Prometaphase	-9.01327	-6.11145	11/188	12237,12442,12615,16319,18817,19053,19357,22146,107995,108000,268697	Bub3,Ccnb2,Cenpa,Incenp,Plk1,Ppp2cb,Rad21,Tuba1c,Cdc20,Cenpf,Ccnb1
1_Member	Reactome Gene Sets	R-MMU-5663220	RHO GTPases Activate Formins	-8.06334	-5.29982	9/131	11465,12237,12615,16319,18817,19053,22146,107995,108000	Actg1,Bub3,Cenpa,Incenp,Plk1,Ppp2cb,Tuba1c,Cdc20,Cenpf
1_Member	Reactome Gene Sets	R-MMU-9648025	EML4 and NUDC in mitotic spindle formation	-7.53933	-4.83708	8/106	12237,12615,16319,18817,19053,22146,107995,108000	Bub3,Cenpa,Incenp,Plk1,Ppp2cb,Tuba1c,Cdc20,Cenpf
1_Member	Reactome Gene Sets	R-MMU-141424	Amplification of signal from the kinetochores	-6.74617	-4.17171	7/90	12237,12615,16319,18817,19053,107995,108000	Bub3,Cenpa,Incenp,Plk1,Ppp2cb,Cdc20,Cenpf
1_Member	Reactome Gene Sets	R-MMU-141444	Amplification of signal from unattached kinetochores via a MAD2 inhibitory signal	-6.74617	-4.17171	7/90	12237,12615,16319,18817,19053,107995,108000	Bub3,Cenpa,Incenp,Plk1,Ppp2cb,Cdc20,Cenpf
1_Member	Reactome Gene Sets	R-MMU-195258	RHO GTPase Effectors	-5.89523	-3.50336	10/304	11465,12237,12615,16319,18817,19053,22146,107995,108000,233406	Actg1,Bub3,Cenpa,Incenp,Plk1,Ppp2cb,Tuba1c,Cdc20,Cenpf,Prc1
1_Member	Reactome Gene Sets	R-MMU-194315	Signaling by Rho GTPases	-5.83037	-3.45143	14/652	11465,12237,12615,12709,16319,18817,19053,22146,70350,71085,83397,107995,108000,233406	Actg1,Bub3,Cenpa,Ckb,Incenp,Plk1,Ppp2cb,Tuba1c,Basp1,Arhgap19,Akap12,Cdc20,Cenpf,Prc1
1_Member	Reactome Gene Sets	R-MMU-9716542	Signaling by Rho GTPases, Miro GTPases and RHOBTB3	-5.71478	-3.35183	14/667	11465,12237,12615,12709,16319,18817,19053,22146,70350,71085,83397,107995,108000,233406	Actg1,Bub3,Cenpa,Ckb,Incenp,Plk1,Ppp2cb,Tuba1c,Basp1,Arhgap19,Akap12,Cdc20,Cenpf,Prc1
2_Summary	GO Biological Processes	GO:1903047	mitotic cell cycle process	-15.2454	-11.2644	25/700	12237,12428,12442,12615,14726,16319,16551,17345,18817,19348,19357,19385,20878,22059,66197,67628,68612,72119,77891,107995,108000,108907,217232,233406,268697,12316,22608,71950,217653,22146,15366	Bub3,Ccna2,Ccnb2,Cenpa,Pdpn,Incenp,Kif11,Mki67,Plk1,Kif20a,Rad21,Ranbp1,Aurka,Trp53,Cks2,Anp32b,Ube2c,Tpx2,Ube2s,Cdc20,Cenpf,Nusap1,Cdc27,Prc1,Ccnb1,Aspm,Ybx1,Nanog,Mis18bp1,Tuba1c,Hmmr
2_Member	GO Biological Processes	GO:1903047	mitotic cell cycle process	-15.2454	-11.2644	25/700	12237,12428,12442,12615,14726,16319,16551,17345,18817,19348,19357,19385,20878,22059,66197,67628,68612,72119,77891,107995,108000,108907,217232,233406,268697	Bub3,Ccna2,Ccnb2,Cenpa,Pdpn,Incenp,Kif11,Mki67,Plk1,Kif20a,Rad21,Ranbp1,Aurka,Trp53,Cks2,Anp32b,Ube2c,Tpx2,Ube2s,Cdc20,Cenpf,Nusap1,Cdc27,Prc1,Ccnb1
2_Member	GO Biological Processes	GO:0051301	cell division	-14.3259	-10.6459	23/621	12237,12316,12428,12442,12615,16319,16551,18817,19348,19357,20878,22608,66197,68612,71950,72119,77891,107995,108907,217232,217653,233406,268697	Bub3,Aspm,Ccna2,Ccnb2,Cenpa,Incenp,Kif11,Plk1,Kif20a,Rad21,Aurka,Ybx1,Cks2,Ube2c,Nanog,Tpx2,Ube2s,Cdc20,Nusap1,Cdc27,Mis18bp1,Prc1,Ccnb1
2_Member	GO Biological Processes	GO:0000280	nuclear division	-12.9353	-9.49834	19/443	12237,12316,12442,16319,16551,17345,18817,19357,19385,20878,66197,68612,72119,77891,107995,108907,217232,233406,268697	Bub3,Aspm,Ccnb2,Incenp,Kif11,Mki67,Plk1,Rad21,Ranbp1,Aurka,Cks2,Ube2c,Tpx2,Ube2s,Cdc20,Nusap1,Cdc27,Prc1,Ccnb1
2_Member	GO Biological Processes	GO:0140014	mitotic nuclear division	-12.8293	-9.45038	16/279	12237,16319,16551,17345,18817,19357,19385,20878,68612,72119,77891,107995,108907,217232,233406,268697	Bub3,Incenp,Kif11,Mki67,Plk1,Rad21,Ranbp1,Aurka,Ube2c,Tpx2,Ube2s,Cdc20,Nusap1,Cdc27,Prc1,Ccnb1
2_Member	GO Biological Processes	GO:0048285	organelle fission	-12.0657	-8.78364	19/496	12237,12316,12442,16319,16551,17345,18817,19357,19385,20878,66197,68612,72119,77891,107995,108907,217232,233406,268697	Bub3,Aspm,Ccnb2,Incenp,Kif11,Mki67,Plk1,Rad21,Ranbp1,Aurka,Cks2,Ube2c,Tpx2,Ube2s,Cdc20,Nusap1,Cdc27,Prc1,Ccnb1
2_Member	GO Biological Processes	GO:0010564	regulation of cell cycle process	-10.8669	-7.81531	20/658	12237,14726,16319,16551,17345,18817,19348,19357,19385,20878,22059,67628,68612,72119,107995,108000,108907,217232,233406,268697	Bub3,Pdpn,Incenp,Kif11,Mki67,Plk1,Kif20a,Rad21,Ranbp1,Aurka,Trp53,Anp32b,Ube2c,Tpx2,Cdc20,Cenpf,Nusap1,Cdc27,Prc1,Ccnb1
2_Member	GO Biological Processes	GO:0007051	spindle organization	-9.11243	-6.19212	11/184	12316,12442,16319,16551,18817,19385,20878,72119,107995,233406,268697	Aspm,Ccnb2,Incenp,Kif11,Plk1,Ranbp1,Aurka,Tpx2,Cdc20,Prc1,Ccnb1
2_Member	GO Biological Processes	GO:0051225	spindle assembly	-8.53058	-5.69571	9/116	12316,12442,16319,16551,18817,20878,72119,107995,233406	Aspm,Ccnb2,Incenp,Kif11,Plk1,Aurka,Tpx2,Cdc20,Prc1
2_Member	GO Biological Processes	GO:1902850	microtubule cytoskeleton organization involved in mitosis	-7.62526	-4.89953	9/147	12615,16551,18817,20878,72119,107995,108907,233406,268697	Cenpa,Kif11,Plk1,Aurka,Tpx2,Cdc20,Nusap1,Prc1,Ccnb1
2_Member	GO Biological Processes	GO:0000226	microtubule cytoskeleton organization	-6.86544	-4.26464	15/622	12316,12442,12615,16319,16551,18817,19348,19385,20878,22146,72119,107995,108907,233406,268697	Aspm,Ccnb2,Cenpa,Incenp,Kif11,Plk1,Kif20a,Ranbp1,Aurka,Tuba1c,Tpx2,Cdc20,Nusap1,Prc1,Ccnb1
2_Member	GO Biological Processes	GO:0007052	mitotic spindle organization	-5.8933	-3.50336	7/120	16551,18817,20878,72119,107995,233406,268697	Kif11,Plk1,Aurka,Tpx2,Cdc20,Prc1,Ccnb1
2_Member	GO Biological Processes	GO:0090307	mitotic spindle assembly	-4.86426	-2.55995	5/67	16551,18817,72119,107995,233406	Kif11,Plk1,Tpx2,Cdc20,Prc1
2_Member	GO Biological Processes	GO:0007100	mitotic centrosome separation	-4.70789	-2.42586	3/12	16551,19385,20878	Kif11,Ranbp1,Aurka
2_Member	GO Biological Processes	GO:0051299	centrosome separation	-4.59539	-2.33039	3/13	16551,19385,20878	Kif11,Ranbp1,Aurka
2_Member	Reactome Gene Sets	R-MMU-8854518	AURKA Activation by TPX2	-3.5064	-1.40045	4/71	15366,18817,20878,72119	Hmmr,Plk1,Aurka,Tpx2
2_Member	GO Biological Processes	GO:0007098	centrosome cycle	-2.53934	-0.589749	4/129	16551,18817,19385,20878	Kif11,Plk1,Ranbp1,Aurka
2_Member	GO Biological Processes	GO:0031023	microtubule organizing center organization	-2.39013	-0.486493	4/142	16551,18817,19385,20878	Kif11,Plk1,Ranbp1,Aurka
3_Summary	Reactome Gene Sets	R-MMU-176408	Regulation of APC/C activators between G1/S and early anaphase	-12.2617	-8.93394	8/29	12237,12428,18817,68612,77891,107995,217232,268697,20878,22186,18712,19357,19385,22059,67628,71950,108907,16551,19053,19348,22146,66141	Bub3,Ccna2,Plk1,Ube2c,Ube2s,Cdc20,Cdc27,Ccnb1,Aurka,Uba52,Pim1,Rad21,Ranbp1,Trp53,Anp32b,Nanog,Nusap1,Kif11,Ppp2cb,Kif20a,Tuba1c,Ifitm3
3_Member	Reactome Gene Sets	R-MMU-176408	Regulation of APC/C activators between G1/S and early anaphase	-12.2617	-8.93394	8/29	12237,12428,18817,68612,77891,107995,217232,268697	Bub3,Ccna2,Plk1,Ube2c,Ube2s,Cdc20,Cdc27,Ccnb1
3_Member	Reactome Gene Sets	R-MMU-174143	APC/C-mediated degradation of cell cycle proteins	-11.3024	-8.19643	10/84	12237,12428,18817,20878,22186,68612,77891,107995,217232,268697	Bub3,Ccna2,Plk1,Aurka,Uba52,Ube2c,Ube2s,Cdc20,Cdc27,Ccnb1
3_Member	Reactome Gene Sets	R-MMU-453276	Regulation of mitotic cell cycle	-11.3024	-8.19643	10/84	12237,12428,18817,20878,22186,68612,77891,107995,217232,268697	Bub3,Ccna2,Plk1,Aurka,Uba52,Ube2c,Ube2s,Cdc20,Cdc27,Ccnb1
3_Member	Reactome Gene Sets	R-MMU-176814	Activation of APC/C and APC/C:Cdc20 mediated degradation of mitotic proteins	-10.1943	-7.19106	9/76	12237,12428,18817,22186,68612,77891,107995,217232,268697	Bub3,Ccna2,Plk1,Uba52,Ube2c,Ube2s,Cdc20,Cdc27,Ccnb1
3_Member	Reactome Gene Sets	R-MMU-174048	APC/C:Cdc20 mediated degradation of Cyclin B	-9.13977	-6.20016	6/23	22186,68612,77891,107995,217232,268697	Uba52,Ube2c,Ube2s,Cdc20,Cdc27,Ccnb1
3_Member	Reactome Gene Sets	R-MMU-179409	APC-Cdc20 mediated degradation of Nek2A	-8.89883	-6.01474	6/25	12237,22186,68612,77891,107995,217232	Bub3,Uba52,Ube2c,Ube2s,Cdc20,Cdc27
3_Member	Reactome Gene Sets	R-MMU-176409	APC/C:Cdc20 mediated degradation of mitotic proteins	-8.74154	-5.87448	8/75	12237,12428,22186,68612,77891,107995,217232,268697	Bub3,Ccna2,Uba52,Ube2c,Ube2s,Cdc20,Cdc27,Ccnb1
3_Member	Reactome Gene Sets	R-MMU-176412	Phosphorylation of the APC/C	-7.58526	-4.87143	5/20	18817,68612,77891,217232,268697	Plk1,Ube2c,Ube2s,Cdc27,Ccnb1
3_Member	Reactome Gene Sets	R-MMU-141405	Inhibition of the proteolytic activity of APC/C required for the onset of anaphase by mitotic spindle checkpoint components	-7.46872	-4.78875	5/21	12237,68612,77891,107995,217232	Bub3,Ube2c,Ube2s,Cdc20,Cdc27
3_Member	Reactome Gene Sets	R-MMU-141430	Inactivation of APC/C via direct inhibition of the APC/C complex	-7.46872	-4.78875	5/21	12237,68612,77891,107995,217232	Bub3,Ube2c,Ube2s,Cdc20,Cdc27
3_Member	Reactome Gene Sets	R-MMU-174184	Cdc20:Phospho-APC/C mediated degradation of Cyclin A	-7.42243	-4.75318	7/72	12237,12428,22186,68612,77891,107995,217232	Bub3,Ccna2,Uba52,Ube2c,Ube2s,Cdc20,Cdc27
3_Member	Reactome Gene Sets	R-MMU-174178	APC/C:Cdh1 mediated degradation of Cdc20 and other APC/C:Cdh1 targeted proteins in late mitosis/early G1	-7.38026	-4.73169	7/73	18817,20878,22186,68612,77891,107995,217232	Plk1,Aurka,Uba52,Ube2c,Ube2s,Cdc20,Cdc27
3_Member	Reactome Gene Sets	R-MMU-179419	APC:Cdc20 mediated degradation of cell cycle proteins prior to satisfation of the cell cycle checkpoint	-7.38026	-4.73169	7/73	12237,12428,22186,68612,77891,107995,217232	Bub3,Ccna2,Uba52,Ube2c,Ube2s,Cdc20,Cdc27
3_Member	GO Biological Processes	GO:0045787	positive regulation of cell cycle	-6.34451	-3.84616	11/342	18712,19357,19385,20878,22059,67628,68612,71950,108907,217232,268697	Pim1,Rad21,Ranbp1,Aurka,Trp53,Anp32b,Ube2c,Nanog,Nusap1,Cdc27,Ccnb1
3_Member	GO Biological Processes	GO:0031145	anaphase-promoting complex-dependent catabolic process	-5.92797	-3.521	4/18	68612,77891,107995,217232	Ube2c,Ube2s,Cdc20,Cdc27
3_Member	Reactome Gene Sets	R-MMU-176407	Conversion from APC/C:Cdc20 to APC/C:Cdh1 in late anaphase	-5.73143	-3.36321	4/20	68612,77891,107995,217232	Ube2c,Ube2s,Cdc20,Cdc27
3_Member	Reactome Gene Sets	R-MMU-174154	APC/C:Cdc20 mediated degradation of Securin	-4.86426	-2.55995	5/67	22186,68612,77891,107995,217232	Uba52,Ube2c,Ube2s,Cdc20,Cdc27
3_Member	Reactome Gene Sets	R-MMU-69017	CDK-mediated phosphorylation and removal of Cdc6	-4.71106	-2.42586	5/72	12428,22186,68612,77891,217232	Ccna2,Uba52,Ube2c,Ube2s,Cdc27
3_Member	GO Biological Processes	GO:0090068	positive regulation of cell cycle process	-4.6727	-2.4035	8/254	19357,19385,20878,67628,68612,108907,217232,268697	Rad21,Ranbp1,Aurka,Anp32b,Ube2c,Nusap1,Cdc27,Ccnb1
3_Member	Reactome Gene Sets	R-MMU-69242	S Phase	-4.34014	-2.11502	6/141	12428,19357,22186,68612,77891,217232	Ccna2,Rad21,Uba52,Ube2c,Ube2s,Cdc27
3_Member	Reactome Gene Sets	R-MMU-69052	Switching of origins to a post-replicative state	-4.26529	-2.06962	5/89	12428,22186,68612,77891,217232	Ccna2,Uba52,Ube2c,Ube2s,Cdc27
3_Member	Reactome Gene Sets	R-MMU-2559582	Senescence-Associated Secretory Phenotype (SASP)	-4.12978	-1.95496	5/95	12428,22186,68612,77891,217232	Ccna2,Uba52,Ube2c,Ube2s,Cdc27
3_Member	GO Biological Processes	GO:1901989	positive regulation of cell cycle phase transition	-3.80989	-1.66457	5/111	20878,67628,68612,217232,268697	Aurka,Anp32b,Ube2c,Cdc27,Ccnb1
3_Member	Reactome Gene Sets	R-MMU-69239	Synthesis of DNA	-3.75558	-1.61343	5/114	12428,22186,68612,77891,217232	Ccna2,Uba52,Ube2c,Ube2s,Cdc27
3_Member	Reactome Gene Sets	R-MMU-174084	Autodegradation of Cdh1 by Cdh1:APC/C	-3.70682	-1.57708	4/63	22186,68612,77891,217232	Uba52,Ube2c,Ube2s,Cdc27
3_Member	Reactome Gene Sets	R-MMU-69306	DNA Replication	-3.61818	-1.49751	5/122	12428,22186,68612,77891,217232	Ccna2,Uba52,Ube2c,Ube2s,Cdc27
3_Member	GO Biological Processes	GO:0045931	positive regulation of mitotic cell cycle	-3.56921	-1.4545	5/125	67628,68612,71950,217232,268697	Anp32b,Ube2c,Nanog,Cdc27,Ccnb1
3_Member	Reactome Gene Sets	R-MMU-8866652	Synthesis of active ubiquitin: roles of E1 and E2 enzymes	-3.51196	-1.40311	3/29	22186,68612,77891	Uba52,Ube2c,Ube2s
3_Member	GO Biological Processes	GO:0070979	protein K11-linked ubiquitination	-3.46763	-1.36744	3/30	68612,77891,217232	Ube2c,Ube2s,Cdc27
3_Member	Reactome Gene Sets	R-MMU-1280218	Adaptive Immune System	-3.14095	-1.07377	10/646	16551,19053,19348,22146,22186,66141,68612,77891,107995,217232	Kif11,Ppp2cb,Kif20a,Tuba1c,Uba52,Ifitm3,Ube2c,Ube2s,Cdc20,Cdc27
3_Member	GO Biological Processes	GO:1901992	positive regulation of mitotic cell cycle phase transition	-3.11511	-1.05319	4/90	67628,68612,217232,268697	Anp32b,Ube2c,Cdc27,Ccnb1
3_Member	GO Biological Processes	GO:0043161	proteasome-mediated ubiquitin-dependent protein catabolic process	-2.50295	-0.565309	7/421	18817,19053,20878,68612,77891,107995,217232	Plk1,Ppp2cb,Aurka,Ube2c,Ube2s,Cdc20,Cdc27
3_Member	Reactome Gene Sets	R-MMU-8852135	Protein ubiquitination	-2.43045	-0.506351	3/68	22186,68612,77891	Uba52,Ube2c,Ube2s
3_Member	KEGG Pathway	ko04120	Ubiquitin mediated proteolysis	-2.41204	-0.499227	4/140	68612,77891,107995,217232	Ube2c,Ube2s,Cdc20,Cdc27
3_Member	KEGG Pathway	mmu04120	Ubiquitin mediated proteolysis	-2.39013	-0.486493	4/142	68612,77891,107995,217232	Ube2c,Ube2s,Cdc20,Cdc27
3_Member	GO Biological Processes	GO:0010498	proteasomal protein catabolic process	-2.09303	-0.247412	7/502	18817,19053,20878,68612,77891,107995,217232	Plk1,Ppp2cb,Aurka,Ube2c,Ube2s,Cdc20,Cdc27
3_Member	GO Biological Processes	GO:0019941	modification-dependent protein catabolic process	-2.07198	-0.23555	8/635	18817,19053,20878,22186,68612,77891,107995,217232	Plk1,Ppp2cb,Aurka,Uba52,Ube2c,Ube2s,Cdc20,Cdc27
3_Member	GO Biological Processes	GO:0043632	modification-dependent macromolecule catabolic process	-2.03337	-0.207705	8/645	18817,19053,20878,22186,68612,77891,107995,217232	Plk1,Ppp2cb,Aurka,Uba52,Ube2c,Ube2s,Cdc20,Cdc27
3_Member	Reactome Gene Sets	R-MMU-983168	Antigen processing: Ubiquitination & Proteasome degradation	-2.01897	-0.194817	5/283	22186,68612,77891,107995,217232	Uba52,Ube2c,Ube2s,Cdc20,Cdc27
4_Summary	Reactome Gene Sets	R-MMU-69275	G2/M Transition	-9.34444	-6.36344	11/175	12428,12442,15366,18817,19053,20878,22059,22146,22186,72119,268697,12868,22166,50493,66142,17750,52615,68612,77891,217232,15312,16647,17688,107995	Ccna2,Ccnb2,Hmmr,Plk1,Ppp2cb,Aurka,Trp53,Tuba1c,Uba52,Tpx2,Ccnb1,Cox8a,Txn1,Txnrd1,Cox7b,Mt2,Suz12,Ube2c,Ube2s,Cdc27,Hmgn1,Kpna2,Msh6,Cdc20
4_Member	Reactome Gene Sets	R-MMU-69275	G2/M Transition	-9.34444	-6.36344	11/175	12428,12442,15366,18817,19053,20878,22059,22146,22186,72119,268697	Ccna2,Ccnb2,Hmmr,Plk1,Ppp2cb,Aurka,Trp53,Tuba1c,Uba52,Tpx2,Ccnb1
4_Member	Reactome Gene Sets	R-MMU-453274	Mitotic G2-G2/M phases	-9.29177	-6.33196	11/177	12428,12442,15366,18817,19053,20878,22059,22146,22186,72119,268697	Ccna2,Ccnb2,Hmmr,Plk1,Ppp2cb,Aurka,Trp53,Tuba1c,Uba52,Tpx2,Ccnb1
4_Member	Reactome Gene Sets	R-MMU-3700989	Transcriptional Regulation by TP53	-7.1843	-4.57437	11/282	12428,12868,19053,20878,22059,22166,22186,50493,66142,72119,268697	Ccna2,Cox8a,Ppp2cb,Aurka,Trp53,Txn1,Uba52,Txnrd1,Cox7b,Tpx2,Ccnb1
4_Member	Reactome Gene Sets	R-MMU-8953897	Cellular responses to stimuli	-6.34286	-3.84616	13/502	12428,12868,17750,22059,22146,22166,22186,50493,52615,66142,68612,77891,217232	Ccna2,Cox8a,Mt2,Trp53,Tuba1c,Txn1,Uba52,Txnrd1,Suz12,Cox7b,Ube2c,Ube2s,Cdc27
4_Member	Reactome Gene Sets	R-MMU-2559583	Cellular Senescence	-6.11477	-3.65881	8/162	12428,22059,22166,22186,52615,68612,77891,217232	Ccna2,Trp53,Txn1,Uba52,Suz12,Ube2c,Ube2s,Cdc27
4_Member	Reactome Gene Sets	R-MMU-2262752	Cellular responses to stress	-5.55196	-3.20443	12/499	12428,12868,22059,22146,22166,22186,50493,52615,66142,68612,77891,217232	Ccna2,Cox8a,Trp53,Tuba1c,Txn1,Uba52,Txnrd1,Suz12,Cox7b,Ube2c,Ube2s,Cdc27
4_Member	Reactome Gene Sets	R-MMU-6804757	Regulation of TP53 Degradation	-4.77166	-2.4764	4/34	12428,19053,22059,22186	Ccna2,Ppp2cb,Trp53,Uba52
4_Member	Reactome Gene Sets	R-MMU-6806003	Regulation of TP53 Expression and Degradation	-4.77166	-2.4764	4/34	12428,19053,22059,22186	Ccna2,Ppp2cb,Trp53,Uba52
4_Member	Reactome Gene Sets	R-MMU-6804756	Regulation of TP53 Activity through Phosphorylation	-4.51493	-2.25821	5/79	12428,20878,22059,22186,72119	Ccna2,Aurka,Trp53,Uba52,Tpx2
4_Member	Reactome Gene Sets	R-MMU-5633007	Regulation of TP53 Activity	-4.30595	-2.0958	6/143	12428,19053,20878,22059,22186,72119	Ccna2,Ppp2cb,Aurka,Trp53,Uba52,Tpx2
4_Member	Reactome Gene Sets	R-MMU-2559580	Oxidative Stress Induced Senescence	-2.8354	-0.829828	4/107	22059,22166,22186,52615	Trp53,Txn1,Uba52,Suz12
4_Member	Reactome Gene Sets	R-MMU-73894	DNA Repair	-2.61319	-0.653378	6/298	12428,15312,16647,17688,22059,22186	Ccna2,Hmgn1,Kpna2,Msh6,Trp53,Uba52
4_Member	Reactome Gene Sets	R-MMU-69563	p53-Dependent G1 DNA Damage Response	-2.5244	-0.578824	3/63	12428,22059,22186	Ccna2,Trp53,Uba52
4_Member	Reactome Gene Sets	R-MMU-69580	p53-Dependent G1/S DNA damage checkpoint	-2.5244	-0.578824	3/63	12428,22059,22186	Ccna2,Trp53,Uba52
4_Member	Reactome Gene Sets	R-MMU-5693606	DNA Double Strand Break Response	-2.50497	-0.565361	3/64	16647,22059,22186	Kpna2,Trp53,Uba52
4_Member	Reactome Gene Sets	R-MMU-69615	G1/S DNA Damage Checkpoints	-2.48587	-0.550193	3/65	12428,22059,22186	Ccna2,Trp53,Uba52
4_Member	Reactome Gene Sets	R-MMU-5693532	DNA Double-Strand Break Repair	-2.41204	-0.499227	4/140	12428,16647,22059,22186	Ccna2,Kpna2,Trp53,Uba52
4_Member	Reactome Gene Sets	R-MMU-5689880	Ub-specific processing proteases	-2.03923	-0.212042	4/179	12428,22059,22186,107995	Ccna2,Trp53,Uba52,Cdc20
5_Summary	GO Biological Processes	GO:0000070	mitotic sister chromatid segregation	-8.56248	-5.71181	10/158	12237,16319,18817,19357,68612,107995,108907,217232,233406,268697,12428,12442,14726,22059,66197,67628,77891,108000,20878,17345,71950,19053,54208,22146,22186,52463,74016,18712,12615,72119,56086	Bub3,Incenp,Plk1,Rad21,Ube2c,Cdc20,Nusap1,Cdc27,Prc1,Ccnb1,Ccna2,Ccnb2,Pdpn,Trp53,Cks2,Anp32b,Ube2s,Cenpf,Aurka,Mki67,Nanog,Ppp2cb,Arl6ip1,Tuba1c,Uba52,Tet1,Phf19,Pim1,Cenpa,Tpx2,Set
5_Member	GO Biological Processes	GO:0000070	mitotic sister chromatid segregation	-8.56248	-5.71181	10/158	12237,16319,18817,19357,68612,107995,108907,217232,233406,268697	Bub3,Incenp,Plk1,Rad21,Ube2c,Cdc20,Nusap1,Cdc27,Prc1,Ccnb1
5_Member	GO Biological Processes	GO:0044772	mitotic cell cycle phase transition	-8.36766	-5.54803	14/405	12237,12428,12442,14726,18817,19357,22059,66197,67628,68612,77891,108000,217232,268697	Bub3,Ccna2,Ccnb2,Pdpn,Plk1,Rad21,Trp53,Cks2,Anp32b,Ube2c,Ube2s,Cenpf,Cdc27,Ccnb1
5_Member	GO Biological Processes	GO:0044770	cell cycle phase transition	-8.22934	-5.43867	15/490	12237,12428,12442,14726,18817,19357,20878,22059,66197,67628,68612,77891,108000,217232,268697	Bub3,Ccna2,Ccnb2,Pdpn,Plk1,Rad21,Aurka,Trp53,Cks2,Anp32b,Ube2c,Ube2s,Cenpf,Cdc27,Ccnb1
5_Member	GO Biological Processes	GO:0000819	sister chromatid segregation	-7.83548	-5.08493	10/188	12237,16319,18817,19357,68612,107995,108907,217232,233406,268697	Bub3,Incenp,Plk1,Rad21,Ube2c,Cdc20,Nusap1,Cdc27,Prc1,Ccnb1
5_Member	GO Biological Processes	GO:0007346	regulation of mitotic cell cycle	-7.66936	-4.93139	14/460	12237,14726,17345,18817,19357,22059,66197,67628,68612,71950,108000,108907,217232,268697	Bub3,Pdpn,Mki67,Plk1,Rad21,Trp53,Cks2,Anp32b,Ube2c,Nanog,Cenpf,Nusap1,Cdc27,Ccnb1
5_Member	Reactome Gene Sets	R-MMU-69273	Cyclin A/B1/B2 associated events during G2/M transition	-7.35831	-4.71973	5/22	12428,12442,18817,19053,268697	Ccna2,Ccnb2,Plk1,Ppp2cb,Ccnb1
5_Member	GO Biological Processes	GO:0098813	nuclear chromosome segregation	-7.34383	-4.71699	11/272	12237,16319,18817,19357,68612,107995,108000,108907,217232,233406,268697	Bub3,Incenp,Plk1,Rad21,Ube2c,Cdc20,Cenpf,Nusap1,Cdc27,Prc1,Ccnb1
5_Member	GO Biological Processes	GO:0007059	chromosome segregation	-7.33627	-4.71699	12/339	12237,16319,17345,18817,19357,68612,107995,108000,108907,217232,233406,268697	Bub3,Incenp,Mki67,Plk1,Rad21,Ube2c,Cdc20,Cenpf,Nusap1,Cdc27,Prc1,Ccnb1
5_Member	GO Biological Processes	GO:0051983	regulation of chromosome segregation	-6.77973	-4.18789	7/89	12237,17345,18817,19357,68612,217232,268697	Bub3,Mki67,Plk1,Rad21,Ube2c,Cdc27,Ccnb1
5_Member	KEGG Pathway	mmu04114	Oocyte meiosis	-6.6225	-4.05647	8/139	12442,18817,19053,20878,54208,107995,217232,268697	Ccnb2,Plk1,Ppp2cb,Aurka,Arl6ip1,Cdc20,Cdc27,Ccnb1
5_Member	GO Biological Processes	GO:0030071	regulation of mitotic metaphase/anaphase transition	-6.59237	-4.03461	6/58	12237,18817,19357,68612,217232,268697	Bub3,Plk1,Rad21,Ube2c,Cdc27,Ccnb1
5_Member	GO Biological Processes	GO:0051783	regulation of nuclear division	-6.52785	-3.97821	8/143	12237,17345,18817,19357,107995,108907,217232,268697	Bub3,Mki67,Plk1,Rad21,Cdc20,Nusap1,Cdc27,Ccnb1
5_Member	GO Biological Processes	GO:0007091	metaphase/anaphase transition of mitotic cell cycle	-6.45983	-3.93368	6/61	12237,18817,19357,68612,217232,268697	Bub3,Plk1,Rad21,Ube2c,Cdc27,Ccnb1
5_Member	GO Biological Processes	GO:1902099	regulation of metaphase/anaphase transition of cell cycle	-6.45983	-3.93368	6/61	12237,18817,19357,68612,217232,268697	Bub3,Plk1,Rad21,Ube2c,Cdc27,Ccnb1
5_Member	GO Biological Processes	GO:0010965	regulation of mitotic sister chromatid separation	-6.41722	-3.89862	6/62	12237,18817,19357,68612,217232,268697	Bub3,Plk1,Rad21,Ube2c,Cdc27,Ccnb1
5_Member	GO Biological Processes	GO:0044784	metaphase/anaphase transition of cell cycle	-6.33418	-3.84454	6/64	12237,18817,19357,68612,217232,268697	Bub3,Plk1,Rad21,Ube2c,Cdc27,Ccnb1
5_Member	GO Biological Processes	GO:0051306	mitotic sister chromatid separation	-6.29371	-3.81102	6/65	12237,18817,19357,68612,217232,268697	Bub3,Plk1,Rad21,Ube2c,Cdc27,Ccnb1
5_Member	GO Biological Processes	GO:0007088	regulation of mitotic nuclear division	-6.14895	-3.67983	7/110	12237,17345,18817,19357,108907,217232,268697	Bub3,Mki67,Plk1,Rad21,Nusap1,Cdc27,Ccnb1
5_Member	GO Biological Processes	GO:0033045	regulation of sister chromatid segregation	-6.13831	-3.67582	6/69	12237,18817,19357,68612,217232,268697	Bub3,Plk1,Rad21,Ube2c,Cdc27,Ccnb1
5_Member	GO Biological Processes	GO:1905818	regulation of chromosome separation	-6.06422	-3.61647	6/71	12237,18817,19357,68612,217232,268697	Bub3,Plk1,Rad21,Ube2c,Cdc27,Ccnb1
5_Member	GO Biological Processes	GO:1901990	regulation of mitotic cell cycle phase transition	-6.05341	-3.61647	10/292	12237,14726,18817,19357,22059,67628,68612,108000,217232,268697	Bub3,Pdpn,Plk1,Rad21,Trp53,Anp32b,Ube2c,Cenpf,Cdc27,Ccnb1
5_Member	Reactome Gene Sets	R-MMU-2980767	Activation of NIMA Kinases NEK9, NEK6, NEK7	-6.04024	-3.60947	3/5	12442,18817,268697	Ccnb2,Plk1,Ccnb1
5_Member	KEGG Pathway	ko04114	Oocyte meiosis	-5.99266	-3.56796	7/116	12442,18817,19053,20878,107995,217232,268697	Ccnb2,Plk1,Ppp2cb,Aurka,Cdc20,Cdc27,Ccnb1
5_Member	Reactome Gene Sets	R-MMU-8852276	The role of GTSE1 in G2/M progression after G2 checkpoint	-5.95723	-3.53852	6/74	12442,18817,22059,22146,22186,268697	Ccnb2,Plk1,Trp53,Tuba1c,Uba52,Ccnb1
5_Member	GO Biological Processes	GO:1901987	regulation of cell cycle phase transition	-5.94027	-3.52747	11/376	12237,14726,18817,19357,20878,22059,67628,68612,108000,217232,268697	Bub3,Pdpn,Plk1,Rad21,Aurka,Trp53,Anp32b,Ube2c,Cenpf,Cdc27,Ccnb1
5_Member	GO Biological Processes	GO:0051304	chromosome separation	-5.21527	-2.88263	6/99	12237,18817,19357,68612,217232,268697	Bub3,Plk1,Rad21,Ube2c,Cdc27,Ccnb1
5_Member	GO Biological Processes	GO:0033044	regulation of chromosome organization	-5.11089	-2.7831	9/293	12237,18817,19357,22059,52463,68612,74016,217232,268697	Bub3,Plk1,Rad21,Trp53,Tet1,Ube2c,Phf19,Cdc27,Ccnb1
5_Member	GO Biological Processes	GO:0000079	regulation of cyclin-dependent protein serine/threonine kinase activity	-4.68181	-2.40837	5/73	12428,12442,18712,18817,268697	Ccna2,Ccnb2,Pim1,Plk1,Ccnb1
5_Member	GO Biological Processes	GO:1904029	regulation of cyclin-dependent protein kinase activity	-4.56898	-2.30814	5/77	12428,12442,18712,18817,268697	Ccna2,Ccnb2,Pim1,Plk1,Ccnb1
5_Member	GO Biological Processes	GO:0045841	negative regulation of mitotic metaphase/anaphase transition	-4.40112	-2.15652	4/42	12237,18817,19357,268697	Bub3,Plk1,Rad21,Ccnb1
5_Member	GO Biological Processes	GO:0033046	negative regulation of sister chromatid segregation	-4.36023	-2.13128	4/43	12237,18817,19357,268697	Bub3,Plk1,Rad21,Ccnb1
5_Member	GO Biological Processes	GO:0033048	negative regulation of mitotic sister chromatid segregation	-4.36023	-2.13128	4/43	12237,18817,19357,268697	Bub3,Plk1,Rad21,Ccnb1
5_Member	GO Biological Processes	GO:2000816	negative regulation of mitotic sister chromatid separation	-4.36023	-2.13128	4/43	12237,18817,19357,268697	Bub3,Plk1,Rad21,Ccnb1
5_Member	GO Biological Processes	GO:1902100	negative regulation of metaphase/anaphase transition of cell cycle	-4.32036	-2.10133	4/44	12237,18817,19357,268697	Bub3,Plk1,Rad21,Ccnb1
5_Member	KEGG Pathway	ko04914	Progesterone-mediated oocyte maturation	-4.31269	-2.09884	5/87	12428,12442,18817,217232,268697	Ccna2,Ccnb2,Plk1,Cdc27,Ccnb1
5_Member	GO Biological Processes	GO:0031577	spindle checkpoint signaling	-4.28144	-2.07859	4/45	12237,18817,20878,268697	Bub3,Plk1,Aurka,Ccnb1
5_Member	GO Biological Processes	GO:1905819	negative regulation of chromosome separation	-4.28144	-2.07859	4/45	12237,18817,19357,268697	Bub3,Plk1,Rad21,Ccnb1
5_Member	GO Biological Processes	GO:0044839	cell cycle G2/M phase transition	-4.27228	-2.07303	6/145	12428,12442,18817,19357,108000,268697	Ccna2,Ccnb2,Plk1,Rad21,Cenpf,Ccnb1
5_Member	GO Biological Processes	GO:0033047	regulation of mitotic sister chromatid segregation	-4.24344	-2.05483	4/46	12237,18817,19357,268697	Bub3,Plk1,Rad21,Ccnb1
5_Member	GO Biological Processes	GO:0051985	negative regulation of chromosome segregation	-4.24344	-2.05483	4/46	12237,18817,19357,268697	Bub3,Plk1,Rad21,Ccnb1
5_Member	GO Biological Processes	GO:2001251	negative regulation of chromosome organization	-4.21904	-2.03391	5/91	12237,18817,19357,52463,268697	Bub3,Plk1,Rad21,Tet1,Ccnb1
5_Member	KEGG Pathway	mmu04914	Progesterone-mediated oocyte maturation	-4.04454	-1.87645	5/99	12428,12442,18817,217232,268697	Ccna2,Ccnb2,Plk1,Cdc27,Ccnb1
5_Member	GO Biological Processes	GO:0045839	negative regulation of mitotic nuclear division	-4.03267	-1.87121	4/52	12237,18817,19357,268697	Bub3,Plk1,Rad21,Ccnb1
5_Member	GO Biological Processes	GO:0051784	negative regulation of nuclear division	-3.7338	-1.59789	4/62	12237,18817,19357,268697	Bub3,Plk1,Rad21,Ccnb1
5_Member	GO Biological Processes	GO:0000086	G2/M transition of mitotic cell cycle	-3.44479	-1.34745	5/133	12428,18817,19357,108000,268697	Ccna2,Plk1,Rad21,Cenpf,Ccnb1
5_Member	GO Biological Processes	GO:0007094	mitotic spindle assembly checkpoint signaling	-3.09572	-1.04221	3/40	12237,18817,268697	Bub3,Plk1,Ccnb1
5_Member	GO Biological Processes	GO:0071173	spindle assembly checkpoint signaling	-3.09572	-1.04221	3/40	12237,18817,268697	Bub3,Plk1,Ccnb1
5_Member	GO Biological Processes	GO:1901988	negative regulation of cell cycle phase transition	-3.09125	-1.04221	6/240	12237,18817,19357,20878,22059,268697	Bub3,Plk1,Rad21,Aurka,Trp53,Ccnb1
5_Member	GO Biological Processes	GO:0034502	protein localization to chromosome	-3.04433	-1.00034	4/94	12237,12615,18817,19357	Bub3,Cenpa,Plk1,Rad21
5_Member	GO Biological Processes	GO:0071174	mitotic spindle checkpoint signaling	-3.0334	-0.994401	3/42	12237,18817,268697	Bub3,Plk1,Ccnb1
5_Member	GO Biological Processes	GO:0010389	regulation of G2/M transition of mitotic cell cycle	-3.01017	-0.976109	4/96	18817,19357,108000,268697	Plk1,Rad21,Cenpf,Ccnb1
5_Member	GO Biological Processes	GO:1901991	negative regulation of mitotic cell cycle phase transition	-2.98482	-0.958058	5/168	12237,18817,19357,22059,268697	Bub3,Plk1,Rad21,Trp53,Ccnb1
5_Member	Reactome Gene Sets	R-MMU-2980766	Nuclear Envelope Breakdown	-2.94564	-0.926063	3/45	12442,18817,268697	Ccnb2,Plk1,Ccnb1
5_Member	GO Biological Processes	GO:0000075	cell cycle checkpoint signaling	-2.90596	-0.891095	5/175	12237,18817,20878,22059,268697	Bub3,Plk1,Aurka,Trp53,Ccnb1
5_Member	GO Biological Processes	GO:1902749	regulation of cell cycle G2/M phase transition	-2.88101	-0.87082	4/104	18817,19357,108000,268697	Plk1,Rad21,Cenpf,Ccnb1
5_Member	GO Biological Processes	GO:0010639	negative regulation of organelle organization	-2.81737	-0.816367	7/370	12237,18817,19357,22059,52463,72119,268697	Bub3,Plk1,Rad21,Trp53,Tet1,Tpx2,Ccnb1
5_Member	GO Biological Processes	GO:0010948	negative regulation of cell cycle process	-2.74865	-0.765471	6/280	12237,18817,19357,20878,22059,268697	Bub3,Plk1,Rad21,Aurka,Trp53,Ccnb1
5_Member	Reactome Gene Sets	R-MMU-68875	Mitotic Prophase	-2.72042	-0.748022	4/115	12442,18817,56086,268697	Ccnb2,Plk1,Set,Ccnb1
5_Member	Reactome Gene Sets	R-MMU-2299718	Condensation of Prophase Chromosomes	-2.58475	-0.633135	3/60	18817,56086,268697	Plk1,Set,Ccnb1
5_Member	Reactome Gene Sets	R-MMU-2995410	Nuclear Envelope (NE) Reassembly	-2.58475	-0.633135	3/60	12442,22146,268697	Ccnb2,Tuba1c,Ccnb1
5_Member	GO Biological Processes	GO:0007093	mitotic cell cycle checkpoint signaling	-2.46844	-0.536654	4/135	12237,18817,22059,268697	Bub3,Plk1,Trp53,Ccnb1
5_Member	WikiPathways	WP2902	p53 signaling	-2.44862	-0.518771	3/67	12442,22059,268697	Ccnb2,Trp53,Ccnb1
5_Member	KEGG Pathway	ko04115	p53 signaling pathway	-2.43045	-0.506351	3/68	12442,22059,268697	Ccnb2,Trp53,Ccnb1
5_Member	GO Biological Processes	GO:0045930	negative regulation of mitotic cell cycle	-2.39139	-0.486493	5/230	12237,18817,19357,22059,268697	Bub3,Plk1,Rad21,Trp53,Ccnb1
5_Member	KEGG Pathway	mmu04115	p53 signaling pathway	-2.36058	-0.465934	3/72	12442,22059,268697	Ccnb2,Trp53,Ccnb1
5_Member	Reactome Gene Sets	R-MMU-69481	G2/M Checkpoints	-2.28563	-0.406716	4/152	12442,22059,22186,268697	Ccnb2,Trp53,Uba52,Ccnb1
5_Member	GO Biological Processes	GO:0045786	negative regulation of cell cycle	-2.1858	-0.330276	6/365	12237,18817,19357,20878,22059,268697	Bub3,Plk1,Rad21,Aurka,Trp53,Ccnb1
6_Summary	KEGG Pathway	ko04110	Cell cycle	-8.27372	-5.46881	9/124	12237,12428,12442,18817,19357,22059,107995,217232,268697,19385,68024	Bub3,Ccna2,Ccnb2,Plk1,Rad21,Trp53,Cdc20,Cdc27,Ccnb1,Ranbp1,H2bc4
6_Member	KEGG Pathway	ko04110	Cell cycle	-8.27372	-5.46881	9/124	12237,12428,12442,18817,19357,22059,107995,217232,268697	Bub3,Ccna2,Ccnb2,Plk1,Rad21,Trp53,Cdc20,Cdc27,Ccnb1
6_Member	KEGG Pathway	mmu04110	Cell cycle	-8.15197	-5.37508	9/128	12237,12428,12442,18817,19357,22059,107995,217232,268697	Bub3,Ccna2,Ccnb2,Plk1,Rad21,Trp53,Cdc20,Cdc27,Ccnb1
6_Member	KEGG Pathway	ko05166	HTLV-I infection	-2.72535	-0.750815	6/283	12237,12442,19385,22059,107995,217232	Bub3,Ccnb2,Ranbp1,Trp53,Cdc20,Cdc27
6_Member	KEGG Pathway	mmu05166	HTLV-I infection	-2.72535	-0.750815	6/283	12237,12442,19385,22059,107995,217232	Bub3,Ccnb2,Ranbp1,Trp53,Cdc20,Cdc27
6_Member	KEGG Pathway	ko05203	Viral carcinogenesis	-2.38343	-0.48161	5/231	12428,19385,22059,68024,107995	Ccna2,Ranbp1,Trp53,H2bc4,Cdc20
6_Member	KEGG Pathway	mmu05203	Viral carcinogenesis	-2.32882	-0.441244	5/238	12428,19385,22059,68024,107995	Ccna2,Ranbp1,Trp53,H2bc4,Cdc20
7_Summary	GO Biological Processes	GO:0051321	meiotic cell cycle	-6.48528	-3.94361	11/331	12237,12316,12442,16319,17345,17688,18817,19357,20878,66197,107995,22186,268697	Bub3,Aspm,Ccnb2,Incenp,Mki67,Msh6,Plk1,Rad21,Aurka,Cks2,Cdc20,Uba52,Ccnb1
7_Member	GO Biological Processes	GO:0051321	meiotic cell cycle	-6.48528	-3.94361	11/331	12237,12316,12442,16319,17345,17688,18817,19357,20878,66197,107995	Bub3,Aspm,Ccnb2,Incenp,Mki67,Msh6,Plk1,Rad21,Aurka,Cks2,Cdc20
7_Member	GO Biological Processes	GO:1903046	meiotic cell cycle process	-6.16405	-3.6882	9/218	12316,12442,16319,17688,18817,19357,20878,66197,107995	Aspm,Ccnb2,Incenp,Msh6,Plk1,Rad21,Aurka,Cks2,Cdc20
7_Member	GO Biological Processes	GO:0140013	meiotic nuclear division	-5.42928	-3.08676	8/200	12316,12442,16319,18817,19357,20878,66197,107995	Aspm,Ccnb2,Incenp,Plk1,Rad21,Aurka,Cks2,Cdc20
7_Member	GO Biological Processes	GO:0090306	meiotic spindle assembly	-4.96826	-2.65001	3/10	12316,12442,20878	Aspm,Ccnb2,Aurka
7_Member	GO Biological Processes	GO:0061982	meiosis I cell cycle process	-4.44606	-2.19341	6/135	12442,17688,18817,19357,20878,66197	Ccnb2,Msh6,Plk1,Rad21,Aurka,Cks2
7_Member	Reactome Gene Sets	R-MMU-2565942	Regulation of PLK1 Activity at G2/M Transition	-4.41116	-2.16255	5/83	12442,18817,20878,22186,268697	Ccnb2,Plk1,Aurka,Uba52,Ccnb1
7_Member	GO Biological Processes	GO:0000212	meiotic spindle organization	-4.07405	-1.90261	3/19	12316,12442,20878	Aspm,Ccnb2,Aurka
7_Member	GO Biological Processes	GO:0007127	meiosis I	-3.49044	-1.38739	5/130	12442,18817,19357,20878,66197	Ccnb2,Plk1,Rad21,Aurka,Cks2
7_Member	GO Biological Processes	GO:0007143	female meiotic nuclear division	-3.06415	-1.01765	3/41	12442,18817,20878	Ccnb2,Plk1,Aurka
7_Member	GO Biological Processes	GO:0007292	female gamete generation	-3.01978	-0.983258	5/165	12316,12442,18817,20878,268697	Aspm,Ccnb2,Plk1,Aurka,Ccnb1
8_Summary	GO Biological Processes	GO:0006325	chromatin organization	-6.383	-3.87182	16/776	12428,15312,15331,16319,17345,18673,19712,22059,52463,52615,56086,67628,68024,73703,74016,268697,19357,20878,27041,30794,76815,108907,217232	Ccna2,Hmgn1,Hmgn2,Incenp,Mki67,Phb,Rest,Trp53,Tet1,Suz12,Set,Anp32b,H2bc4,Dppa2,Phf19,Ccnb1,Rad21,Aurka,G3bp1,Pdlim4,Calcoco2,Nusap1,Cdc27
8_Member	GO Biological Processes	GO:0006325	chromatin organization	-6.383	-3.87182	16/776	12428,15312,15331,16319,17345,18673,19712,22059,52463,52615,56086,67628,68024,73703,74016,268697	Ccna2,Hmgn1,Hmgn2,Incenp,Mki67,Phb,Rest,Trp53,Tet1,Suz12,Set,Anp32b,H2bc4,Dppa2,Phf19,Ccnb1
8_Member	GO Biological Processes	GO:0016570	histone modification	-4.3189	-2.10133	10/461	12428,16319,18673,19712,22059,52463,52615,73703,74016,268697	Ccna2,Incenp,Phb,Rest,Trp53,Tet1,Suz12,Dppa2,Phf19,Ccnb1
8_Member	GO Biological Processes	GO:0016569	covalent chromatin modification	-4.20278	-2.02112	10/476	12428,16319,18673,19712,22059,52463,52615,73703,74016,268697	Ccna2,Incenp,Phb,Rest,Trp53,Tet1,Suz12,Dppa2,Phf19,Ccnb1
8_Member	GO Biological Processes	GO:0010638	positive regulation of organelle organization	-3.96411	-1.80918	11/613	19357,20878,22059,27041,30794,52463,74016,76815,108907,217232,268697	Rad21,Aurka,Trp53,G3bp1,Pdlim4,Tet1,Phf19,Calcoco2,Nusap1,Cdc27,Ccnb1
8_Member	GO Biological Processes	GO:1902275	regulation of chromatin organization	-3.30984	-1.22921	6/218	17345,22059,52463,73703,74016,268697	Mki67,Trp53,Tet1,Dppa2,Phf19,Ccnb1
8_Member	GO Biological Processes	GO:0031056	regulation of histone modification	-2.92811	-0.910898	5/173	22059,52463,73703,74016,268697	Trp53,Tet1,Dppa2,Phf19,Ccnb1
8_Member	GO Biological Processes	GO:0031058	positive regulation of histone modification	-2.82051	-0.817231	4/108	22059,52463,74016,268697	Trp53,Tet1,Phf19,Ccnb1
8_Member	GO Biological Processes	GO:2001252	positive regulation of chromosome organization	-2.76872	-0.778941	5/188	19357,22059,52463,74016,268697	Rad21,Trp53,Tet1,Phf19,Ccnb1
8_Member	GO Biological Processes	GO:1905269	positive regulation of chromatin organization	-2.60135	-0.643601	4/124	22059,52463,74016,268697	Trp53,Tet1,Phf19,Ccnb1
8_Member	GO Biological Processes	GO:0016571	histone methylation	-2.27562	-0.398418	4/153	52463,52615,73703,74016	Tet1,Suz12,Dppa2,Phf19
8_Member	GO Biological Processes	GO:0031060	regulation of histone methylation	-2.17413	-0.321853	3/84	52463,73703,74016	Tet1,Dppa2,Phf19
9_Summary	WikiPathways	WP1763	PluriNetWork: mechanisms associated with pluripotency	-6.05341	-3.61647	10/292	16647,17089,18712,19712,21420,21432,22059,52463,52615,71950,12316,73703,74016,22608	Kpna2,Lyar,Pim1,Rest,Tfap2c,Tcl1,Trp53,Tet1,Suz12,Nanog,Aspm,Dppa2,Phf19,Ybx1
9_Member	WikiPathways	WP1763	PluriNetWork: mechanisms associated with pluripotency	-6.05341	-3.61647	10/292	16647,17089,18712,19712,21420,21432,22059,52463,52615,71950	Kpna2,Lyar,Pim1,Rest,Tfap2c,Tcl1,Trp53,Tet1,Suz12,Nanog
9_Member	GO Biological Processes	GO:0019827	stem cell population maintenance	-5.91829	-3.51707	8/172	12316,19712,21420,21432,52463,71950,73703,74016	Aspm,Rest,Tfap2c,Tcl1,Tet1,Nanog,Dppa2,Phf19
9_Member	GO Biological Processes	GO:0098727	maintenance of cell number	-5.84322	-3.45881	8/176	12316,19712,21420,21432,52463,71950,73703,74016	Aspm,Rest,Tfap2c,Tcl1,Tet1,Nanog,Dppa2,Phf19
9_Member	WikiPathways	WP2910	Mecp2 and associated Rett syndrome	-2.89057	-0.878048	3/47	19712,22608,52463	Rest,Ybx1,Tet1
10_Summary	Reactome Gene Sets	R-MMU-176417	Phosphorylation of Emi1	-5.74065	-3.3671	3/6	18817,107995,268697,77891,20878,15357,18263,18673	Plk1,Cdc20,Ccnb1,Ube2s,Aurka,Hmgcr,Odc1,Phb
10_Member	Reactome Gene Sets	R-MMU-176417	Phosphorylation of Emi1	-5.74065	-3.3671	3/6	18817,107995,268697	Plk1,Cdc20,Ccnb1
10_Member	GO Biological Processes	GO:1904668	positive regulation of ubiquitin protein ligase activity	-5.29637	-2.95882	3/8	18817,77891,107995	Plk1,Ube2s,Cdc20
10_Member	GO Biological Processes	GO:1904666	regulation of ubiquitin protein ligase activity	-3.8179	-1.6694	3/23	18817,77891,107995	Plk1,Ube2s,Cdc20
10_Member	GO Biological Processes	GO:0051443	positive regulation of ubiquitin-protein transferase activity	-3.60573	-1.48805	3/27	18817,77891,107995	Plk1,Ube2s,Cdc20
10_Member	GO Biological Processes	GO:0051438	regulation of ubiquitin-protein transferase activity	-2.78761	-0.793381	3/51	18817,77891,107995	Plk1,Ube2s,Cdc20
10_Member	GO Biological Processes	GO:0032436	positive regulation of proteasomal ubiquitin-dependent protein catabolic process	-2.105	-0.255937	3/89	18817,20878,107995	Plk1,Aurka,Cdc20
10_Member	GO Biological Processes	GO:0042176	regulation of protein catabolic process	-2.0563	-0.221421	6/389	15357,18263,18673,18817,20878,107995	Hmgcr,Odc1,Phb,Plk1,Aurka,Cdc20
11_Summary	GO Biological Processes	GO:0006323	DNA packaging	-5.66353	-3.31092	8/186	16319,22059,52463,56086,67628,68024,108907,268697,12615	Incenp,Trp53,Tet1,Set,Anp32b,H2bc4,Nusap1,Ccnb1,Cenpa
11_Member	GO Biological Processes	GO:0006323	DNA packaging	-5.66353	-3.31092	8/186	16319,22059,52463,56086,67628,68024,108907,268697	Incenp,Trp53,Tet1,Set,Anp32b,H2bc4,Nusap1,Ccnb1
11_Member	GO Biological Processes	GO:0071103	DNA conformation change	-4.97026	-2.65001	8/231	16319,22059,52463,56086,67628,68024,108907,268697	Incenp,Trp53,Tet1,Set,Anp32b,H2bc4,Nusap1,Ccnb1
11_Member	GO Biological Processes	GO:0031497	chromatin assembly	-3.40027	-1.30576	5/136	22059,52463,56086,67628,68024	Trp53,Tet1,Set,Anp32b,H2bc4
11_Member	GO Biological Processes	GO:0065004	protein-DNA complex assembly	-3.15447	-1.08462	5/154	12615,22059,56086,67628,68024	Cenpa,Trp53,Set,Anp32b,H2bc4
11_Member	GO Biological Processes	GO:0006333	chromatin assembly or disassembly	-3.09193	-1.04221	5/159	22059,52463,56086,67628,68024	Trp53,Tet1,Set,Anp32b,H2bc4
11_Member	GO Biological Processes	GO:0071824	protein-DNA complex subunit organization	-2.64209	-0.678123	5/201	12615,22059,56086,67628,68024	Cenpa,Trp53,Set,Anp32b,H2bc4
11_Member	GO Biological Processes	GO:0006334	nucleosome assembly	-2.20308	-0.344292	3/82	56086,67628,68024	Set,Anp32b,H2bc4
12_Summary	GO Biological Processes	GO:0051302	regulation of cell division	-5.66353	-3.31092	8/186	12316,16319,18817,19348,20878,22608,71950,233406,12615,108907,19357	Aspm,Incenp,Plk1,Kif20a,Aurka,Ybx1,Nanog,Prc1,Cenpa,Nusap1,Rad21
12_Member	GO Biological Processes	GO:0051302	regulation of cell division	-5.66353	-3.31092	8/186	12316,16319,18817,19348,20878,22608,71950,233406	Aspm,Incenp,Plk1,Kif20a,Aurka,Ybx1,Nanog,Prc1
12_Member	GO Biological Processes	GO:0000281	mitotic cytokinesis	-4.86426	-2.55995	5/67	12615,16319,18817,19348,108907	Cenpa,Incenp,Plk1,Kif20a,Nusap1
12_Member	Reactome Gene Sets	R-MMU-68884	Mitotic Telophase/Cytokinesis	-4.70789	-2.42586	3/12	18817,19348,19357	Plk1,Kif20a,Rad21
12_Member	GO Biological Processes	GO:0000910	cytokinesis	-4.69979	-2.42208	7/182	12615,16319,18817,19348,20878,108907,233406	Cenpa,Incenp,Plk1,Kif20a,Aurka,Nusap1,Prc1
12_Member	GO Biological Processes	GO:0061640	cytoskeleton-dependent cytokinesis	-4.17388	-1.99565	5/93	12615,16319,18817,19348,108907	Cenpa,Incenp,Plk1,Kif20a,Nusap1
12_Member	GO Biological Processes	GO:0032465	regulation of cytokinesis	-4.00333	-1.84514	5/101	16319,18817,19348,20878,233406	Incenp,Plk1,Kif20a,Aurka,Prc1
12_Member	GO Biological Processes	GO:0051653	spindle localization	-3.90624	-1.75454	4/56	12316,12615,18817,108907	Aspm,Cenpa,Plk1,Nusap1
12_Member	GO Biological Processes	GO:0040001	establishment of mitotic spindle localization	-3.23105	-1.15585	3/36	12615,18817,108907	Cenpa,Plk1,Nusap1
12_Member	GO Biological Processes	GO:0051293	establishment of spindle localization	-2.78761	-0.793381	3/51	12615,18817,108907	Cenpa,Plk1,Nusap1
13_Summary	WikiPathways	WP103	Cholesterol biosynthesis	-4.39662	-2.15598	3/15	15357,20775,66234,231070,19712,22166,71207	Hmgcr,Sqle,Msmo1,Insig1,Rest,Txn1,Nudt4
13_Member	WikiPathways	WP103	Cholesterol biosynthesis	-4.39662	-2.15598	3/15	15357,20775,66234	Hmgcr,Sqle,Msmo1
13_Member	GO Biological Processes	GO:0016126	sterol biosynthetic process	-3.7338	-1.59789	4/62	15357,20775,66234,231070	Hmgcr,Sqle,Msmo1,Insig1
13_Member	Reactome Gene Sets	R-MMU-191273	Cholesterol biosynthesis	-3.65545	-1.52875	3/26	15357,20775,66234	Hmgcr,Sqle,Msmo1
13_Member	GO Biological Processes	GO:0006694	steroid biosynthetic process	-2.98482	-0.958058	5/168	15357,19712,20775,66234,231070	Hmgcr,Rest,Sqle,Msmo1,Insig1
13_Member	WikiPathways	WP4346	Cholesterol metabolism with Bloch and Kandutsch-Russell pathways	-2.76323	-0.777865	3/52	15357,20775,66234	Hmgcr,Sqle,Msmo1
13_Member	GO Biological Processes	GO:0006695	cholesterol biosynthetic process	-2.67054	-0.704476	3/56	15357,66234,231070	Hmgcr,Msmo1,Insig1
13_Member	GO Biological Processes	GO:1902653	secondary alcohol biosynthetic process	-2.67054	-0.704476	3/56	15357,66234,231070	Hmgcr,Msmo1,Insig1
13_Member	GO Biological Processes	GO:0046165	alcohol biosynthetic process	-2.43432	-0.506397	4/138	15357,19712,66234,231070	Hmgcr,Rest,Msmo1,Insig1
13_Member	GO Biological Processes	GO:0051224	negative regulation of protein transport	-2.42314	-0.502832	4/139	15357,19712,22166,231070	Hmgcr,Rest,Txn1,Insig1
13_Member	GO Biological Processes	GO:1901617	organic hydroxy compound biosynthetic process	-2.39139	-0.486493	5/230	15357,19712,20775,66234,231070	Hmgcr,Rest,Sqle,Msmo1,Insig1
13_Member	GO Biological Processes	GO:1904950	negative regulation of establishment of protein localization	-2.36856	-0.472137	4/144	15357,19712,22166,231070	Hmgcr,Rest,Txn1,Insig1
13_Member	GO Biological Processes	GO:0008203	cholesterol metabolic process	-2.35791	-0.465043	4/145	15357,20775,66234,231070	Hmgcr,Sqle,Msmo1,Insig1
13_Member	GO Biological Processes	GO:0006066	alcohol metabolic process	-2.32669	-0.440857	6/341	15357,19712,20775,66234,71207,231070	Hmgcr,Rest,Sqle,Msmo1,Nudt4,Insig1
13_Member	GO Biological Processes	GO:0016125	sterol metabolic process	-2.26568	-0.390188	4/154	15357,20775,66234,231070	Hmgcr,Sqle,Msmo1,Insig1
13_Member	GO Biological Processes	GO:1902652	secondary alcohol metabolic process	-2.22667	-0.361915	4/158	15357,20775,66234,231070	Hmgcr,Sqle,Msmo1,Insig1
14_Summary	GO Biological Processes	GO:0072091	regulation of stem cell proliferation	-4.03267	-1.87121	4/52	17075,18712,73703,97165	Epcam,Pim1,Dppa2,Hmgb2
14_Member	GO Biological Processes	GO:0072091	regulation of stem cell proliferation	-4.03267	-1.87121	4/52	17075,18712,73703,97165	Epcam,Pim1,Dppa2,Hmgb2
14_Member	GO Biological Processes	GO:0072089	stem cell proliferation	-3.24774	-1.16982	4/83	17075,18712,73703,97165	Epcam,Pim1,Dppa2,Hmgb2
15_Summary	GO Biological Processes	GO:0071900	regulation of protein serine/threonine kinase activity	-3.717	-1.58419	8/348	12428,12442,15357,16319,18712,18817,21432,268697,18673,72119,15312,77891,107995,22059,22166	Ccna2,Ccnb2,Hmgcr,Incenp,Pim1,Plk1,Tcl1,Ccnb1,Phb,Tpx2,Hmgn1,Ube2s,Cdc20,Trp53,Txn1
15_Member	GO Biological Processes	GO:0071900	regulation of protein serine/threonine kinase activity	-3.717	-1.58419	8/348	12428,12442,15357,16319,18712,18817,21432,268697	Ccna2,Ccnb2,Hmgcr,Incenp,Pim1,Plk1,Tcl1,Ccnb1
15_Member	GO Biological Processes	GO:0045859	regulation of protein kinase activity	-3.32793	-1.24456	10/611	12428,12442,15357,16319,18673,18712,18817,21432,72119,268697	Ccna2,Ccnb2,Hmgcr,Incenp,Phb,Pim1,Plk1,Tcl1,Tpx2,Ccnb1
15_Member	GO Biological Processes	GO:0051347	positive regulation of transferase activity	-3.12994	-1.06539	9/534	15312,16319,18673,18712,18817,21432,72119,77891,107995	Hmgn1,Incenp,Phb,Pim1,Plk1,Tcl1,Tpx2,Ube2s,Cdc20
15_Member	GO Biological Processes	GO:0043549	regulation of kinase activity	-2.80003	-0.801295	10/717	12428,12442,15357,16319,18673,18712,18817,21432,72119,268697	Ccna2,Ccnb2,Hmgcr,Incenp,Phb,Pim1,Plk1,Tcl1,Tpx2,Ccnb1
15_Member	GO Biological Processes	GO:0033002	muscle cell proliferation	-2.1899	-0.332748	5/257	15357,18673,18712,22059,268697	Hmgcr,Phb,Pim1,Trp53,Ccnb1
15_Member	GO Biological Processes	GO:0001934	positive regulation of protein phosphorylation	-2.07426	-0.236273	9/769	16319,18673,18712,18817,21432,22059,22166,72119,268697	Incenp,Phb,Pim1,Plk1,Tcl1,Trp53,Txn1,Tpx2,Ccnb1
16_Summary	WikiPathways	WP310	mRNA processing	-3.64737	-1.5237	9/453	19357,19652,20383,22608,27041,50926,68278,108121,229279,19712,22059,268697,16647,22166,67628	Rad21,Rbm3,Srsf3,Ybx1,G3bp1,Hnrnpdl,Ddx39a,U2af1,Hnrnpa3,Rest,Trp53,Ccnb1,Kpna2,Txn1,Anp32b
16_Member	WikiPathways	WP310	mRNA processing	-3.64737	-1.5237	9/453	19357,19652,20383,22608,27041,50926,68278,108121,229279	Rad21,Rbm3,Srsf3,Ybx1,G3bp1,Hnrnpdl,Ddx39a,U2af1,Hnrnpa3
16_Member	GO Biological Processes	GO:0016071	mRNA metabolic process	-3.00563	-0.974013	10/673	19652,19712,20383,22059,22608,50926,68278,108121,229279,268697	Rbm3,Rest,Srsf3,Trp53,Ybx1,Hnrnpdl,Ddx39a,U2af1,Hnrnpa3,Ccnb1
16_Member	GO Biological Processes	GO:0006397	mRNA processing	-2.86566	-0.857789	8/469	19652,19712,20383,22608,68278,108121,229279,268697	Rbm3,Rest,Srsf3,Ybx1,Ddx39a,U2af1,Hnrnpa3,Ccnb1
16_Member	Reactome Gene Sets	R-MMU-72187	mRNA 3'-end processing	-2.69302	-0.722745	3/55	20383,68278,108121	Srsf3,Ddx39a,U2af1
16_Member	GO Biological Processes	GO:0008380	RNA splicing	-2.63842	-0.676537	7/398	19652,19712,20383,22608,68278,108121,229279	Rbm3,Rest,Srsf3,Ybx1,Ddx39a,U2af1,Hnrnpa3
16_Member	Reactome Gene Sets	R-MMU-73856	RNA Polymerase II Transcription Termination	-2.50497	-0.565361	3/64	20383,68278,108121	Srsf3,Ddx39a,U2af1
16_Member	GO Biological Processes	GO:0006913	nucleocytoplasmic transport	-2.41479	-0.499227	6/327	16647,20383,22059,22166,67628,68278	Kpna2,Srsf3,Trp53,Txn1,Anp32b,Ddx39a
16_Member	GO Biological Processes	GO:0051169	nuclear transport	-2.41479	-0.499227	6/327	16647,20383,22059,22166,67628,68278	Kpna2,Srsf3,Trp53,Txn1,Anp32b,Ddx39a
16_Member	Reactome Gene Sets	R-MMU-72203	Processing of Capped Intron-Containing Pre-mRNA	-2.3994	-0.488435	5/229	20383,22608,68278,108121,229279	Srsf3,Ybx1,Ddx39a,U2af1,Hnrnpa3
16_Member	Reactome Gene Sets	R-MMU-159236	Transport of Mature mRNA derived from an Intron-Containing Transcript	-2.37764	-0.477623	3/71	20383,68278,108121	Srsf3,Ddx39a,U2af1
16_Member	GO Biological Processes	GO:0050657	nucleic acid transport	-2.33685	-0.447518	4/147	20383,22608,68278,229279	Srsf3,Ybx1,Ddx39a,Hnrnpa3
16_Member	GO Biological Processes	GO:0050658	RNA transport	-2.33685	-0.447518	4/147	20383,22608,68278,229279	Srsf3,Ybx1,Ddx39a,Hnrnpa3
16_Member	GO Biological Processes	GO:0050684	regulation of mRNA processing	-2.31613	-0.432033	4/149	19652,19712,20383,268697	Rbm3,Rest,Srsf3,Ccnb1
16_Member	GO Biological Processes	GO:0051236	establishment of RNA localization	-2.30588	-0.423522	4/150	20383,22608,68278,229279	Srsf3,Ybx1,Ddx39a,Hnrnpa3
16_Member	GO Biological Processes	GO:0051168	nuclear export	-2.25582	-0.385406	4/155	20383,22166,67628,68278	Srsf3,Txn1,Anp32b,Ddx39a
16_Member	Reactome Gene Sets	R-MMU-72202	Transport of Mature Transcript to Cytoplasm	-2.23282	-0.365759	3/80	20383,68278,108121	Srsf3,Ddx39a,U2af1
16_Member	Reactome Gene Sets	R-MMU-72163	mRNA Splicing - Major Pathway	-2.0987	-0.25124	4/172	20383,22608,108121,229279	Srsf3,Ybx1,U2af1,Hnrnpa3
16_Member	GO Biological Processes	GO:0006403	RNA localization	-2.08142	-0.238723	4/174	20383,22608,68278,229279	Srsf3,Ybx1,Ddx39a,Hnrnpa3
16_Member	Reactome Gene Sets	R-MMU-72172	mRNA Splicing	-2.04756	-0.215254	4/178	20383,22608,108121,229279	Srsf3,Ybx1,U2af1,Hnrnpa3
16_Member	GO Biological Processes	GO:0000375	RNA splicing, via transesterification reactions	-2.04397	-0.215254	5/279	19652,19712,20383,68278,108121	Rbm3,Rest,Srsf3,Ddx39a,U2af1
16_Member	GO Biological Processes	GO:0000377	RNA splicing, via transesterification reactions with bulged adenosine as nucleophile	-2.04397	-0.215254	5/279	19652,19712,20383,68278,108121	Rbm3,Rest,Srsf3,Ddx39a,U2af1
16_Member	GO Biological Processes	GO:0000398	mRNA splicing, via spliceosome	-2.04397	-0.215254	5/279	19652,19712,20383,68278,108121	Rbm3,Rest,Srsf3,Ddx39a,U2af1
17_Summary	Reactome Gene Sets	R-MMU-5628897	TP53 Regulates Metabolic Genes	-3.53007	-1.4183	4/70	12868,22166,50493,66142,22186,17706,17720,19712,22059	Cox8a,Txn1,Txnrd1,Cox7b,Uba52,ATP8,ND4L,Rest,Trp53
17_Member	Reactome Gene Sets	R-MMU-5628897	TP53 Regulates Metabolic Genes	-3.53007	-1.4183	4/70	12868,22166,50493,66142	Cox8a,Txn1,Txnrd1,Cox7b
17_Member	Reactome Gene Sets	R-MMU-9711123	Cellular response to chemical stress	-3.35684	-1.26514	5/139	12868,22166,22186,50493,66142	Cox8a,Txn1,Uba52,Txnrd1,Cox7b
17_Member	WikiPathways	WP295	Electron transport chain	-2.96038	-0.936028	4/99	12868,17706,17720,66142	Cox8a,ATP8,ND4L,Cox7b
17_Member	KEGG Pathway	ko05016	Huntington's disease	-2.72869	-0.750815	5/192	12868,17706,19712,22059,66142	Cox8a,ATP8,Rest,Trp53,Cox7b
17_Member	KEGG Pathway	mmu05016	Huntington's disease	-2.72869	-0.750815	5/192	12868,17706,19712,22059,66142	Cox8a,ATP8,Rest,Trp53,Cox7b
17_Member	KEGG Pathway	ko00190	Oxidative phosphorylation	-2.48	-0.546276	4/134	12868,17706,17720,66142	Cox8a,ATP8,ND4L,Cox7b
17_Member	KEGG Pathway	mmu05012	Parkinson's disease	-2.36856	-0.472137	4/144	12868,17706,17720,66142	Cox8a,ATP8,ND4L,Cox7b
18_Summary	GO Biological Processes	GO:0051098	regulation of binding	-3.34826	-1.25936	8/395	12395,18817,19053,19712,20878,22113,22166,97165	Runx1t1,Plk1,Ppp2cb,Rest,Aurka,Phlda2,Txn1,Hmgb2
18_Member	GO Biological Processes	GO:0051098	regulation of binding	-3.34826	-1.25936	8/395	12395,18817,19053,19712,20878,22113,22166,97165	Runx1t1,Plk1,Ppp2cb,Rest,Aurka,Phlda2,Txn1,Hmgb2
18_Member	GO Biological Processes	GO:0051101	regulation of DNA binding	-2.58873	-0.633135	4/125	12395,19712,22166,97165	Runx1t1,Rest,Txn1,Hmgb2
19_Summary	Reactome Gene Sets	R-MMU-6791312	TP53 Regulates Transcription of Cell Cycle Genes	-3.34358	-1.25745	3/33	12428,20878,268697,16319,108907,108000	Ccna2,Aurka,Ccnb1,Incenp,Nusap1,Cenpf
19_Member	Reactome Gene Sets	R-MMU-6791312	TP53 Regulates Transcription of Cell Cycle Genes	-3.34358	-1.25745	3/33	12428,20878,268697	Ccna2,Aurka,Ccnb1
19_Member	GO Biological Processes	GO:0016572	histone phosphorylation	-3.19576	-1.12325	3/37	12428,16319,268697	Ccna2,Incenp,Ccnb1
19_Member	GO Biological Processes	GO:0030261	chromosome condensation	-2.94564	-0.926063	3/45	16319,108907,268697	Incenp,Nusap1,Ccnb1
19_Member	GO Biological Processes	GO:0051310	metaphase plate congression	-2.50497	-0.565361	3/64	16319,108000,268697	Incenp,Cenpf,Ccnb1
19_Member	GO Biological Processes	GO:0051303	establishment of chromosome localization	-2.20308	-0.344292	3/82	16319,108000,268697	Incenp,Cenpf,Ccnb1
19_Member	GO Biological Processes	GO:0050000	chromosome localization	-2.17413	-0.321853	3/84	16319,108000,268697	Incenp,Cenpf,Ccnb1
20_Summary	Reactome Gene Sets	R-MMU-190828	Gap junction trafficking	-3.09572	-1.04221	3/40	11465,14620,22146,16551,19348,14726,17075,19053	Actg1,Gjb3,Tuba1c,Kif11,Kif20a,Pdpn,Epcam,Ppp2cb
20_Member	Reactome Gene Sets	R-MMU-190828	Gap junction trafficking	-3.09572	-1.04221	3/40	11465,14620,22146	Actg1,Gjb3,Tuba1c
20_Member	Reactome Gene Sets	R-MMU-157858	Gap junction trafficking and regulation	-3.0334	-0.994401	3/42	11465,14620,22146	Actg1,Gjb3,Tuba1c
20_Member	Reactome Gene Sets	R-MMU-983189	Kinesins	-2.76323	-0.777865	3/52	16551,19348,22146	Kif11,Kif20a,Tuba1c
20_Member	Reactome Gene Sets	R-MMU-6811434	COPI-dependent Golgi-to-ER retrograde traffic	-2.07855	-0.237428	3/91	16551,19348,22146	Kif11,Kif20a,Tuba1c
20_Member	Reactome Gene Sets	R-MMU-109582	Hemostasis	-2.07509	-0.236273	7/506	11465,14726,16551,17075,19053,19348,22146	Actg1,Pdpn,Kif11,Epcam,Ppp2cb,Kif20a,Tuba1c

## Sheet: C5
GroupID	Category	Term	Description	LogP	Log(q-value)	InTerm_InList	Genes	Symbols
1_Summary	GO Biological Processes	GO:0051321	meiotic cell cycle	-22.2119	-18.0285	24/333	12448,13404,17687,20962,27083,66654,70891,71241,72891,75178,75459,83558,100155,110958,140557,213389,268491,320022,320558,330149,434438,434794,622554,668929,71988,50709,80838	Ccne2,Dmc1,Msh5,Sycp3,Xlr4b,Tex12,Spdya,Dmrtc2,Xlr4c,Meiob,Syce3,Tex11,Shoc1,M1ap,Smc1b,Prdm9,Meioc,Terb1,Sycp2,Hfm1,Iho1,Xlr4a,Majin,Rad21l,Esco2,H1f4,H1f1
1_Member	GO Biological Processes	GO:0051321	meiotic cell cycle	-22.2119	-18.0285	24/333	12448,13404,17687,20962,27083,66654,70891,71241,72891,75178,75459,83558,100155,110958,140557,213389,268491,320022,320558,330149,434438,434794,622554,668929	Ccne2,Dmc1,Msh5,Sycp3,Xlr4b,Tex12,Spdya,Dmrtc2,Xlr4c,Meiob,Syce3,Tex11,Shoc1,M1ap,Smc1b,Prdm9,Meioc,Terb1,Sycp2,Hfm1,Iho1,Xlr4a,Majin,Rad21l
1_Member	GO Biological Processes	GO:0045132	meiotic chromosome segregation	-22.0085	-18.0285	17/102	12448,13404,17687,20962,66654,75178,75459,83558,100155,110958,213389,268491,320022,330149,434438,622554,668929	Ccne2,Dmc1,Msh5,Sycp3,Tex12,Meiob,Syce3,Tex11,Shoc1,M1ap,Prdm9,Meioc,Terb1,Hfm1,Iho1,Majin,Rad21l
1_Member	GO Biological Processes	GO:0007127	meiosis I	-21.7732	-17.9693	18/130	12448,13404,17687,20962,66654,71241,75178,75459,83558,100155,110958,213389,268491,320022,330149,434438,622554,668929	Ccne2,Dmc1,Msh5,Sycp3,Tex12,Dmrtc2,Meiob,Syce3,Tex11,Shoc1,M1ap,Prdm9,Meioc,Terb1,Hfm1,Iho1,Majin,Rad21l
1_Member	GO Biological Processes	GO:0061982	meiosis I cell cycle process	-21.4646	-17.7856	18/135	12448,13404,17687,20962,66654,71241,75178,75459,83558,100155,110958,213389,268491,320022,330149,434438,622554,668929	Ccne2,Dmc1,Msh5,Sycp3,Tex12,Dmrtc2,Meiob,Syce3,Tex11,Shoc1,M1ap,Prdm9,Meioc,Terb1,Hfm1,Iho1,Majin,Rad21l
1_Member	GO Biological Processes	GO:0140013	meiotic nuclear division	-21.2926	-17.7106	20/200	12448,13404,17687,20962,66654,70891,71241,75178,75459,83558,100155,110958,213389,268491,320022,320558,330149,434438,622554,668929	Ccne2,Dmc1,Msh5,Sycp3,Tex12,Spdya,Dmrtc2,Meiob,Syce3,Tex11,Shoc1,M1ap,Prdm9,Meioc,Terb1,Sycp2,Hfm1,Iho1,Majin,Rad21l
1_Member	GO Biological Processes	GO:0007129	homologous chromosome pairing at meiosis	-20.8394	-17.3365	14/56	12448,13404,17687,20962,66654,75178,75459,83558,213389,268491,320022,434438,622554,668929	Ccne2,Dmc1,Msh5,Sycp3,Tex12,Meiob,Syce3,Tex11,Prdm9,Meioc,Terb1,Iho1,Majin,Rad21l
1_Member	GO Biological Processes	GO:1903046	meiotic cell cycle process	-20.4529	-17.0169	20/220	12448,13404,17687,20962,66654,70891,71241,75178,75459,83558,100155,110958,213389,268491,320022,320558,330149,434438,622554,668929	Ccne2,Dmc1,Msh5,Sycp3,Tex12,Spdya,Dmrtc2,Meiob,Syce3,Tex11,Shoc1,M1ap,Prdm9,Meioc,Terb1,Sycp2,Hfm1,Iho1,Majin,Rad21l
1_Member	GO Biological Processes	GO:0045143	homologous chromosome segregation	-19.3379	-15.9599	14/70	12448,13404,17687,20962,66654,75178,75459,83558,213389,268491,320022,434438,622554,668929	Ccne2,Dmc1,Msh5,Sycp3,Tex12,Meiob,Syce3,Tex11,Prdm9,Meioc,Terb1,Iho1,Majin,Rad21l
1_Member	GO Biological Processes	GO:0070192	chromosome organization involved in meiotic cell cycle	-18.5425	-15.2157	14/79	12448,13404,17687,20962,66654,75178,75459,83558,213389,268491,320022,434438,622554,668929	Ccne2,Dmc1,Msh5,Sycp3,Tex12,Meiob,Syce3,Tex11,Prdm9,Meioc,Terb1,Iho1,Majin,Rad21l
1_Member	GO Biological Processes	GO:0098813	nuclear chromosome segregation	-17.2188	-13.9378	19/273	12448,13404,17687,20962,66654,71988,75178,75459,83558,100155,110958,140557,213389,268491,320022,330149,434438,622554,668929	Ccne2,Dmc1,Msh5,Sycp3,Tex12,Esco2,Meiob,Syce3,Tex11,Shoc1,M1ap,Smc1b,Prdm9,Meioc,Terb1,Hfm1,Iho1,Majin,Rad21l
1_Member	GO Biological Processes	GO:0000280	nuclear division	-15.6505	-12.4109	21/443	12448,13404,17687,20962,66654,70891,71241,75178,75459,83558,100155,110958,140557,213389,268491,320022,320558,330149,434438,622554,668929	Ccne2,Dmc1,Msh5,Sycp3,Tex12,Spdya,Dmrtc2,Meiob,Syce3,Tex11,Shoc1,M1ap,Smc1b,Prdm9,Meioc,Terb1,Sycp2,Hfm1,Iho1,Majin,Rad21l
1_Member	GO Biological Processes	GO:0007059	chromosome segregation	-15.4948	-12.2929	19/338	12448,13404,17687,20962,66654,71988,75178,75459,83558,100155,110958,140557,213389,268491,320022,330149,434438,622554,668929	Ccne2,Dmc1,Msh5,Sycp3,Tex12,Esco2,Meiob,Syce3,Tex11,Shoc1,M1ap,Smc1b,Prdm9,Meioc,Terb1,Hfm1,Iho1,Majin,Rad21l
1_Member	GO Biological Processes	GO:0048285	organelle fission	-14.6716	-11.5045	21/496	12448,13404,17687,20962,66654,70891,71241,75178,75459,83558,100155,110958,140557,213389,268491,320022,320558,330149,434438,622554,668929	Ccne2,Dmc1,Msh5,Sycp3,Tex12,Spdya,Dmrtc2,Meiob,Syce3,Tex11,Shoc1,M1ap,Smc1b,Prdm9,Meioc,Terb1,Sycp2,Hfm1,Iho1,Majin,Rad21l
1_Member	GO Biological Processes	GO:0007131	reciprocal meiotic recombination	-11.7859	-8.70893	9/54	13404,17687,20962,75178,75459,83558,100155,213389,330149	Dmc1,Msh5,Sycp3,Meiob,Syce3,Tex11,Shoc1,Prdm9,Hfm1
1_Member	GO Biological Processes	GO:0140527	reciprocal homologous recombination	-11.7859	-8.70893	9/54	13404,17687,20962,75178,75459,83558,100155,213389,330149	Dmc1,Msh5,Sycp3,Meiob,Syce3,Tex11,Shoc1,Prdm9,Hfm1
1_Member	GO Biological Processes	GO:0035825	homologous recombination	-11.7098	-8.65918	9/55	13404,17687,20962,75178,75459,83558,100155,213389,330149	Dmc1,Msh5,Sycp3,Meiob,Syce3,Tex11,Shoc1,Prdm9,Hfm1
1_Member	GO Biological Processes	GO:0006310	DNA recombination	-9.23022	-6.29158	13/301	13404,17687,20962,50709,75178,75459,80838,83558,100155,213389,330149,434438,668929	Dmc1,Msh5,Sycp3,H1f4,Meiob,Syce3,H1f1,Tex11,Shoc1,Prdm9,Hfm1,Iho1,Rad21l
1_Member	GO Biological Processes	GO:0007130	synaptonemal complex assembly	-9.14726	-6.22794	6/24	20962,66654,75459,83558,268491,668929	Sycp3,Tex12,Syce3,Tex11,Meioc,Rad21l
1_Member	GO Biological Processes	GO:0051307	meiotic chromosome separation	-8.80952	-5.9264	6/27	20962,75178,83558,100155,110958,330149	Sycp3,Meiob,Tex11,Shoc1,M1ap,Hfm1
1_Member	GO Biological Processes	GO:0070193	synaptonemal complex organization	-8.80952	-5.9264	6/27	20962,66654,75459,83558,268491,668929	Sycp3,Tex12,Syce3,Tex11,Meioc,Rad21l
1_Member	GO Biological Processes	GO:0000712	resolution of meiotic recombination intermediates	-6.12151	-3.32889	4/17	75178,83558,100155,330149	Meiob,Tex11,Shoc1,Hfm1
1_Member	GO Biological Processes	GO:0051304	chromosome separation	-5.41773	-2.68074	6/96	20962,75178,83558,100155,110958,330149	Sycp3,Meiob,Tex11,Shoc1,M1ap,Hfm1
2_Summary	GO Biological Processes	GO:0007276	gamete generation	-11.802	-8.70893	22/780	13404,17687,17771,20962,26910,27083,70891,71241,72891,74469,75178,75459,80838,83558,110958,213389,268491,320558,330149,434438,434794,668929	Dmc1,Msh5,Tesmin,Sycp3,Figla,Xlr4b,Spdya,Dmrtc2,Xlr4c,Taf7l,Meiob,Syce3,H1f1,Tex11,M1ap,Prdm9,Meioc,Sycp2,Hfm1,Iho1,Xlr4a,Rad21l
2_Member	GO Biological Processes	GO:0007276	gamete generation	-11.802	-8.70893	22/780	13404,17687,17771,20962,26910,27083,70891,71241,72891,74469,75178,75459,80838,83558,110958,213389,268491,320558,330149,434438,434794,668929	Dmc1,Msh5,Tesmin,Sycp3,Figla,Xlr4b,Spdya,Dmrtc2,Xlr4c,Taf7l,Meiob,Syce3,H1f1,Tex11,M1ap,Prdm9,Meioc,Sycp2,Hfm1,Iho1,Xlr4a,Rad21l
2_Member	GO Biological Processes	GO:0048232	male gamete generation	-11.6289	-8.60314	20/631	13404,17771,20962,27083,70891,71241,72891,74469,75178,75459,80838,83558,110958,213389,268491,320558,330149,434438,434794,668929	Dmc1,Tesmin,Sycp3,Xlr4b,Spdya,Dmrtc2,Xlr4c,Taf7l,Meiob,Syce3,H1f1,Tex11,M1ap,Prdm9,Meioc,Sycp2,Hfm1,Iho1,Xlr4a,Rad21l
2_Member	GO Biological Processes	GO:0007292	female gamete generation	-9.79994	-6.81991	11/167	13404,17687,20962,26910,75178,110958,213389,268491,320558,330149,434438	Dmc1,Msh5,Sycp3,Figla,Meiob,M1ap,Prdm9,Meioc,Sycp2,Hfm1,Iho1
2_Member	GO Biological Processes	GO:0022412	cellular process involved in reproduction in multicellular organism	-9.42454	-6.4657	16/496	13404,20962,26910,27083,70891,71241,72891,74469,75178,83558,110958,268491,320558,330149,434438,434794	Dmc1,Sycp3,Figla,Xlr4b,Spdya,Dmrtc2,Xlr4c,Taf7l,Meiob,Tex11,M1ap,Meioc,Sycp2,Hfm1,Iho1,Xlr4a
2_Member	GO Biological Processes	GO:0007283	spermatogenesis	-8.13625	-5.27017	16/610	13404,17771,20962,27083,71241,72891,74469,75459,80838,110958,213389,268491,330149,434438,434794,668929	Dmc1,Tesmin,Sycp3,Xlr4b,Dmrtc2,Xlr4c,Taf7l,Syce3,H1f1,M1ap,Prdm9,Meioc,Hfm1,Iho1,Xlr4a,Rad21l
2_Member	GO Biological Processes	GO:0007281	germ cell development	-6.1823	-3.3484	11/374	13404,20962,26910,27083,71241,72891,74469,268491,330149,434438,434794	Dmc1,Sycp3,Figla,Xlr4b,Dmrtc2,Xlr4c,Taf7l,Meioc,Hfm1,Iho1,Xlr4a
2_Member	GO Biological Processes	GO:0007286	spermatid development	-5.03558	-2.35659	8/238	13404,20962,27083,71241,72891,74469,268491,434794	Dmc1,Sycp3,Xlr4b,Dmrtc2,Xlr4c,Taf7l,Meioc,Xlr4a
2_Member	GO Biological Processes	GO:0048515	spermatid differentiation	-4.91846	-2.26066	8/247	13404,20962,27083,71241,72891,74469,268491,434794	Dmc1,Sycp3,Xlr4b,Dmrtc2,Xlr4c,Taf7l,Meioc,Xlr4a
2_Member	GO Biological Processes	GO:0048477	oogenesis	-3.94815	-1.39137	5/109	13404,26910,268491,330149,434438	Dmc1,Figla,Meioc,Hfm1,Iho1
3_Summary	GO Biological Processes	GO:0007140	male meiotic nuclear division	-9.96055	-6.95825	8/56	13404,70891,71241,75178,83558,110958,268491,320558,17687,20962,66626,66654,71988,107986,213389,231380,240087,668929	Dmc1,Spdya,Dmrtc2,Meiob,Tex11,M1ap,Meioc,Sycp2,Msh5,Sycp3,Cdip1,Tex12,Esco2,Ddb2,Prdm9,Uba6,Mdc1,Rad21l
3_Member	GO Biological Processes	GO:0007140	male meiotic nuclear division	-9.96055	-6.95825	8/56	13404,70891,71241,75178,83558,110958,268491,320558	Dmc1,Spdya,Dmrtc2,Meiob,Tex11,M1ap,Meioc,Sycp2
3_Member	GO Biological Processes	GO:0006974	cellular response to DNA damage stimulus	-5.25125	-2.5384	14/771	13404,17687,20962,66626,66654,70891,71988,75178,107986,213389,231380,240087,268491,668929	Dmc1,Msh5,Sycp3,Cdip1,Tex12,Spdya,Esco2,Meiob,Ddb2,Prdm9,Uba6,Mdc1,Meioc,Rad21l
3_Member	GO Biological Processes	GO:0007141	male meiosis I	-5.20271	-2.51271	4/28	13404,71241,75178,268491	Dmc1,Dmrtc2,Meiob,Meioc
3_Member	GO Biological Processes	GO:0006281	DNA repair	-5.00416	-2.33589	11/496	13404,17687,20962,66654,71988,75178,107986,213389,240087,268491,668929	Dmc1,Msh5,Sycp3,Tex12,Esco2,Meiob,Ddb2,Prdm9,Mdc1,Meioc,Rad21l
3_Member	GO Biological Processes	GO:0007143	female meiotic nuclear division	-4.52715	-1.94506	4/41	20962,75178,268491,320558	Sycp3,Meiob,Meioc,Sycp2
3_Member	GO Biological Processes	GO:0006302	double-strand break repair	-3.1669	-0.663995	6/244	13404,71988,75178,213389,268491,668929	Dmc1,Esco2,Meiob,Prdm9,Meioc,Rad21l
4_Summary	GO Biological Processes	GO:0016584	nucleosome positioning	-6.36007	-3.51038	4/15	50709,54624,80838,213389,13404,20962,66929,74469,110958,319163,71241	H1f4,Paf1,H1f1,Prdm9,Dmc1,Sycp3,Asf1b,Taf7l,M1ap,H2ac1,Dmrtc2
4_Member	GO Biological Processes	GO:0016584	nucleosome positioning	-6.36007	-3.51038	4/15	50709,54624,80838,213389	H1f4,Paf1,H1f1,Prdm9
4_Member	GO Biological Processes	GO:0071824	protein-DNA complex subunit organization	-5.72408	-2.96153	8/192	13404,20962,50709,54624,66929,74469,80838,213389	Dmc1,Sycp3,H1f4,Paf1,Asf1b,Taf7l,H1f1,Prdm9
4_Member	GO Biological Processes	GO:0006323	DNA packaging	-5.2967	-2.57194	7/155	20962,50709,54624,66929,80838,110958,213389	Sycp3,H1f4,Paf1,Asf1b,H1f1,M1ap,Prdm9
4_Member	GO Biological Processes	GO:0031497	chromatin assembly	-5.21578	-2.5145	6/104	50709,54624,66929,80838,110958,213389	H1f4,Paf1,Asf1b,H1f1,M1ap,Prdm9
4_Member	GO Biological Processes	GO:0034728	nucleosome organization	-4.75723	-2.11963	6/125	20962,50709,54624,66929,80838,213389	Sycp3,H1f4,Paf1,Asf1b,H1f1,Prdm9
4_Member	GO Biological Processes	GO:0006333	chromatin assembly or disassembly	-4.71803	-2.09019	6/127	50709,54624,66929,80838,110958,213389	H1f4,Paf1,Asf1b,H1f1,M1ap,Prdm9
4_Member	GO Biological Processes	GO:0071103	DNA conformation change	-4.53518	-1.94506	7/203	20962,50709,54624,66929,80838,110958,213389	Sycp3,H1f4,Paf1,Asf1b,H1f1,M1ap,Prdm9
4_Member	GO Biological Processes	GO:0006338	chromatin remodeling	-3.53364	-0.984976	6/208	20962,50709,54624,66929,80838,213389	Sycp3,H1f4,Paf1,Asf1b,H1f1,Prdm9
4_Member	GO Biological Processes	GO:0065004	protein-DNA complex assembly	-3.37139	-0.83852	5/145	13404,50709,66929,74469,80838	Dmc1,H1f4,Asf1b,Taf7l,H1f1
4_Member	GO Biological Processes	GO:0006325	chromatin organization	-2.95847	-0.469807	8/477	20962,50709,54624,66929,80838,110958,213389,319163	Sycp3,H1f4,Paf1,Asf1b,H1f1,M1ap,Prdm9,H2ac1
4_Member	GO Biological Processes	GO:0031062	positive regulation of histone methylation	-2.92546	-0.443747	3/48	54624,71241,213389	Paf1,Dmrtc2,Prdm9
4_Member	GO Biological Processes	GO:0018023	peptidyl-lysine trimethylation	-2.73147	-0.282922	3/56	50709,71241,213389	H1f4,Dmrtc2,Prdm9
4_Member	GO Biological Processes	GO:0016571	histone methylation	-2.34128	-0.0333491	4/154	50709,54624,71241,213389	H1f4,Paf1,Dmrtc2,Prdm9
4_Member	GO Biological Processes	GO:0006334	nucleosome assembly	-2.26219	0	3/82	50709,66929,80838	H1f4,Asf1b,H1f1
4_Member	GO Biological Processes	GO:0031060	regulation of histone methylation	-2.21885	0	3/85	54624,71241,213389	Paf1,Dmrtc2,Prdm9
5_Summary	GO Biological Processes	GO:0034398	telomere tethering at nuclear periphery	-6.1048	-3.32889	3/5	320022,622554,668929,268491	Terb1,Majin,Rad21l,Meioc
5_Member	GO Biological Processes	GO:0034398	telomere tethering at nuclear periphery	-6.1048	-3.32889	3/5	320022,622554,668929	Terb1,Majin,Rad21l
5_Member	GO Biological Processes	GO:0044821	meiotic telomere tethering at nuclear periphery	-6.1048	-3.32889	3/5	320022,622554,668929	Terb1,Majin,Rad21l
5_Member	GO Biological Processes	GO:0070197	meiotic attachment of telomere to nuclear envelope	-6.1048	-3.32889	3/5	320022,622554,668929	Terb1,Majin,Rad21l
5_Member	GO Biological Processes	GO:0097240	chromosome attachment to the nuclear envelope	-5.56346	-2.81389	3/7	320022,622554,668929	Terb1,Majin,Rad21l
5_Member	GO Biological Processes	GO:0045141	meiotic telomere clustering	-4.77195	-2.12436	3/12	320022,622554,668929	Terb1,Majin,Rad21l
5_Member	GO Biological Processes	GO:0034397	telomere localization	-4.65937	-2.05041	3/13	320022,622554,668929	Terb1,Majin,Rad21l
5_Member	GO Biological Processes	GO:0090220	chromosome localization to nuclear envelope involved in homologous chromosome segregation	-4.65937	-2.05041	3/13	320022,622554,668929	Terb1,Majin,Rad21l
5_Member	GO Biological Processes	GO:0051303	establishment of chromosome localization	-3.34865	-0.823464	4/82	268491,320022,622554,668929	Meioc,Terb1,Majin,Rad21l
5_Member	GO Biological Processes	GO:0050000	chromosome localization	-3.30887	-0.798663	4/84	268491,320022,622554,668929	Meioc,Terb1,Majin,Rad21l
6_Summary	Reactome Gene Sets	R-MMU-2559586	DNA Damage/Telomere Stress Induced Senescence	-4.61846	-2.01865	5/79	12448,80838,319156,319166,319170,14961,319163,74256,107986,240087	Ccne2,H1f1,H4c4,H2ac8,H2ac22,H2-Ab1,H2ac1,Cyld,Ddb2,Mdc1
6_Member	Reactome Gene Sets	R-MMU-2559586	DNA Damage/Telomere Stress Induced Senescence	-4.61846	-2.01865	5/79	12448,80838,319156,319166,319170	Ccne2,H1f1,H4c4,H2ac8,H2ac22
6_Member	KEGG Pathway	ko05322	Systemic lupus erythematosus	-3.41301	-0.872321	5/142	14961,319156,319163,319166,319170	H2-Ab1,H4c4,H2ac1,H2ac8,H2ac22
6_Member	KEGG Pathway	mmu05322	Systemic lupus erythematosus	-3.31737	-0.799737	5/149	14961,319156,319163,319166,319170	H2-Ab1,H4c4,H2ac1,H2ac8,H2ac22
6_Member	Reactome Gene Sets	R-MMU-2559583	Cellular Senescence	-3.15247	-0.656741	5/162	12448,80838,319156,319166,319170	Ccne2,H1f1,H4c4,H2ac8,H2ac22
6_Member	Reactome Gene Sets	R-MMU-110330	Recognition and association of DNA glycosylase with site containing an affected purine	-2.77703	-0.308886	3/54	319156,319166,319170	H4c4,H2ac8,H2ac22
6_Member	Reactome Gene Sets	R-MMU-9670095	Inhibition of DNA recombination at telomere	-2.77703	-0.308886	3/54	319156,319166,319170	H4c4,H2ac8,H2ac22
6_Member	Reactome Gene Sets	R-MMU-110331	Cleavage of the damaged purine	-2.73147	-0.282922	3/56	319156,319166,319170	H4c4,H2ac8,H2ac22
6_Member	Reactome Gene Sets	R-MMU-73927	Depurination	-2.73147	-0.282922	3/56	319156,319166,319170	H4c4,H2ac8,H2ac22
6_Member	Reactome Gene Sets	R-MMU-2299718	Condensation of Prophase Chromosomes	-2.6454	-0.215606	3/60	319156,319166,319170	H4c4,H2ac8,H2ac22
6_Member	Reactome Gene Sets	R-MMU-427413	NoRC negatively regulates rRNA expression	-2.60467	-0.180948	3/62	319156,319166,319170	H4c4,H2ac8,H2ac22
6_Member	Reactome Gene Sets	R-MMU-73728	RNA Polymerase I Promoter Opening	-2.58484	-0.173012	3/63	319156,319166,319170	H4c4,H2ac8,H2ac22
6_Member	Reactome Gene Sets	R-MMU-73929	Base-Excision Repair, AP Site Formation	-2.58484	-0.173012	3/63	319156,319166,319170	H4c4,H2ac8,H2ac22
6_Member	Reactome Gene Sets	R-MMU-427359	SIRT1 negatively regulates rRNA expression	-2.56534	-0.165098	3/64	319156,319166,319170	H4c4,H2ac8,H2ac22
6_Member	Reactome Gene Sets	R-MMU-5250941	Negative epigenetic regulation of rRNA expression	-2.54617	-0.157211	3/65	319156,319166,319170	H4c4,H2ac8,H2ac22
6_Member	Reactome Gene Sets	R-MMU-5625886	Activated PKN1 stimulates transcription of AR (androgen receptor) regulated genes KLK2 and KLK3	-2.52732	-0.149356	3/66	319156,319166,319170	H4c4,H2ac8,H2ac22
6_Member	Reactome Gene Sets	R-MMU-68616	Assembly of the ORC complex at the origin of replication	-2.47259	-0.110608	3/69	319156,319166,319170	H4c4,H2ac8,H2ac22
6_Member	Reactome Gene Sets	R-MMU-3214858	RMTs methylate histone arginines	-2.43752	-0.0909601	3/71	319156,319166,319170	H4c4,H2ac8,H2ac22
6_Member	Reactome Gene Sets	R-MMU-212300	PRC2 methylates histones and DNA	-2.38689	-0.0648766	3/74	319156,319166,319170	H4c4,H2ac8,H2ac22
6_Member	Reactome Gene Sets	R-MMU-606279	Deposition of new CENPA-containing nucleosomes at the centromere	-2.38689	-0.0648766	3/74	319156,319166,319170	H4c4,H2ac8,H2ac22
6_Member	Reactome Gene Sets	R-MMU-774815	Nucleosome assembly	-2.38689	-0.0648766	3/74	319156,319166,319170	H4c4,H2ac8,H2ac22
6_Member	Reactome Gene Sets	R-MMU-8936459	RUNX1 regulates genes involved in megakaryocyte differentiation and platelet function	-2.30732	-0.0130351	3/79	319156,319166,319170	H4c4,H2ac8,H2ac22
6_Member	Reactome Gene Sets	R-MMU-5625740	RHO GTPases activate PKNs	-2.23311	0	3/84	319156,319166,319170	H4c4,H2ac8,H2ac22
6_Member	Reactome Gene Sets	R-MMU-73884	Base Excision Repair	-2.23311	0	3/84	319156,319166,319170	H4c4,H2ac8,H2ac22
6_Member	Reactome Gene Sets	R-MMU-3214815	HDACs deacetylate histones	-2.19089	0	3/87	319156,319166,319170	H4c4,H2ac8,H2ac22
6_Member	Reactome Gene Sets	R-MMU-73772	RNA Polymerase I Promoter Escape	-2.16363	0	3/89	319156,319166,319170	H4c4,H2ac8,H2ac22
6_Member	Reactome Gene Sets	R-MMU-5250913	Positive epigenetic regulation of rRNA expression	-2.15025	0	3/90	319156,319166,319170	H4c4,H2ac8,H2ac22
6_Member	Reactome Gene Sets	R-MMU-5250924	B-WICH complex positively regulates rRNA expression	-2.15025	0	3/90	319156,319166,319170	H4c4,H2ac8,H2ac22
6_Member	Reactome Gene Sets	R-MMU-5689880	Ub-specific processing proteases	-2.11299	0	4/179	74256,107986,319166,319170	Cyld,Ddb2,H2ac8,H2ac22
6_Member	Reactome Gene Sets	R-MMU-157579	Telomere Maintenance	-2.09836	0	3/94	319156,319166,319170	H4c4,H2ac8,H2ac22
6_Member	Reactome Gene Sets	R-MMU-2559582	Senescence-Associated Secretory Phenotype (SASP)	-2.08577	0	3/95	319156,319166,319170	H4c4,H2ac8,H2ac22
6_Member	Reactome Gene Sets	R-MMU-69306	DNA Replication	-2.0557	0	4/186	12448,319156,319166,319170	Ccne2,H4c4,H2ac8,H2ac22
6_Member	Reactome Gene Sets	R-MMU-73894	DNA Repair	-2.01556	0	5/298	107986,240087,319156,319166,319170	Ddb2,Mdc1,H4c4,H2ac8,H2ac22
7_Summary	GO Biological Processes	GO:0009566	fertilization	-4.45441	-1.88093	7/209	22249,56746,75178,83558,213389,320558,668929	Unc13b,Tex101,Meiob,Tex11,Prdm9,Sycp2,Rad21l
7_Member	GO Biological Processes	GO:0009566	fertilization	-4.45441	-1.88093	7/209	22249,56746,75178,83558,213389,320558,668929	Unc13b,Tex101,Meiob,Tex11,Prdm9,Sycp2,Rad21l
8_Summary	GO Biological Processes	GO:0007062	sister chromatid cohesion	-4.01992	-1.45487	4/55	20962,71988,140557,668929	Sycp3,Esco2,Smc1b,Rad21l
8_Member	GO Biological Processes	GO:0007062	sister chromatid cohesion	-4.01992	-1.45487	4/55	20962,71988,140557,668929	Sycp3,Esco2,Smc1b,Rad21l
8_Member	GO Biological Processes	GO:0000819	sister chromatid segregation	-2.0398	0	4/188	20962,71988,140557,668929	Sycp3,Esco2,Smc1b,Rad21l
9_Summary	GO Biological Processes	GO:2000241	regulation of reproductive process	-2.6895	-0.251676	5/206	56746,106389,213389,268491,434438	Tex101,Eaf2,Prdm9,Meioc,Iho1
9_Member	GO Biological Processes	GO:2000241	regulation of reproductive process	-2.6895	-0.251676	5/206	56746,106389,213389,268491,434438	Tex101,Eaf2,Prdm9,Meioc,Iho1
10_Summary	GO Biological Processes	GO:0007528	neuromuscular junction development	-2.68763	-0.251676	3/58	16779,22249,67533	Lamb2,Unc13b,Ppfibp1
10_Member	GO Biological Processes	GO:0007528	neuromuscular junction development	-2.68763	-0.251676	3/58	16779,22249,67533	Lamb2,Unc13b,Ppfibp1
11_Summary	KEGG Pathway	ko05330	Allograft rejection	-2.56534	-0.165098	3/64	14961,14964,14972,12448,19696,319156,56433,56443,232227	H2-Ab1,H2-D1,H2-K1,Ccne2,Rel,H4c4,Vps29,Arpc1a,Iqsec1
11_Member	KEGG Pathway	ko05330	Allograft rejection	-2.56534	-0.165098	3/64	14961,14964,14972	H2-Ab1,H2-D1,H2-K1
11_Member	KEGG Pathway	ko05332	Graft-versus-host disease	-2.54617	-0.157211	3/65	14961,14964,14972	H2-Ab1,H2-D1,H2-K1
11_Member	KEGG Pathway	mmu05330	Allograft rejection	-2.52732	-0.149356	3/66	14961,14964,14972	H2-Ab1,H2-D1,H2-K1
11_Member	KEGG Pathway	mmu05332	Graft-versus-host disease	-2.50878	-0.13621	3/67	14961,14964,14972	H2-Ab1,H2-D1,H2-K1
11_Member	KEGG Pathway	ko05203	Viral carcinogenesis	-2.47508	-0.110608	5/231	12448,14964,14972,19696,319156	Ccne2,H2-D1,H2-K1,Rel,H4c4
11_Member	KEGG Pathway	ko04940	Type I diabetes mellitus	-2.45492	-0.0995699	3/70	14961,14964,14972	H2-Ab1,H2-D1,H2-K1
11_Member	KEGG Pathway	mmu05203	Viral carcinogenesis	-2.45121	-0.0995699	5/234	12448,14964,14972,19696,319156	Ccne2,H2-D1,H2-K1,Rel,H4c4
11_Member	KEGG Pathway	mmu04940	Type I diabetes mellitus	-2.42039	-0.0838129	3/72	14961,14964,14972	H2-Ab1,H2-D1,H2-K1
11_Member	GO Biological Processes	GO:0048002	antigen processing and presentation of peptide antigen	-2.32278	-0.0194503	3/78	14961,14964,14972	H2-Ab1,H2-D1,H2-K1
11_Member	KEGG Pathway	ko05320	Autoimmune thyroid disease	-2.30732	-0.0130351	3/79	14961,14964,14972	H2-Ab1,H2-D1,H2-K1
11_Member	KEGG Pathway	mmu05320	Autoimmune thyroid disease	-2.27703	0	3/81	14961,14964,14972	H2-Ab1,H2-D1,H2-K1
11_Member	KEGG Pathway	mmu05416	Viral myocarditis	-2.15025	0	3/90	14961,14964,14972	H2-Ab1,H2-D1,H2-K1
11_Member	KEGG Pathway	ko04612	Antigen processing and presentation	-2.13704	0	3/91	14961,14964,14972	H2-Ab1,H2-D1,H2-K1
11_Member	KEGG Pathway	mmu04612	Antigen processing and presentation	-2.12399	0	3/92	14961,14964,14972	H2-Ab1,H2-D1,H2-K1
11_Member	KEGG Pathway	ko04144	Endocytosis	-2.08796	0	5/286	14964,14972,56433,56443,232227	H2-D1,H2-K1,Vps29,Arpc1a,Iqsec1
11_Member	KEGG Pathway	mmu04144	Endocytosis	-2.08178	0	5/287	14964,14972,56433,56443,232227	H2-D1,H2-K1,Vps29,Arpc1a,Iqsec1
12_Summary	GO Biological Processes	GO:0000079	regulation of cyclin-dependent protein serine/threonine kinase activity	-2.42039	-0.0838129	3/72	12448,70891,103844	Ccne2,Spdya,Inca1
12_Member	GO Biological Processes	GO:0000079	regulation of cyclin-dependent protein serine/threonine kinase activity	-2.42039	-0.0838129	3/72	12448,70891,103844	Ccne2,Spdya,Inca1
12_Member	GO Biological Processes	GO:1904029	regulation of cyclin-dependent protein kinase activity	-2.35437	-0.0418008	3/76	12448,70891,103844	Ccne2,Spdya,Inca1
13_Summary	Reactome Gene Sets	R-MMU-674695	RNA Polymerase II Pre-transcription Events	-2.35437	-0.0418008	3/76	54624,74469,106389	Paf1,Taf7l,Eaf2
13_Member	Reactome Gene Sets	R-MMU-674695	RNA Polymerase II Pre-transcription Events	-2.35437	-0.0418008	3/76	54624,74469,106389	Paf1,Taf7l,Eaf2
14_Summary	Reactome Gene Sets	R-MMU-163125	Post-translational modification: synthesis of GPI-anchored proteins	-2.13704	0	3/91	56176,56746,232973	Pigp,Tex101,Lypd4
14_Member	Reactome Gene Sets	R-MMU-163125	Post-translational modification: synthesis of GPI-anchored proteins	-2.13704	0	3/91	56176,56746,232973	Pigp,Tex101,Lypd4

## Sheet: C6
GroupID	Category	Term	Description	LogP	Log(q-value)	InTerm_InList	Genes	Symbols
1_Summary	Reactome Gene Sets	R-MMU-1640170	Cell Cycle	-39.5836	-35.3026	43/579	12428,12530,12534,12544,12649,13555,15267,15270,16319,17215,17216,17217,17218,17219,17220,18538,19075,19357,19718,22143,22144,22154,22390,26909,57441,67141,67177,68275,69263,70238,72107,72151,215387,269582,319156,319166,319170,319171,319176,319178,319183,319186,327762,17688,19362,22256,68026,230484	Ccna2,Cdc25a,Cdk1,Cdc45,Chek1,E2f1,H2ac18,H2ax,Incenp,Mcm3,Mcm2,Mcm4,Mcm5,Mcm6,Mcm7,Pcna,Prim1,Rad21,Rfc2,Tuba1b,Tuba3a,Tubb5,Wee1,Exo1,Gmnn,Fbxo5,Cdt1,Rpa1,Rfc3,Rnf168,Dscc1,Rfc5,Ncaph,Clspn,H4c4,H2ac8,H2ac22,H2ac24,H2ac20,H2bc3,H2bc11,H2bc14,Dna2,Msh6,Rad51ap1,Ung,Pclaf,Usp1
1_Member	Reactome Gene Sets	R-MMU-1640170	Cell Cycle	-39.5836	-35.3026	43/579	12428,12530,12534,12544,12649,13555,15267,15270,16319,17215,17216,17217,17218,17219,17220,18538,19075,19357,19718,22143,22144,22154,22390,26909,57441,67141,67177,68275,69263,70238,72107,72151,215387,269582,319156,319166,319170,319171,319176,319178,319183,319186,327762	Ccna2,Cdc25a,Cdk1,Cdc45,Chek1,E2f1,H2ac18,H2ax,Incenp,Mcm3,Mcm2,Mcm4,Mcm5,Mcm6,Mcm7,Pcna,Prim1,Rad21,Rfc2,Tuba1b,Tuba3a,Tubb5,Wee1,Exo1,Gmnn,Fbxo5,Cdt1,Rpa1,Rfc3,Rnf168,Dscc1,Rfc5,Ncaph,Clspn,H4c4,H2ac8,H2ac22,H2ac24,H2ac20,H2bc3,H2bc11,H2bc14,Dna2
1_Member	Reactome Gene Sets	R-MMU-69278	Cell Cycle, Mitotic	-35.077	-31.273	38/496	12428,12530,12534,12544,13555,15267,15270,16319,17215,17216,17217,17218,17219,17220,18538,19075,19357,19718,22143,22144,22154,22390,57441,67141,67177,68275,69263,72151,215387,319156,319166,319170,319171,319176,319178,319183,319186,327762	Ccna2,Cdc25a,Cdk1,Cdc45,E2f1,H2ac18,H2ax,Incenp,Mcm3,Mcm2,Mcm4,Mcm5,Mcm6,Mcm7,Pcna,Prim1,Rad21,Rfc2,Tuba1b,Tuba3a,Tubb5,Wee1,Gmnn,Fbxo5,Cdt1,Rpa1,Rfc3,Rfc5,Ncaph,H4c4,H2ac8,H2ac22,H2ac24,H2ac20,H2bc3,H2bc11,H2bc14,Dna2
1_Member	Reactome Gene Sets	R-MMU-69481	G2/M Checkpoints	-29.3603	-25.8574	24/152	12530,12534,12544,12649,15270,17215,17216,17217,17218,17219,17220,19718,22390,26909,68275,69263,70238,72151,269582,319156,319178,319183,319186,327762	Cdc25a,Cdk1,Cdc45,Chek1,H2ax,Mcm3,Mcm2,Mcm4,Mcm5,Mcm6,Mcm7,Rfc2,Wee1,Exo1,Rpa1,Rfc3,Rnf168,Rfc5,Clspn,H4c4,H2bc3,H2bc11,H2bc14,Dna2
1_Member	Reactome Gene Sets	R-MMU-69620	Cell Cycle Checkpoints	-26.0777	-22.7509	26/270	12428,12530,12534,12544,12649,15270,16319,17215,17216,17217,17218,17219,17220,19718,22390,26909,68275,69263,70238,72151,269582,319156,319178,319183,319186,327762	Ccna2,Cdc25a,Cdk1,Cdc45,Chek1,H2ax,Incenp,Mcm3,Mcm2,Mcm4,Mcm5,Mcm6,Mcm7,Rfc2,Wee1,Exo1,Rpa1,Rfc3,Rnf168,Rfc5,Clspn,H4c4,H2bc3,H2bc11,H2bc14,Dna2
1_Member	Reactome Gene Sets	R-MMU-157579	Telomere Maintenance	-25.3706	-22.1309	19/94	12428,15267,15270,18538,19075,19718,68275,69263,72107,72151,319156,319166,319170,319171,319176,319178,319183,319186,327762	Ccna2,H2ac18,H2ax,Pcna,Prim1,Rfc2,Rpa1,Rfc3,Dscc1,Rfc5,H4c4,H2ac8,H2ac22,H2ac24,H2ac20,H2bc3,H2bc11,H2bc14,Dna2
1_Member	Reactome Gene Sets	R-MMU-73894	DNA Repair	-24.9535	-21.7517	26/298	12428,12649,15267,15270,17688,18538,19362,19718,22256,26909,68026,68275,69263,70238,72151,230484,269582,319156,319166,319170,319171,319176,319178,319183,319186,327762	Ccna2,Chek1,H2ac18,H2ax,Msh6,Pcna,Rad51ap1,Rfc2,Ung,Exo1,Pclaf,Rpa1,Rfc3,Rnf168,Rfc5,Usp1,Clspn,H4c4,H2ac8,H2ac22,H2ac24,H2ac20,H2bc3,H2bc11,H2bc14,Dna2
1_Member	Reactome Gene Sets	R-MMU-176187	Activation of ATR in response to replication stress	-23.7337	-20.5988	14/34	12530,12544,12649,17215,17216,17217,17218,17219,17220,19718,68275,69263,72151,269582	Cdc25a,Cdc45,Chek1,Mcm3,Mcm2,Mcm4,Mcm5,Mcm6,Mcm7,Rfc2,Rpa1,Rfc3,Rfc5,Clspn
1_Member	Reactome Gene Sets	R-MMU-73886	Chromosome Maintenance	-23.1308	-20.1044	19/121	12428,15267,15270,18538,19075,19718,68275,69263,72107,72151,319156,319166,319170,319171,319176,319178,319183,319186,327762	Ccna2,H2ac18,H2ax,Pcna,Prim1,Rfc2,Rpa1,Rfc3,Dscc1,Rfc5,H4c4,H2ac8,H2ac22,H2ac24,H2ac20,H2bc3,H2bc11,H2bc14,Dna2
1_Member	Reactome Gene Sets	R-MMU-73884	Base Excision Repair	-20.9206	-18.0013	16/84	15267,15270,18538,19718,22256,68275,69263,72151,319156,319166,319170,319171,319176,319178,319183,319186	H2ac18,H2ax,Pcna,Rfc2,Ung,Rpa1,Rfc3,Rfc5,H4c4,H2ac8,H2ac22,H2ac24,H2ac20,H2bc3,H2bc11,H2bc14
1_Member	Reactome Gene Sets	R-MMU-5693567	HDR through Homologous Recombination (HRR) or Single Strand Annealing (SSA)	-20.5015	-17.6006	17/111	12428,12649,15270,18538,19362,19718,26909,68275,69263,70238,72151,269582,319156,319178,319183,319186,327762	Ccna2,Chek1,H2ax,Pcna,Rad51ap1,Rfc2,Exo1,Rpa1,Rfc3,Rnf168,Rfc5,Clspn,H4c4,H2bc3,H2bc11,H2bc14,Dna2
1_Member	Reactome Gene Sets	R-MMU-5693538	Homology Directed Repair	-20.294	-17.4109	17/114	12428,12649,15270,18538,19362,19718,26909,68275,69263,70238,72151,269582,319156,319178,319183,319186,327762	Ccna2,Chek1,H2ax,Pcna,Rad51ap1,Rfc2,Exo1,Rpa1,Rfc3,Rnf168,Rfc5,Clspn,H4c4,H2bc3,H2bc11,H2bc14,Dna2
1_Member	Reactome Gene Sets	R-MMU-5693607	Processing of DNA double-strand break ends	-19.6012	-16.7673	15/79	12428,12649,15270,19718,26909,68275,69263,70238,72151,269582,319156,319178,319183,319186,327762	Ccna2,Chek1,H2ax,Rfc2,Exo1,Rpa1,Rfc3,Rnf168,Rfc5,Clspn,H4c4,H2bc3,H2bc11,H2bc14,Dna2
1_Member	Reactome Gene Sets	R-MMU-69473	G2/M DNA damage checkpoint	-19.4254	-16.6067	15/81	12534,12649,15270,19718,22390,26909,68275,69263,70238,72151,319156,319178,319183,319186,327762	Cdk1,Chek1,H2ax,Rfc2,Wee1,Exo1,Rpa1,Rfc3,Rnf168,Rfc5,H4c4,H2bc3,H2bc11,H2bc14,Dna2
1_Member	Reactome Gene Sets	R-MMU-5693532	DNA Double-Strand Break Repair	-18.7145	-15.9248	17/140	12428,12649,15270,18538,19362,19718,26909,68275,69263,70238,72151,269582,319156,319178,319183,319186,327762	Ccna2,Chek1,H2ax,Pcna,Rad51ap1,Rfc2,Exo1,Rpa1,Rfc3,Rnf168,Rfc5,Clspn,H4c4,H2bc3,H2bc11,H2bc14,Dna2
2_Summary	Reactome Gene Sets	R-MMU-69306	DNA Replication	-39.0099	-35.0299	31/186	12428,12544,13555,15267,15270,17215,17216,17217,17218,17219,17220,18538,19075,19718,57441,67177,68275,69263,72151,319148,319150,319151,319156,319166,319170,319171,319176,319178,319183,319186,327762,14056,14957,22166,50708,56702,80838,12868,17750,22143,22144,66142,110052,12534,22256,16319,233406,19357,22154,67141,215387,70238,12530,269582,12649,19385	Ccna2,Cdc45,E2f1,H2ac18,H2ax,Mcm3,Mcm2,Mcm4,Mcm5,Mcm6,Mcm7,Pcna,Prim1,Rfc2,Gmnn,Cdt1,Rpa1,Rfc3,Rfc5,H3c3,H3c2,H3c6,H4c4,H2ac8,H2ac22,H2ac24,H2ac20,H2bc3,H2bc11,H2bc14,Dna2,Ezh2,H1f3,Txn1,H1f2,H1f5,H1f1,Cox8a,Mt2,Tuba1b,Tuba3a,Cox7b,Dek,Cdk1,Ung,Incenp,Prc1,Rad21,Tubb5,Fbxo5,Ncaph,Rnf168,Cdc25a,Clspn,Chek1,Ranbp1
2_Member	Reactome Gene Sets	R-MMU-69306	DNA Replication	-39.0099	-35.0299	31/186	12428,12544,13555,15267,15270,17215,17216,17217,17218,17219,17220,18538,19075,19718,57441,67177,68275,69263,72151,319148,319150,319151,319156,319166,319170,319171,319176,319178,319183,319186,327762	Ccna2,Cdc45,E2f1,H2ac18,H2ax,Mcm3,Mcm2,Mcm4,Mcm5,Mcm6,Mcm7,Pcna,Prim1,Rfc2,Gmnn,Cdt1,Rpa1,Rfc3,Rfc5,H3c3,H3c2,H3c6,H4c4,H2ac8,H2ac22,H2ac24,H2ac20,H2bc3,H2bc11,H2bc14,Dna2
2_Member	Reactome Gene Sets	R-MMU-69002	DNA Replication Pre-Initiation	-31.6314	-28.0493	25/145	12544,13555,15267,15270,17215,17216,17217,17218,17219,17220,19075,57441,67177,68275,319148,319150,319151,319156,319166,319170,319171,319176,319178,319183,319186	Cdc45,E2f1,H2ac18,H2ax,Mcm3,Mcm2,Mcm4,Mcm5,Mcm6,Mcm7,Prim1,Gmnn,Cdt1,Rpa1,H3c3,H3c2,H3c6,H4c4,H2ac8,H2ac22,H2ac24,H2ac20,H2bc3,H2bc11,H2bc14
2_Member	Reactome Gene Sets	R-MMU-68867	Assembly of the pre-replicative complex	-27.579	-24.143	22/130	13555,15267,15270,17215,17216,17217,17218,17219,17220,57441,67177,319148,319150,319151,319156,319166,319170,319171,319176,319178,319183,319186	E2f1,H2ac18,H2ax,Mcm3,Mcm2,Mcm4,Mcm5,Mcm6,Mcm7,Gmnn,Cdt1,H3c3,H3c2,H3c6,H4c4,H2ac8,H2ac22,H2ac24,H2ac20,H2bc3,H2bc11,H2bc14
2_Member	Reactome Gene Sets	R-MMU-2559583	Cellular Senescence	-22.1689	-19.1888	20/162	12428,14056,14957,15267,15270,22166,50708,56702,80838,319148,319150,319151,319156,319166,319170,319171,319176,319178,319183,319186	Ccna2,Ezh2,H1f3,H2ac18,H2ax,Txn1,H1f2,H1f5,H1f1,H3c3,H3c2,H3c6,H4c4,H2ac8,H2ac22,H2ac24,H2ac20,H2bc3,H2bc11,H2bc14
2_Member	Reactome Gene Sets	R-MMU-2559586	DNA Damage/Telomere Stress Induced Senescence	-19.6012	-16.7673	15/79	12428,14957,15267,15270,50708,56702,80838,319156,319166,319170,319171,319176,319178,319183,319186	Ccna2,H1f3,H2ac18,H2ax,H1f2,H1f5,H1f1,H4c4,H2ac8,H2ac22,H2ac24,H2ac20,H2bc3,H2bc11,H2bc14
2_Member	Reactome Gene Sets	R-MMU-8953897	Cellular responses to stimuli	-19.1727	-16.3687	26/502	12428,12868,14056,14957,15267,15270,17750,22143,22144,22166,50708,56702,66142,68275,80838,319148,319150,319151,319156,319166,319170,319171,319176,319178,319183,319186	Ccna2,Cox8a,Ezh2,H1f3,H2ac18,H2ax,Mt2,Tuba1b,Tuba3a,Txn1,H1f2,H1f5,Cox7b,Rpa1,H1f1,H3c3,H3c2,H3c6,H4c4,H2ac8,H2ac22,H2ac24,H2ac20,H2bc3,H2bc11,H2bc14
2_Member	Reactome Gene Sets	R-MMU-212300	PRC2 methylates histones and DNA	-18.2858	-15.5099	14/74	14056,15267,15270,319148,319150,319151,319156,319166,319170,319171,319176,319178,319183,319186	Ezh2,H2ac18,H2ax,H3c3,H3c2,H3c6,H4c4,H2ac8,H2ac22,H2ac24,H2ac20,H2bc3,H2bc11,H2bc14
2_Member	Reactome Gene Sets	R-MMU-2262752	Cellular responses to stress	-18.0664	-15.3077	25/499	12428,12868,14056,14957,15267,15270,22143,22144,22166,50708,56702,66142,68275,80838,319148,319150,319151,319156,319166,319170,319171,319176,319178,319183,319186	Ccna2,Cox8a,Ezh2,H1f3,H2ac18,H2ax,Tuba1b,Tuba3a,Txn1,H1f2,H1f5,Cox7b,Rpa1,H1f1,H3c3,H3c2,H3c6,H4c4,H2ac8,H2ac22,H2ac24,H2ac20,H2bc3,H2bc11,H2bc14
2_Member	Reactome Gene Sets	R-MMU-427413	NoRC negatively regulates rRNA expression	-17.6302	-14.9173	13/62	15267,15270,319148,319150,319151,319156,319166,319170,319171,319176,319178,319183,319186	H2ac18,H2ax,H3c3,H3c2,H3c6,H4c4,H2ac8,H2ac22,H2ac24,H2ac20,H2bc3,H2bc11,H2bc14
2_Member	Reactome Gene Sets	R-MMU-73728	RNA Polymerase I Promoter Opening	-17.5315	-14.8302	13/63	15267,15270,319148,319150,319151,319156,319166,319170,319171,319176,319178,319183,319186	H2ac18,H2ax,H3c3,H3c2,H3c6,H4c4,H2ac8,H2ac22,H2ac24,H2ac20,H2bc3,H2bc11,H2bc14
2_Member	Reactome Gene Sets	R-MMU-2559580	Oxidative Stress Induced Senescence	-17.5024	-14.8124	15/107	14056,15267,15270,22166,319148,319150,319151,319156,319166,319170,319171,319176,319178,319183,319186	Ezh2,H2ac18,H2ax,Txn1,H3c3,H3c2,H3c6,H4c4,H2ac8,H2ac22,H2ac24,H2ac20,H2bc3,H2bc11,H2bc14
2_Member	Reactome Gene Sets	R-MMU-212165	Epigenetic regulation of gene expression	-17.4391	-14.7663	15/108	14056,15267,15270,110052,319148,319150,319151,319156,319166,319170,319171,319176,319178,319183,319186	Ezh2,H2ac18,H2ax,Dek,H3c3,H3c2,H3c6,H4c4,H2ac8,H2ac22,H2ac24,H2ac20,H2bc3,H2bc11,H2bc14
2_Member	Reactome Gene Sets	R-MMU-427359	SIRT1 negatively regulates rRNA expression	-17.4346	-14.7663	13/64	15267,15270,319148,319150,319151,319156,319166,319170,319171,319176,319178,319183,319186	H2ac18,H2ax,H3c3,H3c2,H3c6,H4c4,H2ac8,H2ac22,H2ac24,H2ac20,H2bc3,H2bc11,H2bc14
2_Member	Reactome Gene Sets	R-MMU-5250941	Negative epigenetic regulation of rRNA expression	-17.3394	-14.6816	13/65	15267,15270,319148,319150,319151,319156,319166,319170,319171,319176,319178,319183,319186	H2ac18,H2ax,H3c3,H3c2,H3c6,H4c4,H2ac8,H2ac22,H2ac24,H2ac20,H2bc3,H2bc11,H2bc14
2_Member	Reactome Gene Sets	R-MMU-5625886	Activated PKN1 stimulates transcription of AR (androgen receptor) regulated genes KLK2 and KLK3	-17.2458	-14.5982	13/66	15267,15270,319148,319150,319151,319156,319166,319170,319171,319176,319178,319183,319186	H2ac18,H2ax,H3c3,H3c2,H3c6,H4c4,H2ac8,H2ac22,H2ac24,H2ac20,H2bc3,H2bc11,H2bc14
2_Member	Reactome Gene Sets	R-MMU-5250913	Positive epigenetic regulation of rRNA expression	-17.0157	-14.3974	14/90	15267,15270,110052,319148,319150,319151,319156,319166,319170,319171,319176,319178,319183,319186	H2ac18,H2ax,Dek,H3c3,H3c2,H3c6,H4c4,H2ac8,H2ac22,H2ac24,H2ac20,H2bc3,H2bc11,H2bc14
2_Member	Reactome Gene Sets	R-MMU-5250924	B-WICH complex positively regulates rRNA expression	-17.0157	-14.3974	14/90	15267,15270,110052,319148,319150,319151,319156,319166,319170,319171,319176,319178,319183,319186	H2ac18,H2ax,Dek,H3c3,H3c2,H3c6,H4c4,H2ac8,H2ac22,H2ac24,H2ac20,H2bc3,H2bc11,H2bc14
2_Member	Reactome Gene Sets	R-MMU-68616	Assembly of the ORC complex at the origin of replication	-16.9744	-14.3655	13/69	15267,15270,319148,319150,319151,319156,319166,319170,319171,319176,319178,319183,319186	H2ac18,H2ax,H3c3,H3c2,H3c6,H4c4,H2ac8,H2ac22,H2ac24,H2ac20,H2bc3,H2bc11,H2bc14
2_Member	Reactome Gene Sets	R-MMU-2559582	Senescence-Associated Secretory Phenotype (SASP)	-16.6698	-14.0699	14/95	12428,15267,15270,319148,319150,319151,319156,319166,319170,319171,319176,319178,319183,319186	Ccna2,H2ac18,H2ax,H3c3,H3c2,H3c6,H4c4,H2ac8,H2ac22,H2ac24,H2ac20,H2bc3,H2bc11,H2bc14
2_Member	Reactome Gene Sets	R-MMU-8936459	RUNX1 regulates genes involved in megakaryocyte differentiation and platelet function	-16.1571	-13.592	13/79	15267,15270,319148,319150,319151,319156,319166,319170,319171,319176,319178,319183,319186	H2ac18,H2ax,H3c3,H3c2,H3c6,H4c4,H2ac8,H2ac22,H2ac24,H2ac20,H2bc3,H2bc11,H2bc14
2_Member	Reactome Gene Sets	R-MMU-5625740	RHO GTPases activate PKNs	-15.7906	-13.2338	13/84	15267,15270,319148,319150,319151,319156,319166,319170,319171,319176,319178,319183,319186	H2ac18,H2ax,H3c3,H3c2,H3c6,H4c4,H2ac8,H2ac22,H2ac24,H2ac20,H2bc3,H2bc11,H2bc14
2_Member	Reactome Gene Sets	R-MMU-73772	RNA Polymerase I Promoter Escape	-15.4476	-12.9069	13/89	15267,15270,319148,319150,319151,319156,319166,319170,319171,319176,319178,319183,319186	H2ac18,H2ax,H3c3,H3c2,H3c6,H4c4,H2ac8,H2ac22,H2ac24,H2ac20,H2bc3,H2bc11,H2bc14
2_Member	Reactome Gene Sets	R-MMU-5578749	Transcriptional regulation by small RNAs	-14.4778	-11.9602	13/105	15267,15270,319148,319150,319151,319156,319166,319170,319171,319176,319178,319183,319186	H2ac18,H2ax,H3c3,H3c2,H3c6,H4c4,H2ac8,H2ac22,H2ac24,H2ac20,H2bc3,H2bc11,H2bc14
2_Member	Reactome Gene Sets	R-MMU-73854	RNA Polymerase I Promoter Clearance	-14.4778	-11.9602	13/105	15267,15270,319148,319150,319151,319156,319166,319170,319171,319176,319178,319183,319186	H2ac18,H2ax,H3c3,H3c2,H3c6,H4c4,H2ac8,H2ac22,H2ac24,H2ac20,H2bc3,H2bc11,H2bc14
2_Member	Reactome Gene Sets	R-MMU-73864	RNA Polymerase I Transcription	-14.4227	-11.9125	13/106	15267,15270,319148,319150,319151,319156,319166,319170,319171,319176,319178,319183,319186	H2ac18,H2ax,H3c3,H3c2,H3c6,H4c4,H2ac8,H2ac22,H2ac24,H2ac20,H2bc3,H2bc11,H2bc14
2_Member	Reactome Gene Sets	R-MMU-2299718	Condensation of Prophase Chromosomes	-14.2764	-11.7807	11/60	12534,15267,15270,319156,319166,319170,319171,319176,319178,319183,319186	Cdk1,H2ac18,H2ax,H4c4,H2ac8,H2ac22,H2ac24,H2ac20,H2bc3,H2bc11,H2bc14
2_Member	Reactome Gene Sets	R-MMU-211000	Gene Silencing by RNA	-14.0521	-11.5634	13/113	15267,15270,319148,319150,319151,319156,319166,319170,319171,319176,319178,319183,319186	H2ac18,H2ax,H3c3,H3c2,H3c6,H4c4,H2ac8,H2ac22,H2ac24,H2ac20,H2bc3,H2bc11,H2bc14
2_Member	Reactome Gene Sets	R-MMU-73929	Base-Excision Repair, AP Site Formation	-14.027	-11.5522	11/63	15267,15270,22256,319156,319166,319170,319171,319176,319178,319183,319186	H2ac18,H2ax,Ung,H4c4,H2ac8,H2ac22,H2ac24,H2ac20,H2bc3,H2bc11,H2bc14
2_Member	Reactome Gene Sets	R-MMU-3214815	HDACs deacetylate histones	-13.9736	-11.5055	12/87	15267,319148,319150,319151,319156,319166,319170,319171,319176,319178,319183,319186	H2ac18,H3c3,H3c2,H3c6,H4c4,H2ac8,H2ac22,H2ac24,H2ac20,H2bc3,H2bc11,H2bc14
2_Member	Reactome Gene Sets	R-MMU-9018519	Estrogen-dependent gene expression	-13.9508	-11.4958	13/115	15267,15270,319148,319150,319151,319156,319166,319170,319171,319176,319178,319183,319186	H2ac18,H2ax,H3c3,H3c2,H3c6,H4c4,H2ac8,H2ac22,H2ac24,H2ac20,H2bc3,H2bc11,H2bc14
2_Member	Reactome Gene Sets	R-MMU-110330	Recognition and association of DNA glycosylase with site containing an affected purine	-13.0618	-10.6381	10/54	15267,15270,319156,319166,319170,319171,319176,319178,319183,319186	H2ac18,H2ax,H4c4,H2ac8,H2ac22,H2ac24,H2ac20,H2bc3,H2bc11,H2bc14
2_Member	Reactome Gene Sets	R-MMU-9670095	Inhibition of DNA recombination at telomere	-13.0618	-10.6381	10/54	15267,15270,319156,319166,319170,319171,319176,319178,319183,319186	H2ac18,H2ax,H4c4,H2ac8,H2ac22,H2ac24,H2ac20,H2bc3,H2bc11,H2bc14
2_Member	Reactome Gene Sets	R-MMU-195258	RHO GTPase Effectors	-13.0199	-10.6081	17/304	15267,15270,16319,22143,22144,233406,319148,319150,319151,319156,319166,319170,319171,319176,319178,319183,319186	H2ac18,H2ax,Incenp,Tuba1b,Tuba3a,Prc1,H3c3,H3c2,H3c6,H4c4,H2ac8,H2ac22,H2ac24,H2ac20,H2bc3,H2bc11,H2bc14
2_Member	Reactome Gene Sets	R-MMU-110331	Cleavage of the damaged purine	-12.8926	-10.5037	10/56	15267,15270,319156,319166,319170,319171,319176,319178,319183,319186	H2ac18,H2ax,H4c4,H2ac8,H2ac22,H2ac24,H2ac20,H2bc3,H2bc11,H2bc14
2_Member	Reactome Gene Sets	R-MMU-73927	Depurination	-12.8926	-10.5037	10/56	15267,15270,319156,319166,319170,319171,319176,319178,319183,319186	H2ac18,H2ax,H4c4,H2ac8,H2ac22,H2ac24,H2ac20,H2bc3,H2bc11,H2bc14
2_Member	KEGG Pathway	ko05322	Systemic lupus erythematosus	-12.7461	-10.3626	13/142	15267,15270,319148,319150,319151,319156,319166,319170,319171,319176,319178,319183,319186	H2ac18,H2ax,H3c3,H3c2,H3c6,H4c4,H2ac8,H2ac22,H2ac24,H2ac20,H2bc3,H2bc11,H2bc14
2_Member	Reactome Gene Sets	R-MMU-68886	M Phase	-12.5447	-10.1721	18/380	12534,15267,15270,16319,19357,22143,22144,22154,67141,215387,319156,319166,319170,319171,319176,319178,319183,319186	Cdk1,H2ac18,H2ax,Incenp,Rad21,Tuba1b,Tuba3a,Tubb5,Fbxo5,Ncaph,H4c4,H2ac8,H2ac22,H2ac24,H2ac20,H2bc3,H2bc11,H2bc14
2_Member	KEGG Pathway	mmu05322	Systemic lupus erythematosus	-12.4744	-10.1072	13/149	15267,15270,319148,319150,319151,319156,319166,319170,319171,319176,319178,319183,319186	H2ac18,H2ax,H3c3,H3c2,H3c6,H4c4,H2ac8,H2ac22,H2ac24,H2ac20,H2bc3,H2bc11,H2bc14
2_Member	Reactome Gene Sets	R-MMU-606279	Deposition of new CENPA-containing nucleosomes at the centromere	-11.6187	-9.30147	10/74	15267,15270,319156,319166,319170,319171,319176,319178,319183,319186	H2ac18,H2ax,H4c4,H2ac8,H2ac22,H2ac24,H2ac20,H2bc3,H2bc11,H2bc14
2_Member	Reactome Gene Sets	R-MMU-774815	Nucleosome assembly	-11.6187	-9.30147	10/74	15267,15270,319156,319166,319170,319171,319176,319178,319183,319186	H2ac18,H2ax,H4c4,H2ac8,H2ac22,H2ac24,H2ac20,H2bc3,H2bc11,H2bc14
2_Member	Reactome Gene Sets	R-MMU-8939211	ESR-mediated signaling	-11.3273	-9.01941	13/183	15267,15270,319148,319150,319151,319156,319166,319170,319171,319176,319178,319183,319186	H2ac18,H2ax,H3c3,H3c2,H3c6,H4c4,H2ac8,H2ac22,H2ac24,H2ac20,H2bc3,H2bc11,H2bc14
2_Member	Reactome Gene Sets	R-MMU-8878171	Transcriptional regulation by RUNX1	-11.1785	-8.88422	13/188	15267,15270,319148,319150,319151,319156,319166,319170,319171,319176,319178,319183,319186	H2ac18,H2ax,H3c3,H3c2,H3c6,H4c4,H2ac8,H2ac22,H2ac24,H2ac20,H2bc3,H2bc11,H2bc14
2_Member	Reactome Gene Sets	R-MMU-68875	Mitotic Prophase	-11.0535	-8.77673	11/115	12534,15267,15270,319156,319166,319170,319171,319176,319178,319183,319186	Cdk1,H2ac18,H2ax,H4c4,H2ac8,H2ac22,H2ac24,H2ac20,H2bc3,H2bc11,H2bc14
2_Member	KEGG Pathway	ko05034	Alcoholism	-10.8658	-8.59334	13/199	15267,15270,319148,319150,319151,319156,319166,319170,319171,319176,319178,319183,319186	H2ac18,H2ax,H3c3,H3c2,H3c6,H4c4,H2ac8,H2ac22,H2ac24,H2ac20,H2bc3,H2bc11,H2bc14
2_Member	KEGG Pathway	mmu05034	Alcoholism	-10.8383	-8.57009	13/200	15267,15270,319148,319150,319151,319156,319166,319170,319171,319176,319178,319183,319186	H2ac18,H2ax,H3c3,H3c2,H3c6,H4c4,H2ac8,H2ac22,H2ac24,H2ac20,H2bc3,H2bc11,H2bc14
2_Member	Reactome Gene Sets	R-MMU-3247509	Chromatin modifying enzymes	-10.811	-8.55111	13/201	14056,15267,319148,319150,319151,319156,319166,319170,319171,319176,319178,319183,319186	Ezh2,H2ac18,H3c3,H3c2,H3c6,H4c4,H2ac8,H2ac22,H2ac24,H2ac20,H2bc3,H2bc11,H2bc14
2_Member	Reactome Gene Sets	R-MMU-4839726	Chromatin organization	-10.811	-8.55111	13/201	14056,15267,319148,319150,319151,319156,319166,319170,319171,319176,319178,319183,319186	Ezh2,H2ac18,H3c3,H3c2,H3c6,H4c4,H2ac8,H2ac22,H2ac24,H2ac20,H2bc3,H2bc11,H2bc14
2_Member	Reactome Gene Sets	R-MMU-3214858	RMTs methylate histone arginines	-10.2424	-8.00269	9/71	15267,319148,319150,319151,319156,319166,319170,319171,319176	H2ac18,H3c3,H3c2,H3c6,H4c4,H2ac8,H2ac22,H2ac24,H2ac20
2_Member	Reactome Gene Sets	R-MMU-9006931	Signaling by Nuclear Receptors	-10.0306	-7.79874	13/232	15267,15270,319148,319150,319151,319156,319166,319170,319171,319176,319178,319183,319186	H2ac18,H2ax,H3c3,H3c2,H3c6,H4c4,H2ac8,H2ac22,H2ac24,H2ac20,H2bc3,H2bc11,H2bc14
2_Member	Reactome Gene Sets	R-MMU-194315	Signaling by Rho GTPases	-7.86126	-5.72633	17/652	15267,15270,16319,22143,22144,233406,319148,319150,319151,319156,319166,319170,319171,319176,319178,319183,319186	H2ac18,H2ax,Incenp,Tuba1b,Tuba3a,Prc1,H3c3,H3c2,H3c6,H4c4,H2ac8,H2ac22,H2ac24,H2ac20,H2bc3,H2bc11,H2bc14
2_Member	Reactome Gene Sets	R-MMU-9716542	Signaling by Rho GTPases, Miro GTPases and RHOBTB3	-7.71645	-5.59738	17/667	15267,15270,16319,22143,22144,233406,319148,319150,319151,319156,319166,319170,319171,319176,319178,319183,319186	H2ac18,H2ax,Incenp,Tuba1b,Tuba3a,Prc1,H3c3,H3c2,H3c6,H4c4,H2ac8,H2ac22,H2ac24,H2ac20,H2bc3,H2bc11,H2bc14
2_Member	Reactome Gene Sets	R-MMU-5693571	Nonhomologous End-Joining (NHEJ)	-6.73298	-4.66412	6/52	15270,70238,319156,319178,319183,319186	H2ax,Rnf168,H4c4,H2bc3,H2bc11,H2bc14
2_Member	Reactome Gene Sets	R-MMU-5693565	Recruitment and ATM-mediated phosphorylation of repair and signaling proteins at DNA double strand breaks	-6.22815	-4.18514	6/63	15270,70238,319156,319178,319183,319186	H2ax,Rnf168,H4c4,H2bc3,H2bc11,H2bc14
2_Member	Reactome Gene Sets	R-MMU-5693606	DNA Double Strand Break Response	-6.18708	-4.14906	6/64	15270,70238,319156,319178,319183,319186	H2ax,Rnf168,H4c4,H2bc3,H2bc11,H2bc14
2_Member	Reactome Gene Sets	R-MMU-5689901	Metalloprotease DUBs	-6.16379	-4.12825	5/35	15267,319166,319170,319171,319176	H2ac18,H2ac8,H2ac22,H2ac24,H2ac20
2_Member	Reactome Gene Sets	R-MMU-5689880	Ub-specific processing proteases	-5.60016	-3.61136	8/179	12428,12530,15267,269582,319166,319170,319171,319176	Ccna2,Cdc25a,H2ac18,Clspn,H2ac8,H2ac22,H2ac24,H2ac20
2_Member	Reactome Gene Sets	R-MMU-5688426	Deubiquitination	-5.59406	-3.60747	9/241	12428,12530,12534,15267,269582,319166,319170,319171,319176	Ccna2,Cdc25a,Cdk1,H2ac18,Clspn,H2ac8,H2ac22,H2ac24,H2ac20
2_Member	KEGG Pathway	ko05203	Viral carcinogenesis	-4.78754	-2.86632	8/231	12428,12534,12649,19385,319156,319178,319183,319186	Ccna2,Cdk1,Chek1,Ranbp1,H4c4,H2bc3,H2bc11,H2bc14
2_Member	KEGG Pathway	mmu05203	Viral carcinogenesis	-4.74716	-2.83159	8/234	12428,12534,12649,19385,319156,319178,319183,319186	Ccna2,Cdk1,Chek1,Ranbp1,H4c4,H2bc3,H2bc11,H2bc14
2_Member	Reactome Gene Sets	R-MMU-8866654	E3 ubiquitin ligases ubiquitinate target proteins	-4.07302	-2.22493	4/48	18538,319178,319183,319186	Pcna,H2bc3,H2bc11,H2bc14
2_Member	Reactome Gene Sets	R-MMU-5689603	UCH proteinases	-4.05546	-2.20897	5/93	15267,319166,319170,319171,319176	H2ac18,H2ac8,H2ac22,H2ac24,H2ac20
2_Member	Reactome Gene Sets	R-MMU-8852135	Protein ubiquitination	-3.48335	-1.6823	4/68	18538,319178,319183,319186	Pcna,H2bc3,H2bc11,H2bc14
3_Summary	GO Biological Processes	GO:0006260	DNA replication	-33.0348	-29.3558	30/253	12428,12534,12544,14156,17215,17216,17217,17218,17219,17220,18538,19075,19718,20133,20135,27221,50927,56452,57441,67141,67177,68026,68275,69263,72107,72151,108961,110749,218973,327762,12189,12419,12649,13555,15270,17688,19357,19362,21973,22256,26909,70238,110052,230484,241627,269582,14056,14957,50708,50709,56702,80838,12530,22390	Ccna2,Cdk1,Cdc45,Fen1,Mcm3,Mcm2,Mcm4,Mcm5,Mcm6,Mcm7,Pcna,Prim1,Rfc2,Rrm1,Rrm2,Chaf1a,Nasp,Orc6,Gmnn,Fbxo5,Cdt1,Pclaf,Rpa1,Rfc3,Dscc1,Rfc5,E2f8,Chaf1b,Wdhd1,Dna2,Brca1,Cbx5,Chek1,E2f1,H2ax,Msh6,Rad21,Rad51ap1,Top2a,Ung,Exo1,Rnf168,Dek,Usp1,Wdr76,Clspn,Ezh2,H1f3,H1f2,H1f4,H1f5,H1f1,Cdc25a,Wee1
3_Member	GO Biological Processes	GO:0006260	DNA replication	-33.0348	-29.3558	30/253	12428,12534,12544,14156,17215,17216,17217,17218,17219,17220,18538,19075,19718,20133,20135,27221,50927,56452,57441,67141,67177,68026,68275,69263,72107,72151,108961,110749,218973,327762	Ccna2,Cdk1,Cdc45,Fen1,Mcm3,Mcm2,Mcm4,Mcm5,Mcm6,Mcm7,Pcna,Prim1,Rfc2,Rrm1,Rrm2,Chaf1a,Nasp,Orc6,Gmnn,Fbxo5,Cdt1,Pclaf,Rpa1,Rfc3,Dscc1,Rfc5,E2f8,Chaf1b,Wdhd1,Dna2
3_Member	WikiPathways	WP150	DNA replication	-26.6413	-23.2633	16/41	12544,17215,17216,17217,17218,17219,17220,18538,19075,19718,56452,57441,67177,68275,69263,72151	Cdc45,Mcm3,Mcm2,Mcm4,Mcm5,Mcm6,Mcm7,Pcna,Prim1,Rfc2,Orc6,Gmnn,Cdt1,Rpa1,Rfc3,Rfc5
3_Member	GO Biological Processes	GO:0006974	cellular response to DNA damage stimulus	-25.5108	-22.2297	36/771	12189,12419,12534,12544,12649,13555,14156,15270,17215,17216,17217,17218,17219,17220,17688,18538,19357,19362,19718,21973,22256,26909,27221,67141,68026,68275,69263,70238,72151,110052,110749,218973,230484,241627,269582,327762	Brca1,Cbx5,Cdk1,Cdc45,Chek1,E2f1,Fen1,H2ax,Mcm3,Mcm2,Mcm4,Mcm5,Mcm6,Mcm7,Msh6,Pcna,Rad21,Rad51ap1,Rfc2,Top2a,Ung,Exo1,Chaf1a,Fbxo5,Pclaf,Rpa1,Rfc3,Rnf168,Rfc5,Dek,Chaf1b,Wdhd1,Usp1,Wdr76,Clspn,Dna2
3_Member	GO Biological Processes	GO:0006281	DNA repair	-24.2251	-21.058	30/496	12189,12544,12649,14156,15270,17215,17216,17217,17218,17219,17220,17688,18538,19357,19362,19718,22256,26909,27221,68026,68275,69263,70238,72151,110052,110749,218973,230484,269582,327762	Brca1,Cdc45,Chek1,Fen1,H2ax,Mcm3,Mcm2,Mcm4,Mcm5,Mcm6,Mcm7,Msh6,Pcna,Rad21,Rad51ap1,Rfc2,Ung,Exo1,Chaf1a,Pclaf,Rpa1,Rfc3,Rnf168,Rfc5,Dek,Chaf1b,Wdhd1,Usp1,Clspn,Dna2
3_Member	KEGG Pathway	ko03030	DNA replication	-23.5135	-20.4086	14/35	14156,17215,17216,17217,17218,17219,17220,18538,19075,19718,68275,69263,72151,327762	Fen1,Mcm3,Mcm2,Mcm4,Mcm5,Mcm6,Mcm7,Pcna,Prim1,Rfc2,Rpa1,Rfc3,Rfc5,Dna2
3_Member	GO Biological Processes	GO:0006261	DNA-dependent DNA replication	-23.3598	-20.2829	20/142	12544,17215,17216,17217,17218,17219,17220,18538,19075,19718,56452,67141,67177,68275,69263,72107,72151,108961,218973,327762	Cdc45,Mcm3,Mcm2,Mcm4,Mcm5,Mcm6,Mcm7,Pcna,Prim1,Rfc2,Orc6,Fbxo5,Cdt1,Rpa1,Rfc3,Dscc1,Rfc5,E2f8,Wdhd1,Dna2
3_Member	KEGG Pathway	mmu03030	DNA replication	-23.0965	-20.0942	14/37	14156,17215,17216,17217,17218,17219,17220,18538,19075,19718,68275,69263,72151,327762	Fen1,Mcm3,Mcm2,Mcm4,Mcm5,Mcm6,Mcm7,Pcna,Prim1,Rfc2,Rpa1,Rfc3,Rfc5,Dna2
3_Member	GO Biological Processes	GO:0006310	DNA recombination	-22.0451	-19.0863	24/301	12189,12544,12649,14056,14957,15270,17215,17216,17217,17218,17219,17220,17688,19357,19362,21973,22256,26909,50708,50709,56702,68275,70238,80838	Brca1,Cdc45,Chek1,Ezh2,H1f3,H2ax,Mcm3,Mcm2,Mcm4,Mcm5,Mcm6,Mcm7,Msh6,Rad21,Rad51ap1,Top2a,Ung,Exo1,H1f2,H1f4,H1f5,Rpa1,Rnf168,H1f1
3_Member	WikiPathways	WP413	G1 to S cell cycle control	-21.4543	-18.5157	15/61	12530,12534,12544,13555,17215,17216,17217,17218,17219,17220,18538,19075,22390,56452,68275	Cdc25a,Cdk1,Cdc45,E2f1,Mcm3,Mcm2,Mcm4,Mcm5,Mcm6,Mcm7,Pcna,Prim1,Wee1,Orc6,Rpa1
3_Member	Reactome Gene Sets	R-MMU-69242	S Phase	-20.2164	-17.3503	18/141	12428,12530,17215,17216,17217,17218,17219,17220,18538,19075,19357,19718,22390,67177,68275,69263,72151,327762	Ccna2,Cdc25a,Mcm3,Mcm2,Mcm4,Mcm5,Mcm6,Mcm7,Pcna,Prim1,Rad21,Rfc2,Wee1,Cdt1,Rpa1,Rfc3,Rfc5,Dna2
3_Member	KEGG Pathway	ko04110	Cell cycle	-18.0573	-15.3077	16/124	12428,12530,12534,12544,12649,13555,17215,17216,17217,17218,17219,17220,18538,19357,22390,56452	Ccna2,Cdc25a,Cdk1,Cdc45,Chek1,E2f1,Mcm3,Mcm2,Mcm4,Mcm5,Mcm6,Mcm7,Pcna,Rad21,Wee1,Orc6
3_Member	Reactome Gene Sets	R-MMU-68962	Activation of the pre-replicative complex	-18.0225	-15.2855	11/30	12544,17215,17216,17217,17218,17219,17220,19075,57441,67177,68275	Cdc45,Mcm3,Mcm2,Mcm4,Mcm5,Mcm6,Mcm7,Prim1,Gmnn,Cdt1,Rpa1
3_Member	KEGG Pathway	mmu04110	Cell cycle	-17.8854	-15.1606	16/127	12428,12530,12534,12544,12649,13555,17215,17216,17217,17218,17219,17220,18538,19357,22390,56452	Ccna2,Cdc25a,Cdk1,Cdc45,Chek1,E2f1,Mcm3,Mcm2,Mcm4,Mcm5,Mcm6,Mcm7,Pcna,Rad21,Wee1,Orc6
3_Member	Reactome Gene Sets	R-MMU-69239	Synthesis of DNA	-17.0726	-14.435	15/114	12428,17215,17216,17217,17218,17219,17220,18538,19075,19718,67177,68275,69263,72151,327762	Ccna2,Mcm3,Mcm2,Mcm4,Mcm5,Mcm6,Mcm7,Pcna,Prim1,Rfc2,Cdt1,Rpa1,Rfc3,Rfc5,Dna2
3_Member	Reactome Gene Sets	R-MMU-453279	Mitotic G1 phase and G1/S transition	-16.3993	-13.8172	15/126	12428,12530,12544,13555,17215,17216,17217,17218,17219,17220,19075,22390,57441,67177,68275	Ccna2,Cdc25a,Cdc45,E2f1,Mcm3,Mcm2,Mcm4,Mcm5,Mcm6,Mcm7,Prim1,Wee1,Gmnn,Cdt1,Rpa1
3_Member	Reactome Gene Sets	R-MMU-69206	G1/S Transition	-16.2178	-13.6444	14/102	12428,12530,12544,17215,17216,17217,17218,17219,17220,19075,22390,57441,67177,68275	Ccna2,Cdc25a,Cdc45,Mcm3,Mcm2,Mcm4,Mcm5,Mcm6,Mcm7,Prim1,Wee1,Gmnn,Cdt1,Rpa1
3_Member	GO Biological Processes	GO:0044786	cell cycle DNA replication	-14.7386	-12.2057	10/38	12544,17215,17216,17217,17219,18538,67141,67177,108961,327762	Cdc45,Mcm3,Mcm2,Mcm4,Mcm6,Pcna,Fbxo5,Cdt1,E2f8,Dna2
3_Member	CORUM	CORUM:122	MCM complex	-13.964	-11.5024	6/6	17215,17216,17217,17218,17219,17220	Mcm3,Mcm2,Mcm4,Mcm5,Mcm6,Mcm7
3_Member	GO Biological Processes	GO:0006270	DNA replication initiation	-13.7411	-11.2925	9/31	12544,17215,17216,17217,17218,17219,17220,56452,67177	Cdc45,Mcm3,Mcm2,Mcm4,Mcm5,Mcm6,Mcm7,Orc6,Cdt1
3_Member	GO Biological Processes	GO:0000727	double-strand break repair via break-induced replication	-13.417	-10.9748	7/12	12544,17215,17216,17217,17218,17219,17220	Cdc45,Mcm3,Mcm2,Mcm4,Mcm5,Mcm6,Mcm7
3_Member	GO Biological Processes	GO:0006302	double-strand break repair	-13.3333	-10.8973	16/244	12189,12544,12649,15270,17215,17216,17217,17218,17219,17220,19357,19362,68275,70238,110052,327762	Brca1,Cdc45,Chek1,H2ax,Mcm3,Mcm2,Mcm4,Mcm5,Mcm6,Mcm7,Rad21,Rad51ap1,Rpa1,Rnf168,Dek,Dna2
3_Member	GO Biological Processes	GO:0000724	double-strand break repair via homologous recombination	-13.0327	-10.615	13/135	12189,12544,12649,15270,17215,17216,17217,17218,17219,17220,19357,19362,68275	Brca1,Cdc45,Chek1,H2ax,Mcm3,Mcm2,Mcm4,Mcm5,Mcm6,Mcm7,Rad21,Rad51ap1,Rpa1
3_Member	GO Biological Processes	GO:0000725	recombinational repair	-12.9492	-10.549	13/137	12189,12544,12649,15270,17215,17216,17217,17218,17219,17220,19357,19362,68275	Brca1,Cdc45,Chek1,H2ax,Mcm3,Mcm2,Mcm4,Mcm5,Mcm6,Mcm7,Rad21,Rad51ap1,Rpa1
3_Member	GO Biological Processes	GO:0033260	nuclear DNA replication	-11.5555	-9.24293	8/33	12544,17215,17216,17217,17219,18538,67177,327762	Cdc45,Mcm3,Mcm2,Mcm4,Mcm6,Pcna,Cdt1,Dna2
3_Member	GO Biological Processes	GO:0032508	DNA duplex unwinding	-11.1182	-8.83279	8/37	17215,17216,17217,17218,17219,17220,21973,68275	Mcm3,Mcm2,Mcm4,Mcm5,Mcm6,Mcm7,Top2a,Rpa1
3_Member	GO Biological Processes	GO:0032392	DNA geometric change	-10.4684	-8.21669	8/44	17215,17216,17217,17218,17219,17220,21973,68275	Mcm3,Mcm2,Mcm4,Mcm5,Mcm6,Mcm7,Top2a,Rpa1
3_Member	Reactome Gene Sets	R-MMU-68949	Orc1 removal from chromatin	-8.83755	-6.63567	8/69	12428,17215,17216,17217,17218,17219,17220,67177	Ccna2,Mcm3,Mcm2,Mcm4,Mcm5,Mcm6,Mcm7,Cdt1
3_Member	GO Biological Processes	GO:0006271	DNA strand elongation involved in DNA replication	-8.52907	-6.35092	5/13	17215,17217,17220,18538,327762	Mcm3,Mcm4,Mcm7,Pcna,Dna2
3_Member	GO Biological Processes	GO:0006268	DNA unwinding involved in DNA replication	-8.33885	-6.17507	5/14	17216,17217,17219,17220,68275	Mcm2,Mcm4,Mcm6,Mcm7,Rpa1
3_Member	GO Biological Processes	GO:1902969	mitotic DNA replication	-8.33885	-6.17507	5/14	12544,17215,17216,17217,17219	Cdc45,Mcm3,Mcm2,Mcm4,Mcm6
3_Member	Reactome Gene Sets	R-MMU-69052	Switching of origins to a post-replicative state	-7.9452	-5.80716	8/89	12428,17215,17216,17217,17218,17219,17220,67177	Ccna2,Mcm3,Mcm2,Mcm4,Mcm5,Mcm6,Mcm7,Cdt1
3_Member	GO Biological Processes	GO:0022616	DNA strand elongation	-7.3434	-5.24419	5/21	17215,17217,17220,18538,327762	Mcm3,Mcm4,Mcm7,Pcna,Dna2
3_Member	GO Biological Processes	GO:1902292	cell cycle DNA replication initiation	-5.96487	-3.95333	3/5	17215,17216,17217	Mcm3,Mcm2,Mcm4
3_Member	GO Biological Processes	GO:1902315	nuclear cell cycle DNA replication initiation	-5.96487	-3.95333	3/5	17215,17216,17217	Mcm3,Mcm2,Mcm4
3_Member	GO Biological Processes	GO:1902975	mitotic DNA replication initiation	-5.96487	-3.95333	3/5	17215,17216,17217	Mcm3,Mcm2,Mcm4
4_Summary	GO Biological Processes	GO:0071103	DNA conformation change	-23.1301	-20.1044	22/203	12534,14957,16319,17215,17216,17217,17218,17219,17220,21973,27221,50708,50709,50927,56702,68275,80838,108671,110749,215387,319178,319186,12544,67177,14056,17345,70238,110052,218973,12649,17688,19362,269582,12189,12428,22171	Cdk1,H1f3,Incenp,Mcm3,Mcm2,Mcm4,Mcm5,Mcm6,Mcm7,Top2a,Chaf1a,H1f2,H1f4,Nasp,H1f5,Rpa1,H1f1,Dnajc9,Chaf1b,Ncaph,H2bc3,H2bc14,Cdc45,Cdt1,Ezh2,Mki67,Rnf168,Dek,Wdhd1,Chek1,Msh6,Rad51ap1,Clspn,Brca1,Ccna2,Tyms
4_Member	GO Biological Processes	GO:0071103	DNA conformation change	-23.1301	-20.1044	22/203	12534,14957,16319,17215,17216,17217,17218,17219,17220,21973,27221,50708,50709,50927,56702,68275,80838,108671,110749,215387,319178,319186	Cdk1,H1f3,Incenp,Mcm3,Mcm2,Mcm4,Mcm5,Mcm6,Mcm7,Top2a,Chaf1a,H1f2,H1f4,Nasp,H1f5,Rpa1,H1f1,Dnajc9,Chaf1b,Ncaph,H2bc3,H2bc14
4_Member	GO Biological Processes	GO:0006323	DNA packaging	-16.4674	-13.8766	16/155	12534,14957,16319,17216,21973,27221,50708,50709,50927,56702,80838,108671,110749,215387,319178,319186	Cdk1,H1f3,Incenp,Mcm2,Top2a,Chaf1a,H1f2,H1f4,Nasp,H1f5,H1f1,Dnajc9,Chaf1b,Ncaph,H2bc3,H2bc14
4_Member	GO Biological Processes	GO:0006334	nucleosome assembly	-14.2957	-11.7928	12/82	14957,17216,27221,50708,50709,50927,56702,80838,108671,110749,319178,319186	H1f3,Mcm2,Chaf1a,H1f2,H1f4,Nasp,H1f5,H1f1,Dnajc9,Chaf1b,H2bc3,H2bc14
4_Member	GO Biological Processes	GO:0065004	protein-DNA complex assembly	-14.0274	-11.5522	14/145	12544,14957,17216,27221,50708,50709,50927,56702,67177,80838,108671,110749,319178,319186	Cdc45,H1f3,Mcm2,Chaf1a,H1f2,H1f4,Nasp,H1f5,Cdt1,H1f1,Dnajc9,Chaf1b,H2bc3,H2bc14
4_Member	GO Biological Processes	GO:0031497	chromatin assembly	-13.0138	-10.6078	12/104	14957,17216,27221,50708,50709,50927,56702,80838,108671,110749,319178,319186	H1f3,Mcm2,Chaf1a,H1f2,H1f4,Nasp,H1f5,H1f1,Dnajc9,Chaf1b,H2bc3,H2bc14
4_Member	GO Biological Processes	GO:0071824	protein-DNA complex subunit organization	-12.3293	-9.9725	14/192	12544,14957,17216,27221,50708,50709,50927,56702,67177,80838,108671,110749,319178,319186	Cdc45,H1f3,Mcm2,Chaf1a,H1f2,H1f4,Nasp,H1f5,Cdt1,H1f1,Dnajc9,Chaf1b,H2bc3,H2bc14
4_Member	GO Biological Processes	GO:0030261	chromosome condensation	-12.1221	-9.77556	9/45	12534,14957,16319,21973,50708,50709,56702,80838,215387	Cdk1,H1f3,Incenp,Top2a,H1f2,H1f4,H1f5,H1f1,Ncaph
4_Member	GO Biological Processes	GO:0034728	nucleosome organization	-12.0415	-9.69998	12/125	14957,17216,27221,50708,50709,50927,56702,80838,108671,110749,319178,319186	H1f3,Mcm2,Chaf1a,H1f2,H1f4,Nasp,H1f5,H1f1,Dnajc9,Chaf1b,H2bc3,H2bc14
4_Member	GO Biological Processes	GO:0006333	chromatin assembly or disassembly	-11.9584	-9.6267	12/127	14957,17216,27221,50708,50709,50927,56702,80838,108671,110749,319178,319186	H1f3,Mcm2,Chaf1a,H1f2,H1f4,Nasp,H1f5,H1f1,Dnajc9,Chaf1b,H2bc3,H2bc14
4_Member	GO Biological Processes	GO:0006325	chromatin organization	-9.90945	-7.68148	17/477	14056,14957,17216,17345,27221,50708,50709,50927,56702,70238,80838,108671,110052,110749,218973,319178,319186	Ezh2,H1f3,Mcm2,Mki67,Chaf1a,H1f2,H1f4,Nasp,H1f5,Rnf168,H1f1,Dnajc9,Dek,Chaf1b,Wdhd1,H2bc3,H2bc14
4_Member	GO Biological Processes	GO:0006338	chromatin remodeling	-9.43341	-7.21305	12/208	14957,17216,27221,50708,50709,50927,56702,80838,108671,110749,319178,319186	H1f3,Mcm2,Chaf1a,H1f2,H1f4,Nasp,H1f5,H1f1,Dnajc9,Chaf1b,H2bc3,H2bc14
4_Member	GO Biological Processes	GO:0016584	nucleosome positioning	-8.16442	-6.02008	5/15	14957,50708,50709,56702,80838	H1f3,H1f2,H1f4,H1f5,H1f1
4_Member	GO Biological Processes	GO:0000018	regulation of DNA recombination	-7.15649	-5.06295	8/112	12649,14957,17688,19362,50708,50709,56702,80838	Chek1,H1f3,Msh6,Rad51ap1,H1f2,H1f4,H1f5,H1f1
4_Member	GO Biological Processes	GO:0045910	negative regulation of DNA recombination	-7.00238	-4.91722	6/47	14957,17688,50708,50709,56702,80838	H1f3,Msh6,H1f2,H1f4,H1f5,H1f1
4_Member	GO Biological Processes	GO:0098532	histone H3-K27 trimethylation	-6.60962	-4.55128	4/12	14056,14957,50708,50709	Ezh2,H1f3,H1f2,H1f4
4_Member	Reactome Gene Sets	R-MMU-140342	Apoptosis induced DNA fragmentation	-6.60962	-4.55128	4/12	14957,50708,56702,80838	H1f3,H1f2,H1f5,H1f1
4_Member	Reactome Gene Sets	R-MMU-2559584	Formation of Senescence-Associated Heterochromatin Foci (SAHF)	-6.0506	-4.02722	4/16	14957,50708,56702,80838	H1f3,H1f2,H1f5,H1f1
4_Member	Reactome Gene Sets	R-MMU-75153	Apoptotic execution phase	-5.46317	-3.48531	5/48	14957,50708,56702,80838,269582	H1f3,H1f2,H1f5,H1f1,Clspn
4_Member	GO Biological Processes	GO:0051053	negative regulation of DNA metabolic process	-5.4492	-3.47564	7/132	12649,14957,17688,50708,50709,56702,80838	Chek1,H1f3,Msh6,H1f2,H1f4,H1f5,H1f1
4_Member	GO Biological Processes	GO:0070734	histone H3-K27 methylation	-5.29718	-3.33627	4/24	14056,14957,50708,50709	Ezh2,H1f3,H1f2,H1f4
4_Member	GO Biological Processes	GO:0034968	histone lysine methylation	-4.51328	-2.62316	6/124	12189,14056,14957,50708,50709,56702	Brca1,Ezh2,H1f3,H1f2,H1f4,H1f5
4_Member	GO Biological Processes	GO:0018022	peptidyl-lysine methylation	-4.20059	-2.34442	6/141	12189,14056,14957,50708,50709,56702	Brca1,Ezh2,H1f3,H1f2,H1f4,H1f5
4_Member	GO Biological Processes	GO:0016570	histone modification	-4.09897	-2.24928	10/462	12189,12428,12649,14056,14957,16319,50708,50709,56702,70238	Brca1,Ccna2,Chek1,Ezh2,H1f3,Incenp,H1f2,H1f4,H1f5,Rnf168
4_Member	GO Biological Processes	GO:0016571	histone methylation	-3.98865	-2.15163	6/154	12189,14056,14957,50708,50709,56702	Brca1,Ezh2,H1f3,H1f2,H1f4,H1f5
4_Member	Reactome Gene Sets	R-MMU-109581	Apoptosis	-3.90606	-2.07526	5/100	14957,50708,56702,80838,269582	H1f3,H1f2,H1f5,H1f1,Clspn
4_Member	GO Biological Processes	GO:0080182	histone H3-K4 trimethylation	-3.86542	-2.03615	3/21	14957,50708,50709	H1f3,H1f2,H1f4
4_Member	GO Biological Processes	GO:0051568	histone H3-K4 methylation	-3.66542	-1.84974	4/61	12189,14957,50708,50709	Brca1,H1f3,H1f2,H1f4
4_Member	GO Biological Processes	GO:0006479	protein methylation	-3.44522	-1.64898	6/194	12189,14056,14957,50708,50709,56702	Brca1,Ezh2,H1f3,H1f2,H1f4,H1f5
4_Member	GO Biological Processes	GO:0008213	protein alkylation	-3.44522	-1.64898	6/194	12189,14056,14957,50708,50709,56702	Brca1,Ezh2,H1f3,H1f2,H1f4,H1f5
4_Member	Reactome Gene Sets	R-MMU-5357801	Programmed Cell Death	-3.42209	-1.6338	5/127	14957,50708,56702,80838,269582	H1f3,H1f2,H1f5,H1f1,Clspn
4_Member	GO Biological Processes	GO:0032259	methylation	-2.72113	-0.990304	7/363	12189,14056,14957,22171,50708,50709,56702	Brca1,Ezh2,H1f3,Tyms,H1f2,H1f4,H1f5
4_Member	GO Biological Processes	GO:0018205	peptidyl-lysine modification	-2.63526	-0.911711	7/376	12189,12649,14056,14957,50708,50709,56702	Brca1,Chek1,Ezh2,H1f3,H1f2,H1f4,H1f5
4_Member	GO Biological Processes	GO:0018023	peptidyl-lysine trimethylation	-2.59959	-0.883195	3/56	14957,50708,50709	H1f3,H1f2,H1f4
4_Member	GO Biological Processes	GO:0043414	macromolecule methylation	-2.37804	-0.689157	6/314	12189,14056,14957,50708,50709,56702	Brca1,Ezh2,H1f3,H1f2,H1f4,H1f5
5_Summary	GO Biological Processes	GO:1903047	mitotic cell cycle process	-15.6246	-13.076	26/701	12189,12428,12530,12534,12544,12649,13555,14056,16319,16765,17215,17216,17217,17219,17345,18538,19357,19385,50927,67141,67177,72107,215387,233406,269582,327762,14156,15270,19362,108961,241627,57441,22166,70769,20135	Brca1,Ccna2,Cdc25a,Cdk1,Cdc45,Chek1,E2f1,Ezh2,Incenp,Stmn1,Mcm3,Mcm2,Mcm4,Mcm6,Mki67,Pcna,Rad21,Ranbp1,Nasp,Fbxo5,Cdt1,Dscc1,Ncaph,Prc1,Clspn,Dna2,Fen1,H2ax,Rad51ap1,E2f8,Wdr76,Gmnn,Txn1,Nolc1,Rrm2
5_Member	GO Biological Processes	GO:1903047	mitotic cell cycle process	-15.6246	-13.076	26/701	12189,12428,12530,12534,12544,12649,13555,14056,16319,16765,17215,17216,17217,17219,17345,18538,19357,19385,50927,67141,67177,72107,215387,233406,269582,327762	Brca1,Ccna2,Cdc25a,Cdk1,Cdc45,Chek1,E2f1,Ezh2,Incenp,Stmn1,Mcm3,Mcm2,Mcm4,Mcm6,Mki67,Pcna,Rad21,Ranbp1,Nasp,Fbxo5,Cdt1,Dscc1,Ncaph,Prc1,Clspn,Dna2
5_Member	GO Biological Processes	GO:0010564	regulation of cell cycle process	-10.4182	-8.17054	20/656	12189,12530,12534,12649,13555,14056,14156,15270,16319,17345,19357,19362,19385,67141,67177,108961,233406,241627,269582,327762	Brca1,Cdc25a,Cdk1,Chek1,E2f1,Ezh2,Fen1,H2ax,Incenp,Mki67,Rad21,Rad51ap1,Ranbp1,Fbxo5,Cdt1,E2f8,Prc1,Wdr76,Clspn,Dna2
5_Member	GO Biological Processes	GO:0010948	negative regulation of cell cycle process	-8.96849	-6.75932	13/283	12189,12534,12649,13555,14056,15270,19357,67141,67177,108961,241627,269582,327762	Brca1,Cdk1,Chek1,E2f1,Ezh2,H2ax,Rad21,Fbxo5,Cdt1,E2f8,Wdr76,Clspn,Dna2
5_Member	GO Biological Processes	GO:1901988	negative regulation of cell cycle phase transition	-8.66228	-6.46759	12/243	12189,12534,12649,13555,14056,15270,19357,67141,67177,241627,269582,327762	Brca1,Cdk1,Chek1,E2f1,Ezh2,H2ax,Rad21,Fbxo5,Cdt1,Wdr76,Clspn,Dna2
5_Member	GO Biological Processes	GO:0045786	negative regulation of cell cycle	-8.57018	-6.37903	14/368	12189,12534,12649,13555,14056,15270,19357,57441,67141,67177,108961,241627,269582,327762	Brca1,Cdk1,Chek1,E2f1,Ezh2,H2ax,Rad21,Gmnn,Fbxo5,Cdt1,E2f8,Wdr76,Clspn,Dna2
5_Member	GO Biological Processes	GO:0031570	DNA integrity checkpoint signaling	-8.24383	-6.08988	9/118	12189,12534,12649,13555,15270,67177,241627,269582,327762	Brca1,Cdk1,Chek1,E2f1,H2ax,Cdt1,Wdr76,Clspn,Dna2
5_Member	GO Biological Processes	GO:0044770	cell cycle phase transition	-7.84806	-5.71929	15/493	12189,12428,12530,12534,12649,13555,14056,15270,19357,50927,67141,67177,241627,269582,327762	Brca1,Ccna2,Cdc25a,Cdk1,Chek1,E2f1,Ezh2,H2ax,Rad21,Nasp,Fbxo5,Cdt1,Wdr76,Clspn,Dna2
5_Member	GO Biological Processes	GO:1901987	regulation of cell cycle phase transition	-7.45231	-5.34734	13/379	12189,12530,12534,12649,13555,14056,15270,19357,67141,67177,241627,269582,327762	Brca1,Cdc25a,Cdk1,Chek1,E2f1,Ezh2,H2ax,Rad21,Fbxo5,Cdt1,Wdr76,Clspn,Dna2
5_Member	GO Biological Processes	GO:0000075	cell cycle checkpoint signaling	-6.73543	-4.66412	9/176	12189,12534,12649,13555,15270,67177,241627,269582,327762	Brca1,Cdk1,Chek1,E2f1,H2ax,Cdt1,Wdr76,Clspn,Dna2
5_Member	GO Biological Processes	GO:0000086	G2/M transition of mitotic cell cycle	-6.55255	-4.4968	8/134	12189,12428,12530,12534,12649,19357,67141,269582	Brca1,Ccna2,Cdc25a,Cdk1,Chek1,Rad21,Fbxo5,Clspn
5_Member	GO Biological Processes	GO:0010389	regulation of G2/M transition of mitotic cell cycle	-6.35208	-4.30402	7/97	12189,12530,12534,12649,19357,67141,269582	Brca1,Cdc25a,Cdk1,Chek1,Rad21,Fbxo5,Clspn
5_Member	GO Biological Processes	GO:0044839	cell cycle G2/M phase transition	-6.26741	-4.22189	8/146	12189,12428,12530,12534,12649,19357,67141,269582	Brca1,Ccna2,Cdc25a,Cdk1,Chek1,Rad21,Fbxo5,Clspn
5_Member	GO Biological Processes	GO:0044772	mitotic cell cycle phase transition	-6.21833	-4.17782	12/406	12189,12428,12530,12534,12649,13555,14056,19357,50927,67141,67177,269582	Brca1,Ccna2,Cdc25a,Cdk1,Chek1,E2f1,Ezh2,Rad21,Nasp,Fbxo5,Cdt1,Clspn
5_Member	GO Biological Processes	GO:1902749	regulation of cell cycle G2/M phase transition	-6.11731	-4.08668	7/105	12189,12530,12534,12649,19357,67141,269582	Brca1,Cdc25a,Cdk1,Chek1,Rad21,Fbxo5,Clspn
5_Member	GO Biological Processes	GO:0000077	DNA damage checkpoint signaling	-5.95372	-3.9445	7/111	12189,12534,12649,13555,15270,241627,269582	Brca1,Cdk1,Chek1,E2f1,H2ax,Wdr76,Clspn
5_Member	GO Biological Processes	GO:1901990	regulation of mitotic cell cycle phase transition	-5.81047	-3.80817	10/293	12189,12530,12534,12649,13555,14056,19357,67141,67177,269582	Brca1,Cdc25a,Cdk1,Chek1,E2f1,Ezh2,Rad21,Fbxo5,Cdt1,Clspn
5_Member	GO Biological Processes	GO:1901991	negative regulation of mitotic cell cycle phase transition	-5.78688	-3.78686	8/169	12189,12534,12649,14056,19357,67141,67177,269582	Brca1,Cdk1,Chek1,Ezh2,Rad21,Fbxo5,Cdt1,Clspn
5_Member	GO Biological Processes	GO:0010972	negative regulation of G2/M transition of mitotic cell cycle	-4.94383	-3.0052	5/61	12189,12534,12649,19357,269582	Brca1,Cdk1,Chek1,Rad21,Clspn
5_Member	GO Biological Processes	GO:1902750	negative regulation of cell cycle G2/M phase transition	-4.87472	-2.94777	5/63	12189,12534,12649,19357,269582	Brca1,Cdk1,Chek1,Rad21,Clspn
5_Member	GO Biological Processes	GO:0007346	regulation of mitotic cell cycle	-4.8446	-2.91956	11/462	12189,12530,12534,12649,13555,14056,17345,19357,67141,67177,269582	Brca1,Cdc25a,Cdk1,Chek1,E2f1,Ezh2,Mki67,Rad21,Fbxo5,Cdt1,Clspn
5_Member	GO Biological Processes	GO:0045930	negative regulation of mitotic cell cycle	-4.78754	-2.86632	8/231	12189,12534,12649,14056,19357,67141,67177,269582	Brca1,Cdk1,Chek1,Ezh2,Rad21,Fbxo5,Cdt1,Clspn
5_Member	GO Biological Processes	GO:0042770	signal transduction in response to DNA damage	-4.76211	-2.84279	7/168	12189,12534,12649,13555,15270,241627,269582	Brca1,Cdk1,Chek1,E2f1,H2ax,Wdr76,Clspn
5_Member	GO Biological Processes	GO:0007095	mitotic G2 DNA damage checkpoint signaling	-4.52462	-2.62917	4/37	12189,12534,12649,269582	Brca1,Cdk1,Chek1,Clspn
5_Member	GO Biological Processes	GO:0044818	mitotic G2/M transition checkpoint	-4.00303	-2.15976	4/50	12189,12534,12649,269582	Brca1,Cdk1,Chek1,Clspn
5_Member	GO Biological Processes	GO:0007093	mitotic cell cycle checkpoint signaling	-3.28593	-1.51137	5/136	12189,12534,12649,67177,269582	Brca1,Cdk1,Chek1,Cdt1,Clspn
5_Member	GO Biological Processes	GO:0044773	mitotic DNA damage checkpoint signaling	-3.23496	-1.4631	4/79	12189,12534,12649,269582	Brca1,Cdk1,Chek1,Clspn
5_Member	GO Biological Processes	GO:0044774	mitotic DNA integrity checkpoint signaling	-3.15391	-1.39005	4/83	12189,12534,12649,269582	Brca1,Cdk1,Chek1,Clspn
5_Member	GO Biological Processes	GO:0046822	regulation of nucleocytoplasmic transport	-2.44968	-0.746115	4/129	12189,12534,22166,70769	Brca1,Cdk1,Txn1,Nolc1
5_Member	WikiPathways	WP2902	p53 signaling	-2.37861	-0.689157	3/67	12534,12649,20135	Cdk1,Chek1,Rrm2
5_Member	KEGG Pathway	ko04115	p53 signaling pathway	-2.36052	-0.67496	3/68	12534,12649,20135	Cdk1,Chek1,Rrm2
5_Member	KEGG Pathway	mmu04115	p53 signaling pathway	-2.30796	-0.630052	3/71	12534,12649,20135	Cdk1,Chek1,Rrm2
5_Member	GO Biological Processes	GO:0042306	regulation of protein import into nucleus	-2.19431	-0.521781	3/78	12189,12534,70769	Brca1,Cdk1,Nolc1
5_Member	GO Biological Processes	GO:1904589	regulation of protein import	-2.10556	-0.439402	3/84	12189,12534,70769	Brca1,Cdk1,Nolc1
6_Summary	GO Biological Processes	GO:0006275	regulation of DNA replication	-12.7156	-10.3376	12/110	12428,12534,18538,19718,57441,67141,67177,69263,72107,72151,108961,327762,19075,68275,12649,19362,26909,17688,12868,22166,66142,68026,230484,22256,21877,14056,16319,18712,269582	Ccna2,Cdk1,Pcna,Rfc2,Gmnn,Fbxo5,Cdt1,Rfc3,Dscc1,Rfc5,E2f8,Dna2,Prim1,Rpa1,Chek1,Rad51ap1,Exo1,Msh6,Cox8a,Txn1,Cox7b,Pclaf,Usp1,Ung,Tk1,Ezh2,Incenp,Pim1,Clspn
6_Member	GO Biological Processes	GO:0006275	regulation of DNA replication	-12.7156	-10.3376	12/110	12428,12534,18538,19718,57441,67141,67177,69263,72107,72151,108961,327762	Ccna2,Cdk1,Pcna,Rfc2,Gmnn,Fbxo5,Cdt1,Rfc3,Dscc1,Rfc5,E2f8,Dna2
6_Member	Reactome Gene Sets	R-MMU-180786	Extension of Telomeres	-12.1221	-9.77556	9/45	12428,18538,19075,19718,68275,69263,72107,72151,327762	Ccna2,Pcna,Prim1,Rfc2,Rpa1,Rfc3,Dscc1,Rfc5,Dna2
6_Member	Reactome Gene Sets	R-MMU-69186	Lagging Strand Synthesis	-12.0354	-9.69883	7/17	18538,19075,19718,68275,69263,72151,327762	Pcna,Prim1,Rfc2,Rpa1,Rfc3,Rfc5,Dna2
6_Member	Reactome Gene Sets	R-MMU-174417	Telomere C-strand (Lagging Strand) Synthesis	-11.9255	-9.59868	8/30	18538,19075,19718,68275,69263,72107,72151,327762	Pcna,Prim1,Rfc2,Rpa1,Rfc3,Dscc1,Rfc5,Dna2
6_Member	Reactome Gene Sets	R-MMU-69190	DNA strand elongation	-11.2656	-8.96227	7/21	18538,19075,19718,68275,69263,72151,327762	Pcna,Prim1,Rfc2,Rpa1,Rfc3,Rfc5,Dna2
6_Member	Reactome Gene Sets	R-MMU-5693579	Homologous DNA Pairing and Strand Exchange	-11.2223	-8.92351	8/36	12649,19362,19718,26909,68275,69263,72151,327762	Chek1,Rad51ap1,Rfc2,Exo1,Rpa1,Rfc3,Rfc5,Dna2
6_Member	Reactome Gene Sets	R-MMU-5685942	HDR through Homologous Recombination (HRR)	-11.1362	-8.84637	9/57	12649,18538,19362,19718,26909,68275,69263,72151,327762	Chek1,Pcna,Rad51ap1,Rfc2,Exo1,Rpa1,Rfc3,Rfc5,Dna2
6_Member	KEGG Pathway	ko03430	Mismatch repair	-11.101	-8.81993	7/22	17688,18538,19718,26909,68275,69263,72151	Msh6,Pcna,Rfc2,Exo1,Rpa1,Rfc3,Rfc5
6_Member	KEGG Pathway	mmu03430	Mismatch repair	-10.797	-8.54128	7/24	17688,18538,19718,26909,68275,69263,72151	Msh6,Pcna,Rfc2,Exo1,Rpa1,Rfc3,Rfc5
6_Member	GO Biological Processes	GO:0090329	regulation of DNA-dependent DNA replication	-10.3038	-8.06018	8/46	18538,19718,67141,67177,69263,72107,72151,108961	Pcna,Rfc2,Fbxo5,Cdt1,Rfc3,Dscc1,Rfc5,E2f8
6_Member	Reactome Gene Sets	R-MMU-3700989	Transcriptional Regulation by TP53	-10.0762	-7.84042	14/282	12428,12534,12649,12868,18538,19718,22166,26909,66142,68275,69263,72151,108961,327762	Ccna2,Cdk1,Chek1,Cox8a,Pcna,Rfc2,Txn1,Exo1,Cox7b,Rpa1,Rfc3,Rfc5,E2f8,Dna2
6_Member	Reactome Gene Sets	R-MMU-5693616	Presynaptic phase of homologous DNA pairing and strand exchange	-9.72097	-7.49682	7/33	12649,19718,26909,68275,69263,72151,327762	Chek1,Rfc2,Exo1,Rpa1,Rfc3,Rfc5,Dna2
6_Member	GO Biological Processes	GO:1900262	regulation of DNA-directed DNA polymerase activity	-9.23227	-7.0194	5/10	18538,19718,69263,72107,72151	Pcna,Rfc2,Rfc3,Dscc1,Rfc5
6_Member	GO Biological Processes	GO:1900264	positive regulation of DNA-directed DNA polymerase activity	-9.23227	-7.0194	5/10	18538,19718,69263,72107,72151	Pcna,Rfc2,Rfc3,Dscc1,Rfc5
6_Member	Reactome Gene Sets	R-MMU-174411	Polymerase switching on the C-strand of the telomere	-8.86538	-6.65987	6/24	18538,19075,19718,69263,72107,72151	Pcna,Prim1,Rfc2,Rfc3,Dscc1,Rfc5
6_Member	Reactome Gene Sets	R-MMU-73893	DNA Damage Bypass	-8.71524	-6.51697	7/45	18538,19718,68026,68275,69263,72151,230484	Pcna,Rfc2,Pclaf,Rpa1,Rfc3,Rfc5,Usp1
6_Member	Reactome Gene Sets	R-MMU-69091	Polymerase switching	-8.52907	-6.35092	5/13	18538,19075,19718,69263,72151	Pcna,Prim1,Rfc2,Rfc3,Rfc5
6_Member	Reactome Gene Sets	R-MMU-69109	Leading Strand Synthesis	-8.52907	-6.35092	5/13	18538,19075,19718,69263,72151	Pcna,Prim1,Rfc2,Rfc3,Rfc5
6_Member	Reactome Gene Sets	R-MMU-110314	Recognition of DNA damage by PCNA-containing replication complex	-8.52817	-6.35092	6/27	18538,19718,68275,69263,72151,230484	Pcna,Rfc2,Rpa1,Rfc3,Rfc5,Usp1
6_Member	Reactome Gene Sets	R-MMU-6804756	Regulation of TP53 Activity through Phosphorylation	-8.36054	-6.18669	8/79	12428,12649,19718,26909,68275,69263,72151,327762	Ccna2,Chek1,Rfc2,Exo1,Rpa1,Rfc3,Rfc5,Dna2
6_Member	Reactome Gene Sets	R-MMU-110312	Translesion synthesis by REV1	-8.33885	-6.17507	5/14	18538,19718,68275,69263,72151	Pcna,Rfc2,Rpa1,Rfc3,Rfc5
6_Member	Reactome Gene Sets	R-MMU-5656169	Termination of translesion DNA synthesis	-8.32615	-6.16895	6/29	18538,19718,68026,68275,69263,72151	Pcna,Rfc2,Pclaf,Rpa1,Rfc3,Rfc5
6_Member	Reactome Gene Sets	R-MMU-5685938	HDR through Single Strand Annealing (SSA)	-8.32615	-6.16895	6/29	19718,26909,68275,69263,72151,327762	Rfc2,Exo1,Rpa1,Rfc3,Rfc5,Dna2
6_Member	Reactome Gene Sets	R-MMU-5655862	Translesion synthesis by POLK	-8.16442	-6.02008	5/15	18538,19718,68275,69263,72151	Pcna,Rfc2,Rpa1,Rfc3,Rfc5
6_Member	Reactome Gene Sets	R-MMU-5656121	Translesion synthesis by POLI	-8.16442	-6.02008	5/15	18538,19718,68275,69263,72151	Pcna,Rfc2,Rpa1,Rfc3,Rfc5
6_Member	Reactome Gene Sets	R-MMU-73933	Resolution of Abasic Sites (AP sites)	-8.1392	-5.99802	6/31	18538,19718,22256,68275,69263,72151	Pcna,Rfc2,Ung,Rpa1,Rfc3,Rfc5
6_Member	Reactome Gene Sets	R-MMU-110320	Translesion Synthesis by POLH	-7.85375	-5.72191	5/17	18538,19718,68275,69263,72151	Pcna,Rfc2,Rpa1,Rfc3,Rfc5
6_Member	Reactome Gene Sets	R-MMU-110313	Translesion synthesis by Y family DNA polymerases bypasses lesions on DNA template	-7.72515	-5.59943	6/36	18538,19718,68026,68275,69263,72151	Pcna,Rfc2,Pclaf,Rpa1,Rfc3,Rfc5
6_Member	Reactome Gene Sets	R-MMU-5651801	PCNA-Dependent Long Patch Base Excision Repair	-7.71408	-5.59738	5/18	18538,19718,68275,69263,72151	Pcna,Rfc2,Rpa1,Rfc3,Rfc5
6_Member	Reactome Gene Sets	R-MMU-5696397	Gap-filling DNA repair synthesis and ligation in GG-NER	-7.58312	-5.46938	5/19	18538,19718,68275,69263,72151	Pcna,Rfc2,Rpa1,Rfc3,Rfc5
6_Member	Reactome Gene Sets	R-MMU-5633007	Regulation of TP53 Activity	-7.51152	-5.40073	9/143	12428,12534,12649,19718,26909,68275,69263,72151,327762	Ccna2,Cdk1,Chek1,Rfc2,Exo1,Rpa1,Rfc3,Rfc5,Dna2
6_Member	Reactome Gene Sets	R-MMU-110373	Resolution of AP sites via the multiple-nucleotide patch replacement pathway	-7.45984	-5.35197	5/20	18538,19718,68275,69263,72151	Pcna,Rfc2,Rpa1,Rfc3,Rfc5
6_Member	WikiPathways	WP1257	Mismatch repair	-7.19902	-5.10265	4/9	17688,18538,26909,68275	Msh6,Pcna,Exo1,Rpa1
6_Member	GO Biological Processes	GO:0071897	DNA biosynthetic process	-6.84217	-4.75977	9/171	12649,18538,19718,21877,68026,68275,69263,72107,72151	Chek1,Pcna,Rfc2,Tk1,Pclaf,Rpa1,Rfc3,Dscc1,Rfc5
6_Member	Reactome Gene Sets	R-MMU-5358565	Mismatch repair (MMR) directed by MSH2:MSH6 (MutSalpha)	-6.7841	-4.70716	4/11	17688,18538,26909,68275	Msh6,Pcna,Exo1,Rpa1
6_Member	Reactome Gene Sets	R-MMU-69166	Removal of the Flap Intermediate	-6.7841	-4.70716	4/11	18538,19075,68275,327762	Pcna,Prim1,Rpa1,Dna2
6_Member	Reactome Gene Sets	R-MMU-5358508	Mismatch Repair	-6.60962	-4.55128	4/12	17688,18538,26909,68275	Msh6,Pcna,Exo1,Rpa1
6_Member	Reactome Gene Sets	R-MMU-69183	Processive synthesis on the lagging strand	-6.60962	-4.55128	4/12	18538,19075,68275,327762	Pcna,Prim1,Rpa1,Dna2
6_Member	Reactome Gene Sets	R-MMU-5696400	Dual Incision in GG-NER	-6.10051	-4.07231	5/36	18538,19718,68275,69263,72151	Pcna,Rfc2,Rpa1,Rfc3,Rfc5
6_Member	CORUM	CORUM:2793	Brd4-Rfc complex	-5.66537	-3.66987	3/6	19718,69263,72151	Rfc2,Rfc3,Rfc5
6_Member	KEGG Pathway	ko03420	Nucleotide excision repair	-5.65428	-3.66103	5/44	18538,19718,68275,69263,72151	Pcna,Rfc2,Rpa1,Rfc3,Rfc5
6_Member	KEGG Pathway	mmu03420	Nucleotide excision repair	-5.55647	-3.57208	5/46	18538,19718,68275,69263,72151	Pcna,Rfc2,Rpa1,Rfc3,Rfc5
6_Member	CORUM	CORUM:309	RC complex	-5.42386	-3.45667	3/7	19075,19718,72151	Prim1,Rfc2,Rfc5
6_Member	GO Biological Processes	GO:0006298	mismatch repair	-5.22307	-3.26423	4/25	17688,18538,26909,68275	Msh6,Pcna,Exo1,Rpa1
6_Member	Reactome Gene Sets	R-MMU-6782210	Gap-filling DNA repair synthesis and ligation in TC-NER	-5.01545	-3.06885	5/59	18538,19718,68275,69263,72151	Pcna,Rfc2,Rpa1,Rfc3,Rfc5
6_Member	Reactome Gene Sets	R-MMU-6782135	Dual incision in TC-NER	-4.97932	-3.03672	5/60	18538,19718,68275,69263,72151	Pcna,Rfc2,Rpa1,Rfc3,Rfc5
6_Member	Reactome Gene Sets	R-MMU-6781827	Transcription-Coupled Nucleotide Excision Repair (TC-NER)	-4.6503	-2.74031	5/70	18538,19718,68275,69263,72151	Pcna,Rfc2,Rpa1,Rfc3,Rfc5
6_Member	GO Biological Processes	GO:2000278	regulation of DNA biosynthetic process	-4.63517	-2.73229	6/118	12649,18538,19718,69263,72107,72151	Chek1,Pcna,Rfc2,Rfc3,Dscc1,Rfc5
6_Member	Reactome Gene Sets	R-MMU-5696399	Global Genome Nucleotide Excision Repair (GG-NER)	-4.56148	-2.66244	5/73	18538,19718,68275,69263,72151	Pcna,Rfc2,Rpa1,Rfc3,Rfc5
6_Member	Reactome Gene Sets	R-MMU-174437	Removal of the Flap Intermediate from the C-strand	-4.52072	-2.62883	3/13	18538,68275,327762	Pcna,Rpa1,Dna2
6_Member	GO Biological Processes	GO:2000573	positive regulation of DNA biosynthetic process	-4.47654	-2.59168	5/76	18538,19718,69263,72107,72151	Pcna,Rfc2,Rfc3,Dscc1,Rfc5
6_Member	GO Biological Processes	GO:0006284	base-excision repair	-4.38838	-2.51215	4/40	18538,22256,68275,327762	Pcna,Ung,Rpa1,Dna2
6_Member	Reactome Gene Sets	R-MMU-174414	Processive synthesis on the C-strand of the telomere	-4.32212	-2.45604	3/15	18538,68275,327762	Pcna,Rpa1,Dna2
6_Member	Reactome Gene Sets	R-MMU-5696398	Nucleotide Excision Repair	-3.92669	-2.09434	5/99	18538,19718,68275,69263,72151	Pcna,Rfc2,Rpa1,Rfc3,Rfc5
6_Member	GO Biological Processes	GO:0051347	positive regulation of transferase activity	-3.02634	-1.27162	9/521	14056,16319,18538,18712,19718,69263,72107,72151,269582	Ezh2,Incenp,Pcna,Pim1,Rfc2,Rfc3,Dscc1,Rfc5,Clspn
6_Member	GO Biological Processes	GO:0032200	telomere organization	-2.42581	-0.726822	4/131	14056,18538,68275,327762	Ezh2,Pcna,Rpa1,Dna2
7_Summary	GO Biological Processes	GO:0051052	regulation of DNA metabolic process	-12.3913	-10.0294	18/388	12189,12649,14957,17688,18538,19362,19718,50708,50709,56702,67177,69263,70238,72107,72151,80838,110052,230484,67141,241627,12530,15270,22166,68026,13361,14056	Brca1,Chek1,H1f3,Msh6,Pcna,Rad51ap1,Rfc2,H1f2,H1f4,H1f5,Cdt1,Rfc3,Rnf168,Dscc1,Rfc5,H1f1,Dek,Usp1,Fbxo5,Wdr76,Cdc25a,H2ax,Txn1,Pclaf,Dhfr,Ezh2
7_Member	GO Biological Processes	GO:0051052	regulation of DNA metabolic process	-12.3913	-10.0294	18/388	12189,12649,14957,17688,18538,19362,19718,50708,50709,56702,67177,69263,70238,72107,72151,80838,110052,230484	Brca1,Chek1,H1f3,Msh6,Pcna,Rad51ap1,Rfc2,H1f2,H1f4,H1f5,Cdt1,Rfc3,Rnf168,Dscc1,Rfc5,H1f1,Dek,Usp1
7_Member	GO Biological Processes	GO:2001020	regulation of response to DNA damage stimulus	-5.88805	-3.88115	9/222	12189,12649,18538,19362,67141,70238,110052,230484,241627	Brca1,Chek1,Pcna,Rad51ap1,Fbxo5,Rnf168,Dek,Usp1,Wdr76
7_Member	GO Biological Processes	GO:0006282	regulation of DNA repair	-5.53816	-3.55596	7/128	12189,12649,18538,19362,70238,110052,230484	Brca1,Chek1,Pcna,Rad51ap1,Rnf168,Dek,Usp1
7_Member	GO Biological Processes	GO:0009314	response to radiation	-5.13629	-3.18565	11/430	12189,12530,12649,15270,17688,18538,19362,22166,68026,70238,230484	Brca1,Cdc25a,Chek1,H2ax,Msh6,Pcna,Rad51ap1,Txn1,Pclaf,Rnf168,Usp1
7_Member	GO Biological Processes	GO:0009411	response to UV	-5.10174	-3.15312	7/149	12530,12649,17688,18538,68026,70238,230484	Cdc25a,Chek1,Msh6,Pcna,Pclaf,Rnf168,Usp1
7_Member	GO Biological Processes	GO:0051054	positive regulation of DNA metabolic process	-4.91237	-2.97962	8/222	12189,18538,19362,19718,69263,70238,72107,72151	Brca1,Pcna,Rad51ap1,Rfc2,Rfc3,Rnf168,Dscc1,Rfc5
7_Member	GO Biological Processes	GO:0071478	cellular response to radiation	-3.72632	-1.90163	6/172	12530,12649,15270,18538,19362,70238	Cdc25a,Chek1,H2ax,Pcna,Rad51ap1,Rnf168
7_Member	GO Biological Processes	GO:0080135	regulation of cellular response to stress	-3.46073	-1.66112	11/661	12189,12649,13361,18538,19362,22166,67141,70238,110052,230484,241627	Brca1,Chek1,Dhfr,Pcna,Rad51ap1,Txn1,Fbxo5,Rnf168,Dek,Usp1,Wdr76
7_Member	GO Biological Processes	GO:0045739	positive regulation of DNA repair	-3.29876	-1.52285	4/76	12189,18538,19362,70238	Brca1,Pcna,Rad51ap1,Rnf168
7_Member	GO Biological Processes	GO:0034644	cellular response to UV	-3.04007	-1.28276	4/89	12530,12649,18538,70238	Cdc25a,Chek1,Pcna,Rnf168
7_Member	GO Biological Processes	GO:0009416	response to light stimulus	-3.0272	-1.27162	7/321	12530,12649,17688,18538,68026,70238,230484	Cdc25a,Chek1,Msh6,Pcna,Pclaf,Rnf168,Usp1
7_Member	GO Biological Processes	GO:0071482	cellular response to light stimulus	-2.68547	-0.959506	4/111	12530,12649,18538,70238	Cdc25a,Chek1,Pcna,Rnf168
7_Member	GO Biological Processes	GO:2001022	positive regulation of response to DNA damage stimulus	-2.6572	-0.932451	4/113	12189,18538,19362,70238	Brca1,Pcna,Rad51ap1,Rnf168
7_Member	GO Biological Processes	GO:0010212	response to ionizing radiation	-2.40236	-0.707895	4/133	12189,15270,19362,70238	Brca1,H2ax,Rad51ap1,Rnf168
7_Member	GO Biological Processes	GO:0006368	transcription elongation from RNA polymerase II promoter	-2.39699	-0.704769	3/66	12649,14056,70238	Chek1,Ezh2,Rnf168
7_Member	GO Biological Processes	GO:0071214	cellular response to abiotic stimulus	-2.32528	-0.645123	6/322	12530,12649,15270,18538,19362,70238	Cdc25a,Chek1,H2ax,Pcna,Rad51ap1,Rnf168
7_Member	GO Biological Processes	GO:0104004	cellular response to environmental stimulus	-2.32528	-0.645123	6/322	12530,12649,15270,18538,19362,70238	Cdc25a,Chek1,H2ax,Pcna,Rad51ap1,Rnf168
7_Member	GO Biological Processes	GO:2000779	regulation of double-strand break repair	-2.10556	-0.439402	3/84	12649,19362,110052	Chek1,Rad51ap1,Dek
7_Member	GO Biological Processes	GO:0006354	DNA-templated transcription, elongation	-2.07754	-0.412434	3/86	12649,14056,70238	Chek1,Ezh2,Rnf168
8_Summary	GO Biological Processes	GO:0009263	deoxyribonucleotide biosynthetic process	-7.71408	-5.59738	5/18	20133,20135,20425,22171,110074,22166,21877,19075,13361	Rrm1,Rrm2,Shmt1,Tyms,Dut,Txn1,Tk1,Prim1,Dhfr
8_Member	GO Biological Processes	GO:0009263	deoxyribonucleotide biosynthetic process	-7.71408	-5.59738	5/18	20133,20135,20425,22171,110074	Rrm1,Rrm2,Shmt1,Tyms,Dut
8_Member	Reactome Gene Sets	R-MMU-499943	Interconversion of nucleotide di- and triphosphates	-6.75487	-4.68064	5/27	20133,20135,22166,22171,110074	Rrm1,Rrm2,Txn1,Tyms,Dut
8_Member	GO Biological Processes	GO:0006231	dTMP biosynthetic process	-5.42386	-3.45667	3/7	20425,22171,110074	Shmt1,Tyms,Dut
8_Member	GO Biological Processes	GO:0009177	pyrimidine deoxyribonucleoside monophosphate biosynthetic process	-5.42386	-3.45667	3/7	20425,22171,110074	Shmt1,Tyms,Dut
8_Member	GO Biological Processes	GO:0009262	deoxyribonucleotide metabolic process	-5.41808	-3.453	5/49	20133,20135,20425,22171,110074	Rrm1,Rrm2,Shmt1,Tyms,Dut
8_Member	Reactome Gene Sets	R-MMU-15869	Metabolism of nucleotides	-5.20187	-3.24509	6/94	20133,20135,21877,22166,22171,110074	Rrm1,Rrm2,Tk1,Txn1,Tyms,Dut
8_Member	KEGG Pathway	ko00240	Pyrimidine metabolism	-4.99687	-3.05227	6/102	19075,20133,20135,21877,22171,110074	Prim1,Rrm1,Rrm2,Tk1,Tyms,Dut
8_Member	KEGG Pathway	mmu00240	Pyrimidine metabolism	-4.94837	-3.00776	6/104	19075,20133,20135,21877,22171,110074	Prim1,Rrm1,Rrm2,Tk1,Tyms,Dut
8_Member	GO Biological Processes	GO:0009157	deoxyribonucleoside monophosphate biosynthetic process	-4.89333	-2.96445	3/10	20425,22171,110074	Shmt1,Tyms,Dut
8_Member	GO Biological Processes	GO:0009221	pyrimidine deoxyribonucleotide biosynthetic process	-4.75655	-2.83911	3/11	20425,22171,110074	Shmt1,Tyms,Dut
8_Member	GO Biological Processes	GO:0035999	tetrahydrofolate interconversion	-4.52072	-2.62883	3/13	13361,20425,22171	Dhfr,Shmt1,Tyms
8_Member	GO Biological Processes	GO:0046073	dTMP metabolic process	-4.41751	-2.53957	3/14	20425,22171,110074	Shmt1,Tyms,Dut
8_Member	GO Biological Processes	GO:0009130	pyrimidine nucleoside monophosphate biosynthetic process	-4.32212	-2.45604	3/15	20425,22171,110074	Shmt1,Tyms,Dut
8_Member	GO Biological Processes	GO:0009265	2'-deoxyribonucleotide biosynthetic process	-4.32212	-2.45604	3/15	20425,22171,110074	Shmt1,Tyms,Dut
8_Member	GO Biological Processes	GO:0046385	deoxyribose phosphate biosynthetic process	-4.32212	-2.45604	3/15	20425,22171,110074	Shmt1,Tyms,Dut
8_Member	GO Biological Processes	GO:0009176	pyrimidine deoxyribonucleoside monophosphate metabolic process	-4.15067	-2.29775	3/17	20425,22171,110074	Shmt1,Tyms,Dut
8_Member	WikiPathways	WP87	Nucleotide metabolism	-3.99991	-2.15976	3/19	13361,20133,20135	Dhfr,Rrm1,Rrm2
8_Member	KEGG Pathway	ko00670	One carbon pool by folate	-3.99991	-2.15976	3/19	13361,20425,22171	Dhfr,Shmt1,Tyms
8_Member	KEGG Pathway	mmu00670	One carbon pool by folate	-3.99991	-2.15976	3/19	13361,20425,22171	Dhfr,Shmt1,Tyms
8_Member	GO Biological Processes	GO:0046653	tetrahydrofolate metabolic process	-3.93085	-2.09695	3/20	13361,20425,22171	Dhfr,Shmt1,Tyms
8_Member	GO Biological Processes	GO:0009219	pyrimidine deoxyribonucleotide metabolic process	-3.80328	-1.97554	3/22	20425,22171,110074	Shmt1,Tyms,Dut
8_Member	GO Biological Processes	GO:0009129	pyrimidine nucleoside monophosphate metabolic process	-3.7441	-1.91789	3/23	20425,22171,110074	Shmt1,Tyms,Dut
8_Member	GO Biological Processes	GO:0072527	pyrimidine-containing compound metabolic process	-3.63805	-1.82534	4/62	20425,21877,22171,110074	Shmt1,Tk1,Tyms,Dut
8_Member	GO Biological Processes	GO:0006221	pyrimidine nucleotide biosynthetic process	-3.58191	-1.77653	3/26	20425,22171,110074	Shmt1,Tyms,Dut
8_Member	GO Biological Processes	GO:0006760	folic acid-containing compound metabolic process	-3.58191	-1.77653	3/26	13361,20425,22171	Dhfr,Shmt1,Tyms
8_Member	GO Biological Processes	GO:0072528	pyrimidine-containing compound biosynthetic process	-3.43868	-1.64898	3/29	20425,22171,110074	Shmt1,Tyms,Dut
8_Member	WikiPathways	WP435	One-carbon metabolism	-3.43868	-1.64898	3/29	13361,20425,22171	Dhfr,Shmt1,Tyms
8_Member	KEGG Pathway	ko01523	Antifolate resistance	-3.39444	-1.6117	3/30	13361,20425,22171	Dhfr,Shmt1,Tyms
8_Member	KEGG Pathway	mmu01523	Antifolate resistance	-3.39444	-1.6117	3/30	13361,20425,22171	Dhfr,Shmt1,Tyms
8_Member	GO Biological Processes	GO:0009162	deoxyribonucleoside monophosphate metabolic process	-3.35176	-1.57313	3/31	20425,22171,110074	Shmt1,Tyms,Dut
8_Member	GO Biological Processes	GO:0042558	pteridine-containing compound metabolic process	-3.31052	-1.53326	3/32	13361,20425,22171	Dhfr,Shmt1,Tyms
8_Member	GO Biological Processes	GO:0051262	protein tetramerization	-3.21428	-1.44511	4/80	20133,20135,20425,21877	Rrm1,Rrm2,Shmt1,Tk1
8_Member	GO Biological Processes	GO:0006730	one-carbon metabolic process	-3.02339	-1.26997	3/40	13361,20425,22171	Dhfr,Shmt1,Tyms
8_Member	GO Biological Processes	GO:0006220	pyrimidine nucleotide metabolic process	-2.99191	-1.24233	3/41	20425,22171,110074	Shmt1,Tyms,Dut
8_Member	GO Biological Processes	GO:0009124	nucleoside monophosphate biosynthetic process	-2.93135	-1.19062	3/43	20425,22171,110074	Shmt1,Tyms,Dut
8_Member	GO Biological Processes	GO:0009394	2'-deoxyribonucleotide metabolic process	-2.9022	-1.16521	3/44	20425,22171,110074	Shmt1,Tyms,Dut
8_Member	GO Biological Processes	GO:0019692	deoxyribose phosphate metabolic process	-2.9022	-1.16521	3/44	20425,22171,110074	Shmt1,Tyms,Dut
8_Member	WikiPathways	WP1770	One-carbon metabolism and related pathways	-2.69194	-0.964764	3/52	13361,20425,22171	Dhfr,Shmt1,Tyms
8_Member	GO Biological Processes	GO:0009165	nucleotide biosynthetic process	-2.40911	-0.713512	5/215	20133,20135,20425,22171,110074	Rrm1,Rrm2,Shmt1,Tyms,Dut
8_Member	GO Biological Processes	GO:0009123	nucleoside monophosphate metabolic process	-2.37861	-0.689157	3/67	20425,22171,110074	Shmt1,Tyms,Dut
8_Member	GO Biological Processes	GO:1901293	nucleoside phosphate biosynthetic process	-2.36689	-0.679124	5/220	20133,20135,20425,22171,110074	Rrm1,Rrm2,Shmt1,Tyms,Dut
9_Summary	Reactome Gene Sets	R-MMU-3214847	HATs acetylate histones	-7.3801	-5.27802	7/69	319148,319150,319151,319156,319178,319183,319186,14056,12419,22143,22144	H3c3,H3c2,H3c6,H4c4,H2bc3,H2bc11,H2bc14,Ezh2,Cbx5,Tuba1b,Tuba3a
9_Member	Reactome Gene Sets	R-MMU-3214847	HATs acetylate histones	-7.3801	-5.27802	7/69	319148,319150,319151,319156,319178,319183,319186	H3c3,H3c2,H3c6,H4c4,H2bc3,H2bc11,H2bc14
9_Member	Reactome Gene Sets	R-MMU-3214841	PKMTs methylate histone lysines	-4.90897	-2.97817	5/62	14056,319148,319150,319151,319156	Ezh2,H3c3,H3c2,H3c6,H4c4
9_Member	Reactome Gene Sets	R-MMU-983231	Factors involved in megakaryocyte development and platelet production	-4.55318	-2.65594	6/122	12419,22143,22144,319148,319150,319151	Cbx5,Tuba1b,Tuba3a,H3c3,H3c2,H3c6
9_Member	Reactome Gene Sets	R-MMU-3214842	HDMs demethylate histones	-4.14623	-2.29493	4/46	319148,319150,319151,319156	H3c3,H3c2,H3c6,H4c4
9_Member	Reactome Gene Sets	R-MMU-1266695	Interleukin-7 signaling	-3.58191	-1.77653	3/26	319148,319150,319151	H3c3,H3c2,H3c6
10_Summary	GO Biological Processes	GO:0051321	meiotic cell cycle	-7.14177	-5.05105	12/333	12530,15270,16319,17345,17688,19357,19362,21973,26909,67141,68275,215387,14156,67177,72107,233406,12189,12649,19385,12428,12534,16765,22390,56452,108961,17216,218973	Cdc25a,H2ax,Incenp,Mki67,Msh6,Rad21,Rad51ap1,Top2a,Exo1,Fbxo5,Rpa1,Ncaph,Fen1,Cdt1,Dscc1,Prc1,Brca1,Chek1,Ranbp1,Ccna2,Cdk1,Stmn1,Wee1,Orc6,E2f8,Mcm2,Wdhd1
10_Member	GO Biological Processes	GO:0051321	meiotic cell cycle	-7.14177	-5.05105	12/333	12530,15270,16319,17345,17688,19357,19362,21973,26909,67141,68275,215387	Cdc25a,H2ax,Incenp,Mki67,Msh6,Rad21,Rad51ap1,Top2a,Exo1,Fbxo5,Rpa1,Ncaph
10_Member	GO Biological Processes	GO:0000819	sister chromatid segregation	-6.49242	-4.43925	9/188	14156,16319,19357,21973,67141,67177,72107,215387,233406	Fen1,Incenp,Rad21,Top2a,Fbxo5,Cdt1,Dscc1,Ncaph,Prc1
10_Member	GO Biological Processes	GO:0007059	chromosome segregation	-6.14337	-4.11028	11/338	12189,14156,16319,17345,19357,21973,67141,67177,72107,215387,233406	Brca1,Fen1,Incenp,Mki67,Rad21,Top2a,Fbxo5,Cdt1,Dscc1,Ncaph,Prc1
10_Member	GO Biological Processes	GO:0140014	mitotic nuclear division	-6.00242	-3.98144	10/279	12649,16319,17345,19357,19385,67141,67177,72107,215387,233406	Chek1,Incenp,Mki67,Rad21,Ranbp1,Fbxo5,Cdt1,Dscc1,Ncaph,Prc1
10_Member	GO Biological Processes	GO:0000280	nuclear division	-5.82138	-3.81678	12/443	12649,16319,17345,19357,19362,19385,21973,67141,67177,72107,215387,233406	Chek1,Incenp,Mki67,Rad21,Rad51ap1,Ranbp1,Top2a,Fbxo5,Cdt1,Dscc1,Ncaph,Prc1
10_Member	GO Biological Processes	GO:0051301	cell division	-5.77575	-3.77799	14/621	12428,12530,12534,16319,16765,19357,21973,22390,56452,67141,67177,108961,215387,233406	Ccna2,Cdc25a,Cdk1,Incenp,Stmn1,Rad21,Top2a,Wee1,Orc6,Fbxo5,Cdt1,E2f8,Ncaph,Prc1
10_Member	GO Biological Processes	GO:0048285	organelle fission	-5.31656	-3.35356	12/496	12649,16319,17345,19357,19362,19385,21973,67141,67177,72107,215387,233406	Chek1,Incenp,Mki67,Rad21,Rad51ap1,Ranbp1,Top2a,Fbxo5,Cdt1,Dscc1,Ncaph,Prc1
10_Member	GO Biological Processes	GO:0098813	nuclear chromosome segregation	-5.15401	-3.19929	9/273	14156,16319,19357,21973,67141,67177,72107,215387,233406	Fen1,Incenp,Rad21,Top2a,Fbxo5,Cdt1,Dscc1,Ncaph,Prc1
10_Member	GO Biological Processes	GO:1903046	meiotic cell cycle process	-4.94089	-3.00423	8/220	12530,16319,17688,19357,19362,21973,67141,215387	Cdc25a,Incenp,Msh6,Rad21,Rad51ap1,Top2a,Fbxo5,Ncaph
10_Member	GO Biological Processes	GO:0000070	mitotic sister chromatid segregation	-4.91733	-2.98263	7/159	16319,19357,67141,67177,72107,215387,233406	Incenp,Rad21,Fbxo5,Cdt1,Dscc1,Ncaph,Prc1
10_Member	GO Biological Processes	GO:0033044	regulation of chromosome organization	-4.4929	-2.60629	7/185	14156,17216,19357,21973,67141,67177,218973	Fen1,Mcm2,Rad21,Top2a,Fbxo5,Cdt1,Wdhd1
10_Member	GO Biological Processes	GO:0061982	meiosis I cell cycle process	-4.30592	-2.44151	6/135	12530,17688,19357,19362,21973,67141	Cdc25a,Msh6,Rad21,Rad51ap1,Top2a,Fbxo5
10_Member	GO Biological Processes	GO:2001251	negative regulation of chromosome organization	-4.21775	-2.35994	5/86	17216,19357,21973,67141,67177	Mcm2,Rad21,Top2a,Fbxo5,Cdt1
10_Member	GO Biological Processes	GO:0051783	regulation of nuclear division	-4.16659	-2.31205	6/143	12649,17345,19357,19362,67141,67177	Chek1,Mki67,Rad21,Rad51ap1,Fbxo5,Cdt1
10_Member	GO Biological Processes	GO:0051304	chromosome separation	-3.98997	-2.15163	5/96	19357,21973,67141,67177,215387	Rad21,Top2a,Fbxo5,Cdt1,Ncaph
10_Member	GO Biological Processes	GO:0045839	negative regulation of mitotic nuclear division	-3.93601	-2.10056	4/52	12649,19357,67141,67177	Chek1,Rad21,Fbxo5,Cdt1
10_Member	GO Biological Processes	GO:0007088	regulation of mitotic nuclear division	-3.71154	-1.89288	5/110	12649,17345,19357,67141,67177	Chek1,Mki67,Rad21,Fbxo5,Cdt1
10_Member	GO Biological Processes	GO:0051784	negative regulation of nuclear division	-3.63805	-1.82534	4/62	12649,19357,67141,67177	Chek1,Rad21,Fbxo5,Cdt1
10_Member	GO Biological Processes	GO:0140013	meiotic nuclear division	-3.37489	-1.59489	6/200	16319,19357,19362,21973,67141,215387	Incenp,Rad21,Rad51ap1,Top2a,Fbxo5,Ncaph
10_Member	GO Biological Processes	GO:0051983	regulation of chromosome segregation	-3.09589	-1.33598	4/86	17345,19357,67141,67177	Mki67,Rad21,Fbxo5,Cdt1
10_Member	GO Biological Processes	GO:0007143	female meiotic nuclear division	-2.99191	-1.24233	3/41	21973,67141,215387	Top2a,Fbxo5,Ncaph
10_Member	GO Biological Processes	GO:0045841	negative regulation of mitotic metaphase/anaphase transition	-2.96124	-1.21421	3/42	19357,67141,67177	Rad21,Fbxo5,Cdt1
10_Member	GO Biological Processes	GO:0033046	negative regulation of sister chromatid segregation	-2.93135	-1.19062	3/43	19357,67141,67177	Rad21,Fbxo5,Cdt1
10_Member	GO Biological Processes	GO:0033048	negative regulation of mitotic sister chromatid segregation	-2.93135	-1.19062	3/43	19357,67141,67177	Rad21,Fbxo5,Cdt1
10_Member	GO Biological Processes	GO:2000816	negative regulation of mitotic sister chromatid separation	-2.93135	-1.19062	3/43	19357,67141,67177	Rad21,Fbxo5,Cdt1
10_Member	GO Biological Processes	GO:1902100	negative regulation of metaphase/anaphase transition of cell cycle	-2.9022	-1.16521	3/44	19357,67141,67177	Rad21,Fbxo5,Cdt1
10_Member	GO Biological Processes	GO:1905819	negative regulation of chromosome separation	-2.87375	-1.138	3/45	19357,67141,67177	Rad21,Fbxo5,Cdt1
10_Member	GO Biological Processes	GO:0033047	regulation of mitotic sister chromatid segregation	-2.84597	-1.11269	3/46	19357,67141,67177	Rad21,Fbxo5,Cdt1
10_Member	GO Biological Processes	GO:0051985	negative regulation of chromosome segregation	-2.84597	-1.11269	3/46	19357,67141,67177	Rad21,Fbxo5,Cdt1
10_Member	GO Biological Processes	GO:0010639	negative regulation of organelle organization	-2.70097	-0.972587	7/366	12649,16765,17216,19357,21973,67141,67177	Chek1,Stmn1,Mcm2,Rad21,Top2a,Fbxo5,Cdt1
10_Member	GO Biological Processes	GO:0007062	sister chromatid cohesion	-2.62199	-0.900836	3/55	14156,19357,72107	Fen1,Rad21,Dscc1
10_Member	GO Biological Processes	GO:0030071	regulation of mitotic metaphase/anaphase transition	-2.55606	-0.843207	3/58	19357,67141,67177	Rad21,Fbxo5,Cdt1
10_Member	GO Biological Processes	GO:0007091	metaphase/anaphase transition of mitotic cell cycle	-2.49375	-0.785567	3/61	19357,67141,67177	Rad21,Fbxo5,Cdt1
10_Member	GO Biological Processes	GO:1902099	regulation of metaphase/anaphase transition of cell cycle	-2.49375	-0.785567	3/61	19357,67141,67177	Rad21,Fbxo5,Cdt1
10_Member	GO Biological Processes	GO:0010965	regulation of mitotic sister chromatid separation	-2.47372	-0.766697	3/62	19357,67141,67177	Rad21,Fbxo5,Cdt1
10_Member	GO Biological Processes	GO:0007127	meiosis I	-2.43769	-0.735278	4/130	19357,19362,21973,67141	Rad21,Rad51ap1,Top2a,Fbxo5
10_Member	GO Biological Processes	GO:0044784	metaphase/anaphase transition of cell cycle	-2.4347	-0.733428	3/64	19357,67141,67177	Rad21,Fbxo5,Cdt1
10_Member	GO Biological Processes	GO:0051306	mitotic sister chromatid separation	-2.41569	-0.718963	3/65	19357,67141,67177	Rad21,Fbxo5,Cdt1
10_Member	GO Biological Processes	GO:1905818	regulation of chromosome separation	-2.36052	-0.67496	3/68	19357,67141,67177	Rad21,Fbxo5,Cdt1
10_Member	GO Biological Processes	GO:0033045	regulation of sister chromatid segregation	-2.34272	-0.659361	3/69	19357,67141,67177	Rad21,Fbxo5,Cdt1
10_Member	GO Biological Processes	GO:0070192	chromosome organization involved in meiotic cell cycle	-2.179	-0.50754	3/79	16319,19357,215387	Incenp,Rad21,Ncaph
10_Member	GO Biological Processes	GO:2001252	positive regulation of chromosome organization	-2.13434	-0.463941	3/82	14156,19357,67177	Fen1,Rad21,Cdt1
11_Summary	GO Biological Processes	GO:0045787	positive regulation of cell cycle	-7.09939	-5.01146	12/336	12530,12534,12649,14056,14156,18712,19357,19362,19385,67141,67177,108961,12428,22390	Cdc25a,Cdk1,Chek1,Ezh2,Fen1,Pim1,Rad21,Rad51ap1,Ranbp1,Fbxo5,Cdt1,E2f8,Ccna2,Wee1
11_Member	GO Biological Processes	GO:0045787	positive regulation of cell cycle	-7.09939	-5.01146	12/336	12530,12534,12649,14056,14156,18712,19357,19362,19385,67141,67177,108961	Cdc25a,Cdk1,Chek1,Ezh2,Fen1,Pim1,Rad21,Rad51ap1,Ranbp1,Fbxo5,Cdt1,E2f8
11_Member	GO Biological Processes	GO:0090068	positive regulation of cell cycle process	-6.45347	-4.40286	10/249	12530,12534,14056,14156,19357,19362,19385,67141,67177,108961	Cdc25a,Cdk1,Ezh2,Fen1,Rad21,Rad51ap1,Ranbp1,Fbxo5,Cdt1,E2f8
11_Member	Reactome Gene Sets	R-MMU-69273	Cyclin A/B1/B2 associated events during G2/M transition	-5.45612	-3.48041	4/22	12428,12530,12534,22390	Ccna2,Cdc25a,Cdk1,Wee1
11_Member	GO Biological Processes	GO:1901989	positive regulation of cell cycle phase transition	-3.69317	-1.87601	5/111	12530,12534,14056,67141,67177	Cdc25a,Cdk1,Ezh2,Fbxo5,Cdt1
11_Member	GO Biological Processes	GO:0010971	positive regulation of G2/M transition of mitotic cell cycle	-3.53228	-1.72979	3/27	12530,12534,67141	Cdc25a,Cdk1,Fbxo5
11_Member	Reactome Gene Sets	R-MMU-176408	Regulation of APC/C activators between G1/S and early anaphase	-3.43868	-1.64898	3/29	12428,12534,67141	Ccna2,Cdk1,Fbxo5
11_Member	GO Biological Processes	GO:0051446	positive regulation of meiotic cell cycle	-3.39444	-1.6117	3/30	12530,19362,67141	Cdc25a,Rad51ap1,Fbxo5
11_Member	GO Biological Processes	GO:1902751	positive regulation of cell cycle G2/M phase transition	-3.39444	-1.6117	3/30	12530,12534,67141	Cdc25a,Cdk1,Fbxo5
11_Member	GO Biological Processes	GO:1901992	positive regulation of mitotic cell cycle phase transition	-3.02192	-1.26978	4/90	12530,12534,67141,67177	Cdc25a,Cdk1,Fbxo5,Cdt1
11_Member	GO Biological Processes	GO:0051445	regulation of meiotic cell cycle	-2.55606	-0.843207	3/58	12530,19362,67141	Cdc25a,Rad51ap1,Fbxo5
11_Member	GO Biological Processes	GO:0045931	positive regulation of mitotic cell cycle	-2.4987	-0.78819	4/125	12530,12534,67141,67177	Cdc25a,Cdk1,Fbxo5,Cdt1
11_Member	GO Biological Processes	GO:0051785	positive regulation of nuclear division	-2.45404	-0.748174	3/63	19362,67141,67177	Rad51ap1,Fbxo5,Cdt1
11_Member	Reactome Gene Sets	R-MMU-69615	G1/S DNA Damage Checkpoints	-2.41569	-0.718963	3/65	12428,12530,12649	Ccna2,Cdc25a,Chek1
11_Member	Reactome Gene Sets	R-MMU-69202	Cyclin E associated events during G1/S transition	-2.34272	-0.659361	3/69	12428,12530,22390	Ccna2,Cdc25a,Wee1
11_Member	Reactome Gene Sets	R-MMU-69656	Cyclin A:Cdk2-associated events at S phase entry	-2.30796	-0.630052	3/71	12428,12530,22390	Ccna2,Cdc25a,Wee1
11_Member	Reactome Gene Sets	R-MMU-174143	APC/C-mediated degradation of cell cycle proteins	-2.10556	-0.439402	3/84	12428,12534,67141	Ccna2,Cdk1,Fbxo5
11_Member	Reactome Gene Sets	R-MMU-453276	Regulation of mitotic cell cycle	-2.10556	-0.439402	3/84	12428,12534,67141	Ccna2,Cdk1,Fbxo5
11_Member	KEGG Pathway	ko04914	Progesterone-mediated oocyte maturation	-2.0638	-0.399746	3/87	12428,12530,12534	Ccna2,Cdc25a,Cdk1
11_Member	KEGG Pathway	mmu04914	Progesterone-mediated oocyte maturation	-2.05024	-0.387231	3/88	12428,12530,12534	Ccna2,Cdc25a,Cdk1
12_Summary	Reactome Gene Sets	R-MMU-3108232	SUMO E3 ligases SUMOylate target proteins	-6.07002	-4.04423	8/155	12189,16319,18538,19357,21973,68275,70238,319156,230484,17688	Brca1,Incenp,Pcna,Rad21,Top2a,Rpa1,Rnf168,H4c4,Usp1,Msh6
12_Member	Reactome Gene Sets	R-MMU-3108232	SUMO E3 ligases SUMOylate target proteins	-6.07002	-4.04423	8/155	12189,16319,18538,19357,21973,68275,70238,319156	Brca1,Incenp,Pcna,Rad21,Top2a,Rpa1,Rnf168,H4c4
12_Member	Reactome Gene Sets	R-MMU-2990846	SUMOylation	-5.96576	-3.95333	8/160	12189,16319,18538,19357,21973,68275,70238,319156	Brca1,Incenp,Pcna,Rad21,Top2a,Rpa1,Rnf168,H4c4
12_Member	Reactome Gene Sets	R-MMU-3108214	SUMOylation of DNA damage response and repair proteins	-3.38825	-1.60688	4/72	12189,19357,68275,70238	Brca1,Rad21,Rpa1,Rnf168
12_Member	KEGG Pathway	ko03460	Fanconi anemia pathway	-2.71623	-0.986625	3/51	12189,68275,230484	Brca1,Rpa1,Usp1
12_Member	KEGG Pathway	mmu03460	Fanconi anemia pathway	-2.59959	-0.883195	3/56	12189,68275,230484	Brca1,Rpa1,Usp1
12_Member	KEGG Pathway	ko01524	Platinum drug resistance	-2.22559	-0.551992	3/76	12189,17688,21973	Brca1,Msh6,Top2a
12_Member	KEGG Pathway	mmu01524	Platinum drug resistance	-2.22559	-0.551992	3/76	12189,17688,21973	Brca1,Msh6,Top2a
13_Summary	Reactome Gene Sets	R-MMU-453274	Mitotic G2-G2/M phases	-5.63656	-3.64554	8/177	12428,12530,12534,13555,22143,22144,22154,22390,16319,19357,215387,67141	Ccna2,Cdc25a,Cdk1,E2f1,Tuba1b,Tuba3a,Tubb5,Wee1,Incenp,Rad21,Ncaph,Fbxo5
13_Member	Reactome Gene Sets	R-MMU-453274	Mitotic G2-G2/M phases	-5.63656	-3.64554	8/177	12428,12530,12534,13555,22143,22144,22154,22390	Ccna2,Cdc25a,Cdk1,E2f1,Tuba1b,Tuba3a,Tubb5,Wee1
13_Member	Reactome Gene Sets	R-MMU-69275	G2/M Transition	-4.6477	-2.73956	7/175	12428,12530,12534,22143,22144,22154,22390	Ccna2,Cdc25a,Cdk1,Tuba1b,Tuba3a,Tubb5,Wee1
13_Member	Reactome Gene Sets	R-MMU-68877	Mitotic Prometaphase	-4.44829	-2.56518	7/188	12534,16319,19357,22143,22144,22154,215387	Cdk1,Incenp,Rad21,Tuba1b,Tuba3a,Tubb5,Ncaph
13_Member	Reactome Gene Sets	R-MMU-2500257	Resolution of Sister Chromatid Cohesion	-3.5867	-1.77653	5/117	12534,16319,19357,22143,22144	Cdk1,Incenp,Rad21,Tuba1b,Tuba3a
13_Member	Reactome Gene Sets	R-MMU-2555396	Mitotic Metaphase and Anaphase	-3.21989	-1.44938	6/214	12534,16319,19357,22143,22144,67141	Cdk1,Incenp,Rad21,Tuba1b,Tuba3a,Fbxo5
13_Member	KEGG Pathway	ko04540	Gap junction	-3.09589	-1.33598	4/86	12534,22143,22144,22154	Cdk1,Tuba1b,Tuba3a,Tubb5
13_Member	KEGG Pathway	mmu04540	Gap junction	-3.09589	-1.33598	4/86	12534,22143,22144,22154	Cdk1,Tuba1b,Tuba3a,Tubb5
13_Member	Reactome Gene Sets	R-MMU-380320	Recruitment of NuMA to mitotic centrosomes	-3.05844	-1.29983	4/88	12534,22143,22144,22154	Cdk1,Tuba1b,Tuba3a,Tubb5
13_Member	Reactome Gene Sets	R-MMU-2995410	Nuclear Envelope (NE) Reassembly	-2.51414	-0.802461	3/60	12534,22143,22144	Cdk1,Tuba1b,Tuba3a
13_Member	Reactome Gene Sets	R-MMU-68882	Mitotic Anaphase	-2.42632	-0.726822	5/213	12534,16319,19357,22143,22144	Cdk1,Incenp,Rad21,Tuba1b,Tuba3a
13_Member	Reactome Gene Sets	R-MMU-8852276	The role of GTSE1 in G2/M progression after G2 checkpoint	-2.2578	-0.582051	3/74	12534,22143,22144	Cdk1,Tuba1b,Tuba3a
14_Summary	GO Biological Processes	GO:0045740	positive regulation of DNA replication	-5.46317	-3.48531	5/48	12534,18538,67177,108961,327762,12428	Cdk1,Pcna,Cdt1,E2f8,Dna2,Ccna2
14_Member	GO Biological Processes	GO:0045740	positive regulation of DNA replication	-5.46317	-3.48531	5/48	12534,18538,67177,108961,327762	Cdk1,Pcna,Cdt1,E2f8,Dna2
14_Member	Reactome Gene Sets	R-MMU-6791312	TP53 Regulates Transcription of Cell Cycle Genes	-4.72609	-2.81239	4/33	12428,12534,18538,108961	Ccna2,Cdk1,Pcna,E2f8
15_Summary	GO Biological Processes	GO:0034502	protein localization to chromosome	-5.14888	-3.1962	6/96	12534,14056,19357,56702,67177,68275	Cdk1,Ezh2,Rad21,H1f5,Cdt1,Rpa1
15_Member	GO Biological Processes	GO:0034502	protein localization to chromosome	-5.14888	-3.1962	6/96	12534,14056,19357,56702,67177,68275	Cdk1,Ezh2,Rad21,H1f5,Cdt1,Rpa1
15_Member	GO Biological Processes	GO:0071168	protein localization to chromatin	-3.27065	-1.49745	3/33	14056,19357,56702	Ezh2,Rad21,H1f5
16_Summary	GO Biological Processes	GO:0016447	somatic recombination of immunoglobulin gene segments	-4.71184	-2.8	5/68	14056,17688,22256,26909,70238	Ezh2,Msh6,Ung,Exo1,Rnf168
16_Member	GO Biological Processes	GO:0016447	somatic recombination of immunoglobulin gene segments	-4.71184	-2.8	5/68	14056,17688,22256,26909,70238	Ezh2,Msh6,Ung,Exo1,Rnf168
16_Member	GO Biological Processes	GO:0016445	somatic diversification of immunoglobulins	-4.50444	-2.61608	5/75	14056,17688,22256,26909,70238	Ezh2,Msh6,Ung,Exo1,Rnf168
16_Member	GO Biological Processes	GO:0002562	somatic diversification of immune receptors via germline recombination within a single locus	-4.42192	-2.54226	5/78	14056,17688,22256,26909,70238	Ezh2,Msh6,Ung,Exo1,Rnf168
16_Member	GO Biological Processes	GO:0016444	somatic cell DNA recombination	-4.42192	-2.54226	5/78	14056,17688,22256,26909,70238	Ezh2,Msh6,Ung,Exo1,Rnf168
16_Member	GO Biological Processes	GO:0016446	somatic hypermutation of immunoglobulin genes	-4.32212	-2.45604	3/15	17688,22256,26909	Msh6,Ung,Exo1
16_Member	GO Biological Processes	GO:0002566	somatic diversification of immune receptors via somatic mutation	-4.23347	-2.37237	3/16	17688,22256,26909	Msh6,Ung,Exo1
16_Member	GO Biological Processes	GO:0002200	somatic diversification of immune receptors	-4.21775	-2.35994	5/86	14056,17688,22256,26909,70238	Ezh2,Msh6,Ung,Exo1,Rnf168
16_Member	GO Biological Processes	GO:0002204	somatic recombination of immunoglobulin genes involved in immune response	-3.72163	-1.90147	4/59	17688,22256,26909,70238	Msh6,Ung,Exo1,Rnf168
16_Member	GO Biological Processes	GO:0002208	somatic diversification of immunoglobulins involved in immune response	-3.72163	-1.90147	4/59	17688,22256,26909,70238	Msh6,Ung,Exo1,Rnf168
16_Member	GO Biological Processes	GO:0045190	isotype switching	-3.72163	-1.90147	4/59	17688,22256,26909,70238	Msh6,Ung,Exo1,Rnf168
16_Member	GO Biological Processes	GO:0002381	immunoglobulin production involved in immunoglobulin-mediated immune response	-3.17376	-1.40858	4/82	17688,22256,26909,70238	Msh6,Ung,Exo1,Rnf168
16_Member	GO Biological Processes	GO:0002312	B cell activation involved in immune response	-2.9515	-1.20574	4/94	17688,22256,26909,70238	Msh6,Ung,Exo1,Rnf168
17_Summary	GO Biological Processes	GO:0006335	DNA replication-dependent nucleosome assembly	-4.63314	-2.73229	3/12	27221,50927,110749	Chaf1a,Nasp,Chaf1b
17_Member	GO Biological Processes	GO:0006335	DNA replication-dependent nucleosome assembly	-4.63314	-2.73229	3/12	27221,50927,110749	Chaf1a,Nasp,Chaf1b
17_Member	GO Biological Processes	GO:0034723	DNA replication-dependent nucleosome organization	-4.63314	-2.73229	3/12	27221,50927,110749	Chaf1a,Nasp,Chaf1b
18_Summary	CORUM	CORUM:1001	DNA synthesome complex	-4.63314	-2.73229	3/12	18538,19075,21973,14156,22256,16319	Pcna,Prim1,Top2a,Fen1,Ung,Incenp
18_Member	CORUM	CORUM:1001	DNA synthesome complex	-4.63314	-2.73229	3/12	18538,19075,21973	Pcna,Prim1,Top2a
18_Member	KEGG Pathway	ko03410	Base excision repair	-3.19465	-1.42814	3/35	14156,18538,22256	Fen1,Pcna,Ung
18_Member	KEGG Pathway	mmu03410	Base excision repair	-3.19465	-1.42814	3/35	14156,18538,22256	Fen1,Pcna,Ung
18_Member	Reactome Gene Sets	R-MMU-4615885	SUMOylation of DNA replication proteins	-2.96124	-1.21421	3/42	16319,18538,21973	Incenp,Pcna,Top2a
19_Summary	GO Biological Processes	GO:0000226	microtubule cytoskeleton organization	-4.35541	-2.48089	12/620	12189,12649,16319,16765,19385,22143,22144,22154,22390,67141,68026,233406	Brca1,Chek1,Incenp,Stmn1,Ranbp1,Tuba1b,Tuba3a,Tubb5,Wee1,Fbxo5,Pclaf,Prc1
19_Member	GO Biological Processes	GO:0000226	microtubule cytoskeleton organization	-4.35541	-2.48089	12/620	12189,12649,16319,16765,19385,22143,22144,22154,22390,67141,68026,233406	Brca1,Chek1,Incenp,Stmn1,Ranbp1,Tuba1b,Tuba3a,Tubb5,Wee1,Fbxo5,Pclaf,Prc1
19_Member	GO Biological Processes	GO:0007051	spindle organization	-3.56821	-1.76427	6/184	16319,16765,19385,22154,67141,233406	Incenp,Stmn1,Ranbp1,Tubb5,Fbxo5,Prc1
19_Member	GO Biological Processes	GO:0051225	spindle assembly	-2.61585	-0.895896	4/116	16319,22154,67141,233406	Incenp,Tubb5,Fbxo5,Prc1
20_Summary	GO Biological Processes	GO:0000076	DNA replication checkpoint signaling	-4.23347	-2.37237	3/16	67177,269582,327762,19362,26909	Cdt1,Clspn,Dna2,Rad51ap1,Exo1
20_Member	GO Biological Processes	GO:0000076	DNA replication checkpoint signaling	-4.23347	-2.37237	3/16	67177,269582,327762	Cdt1,Clspn,Dna2
20_Member	Reactome Gene Sets	R-MMU-5693537	Resolution of D-Loop Structures	-3.43868	-1.64898	3/29	19362,26909,327762	Rad51ap1,Exo1,Dna2
20_Member	Reactome Gene Sets	R-MMU-5693568	Resolution of D-loop Structures through Holliday Junction Intermediates	-3.43868	-1.64898	3/29	19362,26909,327762	Rad51ap1,Exo1,Dna2

## Sheet: C7
GroupID	Category	Term	Description	LogP	Log(q-value)	InTerm_InList	Genes	Symbols
1_Summary	GO Biological Processes	GO:0051321	meiotic cell cycle	-17.9538	-13.6727	21/333	12448,13404,20899,20962,22446,27083,66654,70891,71241,72891,74075,75514,83558,110958,140557,268491,320022,434794,574437,574438,627081,56503,74174,74469	Ccne2,Dmc1,Stra8,Sycp3,Xlr3c,Xlr4b,Tex12,Spdya,Dmrtc2,Xlr4c,Syce1,1700013H16Rik,Tex11,M1ap,Smc1b,Meioc,Terb1,Xlr4a,Xlr3b,Xlr5a,Xlr5b,Ankrd49,Gtsf1,Taf7l
1_Member	GO Biological Processes	GO:0051321	meiotic cell cycle	-17.9538	-13.6727	21/333	12448,13404,20899,20962,22446,27083,66654,70891,71241,72891,74075,75514,83558,110958,140557,268491,320022,434794,574437,574438,627081	Ccne2,Dmc1,Stra8,Sycp3,Xlr3c,Xlr4b,Tex12,Spdya,Dmrtc2,Xlr4c,Syce1,1700013H16Rik,Tex11,M1ap,Smc1b,Meioc,Terb1,Xlr4a,Xlr3b,Xlr5a,Xlr5b
1_Member	GO Biological Processes	GO:0048232	male gamete generation	-10.48	-6.5829	19/631	13404,20899,20962,22446,27083,56503,70891,71241,72891,74174,74469,75514,83558,110958,268491,434794,574437,574438,627081	Dmc1,Stra8,Sycp3,Xlr3c,Xlr4b,Ankrd49,Spdya,Dmrtc2,Xlr4c,Gtsf1,Taf7l,1700013H16Rik,Tex11,M1ap,Meioc,Xlr4a,Xlr3b,Xlr5a,Xlr5b
1_Member	GO Biological Processes	GO:0007286	spermatid development	-10.366	-6.5829	13/238	13404,20962,22446,27083,71241,72891,74469,75514,268491,434794,574437,574438,627081	Dmc1,Sycp3,Xlr3c,Xlr4b,Dmrtc2,Xlr4c,Taf7l,1700013H16Rik,Meioc,Xlr4a,Xlr3b,Xlr5a,Xlr5b
1_Member	GO Biological Processes	GO:0022412	cellular process involved in reproduction in multicellular organism	-10.2521	-6.5829	17/496	13404,20899,20962,22446,27083,70891,71241,72891,74469,75514,83558,110958,268491,434794,574437,574438,627081	Dmc1,Stra8,Sycp3,Xlr3c,Xlr4b,Spdya,Dmrtc2,Xlr4c,Taf7l,1700013H16Rik,Tex11,M1ap,Meioc,Xlr4a,Xlr3b,Xlr5a,Xlr5b
1_Member	GO Biological Processes	GO:0048515	spermatid differentiation	-10.165	-6.5829	13/247	13404,20962,22446,27083,71241,72891,74469,75514,268491,434794,574437,574438,627081	Dmc1,Sycp3,Xlr3c,Xlr4b,Dmrtc2,Xlr4c,Taf7l,1700013H16Rik,Meioc,Xlr4a,Xlr3b,Xlr5a,Xlr5b
1_Member	GO Biological Processes	GO:0007281	germ cell development	-8.97414	-5.86918	14/374	13404,20899,20962,22446,27083,71241,72891,74469,75514,268491,434794,574437,574438,627081	Dmc1,Stra8,Sycp3,Xlr3c,Xlr4b,Dmrtc2,Xlr4c,Taf7l,1700013H16Rik,Meioc,Xlr4a,Xlr3b,Xlr5a,Xlr5b
1_Member	GO Biological Processes	GO:0007276	gamete generation	-8.92993	-5.85299	19/780	13404,20899,20962,22446,27083,56503,70891,71241,72891,74174,74469,75514,83558,110958,268491,434794,574437,574438,627081	Dmc1,Stra8,Sycp3,Xlr3c,Xlr4b,Ankrd49,Spdya,Dmrtc2,Xlr4c,Gtsf1,Taf7l,1700013H16Rik,Tex11,M1ap,Meioc,Xlr4a,Xlr3b,Xlr5a,Xlr5b
1_Member	GO Biological Processes	GO:0007283	spermatogenesis	-8.87435	-5.82374	17/610	13404,20899,20962,22446,27083,56503,71241,72891,74174,74469,75514,110958,268491,434794,574437,574438,627081	Dmc1,Stra8,Sycp3,Xlr3c,Xlr4b,Ankrd49,Dmrtc2,Xlr4c,Gtsf1,Taf7l,1700013H16Rik,M1ap,Meioc,Xlr4a,Xlr3b,Xlr5a,Xlr5b
2_Summary	GO Biological Processes	GO:0140013	meiotic nuclear division	-10.0672	-6.56425	12/200	12448,13404,20899,20962,66654,70891,71241,74075,83558,110958,268491,320022,60411,71819,71988,140557	Ccne2,Dmc1,Stra8,Sycp3,Tex12,Spdya,Dmrtc2,Syce1,Tex11,M1ap,Meioc,Terb1,Cenpk,Kif23,Esco2,Smc1b
2_Member	GO Biological Processes	GO:0140013	meiotic nuclear division	-10.0672	-6.56425	12/200	12448,13404,20899,20962,66654,70891,71241,74075,83558,110958,268491,320022	Ccne2,Dmc1,Stra8,Sycp3,Tex12,Spdya,Dmrtc2,Syce1,Tex11,M1ap,Meioc,Terb1
2_Member	GO Biological Processes	GO:0007129	homologous chromosome pairing at meiosis	-9.88197	-6.44602	8/56	12448,13404,20962,66654,74075,83558,268491,320022	Ccne2,Dmc1,Sycp3,Tex12,Syce1,Tex11,Meioc,Terb1
2_Member	GO Biological Processes	GO:0098813	nuclear chromosome segregation	-9.62668	-6.26121	13/273	12448,13404,20962,60411,66654,71819,71988,74075,83558,110958,140557,268491,320022	Ccne2,Dmc1,Sycp3,Cenpk,Tex12,Kif23,Esco2,Syce1,Tex11,M1ap,Smc1b,Meioc,Terb1
2_Member	GO Biological Processes	GO:1903046	meiotic cell cycle process	-9.58802	-6.26121	12/220	12448,13404,20899,20962,66654,70891,71241,74075,83558,110958,268491,320022	Ccne2,Dmc1,Stra8,Sycp3,Tex12,Spdya,Dmrtc2,Syce1,Tex11,M1ap,Meioc,Terb1
2_Member	GO Biological Processes	GO:0007127	meiosis I	-9.51188	-6.23082	10/130	12448,13404,20962,66654,71241,74075,83558,110958,268491,320022	Ccne2,Dmc1,Sycp3,Tex12,Dmrtc2,Syce1,Tex11,M1ap,Meioc,Terb1
2_Member	GO Biological Processes	GO:0061982	meiosis I cell cycle process	-9.34995	-6.11029	10/135	12448,13404,20962,66654,71241,74075,83558,110958,268491,320022	Ccne2,Dmc1,Sycp3,Tex12,Dmrtc2,Syce1,Tex11,M1ap,Meioc,Terb1
2_Member	GO Biological Processes	GO:0045132	meiotic chromosome segregation	-9.13767	-5.93579	9/102	12448,13404,20962,66654,74075,83558,110958,268491,320022	Ccne2,Dmc1,Sycp3,Tex12,Syce1,Tex11,M1ap,Meioc,Terb1
2_Member	GO Biological Processes	GO:0045143	homologous chromosome segregation	-9.08135	-5.91424	8/70	12448,13404,20962,66654,74075,83558,268491,320022	Ccne2,Dmc1,Sycp3,Tex12,Syce1,Tex11,Meioc,Terb1
2_Member	GO Biological Processes	GO:0000280	nuclear division	-8.99621	-5.86918	15/443	12448,13404,20899,20962,60411,66654,70891,71241,71819,74075,83558,110958,140557,268491,320022	Ccne2,Dmc1,Stra8,Sycp3,Cenpk,Tex12,Spdya,Dmrtc2,Kif23,Syce1,Tex11,M1ap,Smc1b,Meioc,Terb1
2_Member	GO Biological Processes	GO:0070192	chromosome organization involved in meiotic cell cycle	-8.65398	-5.62819	8/79	12448,13404,20962,66654,74075,83558,268491,320022	Ccne2,Dmc1,Sycp3,Tex12,Syce1,Tex11,Meioc,Terb1
2_Member	GO Biological Processes	GO:0007059	chromosome segregation	-8.49705	-5.49475	13/338	12448,13404,20962,60411,66654,71819,71988,74075,83558,110958,140557,268491,320022	Ccne2,Dmc1,Sycp3,Cenpk,Tex12,Kif23,Esco2,Syce1,Tex11,M1ap,Smc1b,Meioc,Terb1
2_Member	GO Biological Processes	GO:0048285	organelle fission	-8.33012	-5.3501	15/496	12448,13404,20899,20962,60411,66654,70891,71241,71819,74075,83558,110958,140557,268491,320022	Ccne2,Dmc1,Stra8,Sycp3,Cenpk,Tex12,Spdya,Dmrtc2,Kif23,Syce1,Tex11,M1ap,Smc1b,Meioc,Terb1
2_Member	GO Biological Processes	GO:0007130	synaptonemal complex assembly	-7.21276	-4.25392	5/24	20962,66654,74075,83558,268491	Sycp3,Tex12,Syce1,Tex11,Meioc
2_Member	GO Biological Processes	GO:0070193	synaptonemal complex organization	-6.93871	-4.00008	5/27	20962,66654,74075,83558,268491	Sycp3,Tex12,Syce1,Tex11,Meioc
2_Member	GO Biological Processes	GO:0007140	male meiotic nuclear division	-6.75534	-3.83601	6/56	13404,70891,71241,83558,110958,268491	Dmc1,Spdya,Dmrtc2,Tex11,M1ap,Meioc
2_Member	GO Biological Processes	GO:0051307	meiotic chromosome separation	-3.64019	-0.774111	3/27	20962,83558,110958	Sycp3,Tex11,M1ap
2_Member	GO Biological Processes	GO:0007141	male meiosis I	-3.59237	-0.742677	3/28	13404,71241,268491	Dmc1,Dmrtc2,Meioc
2_Member	GO Biological Processes	GO:0007292	female gamete generation	-3.04929	-0.259596	5/167	13404,20899,20962,110958,268491	Dmc1,Stra8,Sycp3,M1ap,Meioc
2_Member	GO Biological Processes	GO:0007131	reciprocal meiotic recombination	-2.74936	-0.00163066	3/54	13404,20962,83558	Dmc1,Sycp3,Tex11
2_Member	GO Biological Processes	GO:0140527	reciprocal homologous recombination	-2.74936	-0.00163066	3/54	13404,20962,83558	Dmc1,Sycp3,Tex11
2_Member	GO Biological Processes	GO:0035825	homologous recombination	-2.72638	-0.00163066	3/55	13404,20962,83558	Dmc1,Sycp3,Tex11
2_Member	GO Biological Processes	GO:0051304	chromosome separation	-2.04695	0	3/96	20962,83558,110958	Sycp3,Tex11,M1ap
3_Summary	GO Biological Processes	GO:0006974	cellular response to DNA damage stimulus	-3.81878	-0.917933	12/771	12578,13404,20962,66626,66654,70891,71101,71988,107986,108705,231380,268491	Cdkn2a,Dmc1,Sycp3,Cdip1,Tex12,Spdya,Uvssa,Esco2,Ddb2,Pttg1ip,Uba6,Meioc
3_Member	GO Biological Processes	GO:0006974	cellular response to DNA damage stimulus	-3.81878	-0.917933	12/771	12578,13404,20962,66626,66654,70891,71101,71988,107986,108705,231380,268491	Cdkn2a,Dmc1,Sycp3,Cdip1,Tex12,Spdya,Uvssa,Esco2,Ddb2,Pttg1ip,Uba6,Meioc
3_Member	GO Biological Processes	GO:0006281	DNA repair	-2.18318	0	7/496	13404,20962,66654,71101,71988,107986,268491	Dmc1,Sycp3,Tex12,Uvssa,Esco2,Ddb2,Meioc
4_Summary	GO Biological Processes	GO:0071824	protein-DNA complex subunit organization	-3.668	-0.784885	6/192	13404,20962,60411,66929,74469,75514	Dmc1,Sycp3,Cenpk,Asf1b,Taf7l,1700013H16Rik
4_Member	GO Biological Processes	GO:0071824	protein-DNA complex subunit organization	-3.668	-0.784885	6/192	13404,20962,60411,66929,74469,75514	Dmc1,Sycp3,Cenpk,Asf1b,Taf7l,1700013H16Rik
4_Member	GO Biological Processes	GO:0065004	protein-DNA complex assembly	-2.39961	0	4/145	13404,60411,66929,74469	Dmc1,Cenpk,Asf1b,Taf7l
5_Summary	GO Biological Processes	GO:0000079	regulation of cyclin-dependent protein serine/threonine kinase activity	-3.52783	-0.69393	4/72	12448,12578,70891,103844,107986	Ccne2,Cdkn2a,Spdya,Inca1,Ddb2
5_Member	GO Biological Processes	GO:0000079	regulation of cyclin-dependent protein serine/threonine kinase activity	-3.52783	-0.69393	4/72	12448,12578,70891,103844	Ccne2,Cdkn2a,Spdya,Inca1
5_Member	GO Biological Processes	GO:1904029	regulation of cyclin-dependent protein kinase activity	-3.4378	-0.633866	4/76	12448,12578,70891,103844	Ccne2,Cdkn2a,Spdya,Inca1
5_Member	WikiPathways	WP2902	p53 signaling	-2.48151	0	3/67	12448,12578,107986	Ccne2,Cdkn2a,Ddb2
5_Member	KEGG Pathway	ko04115	p53 signaling pathway	-2.4633	0	3/68	12448,12578,107986	Ccne2,Cdkn2a,Ddb2
5_Member	KEGG Pathway	mmu04115	p53 signaling pathway	-2.41037	0	3/71	12448,12578,107986	Ccne2,Cdkn2a,Ddb2
6_Summary	GO Biological Processes	GO:0007289	spermatid nucleus differentiation	-3.50198	-0.683317	3/30	20962,71241,75514,66929,110958,75339,109331,214899	Sycp3,Dmrtc2,1700013H16Rik,Asf1b,M1ap,Mphosph8,Rnf20,Kdm5a
6_Member	GO Biological Processes	GO:0007289	spermatid nucleus differentiation	-3.50198	-0.683317	3/30	20962,71241,75514	Sycp3,Dmrtc2,1700013H16Rik
6_Member	GO Biological Processes	GO:0006323	DNA packaging	-2.29711	0	4/155	20962,66929,75514,110958	Sycp3,Asf1b,1700013H16Rik,M1ap
6_Member	GO Biological Processes	GO:0006325	chromatin organization	-2.27339	0	7/477	20962,66929,75339,75514,109331,110958,214899	Sycp3,Asf1b,Mphosph8,1700013H16Rik,Rnf20,M1ap,Kdm5a
7_Summary	GO Biological Processes	GO:0000819	sister chromatid segregation	-2.8207	-0.0447974	5/188	20962,60411,71819,71988,140557	Sycp3,Cenpk,Kif23,Esco2,Smc1b
7_Member	GO Biological Processes	GO:0000819	sister chromatid segregation	-2.8207	-0.0447974	5/188	20962,60411,71819,71988,140557	Sycp3,Cenpk,Kif23,Esco2,Smc1b
7_Member	GO Biological Processes	GO:0007062	sister chromatid cohesion	-2.72638	-0.00163066	3/55	20962,71988,140557	Sycp3,Esco2,Smc1b
8_Summary	GO Biological Processes	GO:0016567	protein ubiquitination	-2.58434	0	9/659	12578,22129,66213,71101,107986,108098,108705,109331,231380	Cdkn2a,Ttc3,Med7,Uvssa,Ddb2,Med21,Pttg1ip,Rnf20,Uba6
8_Member	GO Biological Processes	GO:0016567	protein ubiquitination	-2.58434	0	9/659	12578,22129,66213,71101,107986,108098,108705,109331,231380	Cdkn2a,Ttc3,Med7,Uvssa,Ddb2,Med21,Pttg1ip,Rnf20,Uba6
8_Member	GO Biological Processes	GO:0032446	protein modification by small protein conjugation	-2.37501	0	9/709	12578,22129,66213,71101,107986,108098,108705,109331,231380	Cdkn2a,Ttc3,Med7,Uvssa,Ddb2,Med21,Pttg1ip,Rnf20,Uba6
9_Summary	KEGG Pathway	ko04145	Phagosome	-2.03852	0	4/184	14964,14972,20333,100226	H2-D1,H2-K1,Sec22b,Stx12
9_Member	KEGG Pathway	ko04145	Phagosome	-2.03852	0	4/184	14964,14972,20333,100226	H2-D1,H2-K1,Sec22b,Stx12
9_Member	KEGG Pathway	mmu04145	Phagosome	-2.02248	0	4/186	14964,14972,20333,100226	H2-D1,H2-K1,Sec22b,Stx12

[truncated: 3 more sheets: C8, C9, C10]
