# Supplementary material for: STRA8–RB interaction is required for timely entry of meiosis in mouse female germ cells
Source: Nat Commun. 2023 Oct 25;14:6443. doi: 10.1038/s41467-023-42259-6 (PMC10600341; doi:10.1038/s41467-023-42259-6)
Supplement: Supplementary file 6 — Supplementary Data 3 [file 41467_2023_42259_MOESM6_ESM.xlsx]

## Sheet: The reference gene set
The reference gene set for thecell cycle estimation
G1/S	S	G2	G2/M	M/G1
Msh2	Prim1	Met	Bub1b	Dkc1
Bard1	Prim2	Top2a	Cdc27	Cdk7
Cdc25a	Rrm1	Ccnf	Cenpa	Kpnb1
Npat	Rad51	Kpna2	Mki67	Odf2
Pcna	Usp1	Mad2l1	Ppp1r10	Pttg1
Dnajc3	Cdc45	Sap30	Smarcb1	Bag3
Recql4	Mbd4	Kif11	Lbr	Fxr1
Top3a	Fen1	Bub3	Ttk	Nfic
E2f1	Zfp217	Smc4	Rcan1	Ncs1
Chaf1a	Ubl3	Ube2c	Tsn	Elp3
Mcm6	Brca1	Mid1	Plk1	Psen1
Mcm5	Dscc1	Bclaf1	Sfpq	Tsc22d1
Ung	Atad2	Arhgap11a	Rbm8a	Zbtb7a
Capn7	Rfc4	Fzr1	Ctcf	Zfp281
Ccne2	Pola1	Neil3	Pwp1	Btbd3
Uhrf1	Rfc2	Hjurp	Ncapd2	Tob2
Casp8ap2	Pclaf	Kif23	Jpt1	Sinhcaf
Pask	Mycbp2	Bora	Tgif1	Nup37
Gmnn	Ints7	Fancd2	Hp1bp3	Rab3a
Baiap2	Cplane1	Arhgef39	Tpx2	Stag1
Arglu1	Cenpm	Cenpl	Hmmr	Morf4l2
Clspn	Cenpu	Cdca8	Cdca3	Troap
Ubr7	E2f8	Fam83d	Gtse1	Hmgcr
Ccne1	Mcm8	Tmpo	Dlgap5	Pdgfa
Orc1	Mastl	Traip	Kif14	Mrps18b
Ivns1abp	Megf9	Kif22	Jade2	Slc39a10
Slbp	Haus5	Melk	Kif20b	Ppp2ca
Dtl	Rrm2	Espl1	Spdl1	Prc1
Tipin	Slf2	Hmgb2	Akirin2	Dsp
Pold3	Rbbp8	Ttf2	Atf7ip	Agfg1
Topbp1	Cdc7	Ndc80	Ckap2	Dnajb6
Mcm4	Pkmyt1	Chek2	Mis18bp1	G3bp1
Gins2	Exo1	Ncapd3	Nusap1	Rad21
Gins3	Rpa2	Brd8	Pimreg	Pak1ip1
Chaf1b	Stag3	Ccna2	Knstrn	Tomm70a
Cdc6	Ube2t	Aurkb	Arhgap19	Cbx3
Hormad1	Rad54l	Lmnb1	Cenpe	Gse1
Nktr	Rad51ap1	Katna1	Afdn	Lyar
Nasp	Rad18	Atl2	Kif2c	Nudt4
	Cenpq	Kifc1	Cenpf	Ran
	Fanci	Ncaph	Rnf126	Hspa8
	Hells	H2afx	Insm1	Hsd17b11
	Dhfr		Srf	Crk
	Asf1b		Thrap3	Cic
			Nde1	Mrps2
			G2e3	Eif4e
			Birc5	Rheb
			Cdc20	Dynll1
			Grk6
			Ywhah
			Ss18
			Nuf2
			Rnps1
			Arl6ip1
			Anln
			Cdc25b
			Mapk13
			Prpsap1
			Rangap1
			Srsf3
			Txnrd1
			Sephs1
			Usp13
			Tubb4b
			Ccnb1
			Pom121
			Ccnb2
			Nek2
			Cks2
			Gcsh
			Cks1b
			Ube2d3
			Zfp207
