# Supplementary material for: STRA8–RB interaction is required for timely entry of meiosis in mouse female germ cells
Source: Nat Commun. 2023 Oct 25;14:6443. doi: 10.1038/s41467-023-42259-6 (PMC10600341; doi:10.1038/s41467-023-42259-6)
Supplement: Supplementary file 7 — Supplementary Data 4 [file 41467_2023_42259_MOESM7_ESM.xlsx]

## Sheet: Description
DEGs of scRNA-seq at E15.5 related to Figure 5
tab name	description
Differentially expressed genes	Top 100 differentially expressed genes for each of the cluster at E15.5. These genes were identified using FindAllmarker function in Seurat with following additional setting; logfc.threshold = 0.25, min.pict = 0.25 and only.pos = T.
C0	The result of Gene Enrichment analysis for genes which highly expressed in cluster0 using Metascape (http://metascape.org/gp/index.html#/main/step1).
C1	The result of Gene Enrichment analysis for genes which highly expressed in cluster1 using Metascape (http://metascape.org/gp/index.html#/main/step1).
C2	The result of Gene Enrichment analysis for genes which highly expressed in cluster2 using Metascape (http://metascape.org/gp/index.html#/main/step1).
C3	The result of Gene Enrichment analysis for genes which highly expressed in cluster3 using Metascape (http://metascape.org/gp/index.html#/main/step1).
C4	The result of Gene Enrichment analysis for genes which highly expressed in cluster4 using Metascape (http://metascape.org/gp/index.html#/main/step1).
C5	The result of Gene Enrichment analysis for genes which highly expressed in cluster5 using Metascape (http://metascape.org/gp/index.html#/main/step1).
C6	The result of Gene Enrichment analysis for genes which highly expressed in cluster6 using Metascape (http://metascape.org/gp/index.html#/main/step1).
C7	The result of Gene Enrichment analysis for genes which highly expressed in cluster7 using Metascape (http://metascape.org/gp/index.html#/main/step1).
C8	The result of Gene Enrichment analysis for genes which highly expressed in cluster8 using Metascape (http://metascape.org/gp/index.html#/main/step1).
C9	The result of Gene Enrichment analysis for genes which highly expressed in cluster9 using Metascape (http://metascape.org/gp/index.html#/main/step1).

## Sheet: Differentially expressed genes
	p_val	avg_logFC	pct.1	pct.2	p_val_adj	cluster	gene
1	1.07462e-211	1.38949	0.926	0.268	1.95151e-207	0	Hist1h2ba
2	8.10017e-209	1.70875	0.971	0.337	1.47099e-204	0	Hist1h2aa
3	7.34267e-173	1.33524	1	0.763	1.33343e-168	0	Hist1h1a
4	2.172e-169	1.08029	1	0.909	3.94435e-165	0	Hist1h4d
5	1.5613e-163	0.680608	1	1	2.83533e-159	0	Smc1b
6	2.60144e-153	0.918368	0.962	0.41	4.72422e-149	0	H2-Ab1
7	5.70806e-153	1.20909	1	0.829	1.03658e-148	0	Hist1h2ae
8	3.17851e-151	1.07798	0.984	0.603	5.77217e-147	0	Hist1h1c
9	4.80424e-149	0.961693	0.971	0.502	8.7245e-145	0	Hist1h2bm
10	3.24266e-148	0.641206	1	0.999	5.88867e-144	0	Med21
11	6.06403e-148	0.896069	1	0.803	1.10123e-143	0	Spdya
12	1.56229e-147	1.07508	0.933	0.463	2.83712e-143	0	Hist1h4c
13	2.04354e-143	0.871138	1	0.947	3.71107e-139	0	M1ap
14	5.24362e-141	0.977726	0.989	0.638	9.5224e-137	0	Prdm9
15	8.26764e-140	0.636149	1	1	1.5014e-135	0	Zcwpw1
16	1.13174e-137	0.860728	0.795	0.264	2.05524e-133	0	Hist1h3f
17	1.6035e-137	0.604168	1	1	2.91195e-133	0	Lrrc42
18	3.05722e-137	0.880171	1	0.816	5.55191e-133	0	H2-D1
19	2.53964e-136	0.619634	1	0.992	4.61199e-132	0	Luzp1
20	6.2733e-136	0.667973	1	0.997	1.13923e-131	0	Pigp
21	2.64506e-135	0.622635	1	0.999	4.80343e-131	0	Esco2
22	5.80074e-135	0.847612	0.859	0.342	1.05341e-130	0	Hist1h2bb
23	1.31117e-134	0.62913	1	1	2.38108e-130	0	Snrnp70
24	1.05978e-132	0.814083	1	0.818	1.92456e-128	0	Ccne2
25	2.24367e-132	0.998509	0.969	0.48	4.07451e-128	0	Rad51ap2
26	1.79057e-131	0.76147	1	0.844	3.25167e-127	0	Haus8
27	1.39676e-129	0.636572	1	0.992	2.53651e-125	0	Hormad1
28	2.98754e-128	0.730754	1	0.954	5.42537e-124	0	Hfm1
29	5.78105e-128	0.87506	0.998	0.78	1.04984e-123	0	Terb1
30	1.77376e-127	0.679141	0.705	0.182	3.22116e-123	0	Smpd3
31	4.7261e-127	0.763179	1	0.877	8.5826e-123	0	Sycp2
32	4.96459e-127	0.807558	1	0.832	9.01569e-123	0	Syt14
33	3.86948e-126	0.766064	0.98	0.704	7.02697e-122	0	Cux1
34	1.90174e-123	0.673223	0.998	0.925	3.45357e-119	0	Mdc1
35	2.00609e-121	0.765716	0.857	0.359	3.64307e-117	0	Hist1h2ak
36	1.63109e-119	0.884103	1	0.96	2.96207e-115	0	Hist1h1e
37	2.12606e-119	0.744297	0.933	0.438	3.86092e-115	0	Majin
38	1.11791e-118	0.621132	1	0.986	2.03012e-114	0	Caprin2
39	4.49394e-118	0.743265	1	0.898	8.161e-114	0	H2-K1
40	7.54227e-118	0.791919	0.958	0.509	1.36968e-113	0	Rad21l
41	3.09173e-117	0.685329	1	0.983	5.61458e-113	0	Top2a
42	6.497e-116	0.769239	0.998	0.785	1.17986e-111	0	Inca1
43	8.61957e-116	0.673946	0.998	0.888	1.56531e-111	0	Pbx3
44	4.83934e-115	0.606865	1	0.974	8.78825e-111	0	Tpgs2
45	7.63068e-115	0.811612	1	0.853	1.38573e-110	0	Figla
46	1.38858e-113	0.657168	0.804	0.292	2.52167e-109	0	Hist1h2ac
47	3.36227e-113	0.708807	0.96	0.543	6.10587e-109	0	Tesmin
48	6.10887e-113	0.633752	0.703	0.216	1.10937e-108	0	Hist1h2be
49	1.17666e-112	0.716457	0.969	0.547	2.13681e-108	0	Eaf2
50	1.20009e-112	0.664984	1	0.842	2.17937e-108	0	Acer3
51	6.71928e-112	0.699606	0.998	0.825	1.22022e-107	0	Zhx1
52	3.38531e-111	0.633076	1	0.919	6.14772e-107	0	Pik3c2a
53	8.94728e-111	0.619567	1	0.935	1.62483e-106	0	Suco
54	1.89334e-110	0.622185	0.998	0.934	3.43831e-106	0	Cyld
55	4.06656e-110	0.638286	0.998	0.842	7.38487e-106	0	Adarb1
56	1.91578e-109	0.742272	0.906	0.43	3.47905e-105	0	Msh5
57	4.38467e-108	0.601688	0.663	0.194	7.96256e-104	0	Hist1h2bn
58	6.8282e-108	0.889975	0.946	0.589	1.24e-103	0	Hist1h1d
59	9.39112e-108	0.708095	0.993	0.907	1.70543e-103	0	H2afx
60	1.18978e-105	0.689924	0.955	0.591	2.16064e-101	0	Fbxo47
61	1.8332e-105	0.814676	0.991	0.709	3.32908e-101	0	Hist1h2ap
62	2.10088e-105	0.657559	0.996	0.88	3.8152e-101	0	Atf7ip2
63	6.18328e-105	0.66826	0.984	0.777	1.12288e-100	0	Ecsit
64	9.00837e-105	0.614575	0.987	0.826	1.63592e-100	0	Iqsec1
65	1.05308e-104	0.828846	0.931	0.605	1.91238e-100	0	Hist1h3e
66	2.5723e-103	0.687862	0.946	0.595	4.67129e-99	0	Ddx43
67	4.03618e-103	0.729232	0.98	0.706	7.3297e-99	0	Ppfibp1
68	2.93095e-102	0.651388	0.987	0.758	5.3226e-98	0	Rel
69	4.61939e-102	0.661517	0.975	0.71	8.38882e-98	0	Zfp672
70	8.09556e-102	0.766353	0.9	0.484	1.47015e-97	0	Hist1h2ab
71	5.44922e-101	0.604648	0.996	0.85	9.89579e-97	0	Spryd7
72	5.7376e-101	0.640188	0.996	0.831	1.04195e-96	0	Dip2c
73	9.28856e-101	0.656037	0.998	0.795	1.6868e-96	0	Dmc1
74	2.44503e-100	0.65792	1	0.938	4.44017e-96	0	Hspb11
75	6.60182e-99	0.633083	0.996	0.852	1.19889e-94	0	Pgm2l1
76	1.12117e-97	0.644013	0.946	0.491	2.03604e-93	0	Ccdc36
77	2.53895e-97	0.657029	0.973	0.713	4.61073e-93	0	Pank3
78	8.22061e-97	0.602175	0.788	0.321	1.49286e-92	0	6430548M08Rik
79	1.93344e-96	0.656763	0.973	0.808	3.51113e-92	0	Unc13b
80	1.96343e-96	0.738788	0.964	0.607	3.56559e-92	0	BC051142
81	2.95826e-96	0.689077	0.955	0.611	5.3722e-92	0	Abhd18
82	3.01747e-96	0.759304	0.734	0.287	5.47973e-92	0	Hist1h3i
83	8.65788e-95	0.634009	0.984	0.792	1.57227e-90	0	Kif1b
84	1.1873e-94	0.792825	0.891	0.498	2.15613e-90	0	Hist1h3c
85	7.52669e-94	0.698647	0.929	0.635	1.36685e-89	0	Hist1h4h
86	8.44245e-94	0.650593	0.94	0.652	1.53315e-89	0	Specc1
87	2.74139e-93	0.709334	0.868	0.467	4.97836e-89	0	Tsga10
88	8.9807e-93	0.665111	0.971	0.736	1.63089e-88	0	Acss2
89	5.11482e-90	0.666474	0.777	0.32	9.28852e-86	0	Ccnb3
90	3.97865e-89	0.622874	0.906	0.536	7.22522e-85	0	Ap1s2
91	9.20905e-89	0.611556	0.964	0.763	1.67236e-84	0	Madd
92	2.34489e-88	0.63626	0.931	0.595	4.25833e-84	0	Tc2n
93	2.49159e-88	0.655017	0.942	0.595	4.52472e-84	0	Meiob
94	8.40733e-88	0.651892	0.967	0.671	1.52677e-83	0	Mlf1
95	1.23268e-86	0.652992	0.944	0.58	2.23855e-82	0	Lamb2
96	3.42111e-86	0.606901	0.929	0.603	6.21273e-82	0	Primpol
97	3.98972e-86	0.606866	0.964	0.731	7.24533e-82	0	Nabp1
98	1.66229e-85	0.626301	0.991	0.951	3.01872e-81	0	Dnpep
99	1.22577e-84	0.637176	0.696	0.264	2.22601e-80	0	Gm11639
100	1.05278e-77	0.615467	0.94	0.634	1.91184e-73	0	AI481877
101	2.34603e-162	0.885024	1	0.867	4.26039e-158	1	Rec8
102	8.6563e-111	0.599148	1	0.995	1.57198e-106	1	Eif4a2
103	1.83222e-107	0.723713	1	0.858	3.32732e-103	1	Ccnd1
104	2.20785e-107	0.422423	1	1	4.00945e-103	1	Rpl13a
105	2.14564e-90	0.635703	0.796	0.341	3.89647e-86	1	Ddit4
106	3.95293e-86	0.401811	1	1	7.17852e-82	1	Pdcd4
107	2.95601e-80	0.668282	0.873	0.471	5.36811e-76	1	Sp5
108	1.12517e-79	0.618747	0.966	0.615	2.04331e-75	1	Sall4
109	6.25907e-75	0.549517	0.964	0.682	1.13665e-70	1	Wdr6
110	5.70065e-73	0.664497	0.93	0.513	1.03524e-68	1	Sox2
111	2.66892e-70	0.561292	0.903	0.611	4.84677e-66	1	Klhl24
112	3.39101e-70	0.554649	0.925	0.629	6.15807e-66	1	Ucp2
113	1.27432e-69	0.548043	0.839	0.482	2.31416e-65	1	Sdc4
114	1.66069e-69	0.64118	0.801	0.444	3.01582e-65	1	Snhg11
115	1.00786e-68	0.63948	0.878	0.629	1.83027e-64	1	Ogt
116	5.22661e-68	0.512988	0.968	0.798	9.49152e-64	1	Ptprf
117	1.10478e-67	0.480016	0.952	0.694	2.00628e-63	1	Odf2
118	5.43343e-67	0.467327	0.986	0.877	9.8671e-63	1	Nisch
119	5.75285e-66	0.498753	0.991	0.8	1.04472e-61	1	Glrx2
120	9.67608e-66	0.448177	0.995	0.886	1.75718e-61	1	Eif4g3
121	6.06839e-62	0.426818	0.993	0.908	1.10202e-57	1	Ppdpf
122	7.00776e-62	0.461936	0.946	0.722	1.27261e-57	1	Gtf2i
123	5.94557e-61	0.554249	0.941	0.63	1.07972e-56	1	Zfp462
124	9.08648e-60	0.505796	0.885	0.591	1.6501e-55	1	Tmem63b
125	3.04512e-59	0.501591	0.934	0.66	5.52993e-55	1	Ttc28
126	4.69436e-59	0.475015	0.873	0.551	8.52495e-55	1	Cspg5
127	1.9331e-58	0.465616	0.957	0.681	3.51052e-54	1	Arhgdig
128	2.15273e-58	0.521514	0.943	0.659	3.90935e-54	1	Sox4
129	2.4765e-58	0.490577	0.955	0.738	4.49732e-54	1	Ppic
130	1.11714e-57	0.456314	0.55	0.212	2.02872e-53	1	Asb4
131	1.72473e-57	0.517598	0.851	0.52	3.13211e-53	1	Lin28a
132	2.67393e-57	0.635915	0.977	0.749	4.85586e-53	1	Msx1
133	4.71527e-57	0.4306	0.998	0.888	8.56293e-53	1	Psme1
134	5.67928e-57	0.430721	0.995	0.927	1.03136e-52	1	Chchd10
135	1.48967e-56	0.488756	0.934	0.668	2.70524e-52	1	Kit
136	5.02258e-56	0.469213	0.923	0.639	9.121e-52	1	Rab6b
137	1.89505e-55	0.409558	1	0.911	3.4414e-51	1	Tex19.1
138	1.91178e-55	0.417994	1	0.888	3.47179e-51	1	Ptms
139	1.24469e-54	0.405353	0.998	0.942	2.26035e-50	1	Dkc1
140	1.98737e-54	0.414689	0.572	0.232	3.60906e-50	1	Enc1
141	6.4619e-54	0.485729	0.86	0.531	1.17348e-49	1	Chd7
142	3.36678e-53	0.459064	0.9	0.649	6.11407e-49	1	Epb41l3
143	3.5706e-53	0.435596	0.971	0.825	6.48421e-49	1	1810058I24Rik
144	6.81376e-53	0.469006	0.833	0.526	1.23738e-48	1	Stk39
145	1.23822e-52	0.404583	0.995	0.957	2.24861e-48	1	Upf3b
146	6.15165e-52	0.398169	0.998	0.906	1.11714e-47	1	Prdx2
147	8.83605e-52	0.472984	0.946	0.713	1.60463e-47	1	Smarca2
148	1.51218e-51	0.379594	0.991	0.924	2.74611e-47	1	Ubr3
149	3.33728e-51	0.426327	0.876	0.521	6.06051e-47	1	Pja1
150	4.8863e-51	0.455308	0.914	0.593	8.87351e-47	1	Axin2
151	1.46815e-50	0.426726	0.579	0.248	2.66616e-46	1	Nlrp4c
152	2.40105e-50	0.433768	0.86	0.582	4.36031e-46	1	Nme4
153	2.47809e-50	0.439457	0.86	0.559	4.5002e-46	1	Foxn3
154	4.69656e-50	0.424351	0.81	0.502	8.52895e-46	1	Fam117a
155	7.10183e-50	0.40168	0.957	0.853	1.28969e-45	1	Ptprs
156	9.55555e-50	0.499633	0.887	0.586	1.73529e-45	1	Prtg
157	1.19632e-49	0.446245	0.878	0.613	2.17253e-45	1	Satb1
158	4.73979e-49	0.423383	0.796	0.505	8.60746e-45	1	Atp13a2
159	4.75001e-49	0.442892	0.803	0.475	8.62601e-45	1	Porcn
160	8.47546e-49	0.374664	0.975	0.816	1.53914e-44	1	Dcaf8
161	1.21939e-48	0.400098	0.71	0.369	2.21441e-44	1	Erf
162	3.81335e-48	0.438049	0.903	0.67	6.92504e-44	1	Cd63
163	5.38625e-48	0.426956	0.887	0.65	9.78143e-44	1	Atp9a
164	5.72237e-48	0.380006	0.964	0.829	1.03918e-43	1	Ccny
165	1.63375e-47	0.465449	0.855	0.568	2.96688e-43	1	Akap17b
166	1.9866e-46	0.412685	0.86	0.58	3.60766e-42	1	Gprasp2
167	2.8125e-46	0.395041	0.941	0.698	5.1075e-42	1	Sra1
168	7.56932e-46	0.400348	0.905	0.585	1.37459e-41	1	Dmrt1
169	7.83103e-46	0.413753	0.914	0.611	1.42211e-41	1	Sox12
170	1.3705e-45	0.385288	0.959	0.777	2.48882e-41	1	4833439L19Rik
171	1.7296e-45	0.402494	0.887	0.594	3.14095e-41	1	Alpl
172	1.44954e-44	0.394367	0.971	0.813	2.63237e-40	1	2810474O19Rik
173	1.62719e-44	0.418264	0.837	0.574	2.95498e-40	1	Ccdc107
174	4.08321e-44	0.398624	0.894	0.636	7.41512e-40	1	Gtf2a1
175	7.46325e-44	0.415861	0.688	0.375	1.35533e-39	1	Arid3a
176	8.97054e-44	0.386678	0.855	0.582	1.62905e-39	1	Keap1
177	9.34044e-44	0.386974	0.742	0.429	1.69622e-39	1	Wasf3
178	1.79664e-43	0.392294	0.919	0.681	3.2627e-39	1	Map1lc3a
179	2.30014e-43	0.412453	0.719	0.399	4.17705e-39	1	Rhob
180	3.25121e-43	0.436188	0.857	0.626	5.9042e-39	1	Dennd5b
181	3.58075e-43	0.395961	0.887	0.652	6.50264e-39	1	Slc25a23
182	3.75793e-42	0.394361	0.869	0.613	6.8244e-38	1	Cpox
183	3.93305e-42	0.37617	0.905	0.694	7.14241e-38	1	Fbxl19
184	5.96391e-42	0.373826	0.919	0.746	1.08305e-37	1	Uqcc3
185	3.45092e-41	0.417487	0.794	0.46	6.26686e-37	1	Pdpn
186	9.28624e-41	0.374111	0.955	0.836	1.68638e-36	1	Cwf19l2
187	2.28053e-40	0.395262	0.676	0.37	4.14144e-36	1	Ifi27
188	5.11812e-40	0.397808	0.652	0.378	9.29451e-36	1	Slc22a17
189	9.76825e-40	0.394904	0.907	0.708	1.77391e-35	1	Slc25a1
190	1.39951e-39	0.527675	0.493	0.216	2.54152e-35	1	Ccnd2
191	4.04828e-39	0.388741	0.81	0.582	7.35168e-35	1	Gyg
192	6.13914e-39	0.380748	0.821	0.563	1.11487e-34	1	Rpl10l
193	1.60957e-38	0.374325	0.846	0.556	2.92298e-34	1	Dppa4
194	7.96131e-37	0.378682	0.848	0.624	1.44577e-32	1	Grn
195	2.95736e-36	0.380511	0.952	0.803	5.37056e-32	1	Txnip
196	1.30926e-35	0.375841	0.731	0.471	2.37762e-31	1	Igfbp2
197	3.73698e-35	0.392426	0.695	0.387	6.78636e-31	1	Dsp
198	5.77745e-32	0.372871	0.79	0.503	1.04918e-27	1	Lmo4
199	1.56391e-31	0.461092	0.394	0.168	2.84006e-27	1	Meg3
200	6.99718e-28	0.400766	0.769	0.54	1.27069e-23	1	Usp26
201	2.48204e-188	1.44994	0.995	0.712	4.50739e-184	2	Hist1h2ap
202	4.08806e-187	0.993092	0.932	0.304	7.42392e-183	2	Hist1h2an
203	7.06256e-180	1.85398	1	0.777	1.28256e-175	2	Hist1h1b
204	2.74733e-170	1.27473	1	0.96	4.98915e-166	2	Hist1h1e
205	2.92425e-170	1.43294	1	0.831	5.31043e-166	2	Hist1h2ae
206	7.65749e-158	1.12672	0.973	0.491	1.3906e-153	2	Hist1h3c
207	8.86069e-142	1.06196	0.976	0.589	1.6091e-137	2	Hist1h1d
208	2.14915e-141	1.15749	0.993	0.768	3.90286e-137	2	Hist1h1a
209	1.72997e-139	0.967655	0.968	0.604	3.14163e-135	2	Hist1h2bj
210	6.35061e-128	1.00054	0.973	0.61	1.15327e-123	2	Hist1h1c
211	2.07907e-119	0.761845	0.864	0.345	3.77559e-115	2	Hist1h3a
212	2.88061e-119	0.91978	0.961	0.604	5.23118e-115	2	Hist1h3e
213	5.72763e-116	0.746089	0.811	0.282	1.04014e-111	2	Hist1h3i
214	2.82134e-111	0.800519	0.925	0.486	5.12355e-107	2	Hist1h2ab
215	1.62991e-110	0.793797	0.949	0.511	2.95993e-106	2	Hist1h2bm
216	1.2367e-109	0.619632	0.995	0.898	2.24584e-105	2	Dnajc9
217	7.2987e-108	0.627871	0.823	0.296	1.32544e-103	2	Hist1h2ac
218	2.38652e-104	0.674466	0.862	0.365	4.33393e-100	2	Hist1h2ak
219	2.36932e-103	0.629293	0.808	0.331	4.30268e-99	2	Tk1
220	2.27436e-93	0.549634	1	0.951	4.13024e-89	2	Eif1ad
221	2.34971e-91	0.74827	0.876	0.359	4.26707e-87	2	Hist1h2aa
222	2.6079e-89	0.540901	0.653	0.201	4.73594e-85	2	Hist1h2bn
223	2.90647e-89	0.480105	1	0.987	5.27815e-85	2	Slbp
224	4.68223e-89	0.525212	0.998	0.941	8.50292e-85	2	Mcm5
225	1.44589e-88	0.568238	0.833	0.353	2.62574e-84	2	Hist1h2bb
226	2.28699e-87	0.497362	0.566	0.16	4.15317e-83	2	Hist1h3b
227	3.01233e-84	0.431047	1	0.996	5.4704e-80	2	Lig1
228	1.30845e-83	0.574868	1	0.983	2.37614e-79	2	Top2a
229	3.1499e-79	0.480149	0.998	0.957	5.72022e-75	2	Gmnn
230	3.05286e-78	0.465986	0.995	0.959	5.54399e-74	2	Rad51
231	3.18229e-78	0.593983	0.944	0.629	5.77904e-74	2	Syngr4
232	6.79357e-76	0.618114	1	0.91	1.23371e-71	2	Hist1h4d
233	3.54006e-75	0.491841	0.998	0.929	6.42874e-71	2	Spc24
234	7.65665e-75	0.46907	0.672	0.249	1.39045e-70	2	Hist1h2ai
235	1.14987e-69	0.556463	1	0.836	2.08816e-65	2	Tuba3a
236	2.44261e-67	0.514033	0.961	0.837	4.43579e-63	2	Rrm1
237	1.77797e-66	0.361916	1	1	3.22879e-62	2	Atad2
238	2.24315e-66	0.416553	1	0.996	4.07356e-62	2	Stra8
239	3.38821e-66	0.448383	0.512	0.161	6.15299e-62	2	Hist1h4a
240	1.31912e-64	0.469907	0.964	0.85	2.39551e-60	2	Nrtn
241	9.13661e-63	0.408588	1	0.996	1.65921e-58	2	Nasp
242	7.68193e-62	0.463681	0.956	0.788	1.39504e-57	2	Cenps
243	1.15646e-61	0.366913	0.442	0.119	2.10013e-57	2	Hist2h2aa1
244	3.1297e-61	0.430784	0.998	0.97	5.68353e-57	2	Rex1bd
245	1.48526e-59	0.537526	0.905	0.642	2.69722e-55	2	Hist1h4h
246	1.95133e-59	0.405596	1	0.976	3.54362e-55	2	Ezh2
247	2.63201e-59	0.345623	1	0.996	4.77974e-55	2	Slc25a31
248	3.23576e-58	0.472589	0.765	0.408	5.87614e-54	2	Dscc1
249	1.39653e-57	0.457394	0.985	0.845	2.5361e-53	2	Prim1
250	1.62942e-57	0.498195	0.934	0.751	2.95902e-53	2	Wdhd1
251	2.30849e-57	0.480453	0.857	0.603	4.19222e-53	2	E2f1
252	6.20149e-57	0.501185	0.988	0.882	1.12619e-52	2	Gm15262
253	1.00011e-56	0.370158	0.998	0.954	1.8162e-52	2	Paics
254	1.35363e-56	0.364786	1	0.997	2.45819e-52	2	Selenok
255	2.89153e-56	0.448036	0.954	0.82	5.25102e-52	2	Pcna
256	4.24267e-56	0.503335	0.818	0.508	7.7047e-52	2	Rrm2
257	7.24912e-56	0.401114	0.998	0.982	1.31644e-51	2	Casp8ap2
258	7.56411e-56	0.417662	1	0.953	1.37364e-51	2	Rpa2
259	9.35848e-55	0.46278	0.726	0.306	1.6995e-50	2	Hist1h2ba
260	1.07939e-54	0.407688	0.985	0.934	1.96018e-50	2	Mcm6
261	1.54541e-54	0.465466	0.954	0.756	2.80646e-50	2	Mcm7
262	2.05504e-54	0.412455	0.985	0.925	3.73195e-50	2	Tsen34
263	2.08598e-54	0.421726	0.973	0.898	3.78814e-50	2	Pold3
264	7.00229e-54	0.356572	1	0.987	1.27162e-49	2	Mrpl18
265	2.39796e-53	0.39591	0.595	0.239	4.35469e-49	2	Hist1h2be
266	1.29763e-52	0.47524	0.915	0.68	2.3565e-48	2	Fbxo5
267	3.93746e-52	0.371881	0.998	0.983	7.15042e-48	2	Dnmt1
268	8.0789e-52	0.434842	0.944	0.717	1.46713e-47	2	Rad51ap1
269	1.61992e-51	0.414848	0.985	0.918	2.94178e-47	2	Mcm3
270	2.02962e-51	0.45196	0.723	0.382	3.68579e-47	2	Neil3
271	2.41839e-50	0.385031	0.998	0.87	4.3918e-46	2	Asf1b
272	3.63982e-50	0.350809	1	0.995	6.60991e-46	2	Tex12
273	4.0094e-49	0.453736	1	0.969	7.28108e-45	2	Id3
274	6.59497e-49	0.440456	0.881	0.633	1.19765e-44	2	Cdc45
275	1.06152e-48	0.35913	1	0.913	1.92772e-44	2	Cenpm
276	1.57486e-47	0.367837	1	0.992	2.85995e-43	2	Hormad1
277	1.1198e-46	0.448052	0.869	0.638	2.03356e-42	2	Uhrf1
278	1.14565e-46	0.45681	0.823	0.593	2.0805e-42	2	Ung
279	1.88365e-46	0.417863	0.934	0.712	3.42072e-42	2	Atad5
280	1.7327e-45	0.35956	0.726	0.341	3.14659e-41	2	Mei1
281	4.2219e-44	0.371588	0.993	0.908	7.66698e-40	2	H2afx
282	1.78003e-43	0.392691	0.915	0.72	3.23253e-39	2	Dhfr
283	8.32251e-43	0.358979	0.993	0.847	1.51137e-38	2	Haus8
284	9.38312e-43	0.378241	0.966	0.877	1.70397e-38	2	Brca1
285	1.48862e-42	0.343248	0.998	0.971	2.70333e-38	2	Tmed3
286	1.72274e-42	0.405157	0.956	0.794	3.12849e-38	2	Cdc25a
287	4.95735e-42	0.351352	0.854	0.456	9.00255e-38	2	Majin
288	1.4434e-40	0.346142	0.981	0.891	2.62121e-36	2	Cdc7
289	7.24006e-40	0.361478	0.964	0.846	1.3148e-35	2	Chek1
290	4.27277e-39	0.361305	0.959	0.829	7.75935e-35	2	Elof1
291	9.96592e-39	0.357934	0.976	0.888	1.80981e-34	2	Ncapg2
292	8.13955e-38	0.381967	0.867	0.656	1.47814e-33	2	Orc1
293	4.78335e-37	0.398867	0.915	0.778	8.68657e-33	2	Cntln
294	1.02386e-34	0.346976	0.694	0.39	1.85932e-30	2	Gins2
295	1.21157e-34	0.374803	0.925	0.788	2.2002e-30	2	Mcm4
296	8.6655e-34	0.345191	0.723	0.469	1.57365e-29	2	Pola2
297	3.78433e-30	0.34634	0.614	0.334	6.87235e-26	2	Tuba3b
298	5.15037e-29	0.365031	0.83	0.654	9.35307e-25	2	Rbm44
299	2.21286e-28	0.377523	0.944	0.93	4.01855e-24	2	Trap1a
300	3.60527e-28	0.35903	0.867	0.734	6.54718e-24	2	Pola1
301	3.15454e-166	1.53168	0.997	0.405	5.72864e-162	3	Phlda2
302	4.36648e-160	0.889853	0.755	0.142	7.92952e-156	3	Calcoco2
303	1.60265e-148	1.19315	0.96	0.395	2.91042e-144	3	Ckb
304	7.32925e-144	0.88558	0.822	0.201	1.33099e-139	3	Cdx2
305	4.76929e-132	1.16352	1	0.863	8.66103e-128	3	Dppa3
306	2.94901e-128	0.705391	1	0.998	5.3554e-124	3	Mif
307	1.17099e-127	0.902567	0.923	0.308	2.12652e-123	3	Cdkn1a
308	2.45251e-127	0.611174	0.656	0.127	4.45375e-123	3	Gjb3
309	1.1659e-126	1.05777	0.997	0.917	2.11727e-122	3	Rhox9
310	2.11376e-126	0.600672	1	1	3.8386e-122	3	Hspe1
311	4.36039e-125	0.980455	1	0.759	7.91848e-121	3	Ppp1r14b
312	4.24134e-123	0.610167	0.62	0.118	7.70228e-119	3	Dppa2
313	5.97449e-123	1.00401	0.988	0.658	1.08497e-118	3	Pou5f1
314	4.2161e-122	1.01291	0.972	0.539	7.65643e-118	3	Utf1
315	2.34333e-121	0.569822	1	1	4.25548e-117	3	Atp5b
316	6.11419e-117	0.900688	1	0.968	1.11034e-112	3	Dppa5a
317	4.41277e-115	0.865205	1	0.933	8.01359e-111	3	Rhox5
318	6.48526e-115	0.707362	1	0.977	1.17772e-110	3	Gpx4
319	1.5143e-114	0.938531	0.969	0.476	2.74996e-110	3	Dnd1
320	8.99062e-114	0.875566	1	0.93	1.6327e-109	3	Ifitm1
321	6.75119e-112	0.905517	0.997	0.66	1.22602e-107	3	Txn1
322	2.50898e-108	0.860389	1	0.814	4.5563e-104	3	Jund
323	4.70748e-105	0.70393	0.696	0.192	8.54878e-101	3	Acot1
324	1.19974e-104	0.945354	0.985	0.589	2.17873e-100	3	Sct
325	3.1049e-104	0.690253	0.801	0.256	5.6385e-100	3	Cd24a
326	1.13571e-103	0.792727	1	0.867	2.06245e-99	3	Lgals1
327	3.46149e-103	0.942858	0.972	0.529	6.28606e-99	3	Tuba1b
328	3.55653e-103	0.837795	0.966	0.588	6.45865e-99	3	Tuba1a
329	4.99894e-103	0.765837	0.997	0.861	9.07807e-99	3	Dusp9
330	4.79446e-102	0.616551	1	0.992	8.70673e-98	3	Selenoh
331	6.64022e-102	0.850131	0.874	0.37	1.20586e-97	3	Tet1
332	9.81506e-101	0.836171	0.988	0.772	1.78242e-96	3	Ifitm3
333	1.56403e-100	0.810653	0.969	0.607	2.84028e-96	3	Emb
334	1.65758e-99	0.872048	0.908	0.407	3.01017e-95	3	Basp1
335	5.33765e-99	0.650279	0.702	0.196	9.69318e-95	3	Akap12
336	1.12385e-98	0.628969	0.623	0.152	2.0409e-94	3	Tfap2c
337	4.52927e-98	0.75272	0.997	0.929	8.22515e-94	3	Chchd10
338	1.10855e-97	0.656148	1	0.996	2.01313e-93	3	Actg1
339	9.27369e-97	0.632404	0.724	0.214	1.6841e-92	3	Tdh
340	5.2515e-95	0.821043	0.985	0.638	9.53672e-91	3	Zfp462
341	2.58502e-93	0.612729	0.81	0.288	4.69439e-89	3	Pcbp4
342	3.34863e-93	0.652378	0.997	0.91	6.08111e-89	3	Prdx2
343	3.55377e-93	0.722988	0.77	0.277	6.45364e-89	3	Slc9a3r1
344	5.02105e-92	0.75971	0.979	0.625	9.11822e-88	3	Galk1
345	5.06597e-92	0.721011	1	0.807	9.1998e-88	3	Glrx2
346	6.58218e-92	0.96868	0.991	0.793	1.19532e-87	3	Cox7b
347	2.88459e-91	0.671325	1	0.959	5.23842e-87	3	Ifitm2
348	4.2593e-91	0.678298	1	0.797	7.73489e-87	3	Gpx1
349	1.05613e-90	0.781124	0.979	0.714	1.91793e-86	3	Slc25a5
350	2.04485e-89	0.675077	0.988	0.789	3.71344e-85	3	Aldoa
351	6.72672e-88	0.656156	0.791	0.299	1.22157e-83	3	Cebpb
352	2.11123e-87	0.676945	0.997	0.823	3.83399e-83	3	Nudt4
353	6.52885e-87	0.635418	0.607	0.16	1.18564e-82	3	Plagl1
354	4.37877e-85	0.700624	0.933	0.458	7.95184e-81	3	Pdpn
355	6.46167e-85	0.604543	0.748	0.258	1.17344e-80	3	Sh3bgr
356	2.35811e-84	0.679546	0.745	0.266	4.28233e-80	3	Ddx58
357	8.83509e-84	0.575791	1	0.993	1.60445e-79	3	Actb
358	2.71272e-83	0.646944	0.626	0.184	4.9263e-79	3	Pecam1
359	4.36728e-83	0.599351	0.724	0.252	7.93099e-79	3	Ly6e
360	2.43158e-82	0.673613	0.963	0.673	4.41574e-78	3	Arpc1b
361	3.10809e-81	0.554931	1	0.996	5.6443e-77	3	Hmgn1
362	3.38168e-81	0.6219	1	0.874	6.14113e-77	3	Rcc2
363	7.35861e-80	0.595171	0.997	0.953	1.33632e-75	3	Pmm1
364	1.21349e-77	0.684693	0.865	0.445	2.2037e-73	3	Idh2
365	1.66672e-77	0.680219	0.991	0.626	3.02676e-73	3	Sall4
366	3.27038e-77	0.731733	0.945	0.592	5.93901e-73	3	Prtg
367	7.16451e-76	0.666386	0.911	0.522	1.30108e-71	3	Col18a1
368	1.11416e-75	0.636388	0.88	0.468	2.02331e-71	3	Tspo
369	1.20325e-75	0.642314	0.954	0.522	2.18511e-71	3	Lin28a
370	1.77643e-75	0.557283	1	0.981	3.22599e-71	3	Hnrnpa1
371	3.25573e-75	0.607639	0.632	0.203	5.91241e-71	3	Rnf213
372	3.19618e-74	0.600124	0.825	0.375	5.80426e-70	3	Prdx6
373	1.41957e-73	0.856586	0.994	0.918	2.57794e-69	3	Cox8a
374	1.11619e-71	0.608195	0.801	0.355	2.02701e-67	3	Txnrd1
375	1.29922e-71	0.647191	0.991	0.665	2.35938e-67	3	Sox4
376	1.17131e-69	0.613523	0.647	0.226	2.1271e-65	3	Krt18
377	6.42658e-68	0.627269	0.88	0.484	1.16707e-63	3	Cpne5
378	7.95661e-68	0.614509	0.991	0.906	1.44492e-63	3	Rhox6
379	2.51704e-67	0.653586	0.727	0.306	4.57095e-63	3	Myo10
380	2.53935e-67	0.619848	0.853	0.45	4.61145e-63	3	Soat1
381	3.20097e-67	0.651053	0.969	0.74	5.81295e-63	3	Bst2
382	8.67766e-67	0.603598	0.859	0.436	1.57586e-62	3	Klf5
383	3.81646e-65	0.592703	0.877	0.484	6.93069e-61	3	Anp32a
384	3.96944e-65	0.578454	0.902	0.511	7.2085e-61	3	Nid2
385	5.40647e-65	0.568548	0.963	0.678	9.81816e-61	3	Gcsh
386	5.67143e-65	0.61438	0.779	0.361	1.02993e-60	3	Wfdc2
387	7.39286e-64	0.622373	0.982	0.93	1.34254e-59	3	Mdh2
388	7.61621e-63	0.60055	0.791	0.36	1.3831e-58	3	Ddit4
389	2.70127e-61	0.572908	0.957	0.691	4.90551e-57	3	Gata2
390	5.08755e-61	0.565013	0.828	0.402	9.239e-57	3	Foxr1
391	9.7936e-61	0.579503	0.969	0.786	1.77852e-56	3	Rest
392	1.59098e-60	0.566772	0.887	0.436	2.88922e-56	3	Scd2
393	4.84087e-60	0.658668	0.936	0.634	8.79101e-56	3	Ldhb
394	7.25291e-60	0.620138	0.911	0.561	1.31713e-55	3	Dppa4
395	3.81664e-59	0.595527	0.798	0.388	6.93102e-55	3	Dsp
396	7.06893e-57	0.593621	0.951	0.527	1.28372e-52	3	Sox2
397	1.42139e-54	0.585243	0.84	0.484	2.58125e-50	3	Porcn
398	2.74516e-54	0.556133	0.865	0.515	4.98521e-50	3	Iqgap1
399	3.16323e-52	0.573363	0.862	0.566	5.74443e-48	3	Tcea3
400	1.42652e-51	0.564815	0.801	0.464	2.59056e-47	3	Plcg2
401	1.03943e-170	1.54494	0.997	0.498	1.88761e-166	4	Rad51ap2
402	2.38794e-159	1.38375	1	0.652	4.33651e-155	4	Prdm9
403	4.15586e-159	0.987636	1	0.998	7.54704e-155	4	Pigp
404	8.45417e-155	1.12574	0.982	0.442	1.53528e-150	4	Msh5
405	5.69453e-153	0.910009	1	1	1.03413e-148	4	Zcwpw1
406	9.62395e-153	1.1985	1	0.811	1.74771e-148	4	Spdya
407	1.86377e-147	1.12671	0.985	0.431	3.38461e-143	4	H2-Ab1
408	1.05491e-146	0.880408	1	0.998	1.91571e-142	4	Atr
409	1.72598e-146	0.884727	1	1	3.13438e-142	4	Snrnp70
410	5.1277e-146	1.12778	1	0.882	9.3119e-142	4	Sycp2
411	1.79732e-145	0.84317	1	0.999	3.26393e-141	4	4930447C04Rik
412	6.15401e-144	0.87263	1	0.966	1.11757e-139	4	Chchd6
413	8.42785e-144	1.13954	0.997	0.604	1.5305e-139	4	Meiob
414	2.77632e-142	1.13857	0.994	0.794	5.0418e-138	4	Inca1
415	2.94311e-142	1.21166	1	0.824	5.34469e-138	4	H2-D1
416	9.11978e-141	0.732635	1	1	1.65615e-136	4	Syce2
417	2.28379e-139	1.18114	0.997	0.903	4.14736e-135	4	H2-K1
418	1.84458e-138	0.881834	1	0.975	3.34975e-134	4	Tpgs2
419	7.20309e-138	0.795789	1	0.995	1.30808e-133	4	Sycp3
420	9.29074e-136	0.920862	1	0.891	1.6872e-131	4	Ugt8a
421	1.78918e-134	0.744947	1	0.996	3.24914e-130	4	Stag3
422	2.55537e-133	0.942287	1	0.856	4.64056e-129	4	Spryd7
423	1.21532e-132	1.1085	1	0.941	2.20701e-128	4	Hspb11
424	3.49749e-132	0.820973	1	0.998	6.35144e-128	4	Cdk11b
425	4.25724e-132	0.94966	0.997	0.719	7.73116e-128	4	Zfp672
426	2.49395e-131	0.835388	1	1	4.52902e-127	4	Hspa5
427	2.57983e-131	0.871335	1	0.995	4.68497e-127	4	Kmt2c
428	3.56828e-131	0.731464	1	0.995	6.48e-127	4	Tex12
429	9.84965e-130	1.06521	1	0.789	1.7887e-125	4	Terb1
430	1.59443e-128	0.880354	1	0.831	2.89548e-124	4	Iqsec1
431	1.86493e-128	0.93226	0.988	0.557	3.38672e-124	4	Tesmin
432	3.02218e-128	0.790349	1	0.996	5.48827e-124	4	Myo9a
433	2.8525e-126	0.87906	1	0.849	5.18013e-122	4	Acer3
434	5.21637e-126	0.961145	0.997	0.756	9.47292e-122	4	Tex16
435	8.24118e-126	0.74216	0.545	0.086	1.4966e-121	4	Pcdh17
436	8.30726e-125	1.00174	0.982	0.525	1.5086e-120	4	Rad21l
437	1.17183e-124	0.836033	1	0.915	2.12805e-120	4	Sec11c
438	5.80659e-124	0.809541	0.769	0.197	1.05448e-119	4	Smpd3
439	8.81857e-124	1.04198	0.988	0.717	1.60145e-119	4	Ppfibp1
440	7.67693e-123	0.951029	0.932	0.422	1.39413e-118	4	Phyhipl
441	8.92361e-123	0.978186	0.969	0.605	1.62053e-118	4	Fbxo47
442	1.84329e-122	0.992563	0.994	0.744	3.34742e-118	4	Acss2
443	1.88068e-121	0.793852	1	0.924	3.41531e-117	4	Dazap2
444	5.10003e-121	1.11775	0.951	0.474	9.26166e-117	4	Tsga10
445	6.81113e-121	0.980249	0.975	0.508	1.2369e-116	4	Ccdc36
446	1.12963e-120	0.903517	1	0.837	2.05142e-116	4	Dip2c
447	1.71038e-120	0.800433	1	0.937	3.10605e-116	4	Suco
448	1.74123e-120	0.931525	1	0.839	3.16207e-116	4	Syt14
449	4.32356e-120	0.88877	0.994	0.804	7.85159e-116	4	Dmc1
450	9.82544e-120	0.955219	0.991	0.619	1.7843e-115	4	BC051142
451	3.40796e-119	0.751088	1	0.99	6.18886e-115	4	Vps35
452	4.97721e-119	0.911359	0.982	0.671	9.03861e-115	4	Sdk1
453	1.17954e-118	0.761974	1	0.985	2.14204e-114	4	Dnajb11
454	4.94477e-117	0.785167	1	0.939	8.97971e-113	4	Mpc1
455	1.41581e-116	0.786284	1	0.956	2.57111e-112	4	Hfm1
456	1.49221e-116	0.833635	1	0.893	2.70985e-112	4	Pbx3
457	1.12596e-114	0.980073	0.985	0.814	2.04475e-110	4	Unc13b
458	4.12446e-114	0.91812	0.972	0.564	7.49002e-110	4	Eaf2
459	9.31868e-114	0.806102	0.994	0.849	1.69227e-109	4	Adarb1
460	6.64537e-113	0.864265	1	0.949	1.2068e-108	4	M1ap
461	1.09372e-112	0.932135	1	0.94	1.9862e-108	4	Syce3
462	1.48936e-112	0.769541	1	0.906	2.70469e-108	4	Yipf4
463	8.03567e-112	0.757022	1	0.936	1.45928e-107	4	Cyld
464	4.62639e-109	0.932107	0.932	0.51	8.40152e-105	4	Grk4
465	7.57832e-109	0.878173	0.966	0.545	1.37622e-104	4	Ap1s2
466	6.27736e-108	0.889609	0.994	0.844	1.13997e-103	4	Ankrd31
467	1.04792e-107	0.730369	1	0.932	1.90302e-103	4	Cbwd1
468	1.75e-104	0.897768	1	0.892	3.17801e-100	4	Mki67
469	3.48343e-104	0.743003	0.88	0.335	6.32591e-100	4	Mei1
470	3.57071e-104	0.792022	0.72	0.215	6.48441e-100	4	Gm29107
471	1.86535e-103	0.739046	1	0.885	3.38748e-99	4	Atf7ip2
472	1.07085e-102	0.746759	1	0.957	1.94467e-98	4	Taf15
473	5.00354e-102	0.7793	0.978	0.81	9.08642e-98	4	Pcx
474	5.41067e-102	0.754364	1	0.824	9.82578e-98	4	Eml5
475	3.15101e-101	0.827662	0.985	0.622	5.72224e-97	4	Abhd18
476	2.06039e-100	0.732082	0.991	0.82	3.74167e-96	4	Odf2l
477	1.31058e-98	0.813972	0.997	0.826	2.38002e-94	4	Ccne2
478	3.11325e-97	0.803016	0.982	0.778	5.65366e-93	4	Paf1
479	7.61462e-97	0.754143	0.788	0.272	1.38281e-92	4	Gm11639
480	1.8292e-95	0.741866	0.988	0.812	3.32182e-91	4	Fyco1
481	7.54106e-95	0.731972	1	0.924	1.36946e-90	4	Ccdc18
482	1.01768e-94	0.770975	0.96	0.609	1.8481e-90	4	Ddx43
483	1.51728e-94	0.772494	0.969	0.725	2.75538e-90	4	Pank3
484	4.57646e-94	0.733578	0.991	0.793	8.31085e-90	4	Ddb2
485	5.16687e-94	0.813801	0.951	0.614	9.38303e-90	4	Primpol
486	2.10893e-93	0.742903	1	0.851	3.82981e-89	4	Haus8
487	2.44795e-93	0.80612	0.969	0.744	4.44548e-89	4	Garnl3
488	6.61397e-93	0.8536	0.982	0.682	1.2011e-88	4	Mlf1
489	2.10205e-91	0.753044	0.96	0.6	3.81732e-87	4	Gm4969
490	3.03725e-91	0.75107	0.871	0.41	5.51564e-87	4	D730003I15Rik
491	2.03816e-90	0.736341	0.935	0.531	3.70129e-86	4	Terb2
492	1.22528e-89	0.785978	0.938	0.683	2.2251e-85	4	Rapgef5
493	2.19853e-89	0.732899	0.837	0.379	3.99252e-85	4	Gm15706
494	7.39521e-88	0.755658	0.969	0.642	1.34297e-83	4	Ccdc82
495	8.53154e-88	0.735982	0.978	0.742	1.54933e-83	4	Pdlim5
496	2.50702e-84	0.752874	0.837	0.393	4.55275e-80	4	Poln
497	3.25123e-80	0.760034	0.954	0.594	5.90424e-76	4	Lamb2
498	2.05944e-77	0.730845	0.886	0.541	3.73995e-73	4	Eloa
499	1.44477e-70	0.749102	0.948	0.774	2.6237e-66	4	Cep290
500	1.86667e-41	0.796579	0.951	0.871	3.38988e-37	4	Kcnq1ot1
501	2.36955e-204	1.69185	0.904	0.243	4.3031e-200	5	Ccnb1
502	4.94477e-183	1.54393	1	0.956	8.9797e-179	5	Cks2
503	5.02842e-178	0.647483	0.552	0.053	9.13161e-174	5	Tuba1c
504	1.84384e-174	1.3597	0.997	0.817	3.34841e-170	5	Cenpa
505	6.17406e-164	1.55761	0.988	0.527	1.12121e-159	5	Tuba1b
506	1.42327e-162	0.993528	1	0.997	2.58465e-158	5	Hmgn1
507	8.21909e-153	1.28695	1	0.875	1.49259e-148	5	Ube2c
508	2.45679e-152	0.730459	1	1	4.46154e-148	5	Hmgb2
509	3.129e-148	0.968576	1	0.987	5.68226e-144	5	Arl6ip1
510	1.10029e-144	0.848745	1	0.999	1.99813e-140	5	Tubb5
511	1.07475e-143	0.729387	1	1	1.95174e-139	5	Anp32b
512	6.49386e-142	1.21231	0.997	0.661	1.17928e-137	5	Txn1
513	1.16476e-139	0.840578	1	0.993	2.1152e-135	5	Dut
514	2.23995e-136	0.619265	1	1	4.06775e-132	5	Srsf3
515	6.24424e-133	1.37398	0.966	0.409	1.13395e-128	5	Phlda2
516	4.37319e-132	1.05192	0.716	0.18	7.94171e-128	5	Plk1
517	1.81015e-131	0.731366	1	0.987	3.28724e-127	5	H2afv
518	5.46393e-129	0.723333	1	0.999	9.92249e-125	5	Ybx1
519	1.28523e-128	0.891736	1	0.997	2.33398e-124	5	Actg1
520	6.33814e-128	0.718771	1	1	1.15101e-123	5	Ube2s
521	8.63529e-125	0.60055	1	1	1.56817e-120	5	Hspe1
522	4.06853e-124	0.659555	0.997	1	7.38846e-120	5	Ranbp1
523	2.4864e-123	0.863033	1	0.871	4.5153e-119	5	Ccnb2
524	1.90344e-121	0.614436	1	1	3.45665e-117	5	H2afz
525	1.53228e-119	0.809484	1	0.988	2.78263e-115	5	U2af1
526	1.80001e-115	0.987308	1	0.759	3.26881e-111	5	Ppp1r14b
527	1.02358e-113	0.763711	1	0.997	1.85882e-109	5	Hnrnpab
528	3.36546e-110	0.919533	0.948	0.429	6.11168e-106	5	Scd2
529	1.68298e-108	0.616025	1	0.999	3.0563e-104	5	Stmn1
530	6.23333e-108	0.833111	0.988	0.769	1.13197e-103	5	Ddx39
531	3.06909e-104	0.663735	1	0.977	5.57347e-100	5	Cycs
532	8.11093e-102	0.585703	1	0.994	1.47294e-97	5	Nudc
533	5.87115e-99	0.582731	1	1	1.0662e-94	5	Set
534	1.29652e-97	0.686085	1	0.993	2.35448e-93	5	Actb
535	6.33167e-97	0.96447	1	0.863	1.14983e-92	5	Dppa3
536	1.051e-96	0.748491	0.994	0.927	1.90862e-92	5	Fdps
537	1.80752e-96	0.767218	0.997	0.942	3.28245e-92	5	Hnrnpa3
538	3.73026e-96	0.865376	1	0.916	6.77416e-92	5	Rhox9
539	7.80361e-96	0.943116	0.997	0.928	1.41714e-91	5	Mdh2
540	3.1519e-94	0.656527	1	0.99	5.72386e-90	5	Sfpq
541	2.53261e-92	0.617532	1	0.978	4.59923e-88	5	Jpt1
542	1.19257e-91	0.601086	1	0.985	2.1657e-87	5	Hmgn2
543	1.41002e-91	0.629163	1	0.993	2.56059e-87	5	Hnrnpd
544	9.76678e-91	1.19738	0.978	0.795	1.77365e-86	5	Cox7b
545	6.7572e-89	0.586634	1	0.983	1.22711e-84	5	Hnrnpdl
546	7.50855e-88	0.575957	1	0.998	1.36355e-83	5	Mif
547	3.55238e-86	1.16905	0.895	0.687	6.45112e-82	5	Cdc20
548	4.65017e-86	0.757497	1	0.93	8.4447e-82	5	Ifitm1
549	1.33884e-84	0.651397	1	0.893	2.43134e-80	5	Ptms
550	2.57889e-84	0.661006	0.756	0.262	4.68326e-80	5	Cd24a
551	3.5094e-84	0.750555	1	0.968	6.37308e-80	5	Dppa5a
552	1.13221e-83	0.809547	0.88	0.405	2.0561e-79	5	Ckb
553	5.02329e-83	0.814776	0.87	0.412	9.12229e-79	5	Basp1
554	2.17282e-81	0.977115	0.997	0.917	3.94584e-77	5	Cox8a
555	8.58952e-81	0.603855	1	0.982	1.55986e-76	5	Slc25a4
556	6.74786e-80	0.700418	1	0.905	1.22541e-75	5	Rhox6
557	1.92658e-79	0.621318	1	0.992	3.49866e-75	5	Tubb4b
558	3.49326e-79	0.603782	0.994	0.973	6.34376e-75	5	Lyar
559	1.52378e-78	0.659603	0.994	0.824	2.76718e-74	5	Nudt4
560	3.04019e-78	0.780912	0.583	0.162	5.52099e-74	5	Calcoco2
561	4.08626e-78	0.885604	0.852	0.532	7.42064e-74	5	Ccna2
562	7.28474e-76	0.705276	0.969	0.818	1.32291e-71	5	G3bp1
563	2.11682e-75	0.616408	0.988	0.835	3.84414e-71	5	Anp32e
564	2.87565e-75	0.607477	0.997	0.874	5.22217e-71	5	Rcc2
565	9.13789e-74	0.674135	0.994	0.815	1.65944e-69	5	Jund
566	9.1941e-74	0.941484	0.84	0.52	1.66965e-69	5	Nusap1
567	3.52974e-73	0.625862	0.92	0.692	6.41e-69	5	Cdca3
568	1.86591e-70	0.684336	0.972	0.66	3.38849e-66	5	Pou5f1
569	9.93312e-70	0.637789	0.981	0.738	1.80385e-65	5	Hmgcs1
570	2.08235e-68	0.664948	0.975	0.843	3.78155e-64	5	Hmgcr
571	6.03301e-68	0.635737	0.877	0.549	1.09559e-63	5	Kif20a
572	1.83107e-67	0.588939	0.852	0.4	3.32522e-63	5	Foxr1
573	3.09384e-67	0.7202	0.969	0.774	5.61841e-63	5	Ifitm3
574	5.93075e-67	0.568894	0.812	0.379	1.07702e-62	5	Sptssa
575	1.35822e-66	0.620696	1	0.933	2.46652e-62	5	Rhox5
576	1.07866e-65	0.599367	0.997	0.991	1.95885e-61	5	Ssbp1
577	1.78913e-65	0.583562	0.914	0.605	3.24905e-61	5	Rbpms
578	1.06442e-64	0.650139	0.966	0.592	1.93299e-60	5	Sct
579	1.2318e-64	0.648499	0.917	0.705	2.23695e-60	5	Eef1e1
580	1.60353e-64	0.637544	0.991	0.868	2.91202e-60	5	Lgals1
581	1.97556e-64	0.576885	0.966	0.77	3.58761e-60	5	Cks1b
582	1.80307e-63	0.583999	0.957	0.691	3.27437e-59	5	Gata2
583	2.77216e-63	0.750133	0.503	0.149	5.03424e-59	5	Mt2
584	1.0702e-61	0.61301	0.895	0.509	1.94348e-57	5	Smad7
585	1.27204e-60	0.902485	0.843	0.597	2.31002e-56	5	Rad21
586	2.71572e-60	0.56339	0.981	0.884	4.93175e-56	5	Idi1
587	3.23511e-59	0.604799	0.861	0.466	5.87495e-55	5	Pdpn
588	2.47747e-58	0.564178	0.765	0.362	4.49908e-54	5	Tmem2
589	1.65984e-57	0.573642	0.969	0.801	3.01427e-53	5	Gpx1
590	1.86883e-57	0.611785	0.997	0.993	3.3938e-53	5	Gm26917
591	3.8468e-55	0.650678	0.898	0.616	6.98578e-51	5	Emb
592	5.79078e-55	0.584458	0.951	0.718	1.0516e-50	5	Slc25a5
593	1.54239e-52	0.592155	0.593	0.229	2.80097e-48	5	Tdh
594	9.61163e-51	0.571912	0.731	0.363	1.74547e-46	5	Txnrd1
595	1.88933e-48	0.643712	0.83	0.492	3.43102e-44	5	Dnd1
596	3.09392e-48	0.714582	0.806	0.508	5.61856e-44	5	Bub3
597	7.7933e-47	0.594679	0.738	0.386	1.41526e-42	5	Tet1
598	3.20365e-44	0.625304	0.843	0.63	5.81784e-40	5	Pgam1
599	1.31538e-34	0.571241	0.846	0.554	2.38873e-30	5	Utf1
600	1.65923e-27	0.613095	0.83	0.693	3.01316e-23	5	Incenp
601	5.36194e-83	0.933481	0.983	0.628	9.73728e-79	6	Tchh
602	1.88441e-77	1.01974	0.624	0.205	3.42209e-73	6	Sox3
603	5.03232e-75	0.693709	1	0.89	9.13869e-71	6	Xlr4c
604	1.74344e-74	0.564427	1	0.967	3.16608e-70	6	Taf7l
605	2.30499e-74	0.700996	1	0.903	4.18586e-70	6	Xlr4b
606	3.22804e-74	0.60781	1	0.997	5.86213e-70	6	Tex15
607	2.58077e-71	0.664919	0.997	0.919	4.68668e-67	6	Xlr4a
608	3.17119e-71	0.542452	1	0.995	5.75888e-67	6	Sycp3
609	8.35448e-71	0.806943	0.976	0.749	1.51717e-66	6	Mageb4
610	5.96248e-70	1.26098	0.946	0.803	1.08279e-65	6	Uchl1
611	1.49388e-68	0.52639	1	0.995	2.71289e-64	6	Uba6
612	1.63033e-67	0.614269	0.997	0.927	2.96067e-63	6	Piwil2
613	4.74033e-65	0.682629	0.973	0.744	8.60844e-61	6	Gm6890
614	1.06309e-64	0.426834	1	1	1.93057e-60	6	Nmt2
615	1.4275e-58	0.640163	0.881	0.529	2.59235e-54	6	Tdrd9
616	1.6619e-58	0.4361	1	0.998	3.01801e-54	6	Auts2
617	1.83057e-57	0.61157	0.946	0.689	3.32432e-53	6	Hdac6
618	2.19613e-57	0.638767	0.715	0.314	3.98818e-53	6	Lonrf3
619	1.31156e-56	0.601784	0.841	0.487	2.3818e-52	6	Taf9b
620	2.1269e-56	0.615451	0.915	0.573	3.86245e-52	6	Tktl1
621	1.14001e-55	0.547782	0.746	0.344	2.07027e-51	6	Catspere2
622	2.08336e-55	0.564708	0.969	0.76	3.78338e-51	6	Gm6880
623	5.0772e-54	0.462107	1	0.965	9.2202e-50	6	Nek1
624	4.16163e-51	0.578413	0.468	0.139	7.55752e-47	6	Gm15389
625	6.29477e-50	0.550087	0.949	0.709	1.14313e-45	6	Dync2h1
626	2.22634e-49	0.43065	1	0.97	4.04304e-45	6	Synj2bp
627	2.68945e-48	0.567428	0.895	0.658	4.88404e-44	6	Calcoco1
628	7.8878e-47	0.426183	0.997	0.913	1.43242e-42	6	Phf8
629	1.00499e-46	0.555374	0.898	0.644	1.82506e-42	6	Ctsf
630	7.14219e-46	0.526914	0.739	0.395	1.29702e-41	6	Lpin1
631	1.77185e-45	0.490773	0.997	0.861	3.21769e-41	6	Figla
632	8.65306e-45	0.466141	0.98	0.857	1.5714e-40	6	Rhox7b
633	1.18775e-44	0.458663	0.99	0.926	2.15696e-40	6	Ccdc18
634	1.50685e-44	0.425833	0.966	0.863	2.73644e-40	6	Phka2
635	3.24848e-43	0.410471	1	0.972	5.89925e-39	6	Pik3r3
636	3.37774e-43	0.477186	0.922	0.715	6.13398e-39	6	Smyd3
637	5.04456e-43	0.414797	0.993	0.939	9.16092e-39	6	Cir1
638	5.27258e-43	0.480074	0.983	0.831	9.57501e-39	6	Crebrf
639	4.05294e-42	0.407752	0.997	0.945	7.36014e-38	6	Ccdc73
640	1.39965e-41	0.45003	0.98	0.814	2.54176e-37	6	4930524B15Rik
641	2.15393e-41	0.387842	1	0.982	3.91153e-37	6	Hsph1
642	4.73611e-41	0.417486	0.566	0.229	8.60077e-37	6	Ldhc
643	7.74542e-41	0.537832	1	0.956	1.40657e-36	6	Id1
644	1.459e-40	0.640837	0.841	0.542	2.64954e-36	6	Gm773
645	2.47141e-40	0.39667	0.997	0.949	4.48808e-36	6	Usp32
646	1.08205e-39	0.404752	0.986	0.877	1.96501e-35	6	Lsm14b
647	1.46144e-39	0.575696	0.831	0.52	2.65398e-35	6	Tro
648	1.93005e-39	0.506667	0.61	0.262	3.50497e-35	6	Gm364
649	1.9922e-39	0.391351	0.99	0.94	3.61784e-35	6	Upf2
650	2.43425e-39	0.464352	0.98	0.704	4.42059e-35	6	Lypd4
651	3.19259e-39	0.409303	0.919	0.536	5.79775e-35	6	Rad21l
652	5.67026e-39	0.442767	0.946	0.65	1.02972e-34	6	AI481877
653	8.71699e-38	0.437396	0.959	0.825	1.58301e-33	6	Bbip1
654	1.0702e-37	0.436648	0.864	0.59	1.94348e-33	6	Slc27a1
655	7.46638e-37	0.436317	0.885	0.651	1.35589e-32	6	Fkbpl
656	7.74341e-37	0.481955	0.837	0.598	1.4062e-32	6	Slc9a6
657	1.02264e-36	0.42896	0.831	0.555	1.85711e-32	6	Hcfc2
658	1.04138e-36	0.458152	0.953	0.803	1.89115e-32	6	Suclg2
659	2.92641e-36	0.645807	0.698	0.384	5.31436e-32	6	Nxf2
660	3.01779e-36	0.412442	1	0.949	5.4803e-32	6	M1ap
661	3.256e-36	0.403219	0.986	0.86	5.91289e-32	6	Nbea
662	3.29172e-36	0.516218	0.922	0.689	5.97776e-32	6	Topaz1
663	7.61597e-36	0.608674	0.824	0.53	1.38306e-31	6	Pet2
664	1.06125e-35	0.395201	0.993	0.927	1.92723e-31	6	Xlr
665	1.77523e-35	0.391103	0.637	0.319	3.22382e-31	6	Fbxw9
666	1.80683e-35	0.416256	0.963	0.774	3.28121e-31	6	Adad1
667	4.10921e-35	0.4383	0.98	0.922	7.46232e-31	6	Akr1b3
668	1.67561e-34	0.435332	0.895	0.657	3.0429e-30	6	Xlr5a
669	1.86603e-34	0.409076	0.868	0.621	3.38871e-30	6	Dnajc18
670	2.43768e-34	0.398899	0.986	0.934	4.42683e-30	6	Vkorc1
671	2.65843e-34	0.455398	0.773	0.462	4.82771e-30	6	Wfdc15a
672	2.91886e-34	0.400826	0.949	0.748	5.30065e-30	6	Dsel
673	4.76025e-34	0.404486	0.912	0.727	8.64461e-30	6	Syne4
674	4.90552e-34	0.430677	0.807	0.523	8.90843e-30	6	G6pdx
675	3.53113e-33	0.416571	0.905	0.643	6.41254e-29	6	Txndc16
676	5.07485e-33	0.439492	0.919	0.705	9.21593e-29	6	Chid1
677	7.08326e-33	0.418138	0.932	0.631	1.28632e-28	6	Abhd18
678	9.9061e-33	0.458026	0.878	0.74	1.79895e-28	6	Eif1a
679	4.23181e-32	0.386615	0.678	0.385	7.68497e-28	6	Spag5
680	9.30966e-32	0.385302	0.983	0.862	1.69063e-27	6	Per3
681	1.51289e-31	0.450364	0.742	0.454	2.74741e-27	6	Nup62cl
682	2.01809e-31	0.412651	0.627	0.326	3.66486e-27	6	Cadps2
683	2.90736e-31	0.436193	0.776	0.515	5.27976e-27	6	Mvp
684	4.14929e-31	0.422762	0.908	0.706	7.5351e-27	6	4933416C03Rik
685	7.87427e-31	0.504044	0.983	0.904	1.42997e-26	6	AC149090.1
686	1.45571e-30	0.451917	0.837	0.626	2.64357e-26	6	Gdpd1
687	2.79572e-30	0.460692	0.929	0.798	5.07702e-26	6	Igf1r
688	3.18253e-30	0.385897	0.966	0.825	5.77947e-26	6	Cep162
689	4.25614e-30	0.432727	0.817	0.592	7.72915e-26	6	Foxo3
690	1.22242e-29	0.412609	0.888	0.667	2.21992e-25	6	Gab3
691	5.62409e-29	0.384797	0.586	0.304	1.02134e-24	6	Creb3
692	1.08735e-28	0.404939	0.668	0.384	1.97463e-24	6	Crim1
693	2.31436e-28	0.41537	0.851	0.64	4.20288e-24	6	Zfp597
694	5.60187e-28	0.395519	0.803	0.553	1.0173e-23	6	Kank3
695	5.94479e-28	0.393574	0.776	0.543	1.07957e-23	6	Coa5
696	6.3907e-28	0.398178	0.976	0.84	1.16055e-23	6	Brdt
697	7.50125e-28	0.396775	0.814	0.603	1.36223e-23	6	Stx5a
698	5.73145e-24	0.384857	0.841	0.628	1.04083e-19	6	Bicd1
699	1.74693e-22	0.409475	0.837	0.585	3.17243e-18	6	3830403N18Rik
700	6.79134e-15	0.395479	0.756	0.593	1.23331e-10	6	Akap17b
701	7.76575e-78	0.630848	1	0.995	1.41026e-73	7	Eif4a2
702	8.94881e-75	0.424575	1	1	1.6251e-70	7	Rpl13a
703	9.99711e-72	0.758163	0.967	0.752	1.81548e-67	7	Mageb4
704	1.85921e-70	0.364644	1	1	3.37633e-66	7	Eef2
705	8.51996e-62	0.670197	0.974	0.746	1.54722e-57	7	Gm6890
706	3.99845e-59	0.527007	0.643	0.218	7.26118e-55	7	Glipr1l2
707	2.05091e-56	0.440925	0.625	0.206	3.72445e-52	7	Gm5128
708	2.63374e-56	0.385168	1	0.999	4.78288e-52	7	St13
709	1.09116e-55	0.643616	0.886	0.531	1.98155e-51	7	Tdrd9
710	3.08225e-54	0.580921	1	0.875	5.59736e-50	7	Rec8
711	4.85889e-52	0.364982	1	1	8.82375e-48	7	Ftl1
712	2.17687e-51	0.589834	1	0.957	3.9532e-47	7	Id1
713	2.84883e-49	0.524245	0.474	0.141	5.17348e-45	7	Sohlh1
714	3.85224e-48	0.359392	1	0.995	6.99567e-44	7	Selenow
715	5.02836e-47	0.769654	0.853	0.529	9.13149e-43	7	Pet2
716	1.4432e-45	0.517694	0.974	0.761	2.62084e-41	7	Gm6880
717	5.28584e-45	0.500988	0.754	0.373	9.59909e-41	7	Nrxn1
718	2.35442e-44	0.449572	0.993	0.878	4.27562e-40	7	Polr1c
719	6.75547e-44	0.463271	0.989	0.857	1.22679e-39	7	Rhox7b
720	4.90319e-43	0.51945	0.897	0.573	8.9042e-39	7	Foxn3
721	7.98214e-43	0.48422	0.982	0.894	1.44956e-38	7	Eif4g3
722	8.2054e-43	0.364717	0.515	0.175	1.4901e-38	7	Clec10a
723	1.76363e-42	0.496618	0.805	0.45	3.20275e-38	7	Nup62cl
724	2.5932e-42	0.429258	0.996	0.973	4.70925e-38	7	Pik3r3
725	6.90496e-42	0.418963	0.993	0.942	1.25394e-37	7	Cetn2
726	1.19466e-41	0.506395	0.926	0.665	2.1695e-37	7	Gab3
727	2.65604e-41	0.456094	0.941	0.724	4.82336e-37	7	Adad2
728	4.88501e-39	0.528563	0.886	0.582	8.87118e-35	7	Akap17b
729	5.14742e-39	0.706564	0.941	0.805	9.34771e-35	7	Uchl1
730	3.25258e-38	0.630854	0.805	0.506	5.90668e-34	7	Sdc4
731	4.63282e-38	0.446192	0.809	0.47	8.41321e-34	7	Mgl2
732	7.19142e-38	0.401091	0.996	0.949	1.30596e-33	7	Bex4
733	8.93143e-38	0.430038	0.912	0.645	1.62195e-33	7	Ctsf
734	5.30711e-37	0.374712	0.71	0.353	9.63771e-33	7	Ppp6r2
735	5.75856e-37	0.430797	0.967	0.813	1.04575e-32	7	Fundc2
736	2.2385e-36	0.389935	0.989	0.928	4.06512e-32	7	Piwil2
737	4.84887e-36	0.439953	0.96	0.776	8.80555e-32	7	Adad1
738	5.82735e-36	0.378128	0.993	0.872	1.05825e-31	7	Hjurp
739	8.4597e-36	0.395692	0.971	0.802	1.53628e-31	7	Suclg2
740	1.18721e-35	0.421254	0.934	0.745	2.15597e-31	7	Rhox7a
741	1.19709e-35	0.551321	0.724	0.384	2.17391e-31	7	Nxf2
742	8.36246e-35	0.421109	0.96	0.809	1.51862e-30	7	Vamp7
743	1.37797e-34	0.36717	0.559	0.232	2.50239e-30	7	Ldhc
744	2.75478e-34	0.385712	1	0.968	5.00267e-30	7	Taf7l
745	5.65573e-34	0.406908	0.838	0.525	1.02708e-29	7	Smim22
746	7.02937e-34	0.415793	0.982	0.807	1.27653e-29	7	Ptprf
747	1.23578e-33	0.407068	0.658	0.325	2.24417e-29	7	Cadps2
748	1.78567e-33	0.402839	0.838	0.528	3.24278e-29	7	Fxyd5
749	1.06508e-32	0.485799	0.978	0.902	1.93419e-28	7	D10Wsu102e
750	1.32987e-32	0.422165	0.956	0.749	2.41505e-28	7	Xlr3c
751	1.95565e-32	0.416103	0.915	0.683	3.55146e-28	7	Cd63
752	7.14337e-32	0.381939	0.971	0.869	1.29724e-27	7	Ddx25
753	1.07972e-31	0.389549	0.971	0.885	1.96077e-27	7	Nisch
754	1.39672e-31	0.405027	0.853	0.582	2.53645e-27	7	Zbtb32
755	3.42429e-31	0.429979	0.824	0.577	6.21851e-27	7	Rpl10l
756	5.46734e-31	0.396407	0.772	0.487	9.9287e-27	7	Clstn1
757	6.52862e-31	0.406863	0.971	0.851	1.1856e-26	7	Pnrc1
758	1.55775e-30	0.419505	0.897	0.651	2.82888e-26	7	Zfp771
759	2.58762e-30	0.4104	0.658	0.362	4.69912e-26	7	Ajuba
760	1.06078e-29	0.357924	1	0.97	1.92637e-25	7	Id3
761	1.66155e-29	0.380122	0.926	0.743	3.01737e-25	7	Igbp1
762	3.20785e-29	0.379983	0.706	0.383	5.82546e-25	7	Crim1
763	4.47027e-29	0.374316	0.89	0.604	8.11801e-25	7	Sertad3
764	4.94669e-29	0.373374	0.805	0.493	8.98318e-25	7	Taf9b
765	2.31858e-28	0.363691	0.971	0.893	4.21054e-24	7	Trp53inp1
766	3.32503e-28	0.394252	0.886	0.634	6.03825e-24	7	Zmat1
767	5.49532e-28	0.365376	0.93	0.734	9.9795e-24	7	Macrod1
768	9.10893e-28	0.408529	0.665	0.373	1.65418e-23	7	F8
769	9.33741e-28	0.388433	0.963	0.939	1.69567e-23	7	1700013H16Rik
770	1.1117e-27	0.369739	0.897	0.636	2.01885e-23	7	4930550L24Rik
771	2.14911e-27	0.445716	0.993	0.867	3.90278e-23	7	Ccnd1
772	2.5359e-27	0.377498	0.897	0.718	4.6052e-23	7	Xlr3b
773	7.23498e-27	0.377587	0.882	0.647	1.31387e-22	7	Mllt3
774	8.40745e-27	0.353118	0.952	0.791	1.52679e-22	7	Serpinb6a
775	9.48389e-27	0.362405	0.938	0.787	1.72227e-22	7	Lancl1
776	1.09498e-26	0.356753	0.974	0.825	1.98849e-22	7	Dcaf8
777	1.45417e-26	0.364712	0.86	0.607	2.64078e-22	7	Psma8
778	1.81115e-26	0.372555	0.923	0.739	3.28904e-22	7	Acly
779	3.4628e-26	0.398948	0.882	0.678	6.28844e-22	7	Tdrd12
780	5.65345e-26	0.360865	0.706	0.425	1.02667e-21	7	Glis3
781	1.17212e-25	0.523105	0.772	0.504	2.12856e-21	7	Sp5
782	2.70415e-25	0.372686	0.746	0.493	4.91074e-21	7	Wdfy1
783	3.98812e-25	0.430358	0.717	0.459	7.24242e-21	7	Xlr5c
784	4.87567e-25	0.389568	0.544	0.273	8.85423e-21	7	Fbn2
785	8.88578e-25	0.355459	0.79	0.497	1.61366e-20	7	Gm884
786	3.4414e-24	0.362982	0.82	0.574	6.24959e-20	7	Tdrd1
787	5.06925e-24	0.352325	0.912	0.766	9.20576e-20	7	Atp6ap1
788	9.28442e-24	0.474103	0.478	0.222	1.68605e-19	7	Sox3
789	3.08497e-23	0.369685	0.835	0.63	5.6023e-19	7	Zfp612
790	5.74261e-23	0.413142	0.89	0.694	1.04286e-18	7	Topaz1
791	1.37475e-22	0.353992	0.544	0.282	2.49655e-18	7	Trim52
792	1.48061e-22	0.382058	0.691	0.42	2.68878e-18	7	Rhob
793	1.83873e-22	0.354144	0.75	0.461	3.33913e-18	7	Cox7b2
794	3.15183e-22	0.356201	0.812	0.58	5.72372e-18	7	Bcorl1
795	3.56913e-22	0.352583	0.812	0.546	6.48154e-18	7	Ccdc112
796	7.48664e-22	0.409633	0.713	0.47	1.35957e-17	7	Wfdc15a
797	1.90678e-20	0.360166	0.805	0.59	3.46271e-16	7	Bahcc1
798	2.81751e-14	0.358604	0.919	0.815	5.1166e-10	7	Txnip
799	2.26406e-13	0.395898	0.919	0.785	4.11153e-09	7	Id2
800	6.58497e-10	0.416865	0.397	0.241	1.19583e-05	7	Ccnd2
801	4.51324e-107	0.488631	0.47	0.06	8.19605e-103	8	Fam111a
802	4.32363e-64	0.680354	0.981	0.732	7.85171e-60	8	Tceal9
803	4.3137e-62	0.542526	0.996	0.921	7.83368e-58	8	Mcm3
804	6.13791e-61	0.627886	0.917	0.596	1.11464e-56	8	Ung
805	1.56585e-52	0.433308	1	0.996	2.84358e-48	8	Stra8
806	9.68883e-50	0.421772	1	0.992	1.75949e-45	8	Selenoh
807	6.12032e-48	0.486466	0.667	0.274	1.11145e-43	8	Cdc6
808	5.18784e-47	0.43061	0.655	0.258	9.42112e-43	8	Clic1
809	8.09089e-46	0.401005	1	0.979	1.4693e-41	8	Bex3
810	1.18842e-44	0.346856	1	0.999	2.15817e-40	8	Atpif1
811	4.35237e-44	0.459321	0.989	0.924	7.90391e-40	8	Cbx5
812	1.19957e-43	0.490725	0.977	0.79	2.17842e-39	8	Mcm4
813	2.27607e-42	0.48589	0.977	0.696	4.13334e-38	8	Arhgdig
814	7.27787e-42	0.344439	1	0.992	1.32166e-37	8	Sh3bgrl3
815	1.04991e-41	0.484729	1	0.935	1.90664e-37	8	Rhox5
816	1.31875e-41	0.425013	0.697	0.32	2.39486e-37	8	Rusc1
817	9.39585e-41	0.436069	1	0.977	1.70629e-36	8	Mdk
818	4.09437e-40	0.458727	0.947	0.687	7.43538e-36	8	Gsr
819	6.28016e-40	0.382198	0.992	0.956	1.14048e-35	8	Rpa2
820	7.6636e-40	0.521875	0.883	0.494	1.39171e-35	8	Sp5
821	1.8304e-39	0.404733	0.992	0.959	3.324e-35	8	Gmnn
822	1.17467e-38	0.510405	0.75	0.337	2.1332e-34	8	Cdkn1a
823	2.5313e-38	0.456072	0.97	0.699	4.59684e-34	8	Wdr6
824	6.66838e-38	0.361544	1	0.918	1.21098e-33	8	Rhox9
825	8.58997e-38	0.452357	1	0.866	1.55994e-33	8	Ccnd1
826	3.55126e-37	0.450719	0.758	0.427	6.44909e-33	8	Dscc1
827	6.50209e-37	0.388445	0.992	0.944	1.18078e-32	8	Mcm5
828	5.54418e-35	0.424313	0.936	0.72	1.00682e-30	8	Wdr76
829	8.37309e-35	0.388906	1	0.912	1.52055e-30	8	Prdx2
830	4.86095e-34	0.372726	1	0.969	8.82748e-30	8	Dppa5a
831	1.71139e-33	0.371891	1	0.954	3.10789e-29	8	Hmgb3
832	2.57566e-33	0.361751	0.996	0.954	4.6774e-29	8	Pmm1
833	3.09642e-33	0.452851	0.883	0.658	5.62309e-29	8	Asap2
834	2.23022e-31	0.410012	0.92	0.708	4.05008e-27	8	Mcm2
835	6.48018e-31	0.354722	0.549	0.231	1.1768e-26	8	Gbx2
836	8.13425e-31	0.357842	0.989	0.881	1.47718e-26	8	Epcam
837	1.0861e-30	0.401083	0.689	0.353	1.97236e-26	8	Phf19
838	1.69927e-30	0.405421	0.936	0.652	3.08588e-26	8	Mns1
839	1.87107e-30	0.44971	0.856	0.573	3.39786e-26	8	Tcea3
840	2.02253e-30	0.380672	0.943	0.767	3.67292e-26	8	Mcm7
841	1.02712e-29	0.351944	0.992	0.913	1.86526e-25	8	Psme2
842	1.34227e-29	0.389092	0.773	0.446	2.43756e-25	8	Mycn
843	1.37533e-29	0.347963	0.996	0.959	2.49761e-25	8	Upf3b
844	1.50921e-29	0.394299	0.697	0.365	2.74072e-25	8	Tk1
845	4.68359e-29	0.395608	0.92	0.647	8.5054e-25	8	Ucp2
846	3.29626e-28	0.336626	0.989	0.936	5.986e-24	8	Mcm6
847	4.67248e-28	0.375388	0.814	0.516	8.48523e-24	8	Tyms
848	5.40458e-28	0.345046	0.989	0.924	9.81472e-24	8	Hsd17b10
849	5.56052e-28	0.391891	0.803	0.499	1.00979e-23	8	Cpne5
850	6.10071e-28	0.39267	0.977	0.763	1.10789e-23	8	Msx1
851	8.34436e-28	0.368089	0.981	0.896	1.51534e-23	8	Psme1
852	9.84386e-28	0.410744	0.917	0.604	1.78764e-23	8	Sct
853	1.09269e-27	0.355426	0.958	0.852	1.98433e-23	8	Chek1
854	2.76326e-27	0.333761	0.996	0.896	5.01809e-23	8	Hint2
855	4.6085e-27	0.353977	1	0.875	8.36904e-23	8	Rec8
856	7.30881e-27	0.331876	0.572	0.267	1.32728e-22	8	Hmgn3
857	1.72899e-26	0.394134	0.928	0.729	3.13985e-22	8	Gnai2
858	1.74259e-26	0.3338	0.443	0.18	3.16455e-22	8	Morc4
859	2.3821e-26	0.372687	0.902	0.694	4.3259e-22	8	Gamt
860	2.68449e-26	0.37464	0.932	0.739	4.87504e-22	8	Tmem126a
861	3.70379e-26	0.34172	0.992	0.907	6.72609e-22	8	Cdkn1c
862	1.06764e-25	0.364972	0.932	0.735	1.93884e-21	8	Pola1
863	1.44426e-25	0.35826	0.811	0.574	2.62278e-21	8	Sdf2l1
864	9.44917e-25	0.394302	0.879	0.543	1.71597e-20	8	Sox2
865	1.25875e-24	0.339336	0.879	0.597	2.2859e-20	8	Crip1
866	1.30677e-24	0.502777	0.947	0.931	2.3731e-20	8	Trap1a
867	1.31607e-24	0.336227	0.886	0.627	2.38999e-20	8	Cpox
868	1.54712e-24	0.355977	0.951	0.648	2.80957e-20	8	Zfp462
869	1.94883e-24	0.336057	0.97	0.744	3.53908e-20	8	Hmgcs1
870	2.05539e-24	0.370627	0.955	0.746	3.7326e-20	8	Bst2
871	2.28843e-24	0.32832	0.553	0.279	4.1558e-20	8	Atp10a
872	2.35811e-24	0.381168	0.765	0.469	4.28233e-20	8	Snhg11
873	3.24294e-24	0.329935	0.905	0.726	5.88918e-20	8	Meaf6
874	3.32648e-24	0.389044	0.811	0.573	6.04089e-20	8	Msl3
875	4.21263e-24	0.370687	0.678	0.392	7.65013e-20	8	Rgs10
876	5.87811e-24	0.340911	0.822	0.531	1.06747e-19	8	Maged2
877	8.63976e-24	0.343352	0.799	0.543	1.56898e-19	8	Cdt1
878	9.7323e-24	0.380804	0.777	0.518	1.76739e-19	8	Dna2
879	9.73385e-24	0.334402	0.818	0.542	1.76767e-19	8	Cdca7l
880	9.94863e-24	0.327466	0.909	0.656	1.80667e-19	8	Rbm44
881	1.24302e-23	0.359319	0.826	0.518	2.25733e-19	8	Lmo4
882	1.25234e-23	0.333692	0.955	0.802	2.27424e-19	8	Phax
883	1.51957e-23	0.334474	0.947	0.676	2.75953e-19	8	Sox4
884	1.76726e-23	0.39025	0.814	0.655	3.20934e-19	8	Uhrf1
885	2.19272e-23	0.345948	0.674	0.404	3.98198e-19	8	Neil3
886	2.72811e-23	0.354746	0.72	0.404	4.95424e-19	8	Dsp
887	6.11118e-23	0.328443	0.595	0.31	1.10979e-18	8	Cdca7
888	1.02108e-22	0.376277	0.92	0.704	1.85429e-18	8	Lef1
889	1.04777e-22	0.368633	0.761	0.506	1.90275e-18	8	Eva1b
890	1.18132e-22	0.329667	0.818	0.538	2.14527e-18	8	Creg1
891	5.31953e-22	0.344816	0.735	0.469	9.66027e-18	8	Selenom
892	6.44122e-22	0.343737	0.735	0.465	1.16973e-17	8	Dock1
893	7.73084e-22	0.350283	0.761	0.529	1.40392e-17	8	Rrm2
894	1.15206e-21	0.350857	0.803	0.55	2.09213e-17	8	Pja1
895	1.70255e-21	0.344263	0.939	0.753	3.09184e-17	8	Ppic
896	4.7627e-21	0.345362	0.818	0.591	8.64907e-17	8	Crabp1
897	1.58025e-20	0.339851	0.833	0.61	2.86974e-16	8	Ctps2
898	3.68763e-20	0.35613	0.795	0.578	6.69673e-16	8	Cspg5
899	1.36896e-17	0.33343	0.883	0.681	2.48602e-13	8	Ttc28
900	1.48146e-12	0.368451	0.803	0.727	2.69033e-08	8	Tex13b
901	1.24913e-23	0.314116	1	1	2.26842e-19	9	Gng5
902	1.00701e-17	0.366294	1	1	1.82873e-13	9	Dbi
903	2.16055e-17	0.39814	0.587	0.193	3.92356e-13	9	Tbata
904	3.90164e-17	0.357797	1	1	7.08537e-13	9	Uqcr10
905	1.12436e-16	0.272345	1	1	2.04184e-12	9	Ndufs5
906	1.54577e-16	0.322115	1	1	2.80712e-12	9	Swi5
907	3.79901e-16	0.662084	0.6	0.24	6.89901e-12	9	Pla2g7
908	4.59193e-16	0.365563	1	1	8.33894e-12	9	Snrpb
909	4.66985e-16	0.284241	1	1	8.48045e-12	9	Rps27l
910	5.85174e-16	0.287952	1	1	1.06268e-11	9	Snu13
911	1.5893e-15	0.336848	1	1	2.88617e-11	9	Cenpw
912	2.82926e-15	0.301299	1	1	5.13794e-11	9	Serf1
913	5.35561e-15	0.541214	0.693	0.327	9.7258e-11	9	Gm26670
914	1.35773e-14	0.300775	1	1	2.46564e-10	9	Snrpg
915	1.42974e-14	0.333077	1	1	2.5964e-10	9	Timm8b
916	1.57407e-14	0.407158	0.987	0.96	2.8585e-10	9	Ankrd49
917	2.98431e-14	0.307594	1	1	5.41951e-10	9	Ndufb8
918	1.91406e-13	0.255216	1	1	3.47593e-09	9	Hint1
919	2.103e-13	0.257098	1	1	3.81904e-09	9	Ndufa4
920	2.34637e-13	0.507061	0.96	0.744	4.26101e-09	9	Hist1h2ap
921	2.61824e-13	0.278032	1	1	4.75473e-09	9	Cox5a
922	9.2288e-13	0.462137	0.987	0.963	1.67595e-08	9	Ifitm2
923	1.44404e-12	0.258424	1	1	2.62238e-08	9	Ppia
924	3.06663e-12	0.26823	1	1	5.56899e-08	9	Uqcrb
925	4.86628e-12	0.469974	1	0.965	8.83716e-08	9	Hist1h1e
926	6.11799e-12	0.427176	0.907	0.672	1.11103e-07	9	Smim4
927	8.71607e-12	0.459447	0.96	0.802	1.58284e-07	9	Hist1h1b
928	1.13126e-11	0.391704	1	0.979	2.05436e-07	9	Mdk
929	1.35184e-11	0.298163	1	1	2.45493e-07	9	Atp5b
930	1.56343e-11	0.274919	1	0.999	2.83918e-07	9	Ndufb6
931	5.04273e-11	0.264532	1	1	9.15759e-07	9	Emc6
932	5.21615e-11	0.354201	1	0.963	9.47253e-07	9	Coq7
933	6.20493e-11	0.273015	1	1	1.12682e-06	9	Sarnp
934	7.30716e-11	0.458409	0.84	0.473	1.32698e-06	9	Scd2
935	1.0717e-10	0.254893	1	1	1.9462e-06	9	Lsm4
936	1.47034e-10	0.374065	1	0.994	2.67013e-06	9	Dut
937	1.56767e-10	0.466067	1	0.972	2.84689e-06	9	Id3
938	2.05542e-10	0.35864	0.56	0.255	3.73265e-06	9	Gm35986
939	2.16347e-10	0.338926	1	0.849	3.92886e-06	9	Hist1h2ae
940	3.21165e-10	0.384925	0.413	0.156	5.83235e-06	9	Gm26787
941	4.83539e-10	0.256489	1	1	8.78106e-06	9	Lsm6
942	6.31397e-10	0.303183	1	0.991	1.14662e-05	9	Rbmxl2
943	7.08092e-10	0.363221	0.867	0.546	1.2859e-05	9	Hist1h3c
944	7.25481e-10	0.356167	0.907	0.633	1.31747e-05	9	Hist1h1d
945	7.59703e-10	0.328629	1	0.932	1.37962e-05	9	Fdps
946	7.67908e-10	0.306296	1	0.997	1.39452e-05	9	Selenok
947	8.21703e-10	0.41633	1	0.959	1.49221e-05	9	Id1
948	1.60466e-09	0.319215	1	0.971	2.91406e-05	9	Dppa5a
949	1.9747e-09	0.279879	1	0.994	3.58606e-05	9	Rbmx2
950	2.18989e-09	0.276176	1	0.994	3.97683e-05	9	Thyn1
951	2.30822e-09	0.369724	1	0.859	4.19172e-05	9	Lrif1
952	2.91836e-09	0.367028	1	0.952	5.29974e-05	9	Cdkn2a
953	8.82286e-09	0.315394	1	0.982	0.000160223	9	Sdhc
954	1.24264e-08	0.264751	1	0.997	0.000225663	9	Mrpl57
955	1.24969e-08	0.364598	0.853	0.646	0.000226944	9	Hist1h3e
956	2.11382e-08	0.39742	0.987	0.854	0.00038387	9	Tuba3a
957	3.26234e-08	0.276718	1	0.987	0.000592442	9	Ccdc25
958	3.95302e-08	0.509647	0.613	0.364	0.000717869	9	Tuba3b
959	4.09198e-08	0.319555	0.773	0.538	0.000743104	9	2310039H08Rik
960	4.25197e-08	0.285052	0.987	0.983	0.000772158	9	Mrps12
961	1.03249e-07	0.255358	1	0.999	0.00187499	9	Mrpl54
962	1.53911e-07	0.387762	0.973	0.96	0.00279503	9	Cks2
963	1.58084e-07	0.283413	0.907	0.651	0.0028708	9	Hist1h1c
964	1.77637e-07	0.290756	0.48	0.24	0.00322589	9	Gm42669
965	2.30261e-07	0.293813	1	0.988	0.00418153	9	H2afv
966	2.43489e-07	0.320448	1	0.943	0.00442176	9	Cdkn2d
967	2.99816e-07	0.358191	0.893	0.788	0.00544466	9	Fmc1
968	3.07966e-07	0.364522	0.573	0.332	0.00559266	9	Hist1h4i
969	3.75306e-07	0.318552	0.933	0.855	0.00681555	9	3830406C13Rik
970	5.32285e-07	0.347387	0.68	0.424	0.00966629	9	Gins2
971	6.07964e-07	0.344365	1	0.875	0.0110406	9	Pbx2
972	6.10888e-07	0.333479	0.56	0.336	0.0110937	9	6330418K02Rik
973	6.19527e-07	0.268136	0.8	0.554	0.0112506	9	Il11ra1
974	7.61371e-07	0.267173	0.987	0.92	0.0138265	9	Hist1h4d
975	1.27767e-06	0.294158	0.88	0.666	0.0232025	9	Nmb
976	1.84816e-06	0.263751	1	0.965	0.0335626	9	Ctnnbip1
977	2.39236e-06	0.253295	1	0.925	0.0434452	9	Mcm3
978	2.50949e-06	0.260018	1	1	0.0455723	9	Hmgb2
979	4.14318e-06	0.311344	0.933	0.724	0.0752401	9	Lypd4
980	4.32498e-06	0.337713	0.987	0.931	0.0785416	9	Trap1a
981	7.28659e-06	0.286783	0.92	0.851	0.132324	9	Brdt
982	8.17053e-06	0.264037	1	0.938	0.148377	9	Lamtor4
983	9.48069e-06	0.285694	0.533	0.332	0.172169	9	Pomgnt1
984	9.56526e-06	0.255795	1	0.995	0.173705	9	Churc1
985	1.01891e-05	0.268411	0.973	0.898	0.185035	9	Cyct
986	1.10699e-05	0.306264	0.787	0.725	0.20103	9	Mgme1
987	1.13046e-05	0.321694	0.653	0.453	0.205292	9	Dbil5
988	1.32148e-05	0.265339	0.973	0.949	0.239982	9	Cenph
989	1.64555e-05	0.331166	0.88	0.803	0.298832	9	Serpinb6a
990	2.02226e-05	0.262762	0.987	0.945	0.367243	9	Fignl1
991	7.66689e-05	0.283929	0.827	0.675	1	9	Nudt6
992	8.69772e-05	0.265611	0.773	0.626	1	9	Cdkl3
993	0.000356414	0.267905	0.387	0.231	1	9	Gm46218
994	0.000408158	0.281526	0.747	0.569	1	9	Terb2
995	0.000688945	0.291166	0.627	0.491	1	9	2810402E24Rik
996	0.000693131	0.264562	0.693	0.525	1	9	BC049762
997	0.00189772	0.315743	0.467	0.335	1	9	Chaf1b
998	0.00235662	0.271453	0.867	0.794	1	9	Id2
999	0.00422381	0.277175	0.56	0.449	1	9	Fancb
1000	0.00427612	0.256903	0.72	0.613	1	9	Gripap1

## Sheet: C0
GroupID	Category	Term	Description	LogP	Log(q-value)	InTerm_InList	Genes	Symbols
1_Summary	Reactome Gene Sets	R-MMU-427413	NoRC negatively regulates rRNA expression	-24.0117	-20.0975	16/62	15270,69386,260423,319148,319151,319153,319155,319156,319164,319166,319169,319171,319172,319178,319186,319187,14961,319163,319177,319179,12448,14957,50708,80838,240087,14964,14972,19696,71988,76478,74256,21973	H2ax,H4c8,H3c7,H3c3,H3c6,H3c11,H4c3,H4c4,H2ac6,H2ac8,H2ac15,H2ac24,H2ac4,H2bc3,H2bc14,H2bc15,H2-Ab1,H2ac1,H2bc1,H2bc6,Ccne2,H1f3,H1f2,H1f1,Mdc1,H2-D1,H2-K1,Rel,Esco2,Haus8,Cyld,Top2a
1_Member	Reactome Gene Sets	R-MMU-427413	NoRC negatively regulates rRNA expression	-24.0117	-20.0975	16/62	15270,69386,260423,319148,319151,319153,319155,319156,319164,319166,319169,319171,319172,319178,319186,319187	H2ax,H4c8,H3c7,H3c3,H3c6,H3c11,H4c3,H4c4,H2ac6,H2ac8,H2ac15,H2ac24,H2ac4,H2bc3,H2bc14,H2bc15
1_Member	KEGG Pathway	mmu05322	Systemic lupus erythematosus	-23.9422	-20.0975	20/148	14961,15270,69386,260423,319148,319151,319153,319155,319156,319163,319164,319166,319169,319171,319172,319177,319178,319179,319186,319187	H2-Ab1,H2ax,H4c8,H3c7,H3c3,H3c6,H3c11,H4c3,H4c4,H2ac1,H2ac6,H2ac8,H2ac15,H2ac24,H2ac4,H2bc1,H2bc3,H2bc6,H2bc14,H2bc15
1_Member	Reactome Gene Sets	R-MMU-73728	RNA Polymerase I Promoter Opening	-23.8859	-20.0975	16/63	15270,69386,260423,319148,319151,319153,319155,319156,319164,319166,319169,319171,319172,319178,319186,319187	H2ax,H4c8,H3c7,H3c3,H3c6,H3c11,H4c3,H4c4,H2ac6,H2ac8,H2ac15,H2ac24,H2ac4,H2bc3,H2bc14,H2bc15
1_Member	Reactome Gene Sets	R-MMU-427359	SIRT1 negatively regulates rRNA expression	-23.7625	-20.0975	16/64	15270,69386,260423,319148,319151,319153,319155,319156,319164,319166,319169,319171,319172,319178,319186,319187	H2ax,H4c8,H3c7,H3c3,H3c6,H3c11,H4c3,H4c4,H2ac6,H2ac8,H2ac15,H2ac24,H2ac4,H2bc3,H2bc14,H2bc15
1_Member	Reactome Gene Sets	R-MMU-5250941	Negative epigenetic regulation of rRNA expression	-23.6412	-20.0732	16/65	15270,69386,260423,319148,319151,319153,319155,319156,319164,319166,319169,319171,319172,319178,319186,319187	H2ax,H4c8,H3c7,H3c3,H3c6,H3c11,H4c3,H4c4,H2ac6,H2ac8,H2ac15,H2ac24,H2ac4,H2bc3,H2bc14,H2bc15
1_Member	Reactome Gene Sets	R-MMU-5625886	Activated PKN1 stimulates transcription of AR (androgen receptor) regulated genes KLK2 and KLK3	-23.5221	-20.0333	16/66	15270,69386,260423,319148,319151,319153,319155,319156,319164,319166,319169,319171,319172,319178,319186,319187	H2ax,H4c8,H3c7,H3c3,H3c6,H3c11,H4c3,H4c4,H2ac6,H2ac8,H2ac15,H2ac24,H2ac4,H2bc3,H2bc14,H2bc15
1_Member	Reactome Gene Sets	R-MMU-68616	Assembly of the ORC complex at the origin of replication	-23.1769	-19.755	16/69	15270,69386,260423,319148,319151,319153,319155,319156,319164,319166,319169,319171,319172,319178,319186,319187	H2ax,H4c8,H3c7,H3c3,H3c6,H3c11,H4c3,H4c4,H2ac6,H2ac8,H2ac15,H2ac24,H2ac4,H2bc3,H2bc14,H2bc15
1_Member	Reactome Gene Sets	R-MMU-2559583	Cellular Senescence	-23.0688	-19.7049	20/163	12448,14957,15270,50708,69386,80838,260423,319148,319151,319153,319155,319156,319164,319166,319169,319171,319172,319178,319186,319187	Ccne2,H1f3,H2ax,H1f2,H4c8,H1f1,H3c7,H3c3,H3c6,H3c11,H4c3,H4c4,H2ac6,H2ac8,H2ac15,H2ac24,H2ac4,H2bc3,H2bc14,H2bc15
1_Member	Reactome Gene Sets	R-MMU-212300	PRC2 methylates histones and DNA	-22.6383	-19.3255	16/74	15270,69386,260423,319148,319151,319153,319155,319156,319164,319166,319169,319171,319172,319178,319186,319187	H2ax,H4c8,H3c7,H3c3,H3c6,H3c11,H4c3,H4c4,H2ac6,H2ac8,H2ac15,H2ac24,H2ac4,H2bc3,H2bc14,H2bc15
1_Member	Reactome Gene Sets	R-MMU-8936459	RUNX1 regulates genes involved in megakaryocyte differentiation and platelet function	-22.1396	-18.8726	16/79	15270,69386,260423,319148,319151,319153,319155,319156,319164,319166,319169,319171,319172,319178,319186,319187	H2ax,H4c8,H3c7,H3c3,H3c6,H3c11,H4c3,H4c4,H2ac6,H2ac8,H2ac15,H2ac24,H2ac4,H2bc3,H2bc14,H2bc15
1_Member	Reactome Gene Sets	R-MMU-2559586	DNA Damage/Telomere Stress Induced Senescence	-22.0442	-18.8186	16/80	12448,14957,15270,50708,69386,80838,319155,319156,319164,319166,319169,319171,319172,319178,319186,319187	Ccne2,H1f3,H2ax,H1f2,H4c8,H1f1,H4c3,H4c4,H2ac6,H2ac8,H2ac15,H2ac24,H2ac4,H2bc3,H2bc14,H2bc15
1_Member	Reactome Gene Sets	R-MMU-5625740	RHO GTPases activate PKNs	-21.6755	-18.4877	16/84	15270,69386,260423,319148,319151,319153,319155,319156,319164,319166,319169,319171,319172,319178,319186,319187	H2ax,H4c8,H3c7,H3c3,H3c6,H3c11,H4c3,H4c4,H2ac6,H2ac8,H2ac15,H2ac24,H2ac4,H2bc3,H2bc14,H2bc15
1_Member	Reactome Gene Sets	R-MMU-3214815	HDACs deacetylate histones	-21.326	-18.1729	16/88	69386,260423,319148,319151,319153,319155,319156,319164,319166,319169,319171,319172,319178,319179,319186,319187	H4c8,H3c7,H3c3,H3c6,H3c11,H4c3,H4c4,H2ac6,H2ac8,H2ac15,H2ac24,H2ac4,H2bc3,H2bc6,H2bc14,H2bc15
1_Member	Reactome Gene Sets	R-MMU-73772	RNA Polymerase I Promoter Escape	-21.2414	-18.1205	16/89	15270,69386,260423,319148,319151,319153,319155,319156,319164,319166,319169,319171,319172,319178,319186,319187	H2ax,H4c8,H3c7,H3c3,H3c6,H3c11,H4c3,H4c4,H2ac6,H2ac8,H2ac15,H2ac24,H2ac4,H2bc3,H2bc14,H2bc15
1_Member	Reactome Gene Sets	R-MMU-5250913	Positive epigenetic regulation of rRNA expression	-21.1579	-18.095	16/90	15270,69386,260423,319148,319151,319153,319155,319156,319164,319166,319169,319171,319172,319178,319186,319187	H2ax,H4c8,H3c7,H3c3,H3c6,H3c11,H4c3,H4c4,H2ac6,H2ac8,H2ac15,H2ac24,H2ac4,H2bc3,H2bc14,H2bc15
1_Member	Reactome Gene Sets	R-MMU-5250924	B-WICH complex positively regulates rRNA expression	-21.1579	-18.095	16/90	15270,69386,260423,319148,319151,319153,319155,319156,319164,319166,319169,319171,319172,319178,319186,319187	H2ax,H4c8,H3c7,H3c3,H3c6,H3c11,H4c3,H4c4,H2ac6,H2ac8,H2ac15,H2ac24,H2ac4,H2bc3,H2bc14,H2bc15
1_Member	Reactome Gene Sets	R-MMU-2559582	Senescence-Associated Secretory Phenotype (SASP)	-20.6774	-17.6409	16/96	15270,69386,260423,319148,319151,319153,319155,319156,319164,319166,319169,319171,319172,319178,319186,319187	H2ax,H4c8,H3c7,H3c3,H3c6,H3c11,H4c3,H4c4,H2ac6,H2ac8,H2ac15,H2ac24,H2ac4,H2bc3,H2bc14,H2bc15
1_Member	Reactome Gene Sets	R-MMU-5578749	Transcriptional regulation by small RNAs	-20.016	-17.0278	16/105	15270,69386,260423,319148,319151,319153,319155,319156,319164,319166,319169,319171,319172,319178,319186,319187	H2ax,H4c8,H3c7,H3c3,H3c6,H3c11,H4c3,H4c4,H2ac6,H2ac8,H2ac15,H2ac24,H2ac4,H2bc3,H2bc14,H2bc15
1_Member	Reactome Gene Sets	R-MMU-73854	RNA Polymerase I Promoter Clearance	-20.016	-17.0278	16/105	15270,69386,260423,319148,319151,319153,319155,319156,319164,319166,319169,319171,319172,319178,319186,319187	H2ax,H4c8,H3c7,H3c3,H3c6,H3c11,H4c3,H4c4,H2ac6,H2ac8,H2ac15,H2ac24,H2ac4,H2bc3,H2bc14,H2bc15
1_Member	Reactome Gene Sets	R-MMU-73864	RNA Polymerase I Transcription	-19.9465	-16.9805	16/106	15270,69386,260423,319148,319151,319153,319155,319156,319164,319166,319169,319171,319172,319178,319186,319187	H2ax,H4c8,H3c7,H3c3,H3c6,H3c11,H4c3,H4c4,H2ac6,H2ac8,H2ac15,H2ac24,H2ac4,H2bc3,H2bc14,H2bc15
1_Member	Reactome Gene Sets	R-MMU-2559580	Oxidative Stress Induced Senescence	-19.8776	-16.9328	16/107	15270,69386,260423,319148,319151,319153,319155,319156,319164,319166,319169,319171,319172,319178,319186,319187	H2ax,H4c8,H3c7,H3c3,H3c6,H3c11,H4c3,H4c4,H2ac6,H2ac8,H2ac15,H2ac24,H2ac4,H2bc3,H2bc14,H2bc15
1_Member	Reactome Gene Sets	R-MMU-212165	Epigenetic regulation of gene expression	-19.8094	-16.8848	16/108	15270,69386,260423,319148,319151,319153,319155,319156,319164,319166,319169,319171,319172,319178,319186,319187	H2ax,H4c8,H3c7,H3c3,H3c6,H3c11,H4c3,H4c4,H2ac6,H2ac8,H2ac15,H2ac24,H2ac4,H2bc3,H2bc14,H2bc15
1_Member	KEGG Pathway	mmu05034	Alcoholism	-19.535	-16.6298	19/205	15270,69386,260423,319148,319151,319153,319155,319156,319163,319164,319166,319169,319171,319172,319177,319178,319179,319186,319187	H2ax,H4c8,H3c7,H3c3,H3c6,H3c11,H4c3,H4c4,H2ac1,H2ac6,H2ac8,H2ac15,H2ac24,H2ac4,H2bc1,H2bc3,H2bc6,H2bc14,H2bc15
1_Member	Reactome Gene Sets	R-MMU-211000	Gene Silencing by RNA	-19.4787	-16.602	16/113	15270,69386,260423,319148,319151,319153,319155,319156,319164,319166,319169,319171,319172,319178,319186,319187	H2ax,H4c8,H3c7,H3c3,H3c6,H3c11,H4c3,H4c4,H2ac6,H2ac8,H2ac15,H2ac24,H2ac4,H2bc3,H2bc14,H2bc15
1_Member	KEGG Pathway	mmu04613	Neutrophil extracellular trap formation	-19.4541	-16.602	19/207	15270,69386,260423,319148,319151,319153,319155,319156,319163,319164,319166,319169,319171,319172,319177,319178,319179,319186,319187	H2ax,H4c8,H3c7,H3c3,H3c6,H3c11,H4c3,H4c4,H2ac1,H2ac6,H2ac8,H2ac15,H2ac24,H2ac4,H2bc1,H2bc3,H2bc6,H2bc14,H2bc15
1_Member	Reactome Gene Sets	R-MMU-9018519	Estrogen-dependent gene expression	-19.4145	-16.5789	16/114	15270,69386,260423,319148,319151,319153,319155,319156,319164,319166,319169,319171,319172,319178,319186,319187	H2ax,H4c8,H3c7,H3c3,H3c6,H3c11,H4c3,H4c4,H2ac6,H2ac8,H2ac15,H2ac24,H2ac4,H2bc3,H2bc14,H2bc15
1_Member	Reactome Gene Sets	R-MMU-68867	Assembly of the pre-replicative complex	-17.8314	-15.0558	16/142	15270,69386,260423,319148,319151,319153,319155,319156,319164,319166,319169,319171,319172,319178,319186,319187	H2ax,H4c8,H3c7,H3c3,H3c6,H3c11,H4c3,H4c4,H2ac6,H2ac8,H2ac15,H2ac24,H2ac4,H2bc3,H2bc14,H2bc15
1_Member	Reactome Gene Sets	R-MMU-69306	DNA Replication	-17.4904	-14.7285	17/183	12448,15270,69386,260423,319148,319151,319153,319155,319156,319164,319166,319169,319171,319172,319178,319186,319187	Ccne2,H2ax,H4c8,H3c7,H3c3,H3c6,H3c11,H4c3,H4c4,H2ac6,H2ac8,H2ac15,H2ac24,H2ac4,H2bc3,H2bc14,H2bc15
1_Member	Reactome Gene Sets	R-MMU-110330	Recognition and association of DNA glycosylase with site containing an affected purine	-17.186	-14.4504	12/54	15270,69386,319155,319156,319164,319166,319169,319171,319172,319178,319186,319187	H2ax,H4c8,H4c3,H4c4,H2ac6,H2ac8,H2ac15,H2ac24,H2ac4,H2bc3,H2bc14,H2bc15
1_Member	Reactome Gene Sets	R-MMU-9670095	Inhibition of DNA recombination at telomere	-17.186	-14.4504	12/54	15270,69386,319155,319156,319164,319166,319169,319171,319172,319178,319186,319187	H2ax,H4c8,H4c3,H4c4,H2ac6,H2ac8,H2ac15,H2ac24,H2ac4,H2bc3,H2bc14,H2bc15
1_Member	Reactome Gene Sets	R-MMU-69002	DNA Replication Pre-Initiation	-17.1181	-14.3951	16/157	15270,69386,260423,319148,319151,319153,319155,319156,319164,319166,319169,319171,319172,319178,319186,319187	H2ax,H4c8,H3c7,H3c3,H3c6,H3c11,H4c3,H4c4,H2ac6,H2ac8,H2ac15,H2ac24,H2ac4,H2bc3,H2bc14,H2bc15
1_Member	Reactome Gene Sets	R-MMU-110331	Cleavage of the damaged purine	-16.9774	-14.3014	12/56	15270,69386,319155,319156,319164,319166,319169,319171,319172,319178,319186,319187	H2ax,H4c8,H4c3,H4c4,H2ac6,H2ac8,H2ac15,H2ac24,H2ac4,H2bc3,H2bc14,H2bc15
1_Member	Reactome Gene Sets	R-MMU-73927	Depurination	-16.9774	-14.3014	12/56	15270,69386,319155,319156,319164,319166,319169,319171,319172,319178,319186,319187	H2ax,H4c8,H4c3,H4c4,H2ac6,H2ac8,H2ac15,H2ac24,H2ac4,H2bc3,H2bc14,H2bc15
1_Member	Reactome Gene Sets	R-MMU-2299718	Condensation of Prophase Chromosomes	-16.5845	-13.9195	12/60	15270,69386,319155,319156,319164,319166,319169,319171,319172,319178,319186,319187	H2ax,H4c8,H4c3,H4c4,H2ac6,H2ac8,H2ac15,H2ac24,H2ac4,H2bc3,H2bc14,H2bc15
1_Member	Reactome Gene Sets	R-MMU-73929	Base-Excision Repair, AP Site Formation	-16.3087	-13.6649	12/63	15270,69386,319155,319156,319164,319166,319169,319171,319172,319178,319186,319187	H2ax,H4c8,H4c3,H4c4,H2ac6,H2ac8,H2ac15,H2ac24,H2ac4,H2bc3,H2bc14,H2bc15
1_Member	Reactome Gene Sets	R-MMU-8939211	ESR-mediated signaling	-16.0796	-13.4561	16/182	15270,69386,260423,319148,319151,319153,319155,319156,319164,319166,319169,319171,319172,319178,319186,319187	H2ax,H4c8,H3c7,H3c3,H3c6,H3c11,H4c3,H4c4,H2ac6,H2ac8,H2ac15,H2ac24,H2ac4,H2bc3,H2bc14,H2bc15
1_Member	Reactome Gene Sets	R-MMU-8878171	Transcriptional regulation by RUNX1	-15.8534	-13.2396	16/188	15270,69386,260423,319148,319151,319153,319155,319156,319164,319166,319169,319171,319172,319178,319186,319187	H2ax,H4c8,H3c7,H3c3,H3c6,H3c11,H4c3,H4c4,H2ac6,H2ac8,H2ac15,H2ac24,H2ac4,H2bc3,H2bc14,H2bc15
1_Member	Reactome Gene Sets	R-MMU-3214858	RMTs methylate histone arginines	-15.6398	-13.0449	12/71	69386,260423,319148,319151,319153,319155,319156,319164,319166,319169,319171,319172	H4c8,H3c7,H3c3,H3c6,H3c11,H4c3,H4c4,H2ac6,H2ac8,H2ac15,H2ac24,H2ac4
1_Member	Reactome Gene Sets	R-MMU-606279	Deposition of new CENPA-containing nucleosomes at the centromere	-15.4103	-12.8335	12/74	15270,69386,319155,319156,319164,319166,319169,319171,319172,319178,319186,319187	H2ax,H4c8,H4c3,H4c4,H2ac6,H2ac8,H2ac15,H2ac24,H2ac4,H2bc3,H2bc14,H2bc15
1_Member	Reactome Gene Sets	R-MMU-774815	Nucleosome assembly	-15.4103	-12.8335	12/74	15270,69386,319155,319156,319164,319166,319169,319171,319172,319178,319186,319187	H2ax,H4c8,H4c3,H4c4,H2ac6,H2ac8,H2ac15,H2ac24,H2ac4,H2bc3,H2bc14,H2bc15
1_Member	Reactome Gene Sets	R-MMU-3247509	Chromatin modifying enzymes	-15.3206	-12.7611	16/203	69386,260423,319148,319151,319153,319155,319156,319164,319166,319169,319171,319172,319178,319179,319186,319187	H4c8,H3c7,H3c3,H3c6,H3c11,H4c3,H4c4,H2ac6,H2ac8,H2ac15,H2ac24,H2ac4,H2bc3,H2bc6,H2bc14,H2bc15
1_Member	Reactome Gene Sets	R-MMU-4839726	Chromatin organization	-15.3206	-12.7611	16/203	69386,260423,319148,319151,319153,319155,319156,319164,319166,319169,319171,319172,319178,319179,319186,319187	H4c8,H3c7,H3c3,H3c6,H3c11,H4c3,H4c4,H2ac6,H2ac8,H2ac15,H2ac24,H2ac4,H2bc3,H2bc6,H2bc14,H2bc15
1_Member	Reactome Gene Sets	R-MMU-73884	Base Excision Repair	-14.7138	-12.1711	12/84	15270,69386,319155,319156,319164,319166,319169,319171,319172,319178,319186,319187	H2ax,H4c8,H4c3,H4c4,H2ac6,H2ac8,H2ac15,H2ac24,H2ac4,H2bc3,H2bc14,H2bc15
1_Member	Reactome Gene Sets	R-MMU-9006931	Signaling by Nuclear Receptors	-14.4019	-11.8752	16/232	15270,69386,260423,319148,319151,319153,319155,319156,319164,319166,319169,319171,319172,319178,319186,319187	H2ax,H4c8,H3c7,H3c3,H3c6,H3c11,H4c3,H4c4,H2ac6,H2ac8,H2ac15,H2ac24,H2ac4,H2bc3,H2bc14,H2bc15
1_Member	Reactome Gene Sets	R-MMU-157579	Telomere Maintenance	-14.1031	-11.5843	12/94	15270,69386,319155,319156,319164,319166,319169,319171,319172,319178,319186,319187	H2ax,H4c8,H4c3,H4c4,H2ac6,H2ac8,H2ac15,H2ac24,H2ac4,H2bc3,H2bc14,H2bc15
1_Member	Reactome Gene Sets	R-MMU-2262752	Cellular responses to stress	-13.2438	-10.7621	20/513	12448,14957,15270,50708,69386,80838,260423,319148,319151,319153,319155,319156,319164,319166,319169,319171,319172,319178,319186,319187	Ccne2,H1f3,H2ax,H1f2,H4c8,H1f1,H3c7,H3c3,H3c6,H3c11,H4c3,H4c4,H2ac6,H2ac8,H2ac15,H2ac24,H2ac4,H2bc3,H2bc14,H2bc15
1_Member	Reactome Gene Sets	R-MMU-8953897	Cellular responses to stimuli	-13.1965	-10.7218	20/516	12448,14957,15270,50708,69386,80838,260423,319148,319151,319153,319155,319156,319164,319166,319169,319171,319172,319178,319186,319187	Ccne2,H1f3,H2ax,H1f2,H4c8,H1f1,H3c7,H3c3,H3c6,H3c11,H4c3,H4c4,H2ac6,H2ac8,H2ac15,H2ac24,H2ac4,H2bc3,H2bc14,H2bc15
1_Member	Reactome Gene Sets	R-MMU-68875	Mitotic Prophase	-13.024	-10.5563	12/115	15270,69386,319155,319156,319164,319166,319169,319171,319172,319178,319186,319187	H2ax,H4c8,H4c3,H4c4,H2ac6,H2ac8,H2ac15,H2ac24,H2ac4,H2bc3,H2bc14,H2bc15
1_Member	Reactome Gene Sets	R-MMU-73886	Chromosome Maintenance	-12.7549	-10.294	12/121	15270,69386,319155,319156,319164,319166,319169,319171,319172,319178,319186,319187	H2ax,H4c8,H4c3,H4c4,H2ac6,H2ac8,H2ac15,H2ac24,H2ac4,H2bc3,H2bc14,H2bc15
1_Member	Reactome Gene Sets	R-MMU-195258	RHO GTPase Effectors	-12.575	-10.1209	16/304	15270,69386,260423,319148,319151,319153,319155,319156,319164,319166,319169,319171,319172,319178,319186,319187	H2ax,H4c8,H3c7,H3c3,H3c6,H3c11,H4c3,H4c4,H2ac6,H2ac8,H2ac15,H2ac24,H2ac4,H2bc3,H2bc14,H2bc15
1_Member	Reactome Gene Sets	R-MMU-5693571	Nonhomologous End-Joining (NHEJ)	-10.2845	-7.83699	8/51	15270,69386,240087,319155,319156,319178,319186,319187	H2ax,H4c8,Mdc1,H4c3,H4c4,H2bc3,H2bc14,H2bc15
1_Member	Reactome Gene Sets	R-MMU-5693565	Recruitment and ATM-mediated phosphorylation of repair and signaling proteins at DNA double strand breaks	-9.51884	-7.09068	8/63	15270,69386,240087,319155,319156,319178,319186,319187	H2ax,H4c8,Mdc1,H4c3,H4c4,H2bc3,H2bc14,H2bc15
1_Member	KEGG Pathway	mmu05203	Viral carcinogenesis	-9.47742	-7.05551	12/229	12448,14964,14972,19696,69386,319155,319156,319177,319178,319179,319186,319187	Ccne2,H2-D1,H2-K1,Rel,H4c8,H4c3,H4c4,H2bc1,H2bc3,H2bc6,H2bc14,H2bc15
1_Member	Reactome Gene Sets	R-MMU-5693606	DNA Double Strand Break Response	-9.46238	-7.04664	8/64	15270,69386,240087,319155,319156,319178,319186,319187	H2ax,H4c8,Mdc1,H4c3,H4c4,H2bc3,H2bc14,H2bc15
1_Member	Reactome Gene Sets	R-MMU-73894	DNA Repair	-9.23821	-6.82854	13/299	15270,69386,240087,319155,319156,319164,319166,319169,319171,319172,319178,319186,319187	H2ax,H4c8,Mdc1,H4c3,H4c4,H2ac6,H2ac8,H2ac15,H2ac24,H2ac4,H2bc3,H2bc14,H2bc15
1_Member	Reactome Gene Sets	R-MMU-5693607	Processing of DNA double-strand break ends	-8.75984	-6.36207	8/78	15270,69386,240087,319155,319156,319178,319186,319187	H2ax,H4c8,Mdc1,H4c3,H4c4,H2bc3,H2bc14,H2bc15
1_Member	Reactome Gene Sets	R-MMU-69473	G2/M DNA damage checkpoint	-8.67079	-6.27884	8/80	15270,69386,240087,319155,319156,319178,319186,319187	H2ax,H4c8,Mdc1,H4c3,H4c4,H2bc3,H2bc14,H2bc15
1_Member	Reactome Gene Sets	R-MMU-69278	Cell Cycle, Mitotic	-8.43727	-6.07335	15/496	12448,15270,69386,71988,76478,319155,319156,319164,319166,319169,319171,319172,319178,319186,319187	Ccne2,H2ax,H4c8,Esco2,Haus8,H4c3,H4c4,H2ac6,H2ac8,H2ac15,H2ac24,H2ac4,H2bc3,H2bc14,H2bc15
1_Member	Reactome Gene Sets	R-MMU-1640170	Cell Cycle	-8.4242	-6.06567	16/579	12448,15270,69386,71988,76478,240087,319155,319156,319164,319166,319169,319171,319172,319178,319186,319187	Ccne2,H2ax,H4c8,Esco2,Haus8,Mdc1,H4c3,H4c4,H2ac6,H2ac8,H2ac15,H2ac24,H2ac4,H2bc3,H2bc14,H2bc15
1_Member	Reactome Gene Sets	R-MMU-68886	M Phase	-7.98316	-5.64044	13/380	15270,69386,76478,319155,319156,319164,319166,319169,319171,319172,319178,319186,319187	H2ax,H4c8,Haus8,H4c3,H4c4,H2ac6,H2ac8,H2ac15,H2ac24,H2ac4,H2bc3,H2bc14,H2bc15
1_Member	Reactome Gene Sets	R-MMU-194315	Signaling by Rho GTPases	-7.6982	-5.36061	16/652	15270,69386,260423,319148,319151,319153,319155,319156,319164,319166,319169,319171,319172,319178,319186,319187	H2ax,H4c8,H3c7,H3c3,H3c6,H3c11,H4c3,H4c4,H2ac6,H2ac8,H2ac15,H2ac24,H2ac4,H2bc3,H2bc14,H2bc15
1_Member	Reactome Gene Sets	R-MMU-5693567	HDR through Homologous Recombination (HRR) or Single Strand Annealing (SSA)	-7.56663	-5.23412	8/110	15270,69386,240087,319155,319156,319178,319186,319187	H2ax,H4c8,Mdc1,H4c3,H4c4,H2bc3,H2bc14,H2bc15
1_Member	Reactome Gene Sets	R-MMU-9716542	Signaling by Rho GTPases, Miro GTPases and RHOBTB3	-7.56082	-5.23333	16/667	15270,69386,260423,319148,319151,319153,319155,319156,319164,319166,319169,319171,319172,319178,319186,319187	H2ax,H4c8,H3c7,H3c3,H3c6,H3c11,H4c3,H4c4,H2ac6,H2ac8,H2ac15,H2ac24,H2ac4,H2bc3,H2bc14,H2bc15
1_Member	Reactome Gene Sets	R-MMU-5693538	Homology Directed Repair	-7.47468	-5.15215	8/113	15270,69386,240087,319155,319156,319178,319186,319187	H2ax,H4c8,Mdc1,H4c3,H4c4,H2bc3,H2bc14,H2bc15
1_Member	Reactome Gene Sets	R-MMU-5693532	DNA Double-Strand Break Repair	-6.75014	-4.46086	8/140	15270,69386,240087,319155,319156,319178,319186,319187	H2ax,H4c8,Mdc1,H4c3,H4c4,H2bc3,H2bc14,H2bc15
1_Member	Reactome Gene Sets	R-MMU-69481	G2/M Checkpoints	-6.4977	-4.22191	8/151	15270,69386,240087,319155,319156,319178,319186,319187	H2ax,H4c8,Mdc1,H4c3,H4c4,H2bc3,H2bc14,H2bc15
1_Member	Reactome Gene Sets	R-MMU-5689901	Metalloprotease DUBs	-6.38468	-4.11331	5/35	319164,319166,319169,319171,319172	H2ac6,H2ac8,H2ac15,H2ac24,H2ac4
1_Member	KEGG Pathway	mmu04217	Necroptosis	-5.99201	-3.75439	8/176	15270,74256,319163,319164,319166,319169,319171,319172	H2ax,Cyld,H2ac1,H2ac6,H2ac8,H2ac15,H2ac24,H2ac4
1_Member	Reactome Gene Sets	R-MMU-69620	Cell Cycle Checkpoints	-5.56064	-3.33183	9/270	12448,15270,69386,240087,319155,319156,319178,319186,319187	Ccne2,H2ax,H4c8,Mdc1,H4c3,H4c4,H2bc3,H2bc14,H2bc15
1_Member	Reactome Gene Sets	R-MMU-5689603	UCH proteinases	-4.26662	-2.1102	5/93	319164,319166,319169,319171,319172	H2ac6,H2ac8,H2ac15,H2ac24,H2ac4
1_Member	Reactome Gene Sets	R-MMU-5689880	Ub-specific processing proteases	-3.87534	-1.73867	6/179	74256,319164,319166,319169,319171,319172	Cyld,H2ac6,H2ac8,H2ac15,H2ac24,H2ac4
1_Member	Reactome Gene Sets	R-MMU-3108232	SUMO E3 ligases SUMOylate target proteins	-3.21743	-1.10271	5/156	21973,69386,240087,319155,319156	Top2a,H4c8,Mdc1,H4c3,H4c4
1_Member	Reactome Gene Sets	R-MMU-5688426	Deubiquitination	-3.18423	-1.07256	6/241	74256,319164,319166,319169,319171,319172	Cyld,H2ac6,H2ac8,H2ac15,H2ac24,H2ac4
1_Member	Reactome Gene Sets	R-MMU-2990846	SUMOylation	-3.15543	-1.04679	5/161	21973,69386,240087,319155,319156	Top2a,H4c8,Mdc1,H4c3,H4c4
1_Member	Reactome Gene Sets	R-MMU-4551638	SUMOylation of chromatin organization proteins	-2.54054	-0.458222	3/65	69386,319155,319156	H4c8,H4c3,H4c4
2_Summary	GO Biological Processes	GO:0140013	meiotic nuclear division	-19.4662	-16.602	18/172	12448,13404,17687,17771,21973,67981,70891,75178,100155,110958,213389,320022,320558,330149,381678,434438,622554,668929,15270,140557,209091,58994,71988,76478,109019,26910,72938,80838,211484,319177	Ccne2,Dmc1,Msh5,Tesmin,Top2a,Hormad1,Spdya,Meiob,Shoc1,M1ap,Prdm9,Terb1,Sycp2,Hfm1,Zcwpw1,Iho1,Majin,Rad21l,H2ax,Smc1b,Ccnb3,Smpd3,Esco2,Haus8,Nabp1,Figla,Hspb11,H1f1,Tsga10,H2bc1
2_Member	GO Biological Processes	GO:0140013	meiotic nuclear division	-19.4662	-16.602	18/172	12448,13404,17687,17771,21973,67981,70891,75178,100155,110958,213389,320022,320558,330149,381678,434438,622554,668929	Ccne2,Dmc1,Msh5,Tesmin,Top2a,Hormad1,Spdya,Meiob,Shoc1,M1ap,Prdm9,Terb1,Sycp2,Hfm1,Zcwpw1,Iho1,Majin,Rad21l
2_Member	GO Biological Processes	GO:0051321	meiotic cell cycle	-18.9962	-16.1763	21/302	12448,13404,15270,17687,17771,21973,67981,70891,75178,100155,110958,140557,209091,213389,320022,320558,330149,381678,434438,622554,668929	Ccne2,Dmc1,H2ax,Msh5,Tesmin,Top2a,Hormad1,Spdya,Meiob,Shoc1,M1ap,Smc1b,Ccnb3,Prdm9,Terb1,Sycp2,Hfm1,Zcwpw1,Iho1,Majin,Rad21l
2_Member	GO Biological Processes	GO:1903046	meiotic cell cycle process	-18.7168	-15.9122	18/189	12448,13404,17687,17771,21973,67981,70891,75178,100155,110958,213389,320022,320558,330149,381678,434438,622554,668929	Ccne2,Dmc1,Msh5,Tesmin,Top2a,Hormad1,Spdya,Meiob,Shoc1,M1ap,Prdm9,Terb1,Sycp2,Hfm1,Zcwpw1,Iho1,Majin,Rad21l
2_Member	GO Biological Processes	GO:0045132	meiotic chromosome segregation	-18.664	-15.8741	15/100	12448,13404,17687,21973,67981,75178,100155,110958,213389,320022,330149,381678,434438,622554,668929	Ccne2,Dmc1,Msh5,Top2a,Hormad1,Meiob,Shoc1,M1ap,Prdm9,Terb1,Hfm1,Zcwpw1,Iho1,Majin,Rad21l
2_Member	GO Biological Processes	GO:0007127	meiosis I	-17.0408	-14.3301	15/127	12448,13404,17687,21973,67981,75178,100155,110958,213389,320022,330149,381678,434438,622554,668929	Ccne2,Dmc1,Msh5,Top2a,Hormad1,Meiob,Shoc1,M1ap,Prdm9,Terb1,Hfm1,Zcwpw1,Iho1,Majin,Rad21l
2_Member	GO Biological Processes	GO:0061982	meiosis I cell cycle process	-16.9882	-14.3014	15/128	12448,13404,17687,21973,67981,75178,100155,110958,213389,320022,330149,381678,434438,622554,668929	Ccne2,Dmc1,Msh5,Top2a,Hormad1,Meiob,Shoc1,M1ap,Prdm9,Terb1,Hfm1,Zcwpw1,Iho1,Majin,Rad21l
2_Member	GO Biological Processes	GO:0000280	nuclear division	-16.3549	-13.7007	19/302	12448,13404,17687,17771,21973,58994,67981,70891,75178,100155,110958,213389,320022,320558,330149,381678,434438,622554,668929	Ccne2,Dmc1,Msh5,Tesmin,Top2a,Smpd3,Hormad1,Spdya,Meiob,Shoc1,M1ap,Prdm9,Terb1,Sycp2,Hfm1,Zcwpw1,Iho1,Majin,Rad21l
2_Member	GO Biological Processes	GO:0098813	nuclear chromosome segregation	-16.2965	-13.663	17/215	12448,13404,17687,21973,67981,71988,75178,100155,110958,140557,213389,320022,330149,381678,434438,622554,668929	Ccne2,Dmc1,Msh5,Top2a,Hormad1,Esco2,Meiob,Shoc1,M1ap,Smc1b,Prdm9,Terb1,Hfm1,Zcwpw1,Iho1,Majin,Rad21l
2_Member	GO Biological Processes	GO:0048285	organelle fission	-15.715	-13.1107	19/327	12448,13404,17687,17771,21973,58994,67981,70891,75178,100155,110958,213389,320022,320558,330149,381678,434438,622554,668929	Ccne2,Dmc1,Msh5,Tesmin,Top2a,Smpd3,Hormad1,Spdya,Meiob,Shoc1,M1ap,Prdm9,Terb1,Sycp2,Hfm1,Zcwpw1,Iho1,Majin,Rad21l
2_Member	GO Biological Processes	GO:0007129	homologous chromosome pairing at meiosis	-15.1364	-12.5854	11/56	12448,13404,17687,67981,75178,213389,320022,381678,434438,622554,668929	Ccne2,Dmc1,Msh5,Hormad1,Meiob,Prdm9,Terb1,Zcwpw1,Iho1,Majin,Rad21l
2_Member	GO Biological Processes	GO:0007059	chromosome segregation	-14.5045	-11.9699	17/275	12448,13404,17687,21973,67981,71988,75178,100155,110958,140557,213389,320022,330149,381678,434438,622554,668929	Ccne2,Dmc1,Msh5,Top2a,Hormad1,Esco2,Meiob,Shoc1,M1ap,Smc1b,Prdm9,Terb1,Hfm1,Zcwpw1,Iho1,Majin,Rad21l
2_Member	GO Biological Processes	GO:0045143	homologous chromosome segregation	-13.9239	-11.4204	11/71	12448,13404,17687,67981,75178,213389,320022,381678,434438,622554,668929	Ccne2,Dmc1,Msh5,Hormad1,Meiob,Prdm9,Terb1,Zcwpw1,Iho1,Majin,Rad21l
2_Member	GO Biological Processes	GO:0022402	cell cycle process	-13.6638	-11.1677	24/781	12448,13404,17687,17771,21973,58994,67981,70891,71988,75178,76478,100155,109019,110958,140557,209091,213389,320022,320558,330149,381678,434438,622554,668929	Ccne2,Dmc1,Msh5,Tesmin,Top2a,Smpd3,Hormad1,Spdya,Esco2,Meiob,Haus8,Shoc1,Nabp1,M1ap,Smc1b,Ccnb3,Prdm9,Terb1,Sycp2,Hfm1,Zcwpw1,Iho1,Majin,Rad21l
2_Member	GO Biological Processes	GO:0070192	chromosome organization involved in meiotic cell cycle	-13.3885	-10.8996	11/79	12448,13404,17687,67981,75178,213389,320022,381678,434438,622554,668929	Ccne2,Dmc1,Msh5,Hormad1,Meiob,Prdm9,Terb1,Zcwpw1,Iho1,Majin,Rad21l
2_Member	GO Biological Processes	GO:0007292	female gamete generation	-10.0958	-7.65486	11/156	13404,17687,21973,26910,67981,75178,110958,213389,320558,330149,434438	Dmc1,Msh5,Top2a,Figla,Hormad1,Meiob,M1ap,Prdm9,Sycp2,Hfm1,Iho1
2_Member	GO Biological Processes	GO:0007276	gamete generation	-9.93262	-7.49812	20/780	13404,15270,17687,17771,21973,26910,67981,70891,72938,75178,80838,110958,211484,213389,319177,320558,330149,381678,434438,668929	Dmc1,H2ax,Msh5,Tesmin,Top2a,Figla,Hormad1,Spdya,Hspb11,Meiob,H1f1,M1ap,Tsga10,Prdm9,H2bc1,Sycp2,Hfm1,Zcwpw1,Iho1,Rad21l
2_Member	GO Biological Processes	GO:0048232	male gamete generation	-8.59995	-6.21375	17/648	13404,15270,17771,67981,70891,72938,75178,80838,110958,211484,213389,319177,320558,330149,381678,434438,668929	Dmc1,H2ax,Tesmin,Hormad1,Spdya,Hspb11,Meiob,H1f1,M1ap,Tsga10,Prdm9,H2bc1,Sycp2,Hfm1,Zcwpw1,Iho1,Rad21l
2_Member	GO Biological Processes	GO:0007131	reciprocal meiotic recombination	-8.56932	-6.19441	7/52	13404,17687,21973,75178,100155,213389,330149	Dmc1,Msh5,Top2a,Meiob,Shoc1,Prdm9,Hfm1
2_Member	GO Biological Processes	GO:0140527	reciprocal homologous recombination	-8.56932	-6.19441	7/52	13404,17687,21973,75178,100155,213389,330149	Dmc1,Msh5,Top2a,Meiob,Shoc1,Prdm9,Hfm1
2_Member	GO Biological Processes	GO:0035825	homologous recombination	-8.1735	-5.8203	7/59	13404,17687,21973,75178,100155,213389,330149	Dmc1,Msh5,Top2a,Meiob,Shoc1,Prdm9,Hfm1
2_Member	GO Biological Processes	GO:0051307	meiotic chromosome separation	-7.45617	-5.13855	5/22	21973,75178,100155,110958,330149	Top2a,Meiob,Shoc1,M1ap,Hfm1
2_Member	GO Biological Processes	GO:0051304	chromosome separation	-6.81247	-4.51395	5/29	21973,75178,100155,110958,330149	Top2a,Meiob,Shoc1,M1ap,Hfm1
2_Member	GO Biological Processes	GO:0007283	spermatogenesis	-6.2751	-4.00809	14/627	13404,15270,17771,67981,72938,80838,110958,211484,213389,319177,330149,381678,434438,668929	Dmc1,H2ax,Tesmin,Hormad1,Hspb11,H1f1,M1ap,Tsga10,Prdm9,H2bc1,Hfm1,Zcwpw1,Iho1,Rad21l
2_Member	GO Biological Processes	GO:0000712	resolution of meiotic recombination intermediates	-6.22848	-3.9658	4/16	21973,75178,100155,330149	Top2a,Meiob,Shoc1,Hfm1
2_Member	GO Biological Processes	GO:0022412	cellular process involved in reproduction in multicellular organism	-5.78915	-3.55556	12/496	13404,17771,21973,26910,67981,70891,75178,110958,319177,320558,330149,434438	Dmc1,Tesmin,Top2a,Figla,Hormad1,Spdya,Meiob,M1ap,H2bc1,Sycp2,Hfm1,Iho1
2_Member	GO Biological Processes	GO:0048477	oogenesis	-4.11605	-1.96632	5/100	13404,26910,67981,330149,434438	Dmc1,Figla,Hormad1,Hfm1,Iho1
2_Member	GO Biological Processes	GO:0007143	female meiotic nuclear division	-3.08953	-0.986874	3/42	21973,75178,320558	Top2a,Meiob,Sycp2
2_Member	GO Biological Processes	GO:0007281	germ cell development	-2.20686	-0.154698	6/378	13404,26910,67981,319177,330149,434438	Dmc1,Figla,Hormad1,H2bc1,Hfm1,Iho1
3_Summary	Reactome Gene Sets	R-MMU-3214847	HATs acetylate histones	-14.0682	-11.5571	11/69	69386,260423,319148,319151,319153,319155,319156,319178,319179,319186,319187,17349,18516,19696,16561	H4c8,H3c7,H3c3,H3c6,H3c11,H4c3,H4c4,H2bc3,H2bc6,H2bc14,H2bc15,Mlf1,Pbx3,Rel,Kif1b
3_Member	Reactome Gene Sets	R-MMU-3214847	HATs acetylate histones	-14.0682	-11.5571	11/69	69386,260423,319148,319151,319153,319155,319156,319178,319179,319186,319187	H4c8,H3c7,H3c3,H3c6,H3c11,H4c3,H4c4,H2bc3,H2bc6,H2bc14,H2bc15
3_Member	Reactome Gene Sets	R-MMU-3214842	HDMs demethylate histones	-8.88948	-6.4858	7/47	69386,260423,319148,319151,319153,319155,319156	H4c8,H3c7,H3c3,H3c6,H3c11,H4c3,H4c4
3_Member	Reactome Gene Sets	R-MMU-3214841	PKMTs methylate histone lysines	-8.01925	-5.67132	7/62	69386,260423,319148,319151,319153,319155,319156	H4c8,H3c7,H3c3,H3c6,H3c11,H4c3,H4c4
3_Member	Reactome Gene Sets	R-MMU-1266695	Interleukin-7 signaling	-5.32839	-3.11446	4/26	260423,319148,319151,319153	H3c7,H3c3,H3c6,H3c11
3_Member	KEGG Pathway	mmu05202	Transcriptional misregulation in cancer	-4.25035	-2.09729	7/224	17349,18516,19696,260423,319148,319151,319153	Mlf1,Pbx3,Rel,H3c7,H3c3,H3c6,H3c11
3_Member	Reactome Gene Sets	R-MMU-983231	Factors involved in megakaryocyte development and platelet production	-3.70884	-1.57537	5/122	16561,260423,319148,319151,319153	Kif1b,H3c7,H3c3,H3c6,H3c11
4_Summary	GO Biological Processes	GO:0006310	DNA recombination	-8.44363	-6.07425	11/223	13404,15270,17687,21973,75178,100155,109019,213389,330149,434438,668929,12448,58994,71988,240087,408022,70891	Dmc1,H2ax,Msh5,Top2a,Meiob,Shoc1,Nabp1,Prdm9,Hfm1,Iho1,Rad21l,Ccne2,Smpd3,Esco2,Mdc1,Primpol,Spdya
4_Member	GO Biological Processes	GO:0006310	DNA recombination	-8.44363	-6.07425	11/223	13404,15270,17687,21973,75178,100155,109019,213389,330149,434438,668929	Dmc1,H2ax,Msh5,Top2a,Meiob,Shoc1,Nabp1,Prdm9,Hfm1,Iho1,Rad21l
4_Member	GO Biological Processes	GO:0006259	DNA metabolic process	-7.17807	-4.87485	16/711	12448,13404,15270,17687,21973,58994,71988,75178,100155,109019,213389,240087,330149,408022,434438,668929	Ccne2,Dmc1,H2ax,Msh5,Top2a,Smpd3,Esco2,Meiob,Shoc1,Nabp1,Prdm9,Mdc1,Hfm1,Primpol,Iho1,Rad21l
4_Member	GO Biological Processes	GO:0006302	double-strand break repair	-4.69169	-2.49287	7/191	13404,15270,71988,75178,109019,213389,668929	Dmc1,H2ax,Esco2,Meiob,Nabp1,Prdm9,Rad21l
4_Member	GO Biological Processes	GO:0006281	DNA repair	-4.49612	-2.32254	10/460	13404,15270,17687,71988,75178,109019,213389,240087,408022,668929	Dmc1,H2ax,Msh5,Esco2,Meiob,Nabp1,Prdm9,Mdc1,Primpol,Rad21l
4_Member	GO Biological Processes	GO:0006974	cellular response to DNA damage stimulus	-4.27826	-2.11847	12/702	13404,15270,17687,21973,70891,71988,75178,109019,213389,240087,408022,668929	Dmc1,H2ax,Msh5,Top2a,Spdya,Esco2,Meiob,Nabp1,Prdm9,Mdc1,Primpol,Rad21l
4_Member	GO Biological Processes	GO:0000724	double-strand break repair via homologous recombination	-4.0351	-1.88867	5/104	13404,15270,75178,109019,668929	Dmc1,H2ax,Meiob,Nabp1,Rad21l
4_Member	GO Biological Processes	GO:0000725	recombinational repair	-3.95749	-1.81759	5/108	13404,15270,75178,109019,668929	Dmc1,H2ax,Meiob,Nabp1,Rad21l
5_Summary	GO Biological Processes	GO:0065004	protein-DNA complex assembly	-7.43079	-5.11802	9/162	13404,14957,50708,50709,80838,108098,319177,319178,319186,110958,21973,213389,381678,319163,319172	Dmc1,H1f3,H1f2,H1f4,H1f1,Med21,H2bc1,H2bc3,H2bc14,M1ap,Top2a,Prdm9,Zcwpw1,H2ac1,H2ac4
5_Member	GO Biological Processes	GO:0065004	protein-DNA complex assembly	-7.43079	-5.11802	9/162	13404,14957,50708,50709,80838,108098,319177,319178,319186	Dmc1,H1f3,H1f2,H1f4,H1f1,Med21,H2bc1,H2bc3,H2bc14
5_Member	GO Biological Processes	GO:0006334	nucleosome assembly	-7.23659	-4.92862	7/80	14957,50708,50709,80838,319177,319178,319186	H1f3,H1f2,H1f4,H1f1,H2bc1,H2bc3,H2bc14
5_Member	GO Biological Processes	GO:0031497	chromatin assembly	-6.75014	-4.46086	8/140	14957,50708,50709,80838,110958,319177,319178,319186	H1f3,H1f2,H1f4,H1f1,M1ap,H2bc1,H2bc3,H2bc14
5_Member	GO Biological Processes	GO:0071824	protein-DNA complex subunit organization	-6.53805	-4.25781	9/206	13404,14957,50708,50709,80838,108098,319177,319178,319186	Dmc1,H1f3,H1f2,H1f4,H1f1,Med21,H2bc1,H2bc3,H2bc14
5_Member	GO Biological Processes	GO:0030261	chromosome condensation	-6.19989	-3.94148	5/38	14957,21973,50708,50709,80838	H1f3,Top2a,H1f2,H1f4,H1f1
5_Member	GO Biological Processes	GO:0034728	nucleosome organization	-6.00096	-3.75925	7/121	14957,50708,50709,80838,319177,319178,319186	H1f3,H1f2,H1f4,H1f1,H2bc1,H2bc3,H2bc14
5_Member	GO Biological Processes	GO:0080182	histone H3-K4 trimethylation	-5.5515	-3.32982	4/23	14957,50708,50709,213389	H1f3,H1f2,H1f4,Prdm9
5_Member	GO Biological Processes	GO:0098532	histone H3-K27 trimethylation	-5.3547	-3.13691	3/8	14957,50708,50709	H1f3,H1f2,H1f4
5_Member	GO Biological Processes	GO:0070734	histone H3-K27 methylation	-4.88953	-2.67942	3/11	14957,50708,50709	H1f3,H1f2,H1f4
5_Member	Reactome Gene Sets	R-MMU-140342	Apoptosis induced DNA fragmentation	-4.76596	-2.56341	3/12	14957,50708,80838	H1f3,H1f2,H1f1
5_Member	GO Biological Processes	GO:0051568	histone H3-K4 methylation	-4.60669	-2.41887	4/39	14957,50708,50709,213389	H1f3,H1f2,H1f4,Prdm9
5_Member	GO Biological Processes	GO:0000018	regulation of DNA recombination	-4.55618	-2.37195	6/135	14957,50708,50709,80838,213389,381678	H1f3,H1f2,H1f4,H1f1,Prdm9,Zcwpw1
5_Member	GO Biological Processes	GO:0018023	peptidyl-lysine trimethylation	-4.51924	-2.34214	4/41	14957,50708,50709,213389	H1f3,H1f2,H1f4,Prdm9
5_Member	GO Biological Processes	GO:0006325	chromatin organization	-4.43401	-2.26391	11/569	14957,50708,50709,80838,110958,213389,319163,319172,319177,319178,319186	H1f3,H1f2,H1f4,H1f1,M1ap,Prdm9,H2ac1,H2ac4,H2bc1,H2bc3,H2bc14
5_Member	Reactome Gene Sets	R-MMU-2559584	Formation of Senescence-Associated Heterochromatin Foci (SAHF)	-4.36569	-2.19905	3/16	14957,50708,80838	H1f3,H1f2,H1f1
5_Member	GO Biological Processes	GO:0045910	negative regulation of DNA recombination	-4.28208	-2.11888	4/47	14957,50708,50709,80838	H1f3,H1f2,H1f4,H1f1
5_Member	GO Biological Processes	GO:0006338	chromatin remodeling	-3.96265	-1.81949	7/249	14957,50708,50709,80838,319177,319178,319186	H1f3,H1f2,H1f4,H1f1,H2bc1,H2bc3,H2bc14
5_Member	GO Biological Processes	GO:0034968	histone lysine methylation	-3.60424	-1.47396	4/70	14957,50708,50709,213389	H1f3,H1f2,H1f4,Prdm9
5_Member	GO Biological Processes	GO:0018022	peptidyl-lysine methylation	-3.28177	-1.16399	4/85	14957,50708,50709,213389	H1f3,H1f2,H1f4,Prdm9
5_Member	GO Biological Processes	GO:0016571	histone methylation	-3.04905	-0.949363	4/98	14957,50708,50709,213389	H1f3,H1f2,H1f4,Prdm9
5_Member	Reactome Gene Sets	R-MMU-75153	Apoptotic execution phase	-2.91972	-0.825895	3/48	14957,50708,80838	H1f3,H1f2,H1f1
5_Member	GO Biological Processes	GO:0006479	protein methylation	-2.49263	-0.415956	4/139	14957,50708,50709,213389	H1f3,H1f2,H1f4,Prdm9
5_Member	GO Biological Processes	GO:0008213	protein alkylation	-2.49263	-0.415956	4/139	14957,50708,50709,213389	H1f3,H1f2,H1f4,Prdm9
5_Member	GO Biological Processes	GO:0051053	negative regulation of DNA metabolic process	-2.31439	-0.256897	4/156	14957,50708,50709,80838	H1f3,H1f2,H1f4,H1f1
5_Member	Reactome Gene Sets	R-MMU-109581	Apoptosis	-2.01956	0	3/100	14957,50708,80838	H1f3,H1f2,H1f1
6_Summary	GO Biological Processes	GO:0007140	male meiotic nuclear division	-6.7082	-4.42346	6/58	13404,17771,70891,75178,110958,320558	Dmc1,Tesmin,Spdya,Meiob,M1ap,Sycp2
6_Member	GO Biological Processes	GO:0007140	male meiotic nuclear division	-6.7082	-4.42346	6/58	13404,17771,70891,75178,110958,320558	Dmc1,Tesmin,Spdya,Meiob,M1ap,Sycp2
7_Summary	GO Biological Processes	GO:0034398	telomere tethering at nuclear periphery	-6.09876	-3.85295	3/5	320022,622554,668929,16561,108012,228355,22249	Terb1,Majin,Rad21l,Kif1b,Ap1s2,Madd,Unc13b
7_Member	GO Biological Processes	GO:0034398	telomere tethering at nuclear periphery	-6.09876	-3.85295	3/5	320022,622554,668929	Terb1,Majin,Rad21l
7_Member	GO Biological Processes	GO:0044821	meiotic telomere tethering at nuclear periphery	-6.09876	-3.85295	3/5	320022,622554,668929	Terb1,Majin,Rad21l
7_Member	GO Biological Processes	GO:0070197	meiotic attachment of telomere to nuclear envelope	-6.09876	-3.85295	3/5	320022,622554,668929	Terb1,Majin,Rad21l
7_Member	GO Biological Processes	GO:0097240	chromosome attachment to the nuclear envelope	-5.55745	-3.33183	3/7	320022,622554,668929	Terb1,Majin,Rad21l
7_Member	GO Biological Processes	GO:0045141	meiotic telomere clustering	-4.76596	-2.56341	3/12	320022,622554,668929	Terb1,Majin,Rad21l
7_Member	GO Biological Processes	GO:0034397	telomere localization	-4.65339	-2.46193	3/13	320022,622554,668929	Terb1,Majin,Rad21l
7_Member	GO Biological Processes	GO:0090220	chromosome localization to nuclear envelope involved in homologous chromosome segregation	-4.65339	-2.46193	3/13	320022,622554,668929	Terb1,Majin,Rad21l
7_Member	GO Biological Processes	GO:0051303	establishment of chromosome localization	-2.36494	-0.299334	3/75	320022,622554,668929	Terb1,Majin,Rad21l
7_Member	GO Biological Processes	GO:0050000	chromosome localization	-2.33291	-0.272728	3/77	320022,622554,668929	Terb1,Majin,Rad21l
7_Member	GO Biological Processes	GO:0051656	establishment of organelle localization	-2.14281	-0.098517	6/390	16561,108012,228355,320022,622554,668929	Kif1b,Ap1s2,Madd,Terb1,Majin,Rad21l
7_Member	GO Biological Processes	GO:0051640	organelle localization	-2.1074	-0.0657055	7/522	16561,22249,108012,228355,320022,622554,668929	Kif1b,Unc13b,Ap1s2,Madd,Terb1,Majin,Rad21l
8_Summary	GO Biological Processes	GO:0007062	sister chromatid cohesion	-4.51924	-2.34214	4/41	67981,71988,140557,668929,21973,17349,58994	Hormad1,Esco2,Smc1b,Rad21l,Top2a,Mlf1,Smpd3
8_Member	GO Biological Processes	GO:0007062	sister chromatid cohesion	-4.51924	-2.34214	4/41	67981,71988,140557,668929	Hormad1,Esco2,Smc1b,Rad21l
8_Member	GO Biological Processes	GO:0000819	sister chromatid segregation	-3.56511	-1.43799	5/131	21973,67981,71988,140557,668929	Top2a,Hormad1,Esco2,Smc1b,Rad21l
8_Member	GO Biological Processes	GO:0002244	hematopoietic progenitor cell differentiation	-2.43772	-0.369373	4/144	17349,21973,58994,71988	Mlf1,Top2a,Smpd3,Esco2
9_Summary	GO Biological Processes	GO:0000079	regulation of cyclin-dependent protein serine/threonine kinase activity	-3.53408	-1.41009	4/73	12448,70891,103844,209091	Ccne2,Spdya,Inca1,Ccnb3
9_Member	GO Biological Processes	GO:0000079	regulation of cyclin-dependent protein serine/threonine kinase activity	-3.53408	-1.41009	4/73	12448,70891,103844,209091	Ccne2,Spdya,Inca1,Ccnb3
9_Member	GO Biological Processes	GO:1904029	regulation of cyclin-dependent protein kinase activity	-3.46699	-1.34611	4/76	12448,70891,103844,209091	Ccne2,Spdya,Inca1,Ccnb3
10_Summary	Reactome Gene Sets	R-MMU-75893	TNF signaling	-3.08953	-0.986874	3/42	58994,74256,228355	Smpd3,Cyld,Madd
10_Member	Reactome Gene Sets	R-MMU-75893	TNF signaling	-3.08953	-0.986874	3/42	58994,74256,228355	Smpd3,Cyld,Madd
11_Summary	Reactome Gene Sets	R-MMU-8866654	E3 ubiquitin ligases ubiquitinate target proteins	-2.91972	-0.825895	3/48	319178,319186,319187	H2bc3,H2bc14,H2bc15
11_Member	Reactome Gene Sets	R-MMU-8866654	E3 ubiquitin ligases ubiquitinate target proteins	-2.91972	-0.825895	3/48	319178,319186,319187	H2bc3,H2bc14,H2bc15
11_Member	Reactome Gene Sets	R-MMU-8852135	Protein ubiquitination	-2.48492	-0.41104	3/68	319178,319186,319187	H2bc3,H2bc14,H2bc15
12_Summary	GO Biological Processes	GO:0007528	neuromuscular junction development	-2.86813	-0.777218	3/50	16779,22249,67533	Lamb2,Unc13b,Ppfibp1
12_Member	GO Biological Processes	GO:0007528	neuromuscular junction development	-2.86813	-0.777218	3/50	16779,22249,67533	Lamb2,Unc13b,Ppfibp1
13_Summary	KEGG Pathway	mmu05330	Allograft rejection	-2.57919	-0.494025	3/63	14961,14964,14972,12448,209091	H2-Ab1,H2-D1,H2-K1,Ccne2,Ccnb3
13_Member	KEGG Pathway	mmu05330	Allograft rejection	-2.57919	-0.494025	3/63	14961,14964,14972	H2-Ab1,H2-D1,H2-K1
13_Member	KEGG Pathway	mmu05332	Graft-versus-host disease	-2.57919	-0.494025	3/63	14961,14964,14972	H2-Ab1,H2-D1,H2-K1
13_Member	KEGG Pathway	mmu04940	Type I diabetes mellitus	-2.44931	-0.378205	3/70	14961,14964,14972	H2-Ab1,H2-D1,H2-K1
13_Member	GO Biological Processes	GO:0048002	antigen processing and presentation of peptide antigen	-2.34881	-0.285924	3/76	14961,14964,14972	H2-Ab1,H2-D1,H2-K1
13_Member	KEGG Pathway	mmu05320	Autoimmune thyroid disease	-2.30178	-0.246956	3/79	14961,14964,14972	H2-Ab1,H2-D1,H2-K1
13_Member	KEGG Pathway	mmu05416	Viral myocarditis	-2.17169	-0.122164	3/88	14961,14964,14972	H2-Ab1,H2-D1,H2-K1
13_Member	KEGG Pathway	mmu04612	Antigen processing and presentation	-2.14478	-0.098517	3/90	14961,14964,14972	H2-Ab1,H2-D1,H2-K1
13_Member	KEGG Pathway	mmu04218	Cellular senescence	-2.06491	-0.0257872	4/184	12448,14964,14972,209091	Ccne2,H2-D1,H2-K1,Ccnb3

## Sheet: C1
GroupID	Category	Term	Description	LogP	Log(q-value)	InTerm_InList	Genes	Symbols
1_Summary	GO Biological Processes	GO:0008283	cell population proliferation	-4.60426	-0.369835	12/601	12006,12443,14726,14824,16590,17701,20230,20677,21672,50796,73679,99377,20674,56739,320790,13875,238217	Axin2,Ccnd1,Pdpn,Grn,Kit,Msx1,Satb1,Sox4,Prdx2,Dmrt1,Tex19.1,Sall4,Sox2,Rec8,Chd7,Erf,Rpl10l
1_Member	GO Biological Processes	GO:0008283	cell population proliferation	-4.60426	-0.369835	12/601	12006,12443,14726,14824,16590,17701,20230,20677,21672,50796,73679,99377	Axin2,Ccnd1,Pdpn,Grn,Kit,Msx1,Satb1,Sox4,Prdx2,Dmrt1,Tex19.1,Sall4
1_Member	GO Biological Processes	GO:0007548	sex differentiation	-3.26104	-0.259451	7/301	12443,16590,20674,50796,56739,73679,320790	Ccnd1,Kit,Sox2,Dmrt1,Rec8,Tex19.1,Chd7
1_Member	GO Biological Processes	GO:0046661	male sex differentiation	-2.96058	-0.21714	5/165	12443,20674,50796,56739,73679	Ccnd1,Sox2,Dmrt1,Rec8,Tex19.1
1_Member	GO Biological Processes	GO:0048608	reproductive structure development	-2.81634	-0.170608	8/463	12443,13875,16590,20674,50796,56739,73679,320790	Ccnd1,Erf,Kit,Sox2,Dmrt1,Rec8,Tex19.1,Chd7
1_Member	GO Biological Processes	GO:0061458	reproductive system development	-2.79286	-0.159316	8/467	12443,13875,16590,20674,50796,56739,73679,320790	Ccnd1,Erf,Kit,Sox2,Dmrt1,Rec8,Tex19.1,Chd7
1_Member	GO Biological Processes	GO:0007140	male meiotic nuclear division	-2.58933	-0.0125192	3/58	56739,73679,238217	Rec8,Tex19.1,Rpl10l
1_Member	GO Biological Processes	GO:0008584	male gonad development	-2.43268	0	4/134	12443,50796,56739,73679	Ccnd1,Dmrt1,Rec8,Tex19.1
1_Member	GO Biological Processes	GO:0046546	development of primary male sexual characteristics	-2.42117	0	4/135	12443,50796,56739,73679	Ccnd1,Dmrt1,Rec8,Tex19.1
1_Member	GO Biological Processes	GO:0008406	gonad development	-2.38373	0	5/224	12443,16590,50796,56739,73679	Ccnd1,Kit,Dmrt1,Rec8,Tex19.1
1_Member	GO Biological Processes	GO:0045137	development of primary sexual characteristics	-2.35131	0	5/228	12443,16590,50796,56739,73679	Ccnd1,Kit,Dmrt1,Rec8,Tex19.1
2_Summary	GO Biological Processes	GO:1903541	regulation of exosomal secretion	-4.18563	-0.369835	3/17	11981,20971,74772	Atp9a,Sdc4,Atp13a2
2_Member	GO Biological Processes	GO:1903541	regulation of exosomal secretion	-4.18563	-0.369835	3/17	11981,20971,74772	Atp9a,Sdc4,Atp13a2
3_Summary	WikiPathways	WP1763	Mechanisms associated with pluripotency	-4.14954	-0.369835	8/292	12443,19280,20230,20674,67155,73693,99377,108155	Ccnd1,Ptprs,Satb1,Sox2,Smarca2,Dppa4,Sall4,Ogt
3_Member	WikiPathways	WP1763	Mechanisms associated with pluripotency	-4.14954	-0.369835	8/292	12443,19280,20230,20674,67155,73693,99377,108155	Ccnd1,Ptprs,Satb1,Sox2,Smarca2,Dppa4,Sall4,Ogt
4_Summary	GO Biological Processes	GO:0045836	positive regulation of meiotic nuclear division	-4.03478	-0.369835	3/19	17701,50796,230861,14824,20971,67246,103172,245474,245880,12443,12444,67974	Msx1,Dmrt1,Eif4g3,Grn,Sdc4,Resf1,Chchd10,Dkc1,Wasf3,Ccnd1,Ccnd2,Ccny
4_Member	GO Biological Processes	GO:0045836	positive regulation of meiotic nuclear division	-4.03478	-0.369835	3/19	17701,50796,230861	Msx1,Dmrt1,Eif4g3
4_Member	GO Biological Processes	GO:0051446	positive regulation of meiotic cell cycle	-3.42886	-0.259451	3/30	17701,50796,230861	Msx1,Dmrt1,Eif4g3
4_Member	GO Biological Processes	GO:0040020	regulation of meiotic nuclear division	-3.15731	-0.259451	3/37	17701,50796,230861	Msx1,Dmrt1,Eif4g3
4_Member	GO Biological Processes	GO:0010638	positive regulation of organelle organization	-3.06386	-0.251184	9/529	14824,17701,20971,50796,67246,103172,230861,245474,245880	Grn,Msx1,Sdc4,Dmrt1,Resf1,Chchd10,Eif4g3,Dkc1,Wasf3
4_Member	GO Biological Processes	GO:0051445	regulation of meiotic cell cycle	-2.56814	-9.92374e-05	3/59	17701,50796,230861	Msx1,Dmrt1,Eif4g3
4_Member	GO Biological Processes	GO:0051785	positive regulation of nuclear division	-2.48711	0	3/63	17701,50796,230861	Msx1,Dmrt1,Eif4g3
4_Member	GO Biological Processes	GO:0045787	positive regulation of cell cycle	-2.13985	0	6/362	12443,12444,17701,50796,67974,230861	Ccnd1,Ccnd2,Msx1,Dmrt1,Ccny,Eif4g3
4_Member	GO Biological Processes	GO:0090068	positive regulation of cell cycle process	-2.04126	0	5/271	12443,12444,17701,50796,230861	Ccnd1,Ccnd2,Msx1,Dmrt1,Eif4g3
5_Summary	GO Biological Processes	GO:0060349	bone morphogenesis	-3.78504	-0.259451	5/109	11647,12006,17701,64406,71375,16590,20677,320790	Alpl,Axin2,Msx1,Sp5,Foxn3,Kit,Sox4,Chd7
5_Member	GO Biological Processes	GO:0060349	bone morphogenesis	-3.78504	-0.259451	5/109	11647,12006,17701,64406,71375	Alpl,Axin2,Msx1,Sp5,Foxn3
5_Member	GO Biological Processes	GO:0060348	bone development	-3.04107	-0.251184	6/238	11647,12006,16590,17701,64406,71375	Alpl,Axin2,Kit,Msx1,Sp5,Foxn3
5_Member	GO Biological Processes	GO:0001501	skeletal system development	-2.44944	0	8/531	11647,12006,16590,17701,20677,64406,71375,320790	Alpl,Axin2,Kit,Msx1,Sox4,Sp5,Foxn3,Chd7
5_Member	GO Biological Processes	GO:0048705	skeletal system morphogenesis	-2.14211	0	5/256	11647,12006,17701,64406,71375	Alpl,Axin2,Msx1,Sp5,Foxn3
6_Summary	GO Biological Processes	GO:0045596	negative regulation of cell differentiation	-3.72195	-0.259451	12/744	12006,12443,12444,17701,18569,19280,20674,21672,24068,67155,83557,235472,16590	Axin2,Ccnd1,Ccnd2,Msx1,Pdcd4,Ptprs,Sox2,Prdx2,Sra1,Smarca2,Lin28a,Prtg,Kit
6_Member	GO Biological Processes	GO:0045596	negative regulation of cell differentiation	-3.72195	-0.259451	12/744	12006,12443,12444,17701,18569,19280,20674,21672,24068,67155,83557,235472	Axin2,Ccnd1,Ccnd2,Msx1,Pdcd4,Ptprs,Sox2,Prdx2,Sra1,Smarca2,Lin28a,Prtg
6_Member	GO Biological Processes	GO:0051148	negative regulation of muscle cell differentiation	-2.42994	0	3/66	12444,17701,18569	Ccnd2,Msx1,Pdcd4
6_Member	GO Biological Processes	GO:0051147	regulation of muscle cell differentiation	-2.18047	0	4/158	12444,16590,17701,18569	Ccnd2,Kit,Msx1,Pdcd4
7_Summary	GO Biological Processes	GO:0045737	positive regulation of cyclin-dependent protein serine/threonine kinase activity	-3.6165	-0.259451	3/26	12443,12444,67974,14726,19186,20674,67155,12006,17701,50796,71375,230861,24068,209683,11852,18286,56739,73679,83563,83669,238217,16590,16911,20971,245474,53627	Ccnd1,Ccnd2,Ccny,Pdpn,Psme1,Sox2,Smarca2,Axin2,Msx1,Dmrt1,Foxn3,Eif4g3,Sra1,Ttc28,Rhob,Odf2,Rec8,Tex19.1,Usp26,Wdr6,Rpl10l,Kit,Lmo4,Sdc4,Dkc1,Porcn
7_Member	GO Biological Processes	GO:0045737	positive regulation of cyclin-dependent protein serine/threonine kinase activity	-3.6165	-0.259451	3/26	12443,12444,67974	Ccnd1,Ccnd2,Ccny
7_Member	GO Biological Processes	GO:1902806	regulation of cell cycle G1/S phase transition	-3.4964	-0.259451	6/195	12443,12444,14726,19186,20674,67155	Ccnd1,Ccnd2,Pdpn,Psme1,Sox2,Smarca2
7_Member	GO Biological Processes	GO:1904031	positive regulation of cyclin-dependent protein kinase activity	-3.47314	-0.259451	3/29	12443,12444,67974	Ccnd1,Ccnd2,Ccny
7_Member	GO Biological Processes	GO:0010564	regulation of cell cycle process	-3.21555	-0.259451	11/727	12006,12443,12444,14726,17701,19186,20674,50796,67155,71375,230861	Axin2,Ccnd1,Ccnd2,Pdpn,Msx1,Psme1,Sox2,Dmrt1,Smarca2,Foxn3,Eif4g3
7_Member	GO Biological Processes	GO:0007346	regulation of mitotic cell cycle	-3.18232	-0.259451	9/509	12443,12444,14726,19186,24068,50796,67155,71375,209683	Ccnd1,Ccnd2,Pdpn,Psme1,Sra1,Dmrt1,Smarca2,Foxn3,Ttc28
7_Member	GO Biological Processes	GO:0022402	cell cycle process	-2.96145	-0.21714	11/781	11852,12443,12444,18286,56739,67974,71375,73679,83563,83669,238217	Rhob,Ccnd1,Ccnd2,Odf2,Rec8,Ccny,Foxn3,Tex19.1,Usp26,Wdr6,Rpl10l
7_Member	WikiPathways	WP723	Wnt signaling pathway and pluripotency	-2.94432	-0.21714	4/97	12006,12443,12444,20674	Axin2,Ccnd1,Ccnd2,Sox2
7_Member	GO Biological Processes	GO:2000045	regulation of G1/S transition of mitotic cell cycle	-2.90295	-0.204146	5/170	12443,12444,14726,19186,67155	Ccnd1,Ccnd2,Pdpn,Psme1,Smarca2
7_Member	GO Biological Processes	GO:0051347	positive regulation of transferase activity	-2.50446	0	8/520	12006,12443,12444,16590,16911,20971,67974,245474	Axin2,Ccnd1,Ccnd2,Kit,Lmo4,Sdc4,Ccny,Dkc1
7_Member	GO Biological Processes	GO:0033674	positive regulation of kinase activity	-2.36867	0	7/432	12006,12443,12444,16590,16911,20971,67974	Axin2,Ccnd1,Ccnd2,Kit,Lmo4,Sdc4,Ccny
7_Member	GO Biological Processes	GO:1901987	regulation of cell cycle phase transition	-2.35781	0	7/434	12443,12444,14726,19186,20674,67155,71375	Ccnd1,Ccnd2,Pdpn,Psme1,Sox2,Smarca2,Foxn3
7_Member	GO Biological Processes	GO:0000082	G1/S transition of mitotic cell cycle	-2.3407	0	3/71	12443,12444,83563	Ccnd1,Ccnd2,Usp26
7_Member	GO Biological Processes	GO:0044772	mitotic cell cycle phase transition	-2.3111	0	4/145	12443,12444,67974,83563	Ccnd1,Ccnd2,Ccny,Usp26
7_Member	GO Biological Processes	GO:0000079	regulation of cyclin-dependent protein serine/threonine kinase activity	-2.30693	0	3/73	12443,12444,67974	Ccnd1,Ccnd2,Ccny
7_Member	GO Biological Processes	GO:0044843	cell cycle G1/S phase transition	-2.30693	0	3/73	12443,12444,83563	Ccnd1,Ccnd2,Usp26
7_Member	GO Biological Processes	GO:1904029	regulation of cyclin-dependent protein kinase activity	-2.25813	0	3/76	12443,12444,67974	Ccnd1,Ccnd2,Ccny
7_Member	GO Biological Processes	GO:1901990	regulation of mitotic cell cycle phase transition	-2.25668	0	6/342	12443,12444,14726,19186,67155,71375	Ccnd1,Ccnd2,Pdpn,Psme1,Smarca2,Foxn3
7_Member	GO Biological Processes	GO:0044770	cell cycle phase transition	-2.20948	0	4/155	12443,12444,67974,83563	Ccnd1,Ccnd2,Ccny,Usp26
7_Member	KEGG Pathway	mmu04390	Hippo signaling pathway	-2.19007	0	4/157	12006,12443,12444,20674	Axin2,Ccnd1,Ccnd2,Sox2
7_Member	GO Biological Processes	GO:0045860	positive regulation of protein kinase activity	-2.17978	0	6/355	12006,12443,12444,16590,20971,67974	Axin2,Ccnd1,Ccnd2,Kit,Sdc4,Ccny
7_Member	GO Biological Processes	GO:1903047	mitotic cell cycle process	-2.08274	0	7/489	11852,12443,12444,56739,67974,71375,83563	Rhob,Ccnd1,Ccnd2,Rec8,Ccny,Foxn3,Usp26
7_Member	KEGG Pathway	mmu04310	Wnt signaling pathway	-2.07938	0	4/169	12006,12443,12444,53627	Axin2,Ccnd1,Ccnd2,Porcn
8_Summary	GO Biological Processes	GO:0061484	hematopoietic stem cell homeostasis	-3.51909	-0.259451	3/28	20677,67155,245607,12512,14726,16008,20667,20674,20971,29873,21672,24068	Sox4,Smarca2,Gprasp2,Cd63,Pdpn,Igfbp2,Sox12,Sox2,Sdc4,Cspg5,Prdx2,Sra1
8_Member	GO Biological Processes	GO:0061484	hematopoietic stem cell homeostasis	-3.51909	-0.259451	3/28	20677,67155,245607	Sox4,Smarca2,Gprasp2
8_Member	GO Biological Processes	GO:0045785	positive regulation of cell adhesion	-3.1884	-0.259451	9/508	12512,14726,16008,20667,20674,20677,20971,29873,67155	Cd63,Pdpn,Igfbp2,Sox12,Sox2,Sox4,Sdc4,Cspg5,Smarca2
8_Member	GO Biological Processes	GO:0022407	regulation of cell-cell adhesion	-2.66269	-0.0584454	8/490	14726,16008,20667,20674,20677,20971,21672,67155	Pdpn,Igfbp2,Sox12,Sox2,Sox4,Sdc4,Prdx2,Smarca2
8_Member	GO Biological Processes	GO:0022409	positive regulation of cell-cell adhesion	-2.39566	0	6/320	14726,16008,20667,20674,20677,67155	Pdpn,Igfbp2,Sox12,Sox2,Sox4,Smarca2
8_Member	GO Biological Processes	GO:1903037	regulation of leukocyte cell-cell adhesion	-2.12862	0	6/364	16008,20667,20677,20971,21672,67155	Igfbp2,Sox12,Sox4,Sdc4,Prdx2,Smarca2
8_Member	GO Biological Processes	GO:0045661	regulation of myoblast differentiation	-2.10967	0	3/86	20677,24068,67155	Sox4,Sra1,Smarca2
8_Member	GO Biological Processes	GO:0050863	regulation of T cell activation	-2.10641	0	6/368	16008,20667,20677,20971,21672,67155	Igfbp2,Sox12,Sox4,Sdc4,Prdx2,Smarca2
9_Summary	GO Biological Processes	GO:0001701	in utero embryonic development	-3.51335	-0.259451	10/561	13875,14570,14824,17263,17701,50868,68795,73679,99377,320790	Erf,Arhgdig,Grn,Meg3,Msx1,Keap1,Ubr3,Tex19.1,Sall4,Chd7
9_Member	GO Biological Processes	GO:0001701	in utero embryonic development	-3.51335	-0.259451	10/561	13875,14570,14824,17263,17701,50868,68795,73679,99377,320790	Erf,Arhgdig,Grn,Meg3,Msx1,Keap1,Ubr3,Tex19.1,Sall4,Chd7
10_Summary	GO Biological Processes	GO:0071322	cellular response to carbohydrate stimulus	-3.34316	-0.259451	4/76	20677,50868,83557,108155,16590,20674,99377,12006,13803,22121,68134,73679,230861,245474,19186,11647,14824,21672,66972,74772	Sox4,Keap1,Lin28a,Ogt,Kit,Sox2,Sall4,Axin2,Enc1,Rpl13a,Upf3b,Tex19.1,Eif4g3,Dkc1,Psme1,Alpl,Grn,Prdx2,Slc25a23,Atp13a2
10_Member	GO Biological Processes	GO:0071322	cellular response to carbohydrate stimulus	-3.34316	-0.259451	4/76	20677,50868,83557,108155	Sox4,Keap1,Lin28a,Ogt
10_Member	GO Biological Processes	GO:0019827	stem cell population maintenance	-3.24027	-0.259451	5/143	16590,20674,20677,83557,99377	Kit,Sox2,Sox4,Lin28a,Sall4
10_Member	GO Biological Processes	GO:0098727	maintenance of cell number	-3.17259	-0.259451	5/148	16590,20674,20677,83557,99377	Kit,Sox2,Sox4,Lin28a,Sall4
10_Member	GO Biological Processes	GO:0010608	post-transcriptional regulation of gene expression	-2.94008	-0.21714	9/551	12006,13803,20677,22121,68134,73679,83557,230861,245474	Axin2,Enc1,Sox4,Rpl13a,Upf3b,Tex19.1,Lin28a,Eif4g3,Dkc1
10_Member	GO Biological Processes	GO:0035019	somatic stem cell population maintenance	-2.85256	-0.171819	3/47	16590,20674,20677	Kit,Sox2,Sox4
10_Member	GO Biological Processes	GO:0009743	response to carbohydrate	-2.46784	0	4/131	20677,50868,83557,108155	Sox4,Keap1,Lin28a,Ogt
10_Member	GO Biological Processes	GO:0071333	cellular response to glucose stimulus	-2.44867	0	3/65	20677,83557,108155	Sox4,Lin28a,Ogt
10_Member	GO Biological Processes	GO:0071331	cellular response to hexose stimulus	-2.41151	0	3/67	20677,83557,108155	Sox4,Lin28a,Ogt
10_Member	GO Biological Processes	GO:0071326	cellular response to monosaccharide stimulus	-2.39338	0	3/68	20677,83557,108155	Sox4,Lin28a,Ogt
10_Member	GO Biological Processes	GO:0045727	positive regulation of translation	-2.35405	0	4/141	20677,68134,83557,230861	Sox4,Upf3b,Lin28a,Eif4g3
10_Member	Reactome Gene Sets	R-MMU-201681	TCF dependent signaling in response to WNT	-2.25931	0	4/150	12006,19186,20674,20677	Axin2,Psme1,Sox2,Sox4
10_Member	GO Biological Processes	GO:0034250	positive regulation of cellular amide metabolic process	-2.07938	0	4/169	20677,68134,83557,230861	Sox4,Upf3b,Lin28a,Eif4g3
10_Member	GO Biological Processes	GO:0001678	cellular glucose homeostasis	-2.0425	0	3/91	20677,83557,108155	Sox4,Lin28a,Ogt
10_Member	GO Biological Processes	GO:0019725	cellular homeostasis	-2.03497	0	8/625	11647,14824,20677,21672,66972,74772,83557,108155	Alpl,Grn,Sox4,Prdx2,Slc25a23,Atp13a2,Lin28a,Ogt
11_Summary	GO Biological Processes	GO:0060284	regulation of cell development	-3.26762	-0.259451	10/603	12006,14824,16590,19268,19280,20674,29873,83557,235472,320790,13823,245880,13875,14726,109620,20677,53416,66972,67155,108155,21672	Axin2,Grn,Kit,Ptprf,Ptprs,Sox2,Cspg5,Lin28a,Prtg,Chd7,Epb41l3,Wasf3,Erf,Pdpn,Dsp,Sox4,Stk39,Slc25a23,Smarca2,Ogt,Prdx2
11_Member	GO Biological Processes	GO:0060284	regulation of cell development	-3.26762	-0.259451	10/603	12006,14824,16590,19268,19280,20674,29873,83557,235472,320790	Axin2,Grn,Kit,Ptprf,Ptprs,Sox2,Cspg5,Lin28a,Prtg,Chd7
11_Member	GO Biological Processes	GO:0048679	regulation of axon regeneration	-3.19255	-0.259451	3/36	14824,19268,19280	Grn,Ptprf,Ptprs
11_Member	GO Biological Processes	GO:0070570	regulation of neuron projection regeneration	-3.08978	-0.251184	3/39	14824,19268,19280	Grn,Ptprf,Ptprs
11_Member	Reactome Gene Sets	R-MMU-6794362	Protein-protein interactions at synapses	-2.48711	0	3/63	13823,19268,19280	Epb41l3,Ptprf,Ptprs
11_Member	GO Biological Processes	GO:0051960	regulation of nervous system development	-2.32991	0	8/556	16590,19268,19280,20674,83557,235472,245880,320790	Kit,Ptprf,Ptprs,Sox2,Lin28a,Prtg,Wasf3,Chd7
11_Member	GO Biological Processes	GO:0098609	cell-cell adhesion	-2.29922	0	7/445	13875,14726,16590,19268,19280,109620,235472	Erf,Pdpn,Kit,Ptprf,Ptprs,Dsp,Prtg
11_Member	GO Biological Processes	GO:0050767	regulation of neurogenesis	-2.23744	0	7/457	16590,19268,19280,20674,83557,235472,320790	Kit,Ptprf,Ptprs,Sox2,Lin28a,Prtg,Chd7
11_Member	GO Biological Processes	GO:0080135	regulation of cellular response to stress	-2.11659	0	9/734	12006,14824,19268,19280,20677,53416,66972,67155,108155	Axin2,Grn,Ptprf,Ptprs,Sox4,Stk39,Slc25a23,Smarca2,Ogt
11_Member	GO Biological Processes	GO:1903034	regulation of response to wounding	-2.00228	0	4/178	14824,19268,19280,21672	Grn,Ptprf,Ptprs,Prdx2
12_Summary	GO Biological Processes	GO:0010035	response to inorganic substance	-3.1884	-0.259451	9/508	11647,11852,20674,21672,22228,53416,66972,69367,74772,50868,56338	Alpl,Rhob,Sox2,Prdx2,Ucp2,Stk39,Slc25a23,Glrx2,Atp13a2,Keap1,Txnip
12_Member	GO Biological Processes	GO:0010035	response to inorganic substance	-3.1884	-0.259451	9/508	11647,11852,20674,21672,22228,53416,66972,69367,74772	Alpl,Rhob,Sox2,Prdx2,Ucp2,Stk39,Slc25a23,Glrx2,Atp13a2
12_Member	GO Biological Processes	GO:0006979	response to oxidative stress	-2.91481	-0.204146	7/345	11852,21672,22228,50868,56338,69367,74772	Rhob,Prdx2,Ucp2,Keap1,Txnip,Glrx2,Atp13a2
12_Member	GO Biological Processes	GO:0000302	response to reactive oxygen species	-2.19007	0	4/157	11852,21672,22228,69367	Rhob,Prdx2,Ucp2,Glrx2
12_Member	GO Biological Processes	GO:0071248	cellular response to metal ion	-2.07058	0	4/170	20674,53416,66972,74772	Sox2,Stk39,Slc25a23,Atp13a2
12_Member	GO Biological Processes	GO:0062197	cellular response to chemical stress	-2.04777	0	5/270	11852,21672,50868,53416,74772	Rhob,Prdx2,Keap1,Stk39,Atp13a2
13_Summary	GO Biological Processes	GO:0003231	cardiac ventricle development	-3.14625	-0.259451	5/150	16911,20677,99377,109620,320790,11852,14726,17701,20674,20971,19280,20667,12006,18569	Lmo4,Sox4,Sall4,Dsp,Chd7,Rhob,Pdpn,Msx1,Sox2,Sdc4,Ptprs,Sox12,Axin2,Pdcd4
13_Member	GO Biological Processes	GO:0003231	cardiac ventricle development	-3.14625	-0.259451	5/150	16911,20677,99377,109620,320790	Lmo4,Sox4,Sall4,Dsp,Chd7
13_Member	GO Biological Processes	GO:0048729	tissue morphogenesis	-3.04331	-0.251184	10/645	11852,14726,16911,17701,20674,20677,20971,99377,109620,320790	Rhob,Pdpn,Lmo4,Msx1,Sox2,Sox4,Sdc4,Sall4,Dsp,Chd7
13_Member	GO Biological Processes	GO:0021510	spinal cord development	-2.84776	-0.171819	4/103	16911,19280,20667,20677	Lmo4,Ptprs,Sox12,Sox4
13_Member	GO Biological Processes	GO:0007507	heart development	-2.73587	-0.112315	9/590	12006,14726,16911,17701,18569,20677,99377,109620,320790	Axin2,Pdpn,Lmo4,Msx1,Pdcd4,Sox4,Sall4,Dsp,Chd7
13_Member	GO Biological Processes	GO:0003007	heart morphogenesis	-2.68947	-0.0756798	6/279	12006,17701,18569,20677,109620,320790	Axin2,Msx1,Pdcd4,Sox4,Dsp,Chd7
13_Member	GO Biological Processes	GO:0003205	cardiac chamber development	-2.6034	-0.017633	5/199	16911,20677,99377,109620,320790	Lmo4,Sox4,Sall4,Dsp,Chd7
13_Member	GO Biological Processes	GO:0003279	cardiac septum development	-2.49179	0	4/129	16911,20677,99377,320790	Lmo4,Sox4,Sall4,Chd7
13_Member	GO Biological Processes	GO:0001841	neural tube formation	-2.43268	0	4/134	16911,20677,20971,99377	Lmo4,Sox4,Sdc4,Sall4
13_Member	GO Biological Processes	GO:0003208	cardiac ventricle morphogenesis	-2.18135	0	3/81	20677,109620,320790	Sox4,Dsp,Chd7
13_Member	GO Biological Processes	GO:0001838	embryonic epithelial tube formation	-2.18047	0	4/158	16911,20677,20971,99377	Lmo4,Sox4,Sdc4,Sall4
13_Member	GO Biological Processes	GO:0072175	epithelial tube formation	-2.12434	0	4/164	16911,20677,20971,99377	Lmo4,Sox4,Sdc4,Sall4
13_Member	GO Biological Processes	GO:0003281	ventricular septum development	-2.09589	0	3/87	16911,20677,99377	Lmo4,Sox4,Sall4
13_Member	GO Biological Processes	GO:0060562	epithelial tube morphogenesis	-2.0845	0	6/372	11852,16911,20674,20677,20971,99377	Rhob,Lmo4,Sox2,Sox4,Sdc4,Sall4
13_Member	GO Biological Processes	GO:0035107	appendage morphogenesis	-2.02746	0	4/175	17701,20677,99377,320790	Msx1,Sox4,Sall4,Chd7
13_Member	GO Biological Processes	GO:0035108	limb morphogenesis	-2.02746	0	4/175	17701,20677,99377,320790	Msx1,Sox4,Sall4,Chd7
14_Summary	Reactome Gene Sets	R-MMU-9696264	RND3 GTPase cycle	-3.0574	-0.251184	3/40	64652,83669,109620	Nisch,Wdr6,Dsp
14_Member	Reactome Gene Sets	R-MMU-9696264	RND3 GTPase cycle	-3.0574	-0.251184	3/40	64652,83669,109620	Nisch,Wdr6,Dsp
15_Summary	GO Biological Processes	GO:0008360	regulation of cell shape	-3.04471	-0.251184	5/158	11852,13823,14726,16590,245880,19268,29873,19280	Rhob,Epb41l3,Pdpn,Kit,Wasf3,Ptprf,Cspg5,Ptprs
15_Member	GO Biological Processes	GO:0008360	regulation of cell shape	-3.04471	-0.251184	5/158	11852,13823,14726,16590,245880	Rhob,Epb41l3,Pdpn,Kit,Wasf3
15_Member	GO Biological Processes	GO:0022604	regulation of cell morphogenesis	-2.95875	-0.21714	7/339	11852,13823,14726,16590,19268,29873,245880	Rhob,Epb41l3,Pdpn,Kit,Ptprf,Cspg5,Wasf3
15_Member	GO Biological Processes	GO:0003158	endothelium development	-2.00415	0	3/94	11852,14726,19280	Rhob,Pdpn,Ptprs
16_Summary	GO Biological Processes	GO:0060541	respiratory system development	-2.83565	-0.170701	6/261	14726,17263,20674,22121,73693,320790	Pdpn,Meg3,Sox2,Rpl13a,Dppa4,Chd7
16_Member	GO Biological Processes	GO:0060541	respiratory system development	-2.83565	-0.170701	6/261	14726,17263,20674,22121,73693,320790	Pdpn,Meg3,Sox2,Rpl13a,Dppa4,Chd7
16_Member	GO Biological Processes	GO:0048286	lung alveolus development	-2.42994	0	3/66	14726,17263,20674	Pdpn,Meg3,Sox2
16_Member	GO Biological Processes	GO:0030324	lung development	-2.33536	0	5/230	14726,17263,20674,22121,73693	Pdpn,Meg3,Sox2,Rpl13a,Dppa4
16_Member	GO Biological Processes	GO:0030323	respiratory tube development	-2.31173	0	5/233	14726,17263,20674,22121,73693	Pdpn,Meg3,Sox2,Rpl13a,Dppa4
17_Summary	GO Biological Processes	GO:0010942	positive regulation of cell death	-2.81437	-0.170608	10/692	11852,12006,14824,17701,18569,19268,20677,22228,56338,74747,14726,20674,20971,67155,83669	Rhob,Axin2,Grn,Msx1,Pdcd4,Ptprf,Sox4,Ucp2,Txnip,Ddit4,Pdpn,Sox2,Sdc4,Smarca2,Wdr6
17_Member	GO Biological Processes	GO:0010942	positive regulation of cell death	-2.81437	-0.170608	10/692	11852,12006,14824,17701,18569,19268,20677,22228,56338,74747	Rhob,Axin2,Grn,Msx1,Pdcd4,Ptprf,Sox4,Ucp2,Txnip,Ddit4
17_Member	GO Biological Processes	GO:0008285	negative regulation of cell population proliferation	-2.46205	0	10/774	12006,14726,17701,18569,19268,20674,20677,20971,67155,83669	Axin2,Pdpn,Msx1,Pdcd4,Ptprf,Sox2,Sox4,Sdc4,Smarca2,Wdr6
18_Summary	GO Biological Processes	GO:0021782	glial cell development	-2.60505	-0.017633	4/120	14824,20677,29873,245880	Grn,Sox4,Cspg5,Wasf3
18_Member	GO Biological Processes	GO:0021782	glial cell development	-2.60505	-0.017633	4/120	14824,20677,29873,245880	Grn,Sox4,Cspg5,Wasf3
19_Summary	Reactome Gene Sets	R-MMU-8951664	Neddylation	-2.40851	0	5/221	19186,50868,65255,98193,233902	Psme1,Keap1,Asb4,Dcaf8,Fbxl19
19_Member	Reactome Gene Sets	R-MMU-8951664	Neddylation	-2.40851	0	5/221	19186,50868,65255,98193,233902	Psme1,Keap1,Asb4,Dcaf8,Fbxl19
20_Summary	Reactome Gene Sets	R-MMU-5688426	Deubiquitination	-2.2505	0	5/241	12006,19186,50868,83563,108155,13803,14824,18744,52668,68795,233902,12443,67155	Axin2,Psme1,Keap1,Usp26,Ogt,Enc1,Grn,Pja1,Ifi27,Ubr3,Fbxl19,Ccnd1,Smarca2
20_Member	Reactome Gene Sets	R-MMU-5688426	Deubiquitination	-2.2505	0	5/241	12006,19186,50868,83563,108155	Axin2,Psme1,Keap1,Usp26,Ogt
20_Member	GO Biological Processes	GO:0030163	protein catabolic process	-2.15766	0	9/723	12006,13803,14824,18744,50868,52668,68795,83563,233902	Axin2,Enc1,Grn,Pja1,Keap1,Ifi27,Ubr3,Usp26,Fbxl19
20_Member	KEGG Pathway	mmu05225	Hepatocellular carcinoma	-2.03596	0	4/174	12006,12443,50868,67155	Axin2,Ccnd1,Keap1,Smarca2

## Sheet: C2
GroupID	Category	Term	Description	LogP	Log(q-value)	InTerm_InList	Genes	Symbols
1_Summary	Reactome Gene Sets	R-MMU-69306	DNA Replication	-48.7531	-44.4861	36/183	12544,12545,15267,15270,16881,17215,17217,17218,17219,17220,18392,18538,18968,18969,19075,57441,69386,272551,319148,319150,319151,319153,319156,319164,319166,319169,319170,319171,319172,319178,319183,319186,319187,319191,326619,360198,12530,12649,13555,22144,22147,66570,67141,67629,69928,72107,76044,76478,13433,14056,14957,50708,56702,80838,319179,319163,319177,22256,234258,73333,19361,19362	Cdc45,Cdc7,H2ac18,H2ax,Lig1,Mcm3,Mcm4,Mcm5,Mcm6,Mcm7,Orc1,Pcna,Pola1,Pola2,Prim1,Gmnn,H4c8,Gins2,H3c3,H3c2,H3c6,H3c11,H4c4,H2ac6,H2ac8,H2ac15,H2ac22,H2ac24,H2ac4,H2bc3,H2bc11,H2bc14,H2bc15,H2ac13,H4c1,H3c1,Cdc25a,Chek1,E2f1,Tuba3a,Tuba3b,Cenpm,Fbxo5,Spc24,Cenps,Dscc1,Ncapg2,Haus8,Dnmt1,Ezh2,H1f3,H1f2,H1f5,H1f1,H2bc6,H2ac1,H2bc1,Ung,Neil3,Slc25a31,Rad51,Rad51ap1
1_Member	Reactome Gene Sets	R-MMU-69306	DNA Replication	-48.7531	-44.4861	36/183	12544,12545,15267,15270,16881,17215,17217,17218,17219,17220,18392,18538,18968,18969,19075,57441,69386,272551,319148,319150,319151,319153,319156,319164,319166,319169,319170,319171,319172,319178,319183,319186,319187,319191,326619,360198	Cdc45,Cdc7,H2ac18,H2ax,Lig1,Mcm3,Mcm4,Mcm5,Mcm6,Mcm7,Orc1,Pcna,Pola1,Pola2,Prim1,Gmnn,H4c8,Gins2,H3c3,H3c2,H3c6,H3c11,H4c4,H2ac6,H2ac8,H2ac15,H2ac22,H2ac24,H2ac4,H2bc3,H2bc11,H2bc14,H2bc15,H2ac13,H4c1,H3c1
1_Member	Reactome Gene Sets	R-MMU-69002	DNA Replication Pre-Initiation	-45.5298	-41.5638	33/157	12544,12545,15267,15270,17215,17217,17218,17219,17220,18392,18968,18969,19075,57441,69386,319148,319150,319151,319153,319156,319164,319166,319169,319170,319171,319172,319178,319183,319186,319187,319191,326619,360198	Cdc45,Cdc7,H2ac18,H2ax,Mcm3,Mcm4,Mcm5,Mcm6,Mcm7,Orc1,Pola1,Pola2,Prim1,Gmnn,H4c8,H3c3,H3c2,H3c6,H3c11,H4c4,H2ac6,H2ac8,H2ac15,H2ac22,H2ac24,H2ac4,H2bc3,H2bc11,H2bc14,H2bc15,H2ac13,H4c1,H3c1
1_Member	Reactome Gene Sets	R-MMU-1640170	Cell Cycle	-39.9401	-36.1502	43/579	12530,12544,12545,12649,13555,15267,15270,16881,17215,17217,17218,17219,17220,18392,18538,18968,18969,19075,22144,22147,57441,66570,67141,67629,69386,69928,72107,76044,76478,272551,319156,319164,319166,319169,319170,319171,319172,319178,319183,319186,319187,319191,326619	Cdc25a,Cdc45,Cdc7,Chek1,E2f1,H2ac18,H2ax,Lig1,Mcm3,Mcm4,Mcm5,Mcm6,Mcm7,Orc1,Pcna,Pola1,Pola2,Prim1,Tuba3a,Tuba3b,Gmnn,Cenpm,Fbxo5,Spc24,H4c8,Cenps,Dscc1,Ncapg2,Haus8,Gins2,H4c4,H2ac6,H2ac8,H2ac15,H2ac22,H2ac24,H2ac4,H2bc3,H2bc11,H2bc14,H2bc15,H2ac13,H4c1
1_Member	Reactome Gene Sets	R-MMU-69278	Cell Cycle, Mitotic	-39.8082	-36.1433	41/496	12530,12544,12545,13555,15267,15270,16881,17215,17217,17218,17219,17220,18392,18538,18968,18969,19075,22144,22147,57441,66570,67141,67629,69386,69928,76044,76478,272551,319156,319164,319166,319169,319170,319171,319172,319178,319183,319186,319187,319191,326619	Cdc25a,Cdc45,Cdc7,E2f1,H2ac18,H2ax,Lig1,Mcm3,Mcm4,Mcm5,Mcm6,Mcm7,Orc1,Pcna,Pola1,Pola2,Prim1,Tuba3a,Tuba3b,Gmnn,Cenpm,Fbxo5,Spc24,H4c8,Cenps,Ncapg2,Haus8,Gins2,H4c4,H2ac6,H2ac8,H2ac15,H2ac22,H2ac24,H2ac4,H2bc3,H2bc11,H2bc14,H2bc15,H2ac13,H4c1
1_Member	Reactome Gene Sets	R-MMU-68867	Assembly of the pre-replicative complex	-37.5305	-33.9625	28/142	15267,15270,17215,17217,17218,17219,17220,18392,57441,69386,319148,319150,319151,319153,319156,319164,319166,319169,319170,319171,319172,319178,319183,319186,319187,319191,326619,360198	H2ac18,H2ax,Mcm3,Mcm4,Mcm5,Mcm6,Mcm7,Orc1,Gmnn,H4c8,H3c3,H3c2,H3c6,H3c11,H4c4,H2ac6,H2ac8,H2ac15,H2ac22,H2ac24,H2ac4,H2bc3,H2bc11,H2bc14,H2bc15,H2ac13,H4c1,H3c1
1_Member	Reactome Gene Sets	R-MMU-212300	PRC2 methylates histones and DNA	-35.8147	-32.3259	23/74	13433,14056,15267,15270,69386,319148,319150,319151,319153,319156,319164,319166,319169,319170,319171,319172,319178,319183,319186,319187,319191,326619,360198	Dnmt1,Ezh2,H2ac18,H2ax,H4c8,H3c3,H3c2,H3c6,H3c11,H4c4,H2ac6,H2ac8,H2ac15,H2ac22,H2ac24,H2ac4,H2bc3,H2bc11,H2bc14,H2bc15,H2ac13,H4c1,H3c1
1_Member	Reactome Gene Sets	R-MMU-68616	Assembly of the ORC complex at the origin of replication	-34.5226	-31.1006	22/69	15267,15270,18392,69386,319148,319150,319151,319153,319156,319164,319166,319169,319170,319171,319172,319178,319183,319186,319187,319191,326619,360198	H2ac18,H2ax,Orc1,H4c8,H3c3,H3c2,H3c6,H3c11,H4c4,H2ac6,H2ac8,H2ac15,H2ac22,H2ac24,H2ac4,H2bc3,H2bc11,H2bc14,H2bc15,H2ac13,H4c1,H3c1
1_Member	Reactome Gene Sets	R-MMU-427413	NoRC negatively regulates rRNA expression	-33.591	-30.2271	21/62	15267,15270,69386,319148,319150,319151,319153,319156,319164,319166,319169,319170,319171,319172,319178,319183,319186,319187,319191,326619,360198	H2ac18,H2ax,H4c8,H3c3,H3c2,H3c6,H3c11,H4c4,H2ac6,H2ac8,H2ac15,H2ac22,H2ac24,H2ac4,H2bc3,H2bc11,H2bc14,H2bc15,H2ac13,H4c1,H3c1
1_Member	Reactome Gene Sets	R-MMU-73728	RNA Polymerase I Promoter Opening	-33.4164	-30.1037	21/63	15267,15270,69386,319148,319150,319151,319153,319156,319164,319166,319169,319170,319171,319172,319178,319183,319186,319187,319191,326619,360198	H2ac18,H2ax,H4c8,H3c3,H3c2,H3c6,H3c11,H4c4,H2ac6,H2ac8,H2ac15,H2ac22,H2ac24,H2ac4,H2bc3,H2bc11,H2bc14,H2bc15,H2ac13,H4c1,H3c1
1_Member	Reactome Gene Sets	R-MMU-427359	SIRT1 negatively regulates rRNA expression	-33.2453	-29.9783	21/64	15267,15270,69386,319148,319150,319151,319153,319156,319164,319166,319169,319170,319171,319172,319178,319183,319186,319187,319191,326619,360198	H2ac18,H2ax,H4c8,H3c3,H3c2,H3c6,H3c11,H4c4,H2ac6,H2ac8,H2ac15,H2ac22,H2ac24,H2ac4,H2bc3,H2bc11,H2bc14,H2bc15,H2ac13,H4c1,H3c1
1_Member	Reactome Gene Sets	R-MMU-5250941	Negative epigenetic regulation of rRNA expression	-33.0774	-29.8518	21/65	15267,15270,69386,319148,319150,319151,319153,319156,319164,319166,319169,319170,319171,319172,319178,319183,319186,319187,319191,326619,360198	H2ac18,H2ax,H4c8,H3c3,H3c2,H3c6,H3c11,H4c4,H2ac6,H2ac8,H2ac15,H2ac22,H2ac24,H2ac4,H2bc3,H2bc11,H2bc14,H2bc15,H2ac13,H4c1,H3c1
1_Member	Reactome Gene Sets	R-MMU-5625886	Activated PKN1 stimulates transcription of AR (androgen receptor) regulated genes KLK2 and KLK3	-32.9126	-29.7248	21/66	15267,15270,69386,319148,319150,319151,319153,319156,319164,319166,319169,319170,319171,319172,319178,319183,319186,319187,319191,326619,360198	H2ac18,H2ax,H4c8,H3c3,H3c2,H3c6,H3c11,H4c4,H2ac6,H2ac8,H2ac15,H2ac22,H2ac24,H2ac4,H2bc3,H2bc11,H2bc14,H2bc15,H2ac13,H4c1,H3c1
1_Member	Reactome Gene Sets	R-MMU-2559583	Cellular Senescence	-32.1935	-29.0405	26/163	14056,14957,15267,15270,50708,56702,69386,80838,319148,319150,319151,319153,319156,319164,319166,319169,319170,319171,319172,319178,319183,319186,319187,319191,326619,360198	Ezh2,H1f3,H2ac18,H2ax,H1f2,H1f5,H4c8,H1f1,H3c3,H3c2,H3c6,H3c11,H4c4,H2ac6,H2ac8,H2ac15,H2ac22,H2ac24,H2ac4,H2bc3,H2bc11,H2bc14,H2bc15,H2ac13,H4c1,H3c1
1_Member	Reactome Gene Sets	R-MMU-73886	Chromosome Maintenance	-32.1063	-28.9854	24/121	15267,15270,16881,18538,18968,18969,19075,66570,69386,69928,72107,319156,319164,319166,319169,319170,319171,319172,319178,319183,319186,319187,319191,326619	H2ac18,H2ax,Lig1,Pcna,Pola1,Pola2,Prim1,Cenpm,H4c8,Cenps,Dscc1,H4c4,H2ac6,H2ac8,H2ac15,H2ac22,H2ac24,H2ac4,H2bc3,H2bc11,H2bc14,H2bc15,H2ac13,H4c1
1_Member	Reactome Gene Sets	R-MMU-212165	Epigenetic regulation of gene expression	-31.5231	-28.4321	23/108	13433,14056,15267,15270,69386,319148,319150,319151,319153,319156,319164,319166,319169,319170,319171,319172,319178,319183,319186,319187,319191,326619,360198	Dnmt1,Ezh2,H2ac18,H2ax,H4c8,H3c3,H3c2,H3c6,H3c11,H4c4,H2ac6,H2ac8,H2ac15,H2ac22,H2ac24,H2ac4,H2bc3,H2bc11,H2bc14,H2bc15,H2ac13,H4c1,H3c1
1_Member	Reactome Gene Sets	R-MMU-157579	Telomere Maintenance	-31.1323	-28.0694	22/94	15267,15270,16881,18538,18968,18969,19075,69386,72107,319156,319164,319166,319169,319170,319171,319172,319178,319183,319186,319187,319191,326619	H2ac18,H2ax,Lig1,Pcna,Pola1,Pola2,Prim1,H4c8,Dscc1,H4c4,H2ac6,H2ac8,H2ac15,H2ac22,H2ac24,H2ac4,H2bc3,H2bc11,H2bc14,H2bc15,H2ac13,H4c1
1_Member	Reactome Gene Sets	R-MMU-8936459	RUNX1 regulates genes involved in megakaryocyte differentiation and platelet function	-31.0104	-27.9738	21/79	15267,15270,69386,319148,319150,319151,319153,319156,319164,319166,319169,319170,319171,319172,319178,319183,319186,319187,319191,326619,360198	H2ac18,H2ax,H4c8,H3c3,H3c2,H3c6,H3c11,H4c4,H2ac6,H2ac8,H2ac15,H2ac22,H2ac24,H2ac4,H2bc3,H2bc11,H2bc14,H2bc15,H2ac13,H4c1,H3c1
1_Member	Reactome Gene Sets	R-MMU-5625740	RHO GTPases activate PKNs	-30.3755	-27.3638	21/84	15267,15270,69386,319148,319150,319151,319153,319156,319164,319166,319169,319170,319171,319172,319178,319183,319186,319187,319191,326619,360198	H2ac18,H2ax,H4c8,H3c3,H3c2,H3c6,H3c11,H4c4,H2ac6,H2ac8,H2ac15,H2ac22,H2ac24,H2ac4,H2bc3,H2bc11,H2bc14,H2bc15,H2ac13,H4c1,H3c1
1_Member	Reactome Gene Sets	R-MMU-3214815	HDACs deacetylate histones	-29.8985	-26.9102	21/88	15267,69386,319148,319150,319151,319153,319156,319164,319166,319169,319170,319171,319172,319178,319179,319183,319186,319187,319191,326619,360198	H2ac18,H4c8,H3c3,H3c2,H3c6,H3c11,H4c4,H2ac6,H2ac8,H2ac15,H2ac22,H2ac24,H2ac4,H2bc3,H2bc6,H2bc11,H2bc14,H2bc15,H2ac13,H4c1,H3c1
1_Member	KEGG Pathway	mmu05322	Systemic lupus erythematosus	-29.8422	-26.8762	24/148	15267,15270,69386,319148,319150,319151,319153,319156,319163,319164,319166,319169,319170,319171,319172,319177,319178,319179,319183,319186,319187,319191,326619,360198	H2ac18,H2ax,H4c8,H3c3,H3c2,H3c6,H3c11,H4c4,H2ac1,H2ac6,H2ac8,H2ac15,H2ac22,H2ac24,H2ac4,H2bc1,H2bc3,H2bc6,H2bc11,H2bc14,H2bc15,H2ac13,H4c1,H3c1
1_Member	Reactome Gene Sets	R-MMU-73772	RNA Polymerase I Promoter Escape	-29.7832	-26.8384	21/89	15267,15270,69386,319148,319150,319151,319153,319156,319164,319166,319169,319170,319171,319172,319178,319183,319186,319187,319191,326619,360198	H2ac18,H2ax,H4c8,H3c3,H3c2,H3c6,H3c11,H4c4,H2ac6,H2ac8,H2ac15,H2ac22,H2ac24,H2ac4,H2bc3,H2bc11,H2bc14,H2bc15,H2ac13,H4c1,H3c1
1_Member	Reactome Gene Sets	R-MMU-2559580	Oxidative Stress Induced Senescence	-29.7628	-26.8382	22/107	14056,15267,15270,69386,319148,319150,319151,319153,319156,319164,319166,319169,319170,319171,319172,319178,319183,319186,319187,319191,326619,360198	Ezh2,H2ac18,H2ax,H4c8,H3c3,H3c2,H3c6,H3c11,H4c4,H2ac6,H2ac8,H2ac15,H2ac22,H2ac24,H2ac4,H2bc3,H2bc11,H2bc14,H2bc15,H2ac13,H4c1,H3c1
1_Member	Reactome Gene Sets	R-MMU-5250913	Positive epigenetic regulation of rRNA expression	-29.6693	-26.7825	21/90	15267,15270,69386,319148,319150,319151,319153,319156,319164,319166,319169,319170,319171,319172,319178,319183,319186,319187,319191,326619,360198	H2ac18,H2ax,H4c8,H3c3,H3c2,H3c6,H3c11,H4c4,H2ac6,H2ac8,H2ac15,H2ac22,H2ac24,H2ac4,H2bc3,H2bc11,H2bc14,H2bc15,H2ac13,H4c1,H3c1
1_Member	Reactome Gene Sets	R-MMU-5250924	B-WICH complex positively regulates rRNA expression	-29.6693	-26.7825	21/90	15267,15270,69386,319148,319150,319151,319153,319156,319164,319166,319169,319170,319171,319172,319178,319183,319186,319187,319191,326619,360198	H2ac18,H2ax,H4c8,H3c3,H3c2,H3c6,H3c11,H4c4,H2ac6,H2ac8,H2ac15,H2ac22,H2ac24,H2ac4,H2bc3,H2bc11,H2bc14,H2bc15,H2ac13,H4c1,H3c1
1_Member	Reactome Gene Sets	R-MMU-2559582	Senescence-Associated Secretory Phenotype (SASP)	-29.0155	-26.1635	21/96	15267,15270,69386,319148,319150,319151,319153,319156,319164,319166,319169,319170,319171,319172,319178,319183,319186,319187,319191,326619,360198	H2ac18,H2ax,H4c8,H3c3,H3c2,H3c6,H3c11,H4c4,H2ac6,H2ac8,H2ac15,H2ac22,H2ac24,H2ac4,H2bc3,H2bc11,H2bc14,H2bc15,H2ac13,H4c1,H3c1
1_Member	Reactome Gene Sets	R-MMU-2559586	DNA Damage/Telomere Stress Induced Senescence	-28.916	-26.0803	20/80	14957,15267,15270,50708,56702,69386,80838,319156,319164,319166,319169,319170,319171,319172,319178,319183,319186,319187,319191,326619	H1f3,H2ac18,H2ax,H1f2,H1f5,H4c8,H1f1,H4c4,H2ac6,H2ac8,H2ac15,H2ac22,H2ac24,H2ac4,H2bc3,H2bc11,H2bc14,H2bc15,H2ac13,H4c1
1_Member	Reactome Gene Sets	R-MMU-73884	Base Excision Repair	-28.4398	-25.62	20/84	15267,15270,16881,18538,22256,69386,234258,319156,319164,319166,319169,319170,319171,319172,319178,319183,319186,319187,319191,326619	H2ac18,H2ax,Lig1,Pcna,Ung,H4c8,Neil3,H4c4,H2ac6,H2ac8,H2ac15,H2ac22,H2ac24,H2ac4,H2bc3,H2bc11,H2bc14,H2bc15,H2ac13,H4c1
1_Member	Reactome Gene Sets	R-MMU-5578749	Transcriptional regulation by small RNAs	-28.1177	-25.342	21/105	15267,15270,69386,319148,319150,319151,319153,319156,319164,319166,319169,319170,319171,319172,319178,319183,319186,319187,319191,326619,360198	H2ac18,H2ax,H4c8,H3c3,H3c2,H3c6,H3c11,H4c4,H2ac6,H2ac8,H2ac15,H2ac22,H2ac24,H2ac4,H2bc3,H2bc11,H2bc14,H2bc15,H2ac13,H4c1,H3c1
1_Member	Reactome Gene Sets	R-MMU-73854	RNA Polymerase I Promoter Clearance	-28.1177	-25.342	21/105	15267,15270,69386,319148,319150,319151,319153,319156,319164,319166,319169,319170,319171,319172,319178,319183,319186,319187,319191,326619,360198	H2ac18,H2ax,H4c8,H3c3,H3c2,H3c6,H3c11,H4c4,H2ac6,H2ac8,H2ac15,H2ac22,H2ac24,H2ac4,H2bc3,H2bc11,H2bc14,H2bc15,H2ac13,H4c1,H3c1
1_Member	Reactome Gene Sets	R-MMU-73864	RNA Polymerase I Transcription	-28.0234	-25.2615	21/106	15267,15270,69386,319148,319150,319151,319153,319156,319164,319166,319169,319170,319171,319172,319178,319183,319186,319187,319191,326619,360198	H2ac18,H2ax,H4c8,H3c3,H3c2,H3c6,H3c11,H4c4,H2ac6,H2ac8,H2ac15,H2ac22,H2ac24,H2ac4,H2bc3,H2bc11,H2bc14,H2bc15,H2ac13,H4c1,H3c1
1_Member	KEGG Pathway	mmu04613	Neutrophil extracellular trap formation	-27.7557	-25.0072	25/207	15267,15270,69386,73333,319148,319150,319151,319153,319156,319163,319164,319166,319169,319170,319171,319172,319177,319178,319179,319183,319186,319187,319191,326619,360198	H2ac18,H2ax,H4c8,Slc25a31,H3c3,H3c2,H3c6,H3c11,H4c4,H2ac1,H2ac6,H2ac8,H2ac15,H2ac22,H2ac24,H2ac4,H2bc1,H2bc3,H2bc6,H2bc11,H2bc14,H2bc15,H2ac13,H4c1,H3c1
1_Member	Reactome Gene Sets	R-MMU-211000	Gene Silencing by RNA	-27.39	-24.6544	21/113	15267,15270,69386,319148,319150,319151,319153,319156,319164,319166,319169,319170,319171,319172,319178,319183,319186,319187,319191,326619,360198	H2ac18,H2ax,H4c8,H3c3,H3c2,H3c6,H3c11,H4c4,H2ac6,H2ac8,H2ac15,H2ac22,H2ac24,H2ac4,H2bc3,H2bc11,H2bc14,H2bc15,H2ac13,H4c1,H3c1
1_Member	Reactome Gene Sets	R-MMU-9018519	Estrogen-dependent gene expression	-27.3031	-24.5802	21/114	15267,15270,69386,319148,319150,319151,319153,319156,319164,319166,319169,319170,319171,319172,319178,319183,319186,319187,319191,326619,360198	H2ac18,H2ax,H4c8,H3c3,H3c2,H3c6,H3c11,H4c4,H2ac6,H2ac8,H2ac15,H2ac22,H2ac24,H2ac4,H2bc3,H2bc11,H2bc14,H2bc15,H2ac13,H4c1,H3c1
1_Member	Reactome Gene Sets	R-MMU-73929	Base-Excision Repair, AP Site Formation	-27.2012	-24.4905	18/63	15267,15270,22256,69386,234258,319156,319164,319166,319169,319170,319171,319172,319178,319183,319186,319187,319191,326619	H2ac18,H2ax,Ung,H4c8,Neil3,H4c4,H2ac6,H2ac8,H2ac15,H2ac22,H2ac24,H2ac4,H2bc3,H2bc11,H2bc14,H2bc15,H2ac13,H4c1
1_Member	Reactome Gene Sets	R-MMU-110330	Recognition and association of DNA glycosylase with site containing an affected purine	-26.5226	-23.8238	17/54	15267,15270,69386,234258,319156,319164,319166,319169,319170,319171,319172,319178,319183,319186,319187,319191,326619	H2ac18,H2ax,H4c8,Neil3,H4c4,H2ac6,H2ac8,H2ac15,H2ac22,H2ac24,H2ac4,H2bc3,H2bc11,H2bc14,H2bc15,H2ac13,H4c1
1_Member	KEGG Pathway	mmu05034	Alcoholism	-26.2843	-23.5971	24/205	15267,15270,69386,319148,319150,319151,319153,319156,319163,319164,319166,319169,319170,319171,319172,319177,319178,319179,319183,319186,319187,319191,326619,360198	H2ac18,H2ax,H4c8,H3c3,H3c2,H3c6,H3c11,H4c4,H2ac1,H2ac6,H2ac8,H2ac15,H2ac22,H2ac24,H2ac4,H2bc1,H2bc3,H2bc6,H2bc11,H2bc14,H2bc15,H2ac13,H4c1,H3c1
1_Member	Reactome Gene Sets	R-MMU-110331	Cleavage of the damaged purine	-26.2082	-23.5432	17/56	15267,15270,69386,234258,319156,319164,319166,319169,319170,319171,319172,319178,319183,319186,319187,319191,326619	H2ac18,H2ax,H4c8,Neil3,H4c4,H2ac6,H2ac8,H2ac15,H2ac22,H2ac24,H2ac4,H2bc3,H2bc11,H2bc14,H2bc15,H2ac13,H4c1
1_Member	Reactome Gene Sets	R-MMU-73927	Depurination	-26.2082	-23.5432	17/56	15267,15270,69386,234258,319156,319164,319166,319169,319170,319171,319172,319178,319183,319186,319187,319191,326619	H2ac18,H2ax,H4c8,Neil3,H4c4,H2ac6,H2ac8,H2ac15,H2ac22,H2ac24,H2ac4,H2bc3,H2bc11,H2bc14,H2bc15,H2ac13,H4c1
1_Member	Reactome Gene Sets	R-MMU-606279	Deposition of new CENPA-containing nucleosomes at the centromere	-25.7706	-23.1268	18/74	15267,15270,66570,69386,69928,319156,319164,319166,319169,319170,319171,319172,319178,319183,319186,319187,319191,326619	H2ac18,H2ax,Cenpm,H4c8,Cenps,H4c4,H2ac6,H2ac8,H2ac15,H2ac22,H2ac24,H2ac4,H2bc3,H2bc11,H2bc14,H2bc15,H2ac13,H4c1
1_Member	Reactome Gene Sets	R-MMU-774815	Nucleosome assembly	-25.7706	-23.1268	18/74	15267,15270,66570,69386,69928,319156,319164,319166,319169,319170,319171,319172,319178,319183,319186,319187,319191,326619	H2ac18,H2ax,Cenpm,H4c8,Cenps,H4c4,H2ac6,H2ac8,H2ac15,H2ac22,H2ac24,H2ac4,H2bc3,H2bc11,H2bc14,H2bc15,H2ac13,H4c1
1_Member	Reactome Gene Sets	R-MMU-2299718	Condensation of Prophase Chromosomes	-25.6179	-22.9844	17/60	15267,15270,69386,76044,319156,319164,319166,319169,319170,319171,319172,319178,319183,319186,319187,319191,326619	H2ac18,H2ax,H4c8,Ncapg2,H4c4,H2ac6,H2ac8,H2ac15,H2ac22,H2ac24,H2ac4,H2bc3,H2bc11,H2bc14,H2bc15,H2ac13,H4c1
1_Member	Reactome Gene Sets	R-MMU-195258	RHO GTPase Effectors	-24.9267	-22.3031	26/304	15267,15270,22144,22147,66570,67629,69386,69928,319148,319150,319151,319153,319156,319164,319166,319169,319170,319171,319172,319178,319183,319186,319187,319191,326619,360198	H2ac18,H2ax,Tuba3a,Tuba3b,Cenpm,Spc24,H4c8,Cenps,H3c3,H3c2,H3c6,H3c11,H4c4,H2ac6,H2ac8,H2ac15,H2ac22,H2ac24,H2ac4,H2bc3,H2bc11,H2bc14,H2bc15,H2ac13,H4c1,H3c1
1_Member	Reactome Gene Sets	R-MMU-9670095	Inhibition of DNA recombination at telomere	-24.4736	-21.8693	16/54	15267,15270,69386,319156,319164,319166,319169,319170,319171,319172,319178,319183,319186,319187,319191,326619	H2ac18,H2ax,H4c8,H4c4,H2ac6,H2ac8,H2ac15,H2ac22,H2ac24,H2ac4,H2bc3,H2bc11,H2bc14,H2bc15,H2ac13,H4c1
1_Member	Reactome Gene Sets	R-MMU-3247509	Chromatin modifying enzymes	-23.2974	-20.7116	22/203	14056,15267,69386,319148,319150,319151,319153,319156,319164,319166,319169,319170,319171,319172,319178,319179,319183,319186,319187,319191,326619,360198	Ezh2,H2ac18,H4c8,H3c3,H3c2,H3c6,H3c11,H4c4,H2ac6,H2ac8,H2ac15,H2ac22,H2ac24,H2ac4,H2bc3,H2bc6,H2bc11,H2bc14,H2bc15,H2ac13,H4c1,H3c1
1_Member	Reactome Gene Sets	R-MMU-4839726	Chromatin organization	-23.2974	-20.7116	22/203	14056,15267,69386,319148,319150,319151,319153,319156,319164,319166,319169,319170,319171,319172,319178,319179,319183,319186,319187,319191,326619,360198	Ezh2,H2ac18,H4c8,H3c3,H3c2,H3c6,H3c11,H4c4,H2ac6,H2ac8,H2ac15,H2ac22,H2ac24,H2ac4,H2bc3,H2bc6,H2bc11,H2bc14,H2bc15,H2ac13,H4c1,H3c1
1_Member	Reactome Gene Sets	R-MMU-8939211	ESR-mediated signaling	-22.8108	-20.234	21/182	15267,15270,69386,319148,319150,319151,319153,319156,319164,319166,319169,319170,319171,319172,319178,319183,319186,319187,319191,326619,360198	H2ac18,H2ax,H4c8,H3c3,H3c2,H3c6,H3c11,H4c4,H2ac6,H2ac8,H2ac15,H2ac22,H2ac24,H2ac4,H2bc3,H2bc11,H2bc14,H2bc15,H2ac13,H4c1,H3c1
1_Member	Reactome Gene Sets	R-MMU-8878171	Transcriptional regulation by RUNX1	-22.5071	-19.9391	21/188	15267,15270,69386,319148,319150,319151,319153,319156,319164,319166,319169,319170,319171,319172,319178,319183,319186,319187,319191,326619,360198	H2ac18,H2ax,H4c8,H3c3,H3c2,H3c6,H3c11,H4c4,H2ac6,H2ac8,H2ac15,H2ac22,H2ac24,H2ac4,H2bc3,H2bc11,H2bc14,H2bc15,H2ac13,H4c1,H3c1
1_Member	Reactome Gene Sets	R-MMU-3214858	RMTs methylate histone arginines	-22.3201	-19.7607	16/71	15267,69386,319148,319150,319151,319153,319156,319164,319166,319169,319170,319171,319172,319191,326619,360198	H2ac18,H4c8,H3c3,H3c2,H3c6,H3c11,H4c4,H2ac6,H2ac8,H2ac15,H2ac22,H2ac24,H2ac4,H2ac13,H4c1,H3c1
1_Member	Reactome Gene Sets	R-MMU-73894	DNA Repair	-22.2959	-19.7449	24/299	12649,15267,15270,16881,18538,19361,19362,22256,69386,69928,234258,319156,319164,319166,319169,319170,319171,319172,319178,319183,319186,319187,319191,326619	Chek1,H2ac18,H2ax,Lig1,Pcna,Rad51,Rad51ap1,Ung,H4c8,Cenps,Neil3,H4c4,H2ac6,H2ac8,H2ac15,H2ac22,H2ac24,H2ac4,H2bc3,H2bc11,H2bc14,H2bc15,H2ac13,H4c1
1_Member	Reactome Gene Sets	R-MMU-2262752	Cellular responses to stress	-21.5343	-18.9916	28/513	14056,14957,15267,15270,22144,22147,50708,56702,69386,80838,319148,319150,319151,319153,319156,319164,319166,319169,319170,319171,319172,319178,319183,319186,319187,319191,326619,360198	Ezh2,H1f3,H2ac18,H2ax,Tuba3a,Tuba3b,H1f2,H1f5,H4c8,H1f1,H3c3,H3c2,H3c6,H3c11,H4c4,H2ac6,H2ac8,H2ac15,H2ac22,H2ac24,H2ac4,H2bc3,H2bc11,H2bc14,H2bc15,H2ac13,H4c1,H3c1
1_Member	Reactome Gene Sets	R-MMU-8953897	Cellular responses to stimuli	-21.4658	-18.9312	28/516	14056,14957,15267,15270,22144,22147,50708,56702,69386,80838,319148,319150,319151,319153,319156,319164,319166,319169,319170,319171,319172,319178,319183,319186,319187,319191,326619,360198	Ezh2,H1f3,H2ac18,H2ax,Tuba3a,Tuba3b,H1f2,H1f5,H4c8,H1f1,H3c3,H3c2,H3c6,H3c11,H4c4,H2ac6,H2ac8,H2ac15,H2ac22,H2ac24,H2ac4,H2bc3,H2bc11,H2bc14,H2bc15,H2ac13,H4c1,H3c1
1_Member	Reactome Gene Sets	R-MMU-9006931	Signaling by Nuclear Receptors	-20.5594	-18.0327	21/232	15267,15270,69386,319148,319150,319151,319153,319156,319164,319166,319169,319170,319171,319172,319178,319183,319186,319187,319191,326619,360198	H2ac18,H2ax,H4c8,H3c3,H3c2,H3c6,H3c11,H4c4,H2ac6,H2ac8,H2ac15,H2ac22,H2ac24,H2ac4,H2bc3,H2bc11,H2bc14,H2bc15,H2ac13,H4c1,H3c1
1_Member	Reactome Gene Sets	R-MMU-68875	Mitotic Prophase	-20.3541	-17.8353	17/115	15267,15270,69386,76044,319156,319164,319166,319169,319170,319171,319172,319178,319183,319186,319187,319191,326619	H2ac18,H2ax,H4c8,Ncapg2,H4c4,H2ac6,H2ac8,H2ac15,H2ac22,H2ac24,H2ac4,H2bc3,H2bc11,H2bc14,H2bc15,H2ac13,H4c1
1_Member	Reactome Gene Sets	R-MMU-68886	M Phase	-19.8305	-17.3344	24/380	15267,15270,22144,22147,66570,67141,67629,69386,69928,76044,76478,319156,319164,319166,319169,319170,319171,319172,319178,319183,319186,319187,319191,326619	H2ac18,H2ax,Tuba3a,Tuba3b,Cenpm,Fbxo5,Spc24,H4c8,Cenps,Ncapg2,Haus8,H4c4,H2ac6,H2ac8,H2ac15,H2ac22,H2ac24,H2ac4,H2bc3,H2bc11,H2bc14,H2bc15,H2ac13,H4c1
1_Member	Reactome Gene Sets	R-MMU-69481	G2/M Checkpoints	-19.7983	-17.3095	18/151	12530,12544,12545,12649,15270,17215,17217,17218,17219,17220,18392,69386,319156,319178,319183,319186,319187,326619	Cdc25a,Cdc45,Cdc7,Chek1,H2ax,Mcm3,Mcm4,Mcm5,Mcm6,Mcm7,Orc1,H4c8,H4c4,H2bc3,H2bc11,H2bc14,H2bc15,H4c1
1_Member	Reactome Gene Sets	R-MMU-69620	Cell Cycle Checkpoints	-19.1769	-16.7023	21/270	12530,12544,12545,12649,15270,17215,17217,17218,17219,17220,18392,66570,67629,69386,69928,319156,319178,319183,319186,319187,326619	Cdc25a,Cdc45,Cdc7,Chek1,H2ax,Mcm3,Mcm4,Mcm5,Mcm6,Mcm7,Orc1,Cenpm,Spc24,H4c8,Cenps,H4c4,H2bc3,H2bc11,H2bc14,H2bc15,H4c1
1_Member	Reactome Gene Sets	R-MMU-194315	Signaling by Rho GTPases	-16.5714	-14.1433	26/652	15267,15270,22144,22147,66570,67629,69386,69928,319148,319150,319151,319153,319156,319164,319166,319169,319170,319171,319172,319178,319183,319186,319187,319191,326619,360198	H2ac18,H2ax,Tuba3a,Tuba3b,Cenpm,Spc24,H4c8,Cenps,H3c3,H3c2,H3c6,H3c11,H4c4,H2ac6,H2ac8,H2ac15,H2ac22,H2ac24,H2ac4,H2bc3,H2bc11,H2bc14,H2bc15,H2ac13,H4c1,H3c1
1_Member	Reactome Gene Sets	R-MMU-9716542	Signaling by Rho GTPases, Miro GTPases and RHOBTB3	-16.3321	-13.9102	26/667	15267,15270,22144,22147,66570,67629,69386,69928,319148,319150,319151,319153,319156,319164,319166,319169,319170,319171,319172,319178,319183,319186,319187,319191,326619,360198	H2ac18,H2ax,Tuba3a,Tuba3b,Cenpm,Spc24,H4c8,Cenps,H3c3,H3c2,H3c6,H3c11,H4c4,H2ac6,H2ac8,H2ac15,H2ac22,H2ac24,H2ac4,H2bc3,H2bc11,H2bc14,H2bc15,H2ac13,H4c1,H3c1
1_Member	Reactome Gene Sets	R-MMU-5693567	HDR through Homologous Recombination (HRR) or Single Strand Annealing (SSA)	-12.8034	-10.5026	12/110	12649,15270,18538,19361,19362,69386,319156,319178,319183,319186,319187,326619	Chek1,H2ax,Pcna,Rad51,Rad51ap1,H4c8,H4c4,H2bc3,H2bc11,H2bc14,H2bc15,H4c1
1_Member	Reactome Gene Sets	R-MMU-5693538	Homology Directed Repair	-12.6607	-10.3715	12/113	12649,15270,18538,19361,19362,69386,319156,319178,319183,319186,319187,326619	Chek1,H2ax,Pcna,Rad51,Rad51ap1,H4c8,H4c4,H2bc3,H2bc11,H2bc14,H2bc15,H4c1
1_Member	Reactome Gene Sets	R-MMU-5693532	DNA Double-Strand Break Repair	-11.5373	-9.27032	12/140	12649,15270,18538,19361,19362,69386,319156,319178,319183,319186,319187,326619	Chek1,H2ax,Pcna,Rad51,Rad51ap1,H4c8,H4c4,H2bc3,H2bc11,H2bc14,H2bc15,H4c1
1_Member	Reactome Gene Sets	R-MMU-5689901	Metalloprotease DUBs	-11.3886	-9.12596	8/35	15267,319164,319166,319169,319170,319171,319172,319191	H2ac18,H2ac6,H2ac8,H2ac15,H2ac22,H2ac24,H2ac4,H2ac13
1_Member	Reactome Gene Sets	R-MMU-5693571	Nonhomologous End-Joining (NHEJ)	-9.98339	-7.7538	8/51	15270,69386,319156,319178,319183,319186,319187,326619	H2ax,H4c8,H4c4,H2bc3,H2bc11,H2bc14,H2bc15,H4c1
1_Member	Reactome Gene Sets	R-MMU-5693607	Processing of DNA double-strand break ends	-9.93078	-7.70517	9/78	12649,15270,69386,319156,319178,319183,319186,319187,326619	Chek1,H2ax,H4c8,H4c4,H2bc3,H2bc11,H2bc14,H2bc15,H4c1
1_Member	Reactome Gene Sets	R-MMU-69473	G2/M DNA damage checkpoint	-9.8298	-7.60812	9/80	12649,15270,69386,319156,319178,319183,319186,319187,326619	Chek1,H2ax,H4c8,H4c4,H2bc3,H2bc11,H2bc14,H2bc15,H4c1
1_Member	Reactome Gene Sets	R-MMU-5693565	Recruitment and ATM-mediated phosphorylation of repair and signaling proteins at DNA double strand breaks	-9.21957	-7.01326	8/63	15270,69386,319156,319178,319183,319186,319187,326619	H2ax,H4c8,H4c4,H2bc3,H2bc11,H2bc14,H2bc15,H4c1
1_Member	Reactome Gene Sets	R-MMU-5693606	DNA Double Strand Break Response	-9.16326	-6.96071	8/64	15270,69386,319156,319178,319183,319186,319187,326619	H2ax,H4c8,H4c4,H2bc3,H2bc11,H2bc14,H2bc15,H4c1
1_Member	KEGG Pathway	mmu04217	Necroptosis	-9.12728	-6.92846	11/176	15267,15270,73333,319163,319164,319166,319169,319170,319171,319172,319191	H2ac18,H2ax,Slc25a31,H2ac1,H2ac6,H2ac8,H2ac15,H2ac22,H2ac24,H2ac4,H2ac13
1_Member	Reactome Gene Sets	R-MMU-5689603	UCH proteinases	-7.85027	-5.69047	8/93	15267,319164,319166,319169,319170,319171,319172,319191	H2ac18,H2ac6,H2ac8,H2ac15,H2ac22,H2ac24,H2ac4,H2ac13
1_Member	KEGG Pathway	mmu05203	Viral carcinogenesis	-6.85819	-4.7342	10/229	12649,69386,319156,319177,319178,319179,319183,319186,319187,326619	Chek1,H4c8,H4c4,H2bc1,H2bc3,H2bc6,H2bc11,H2bc14,H2bc15,H4c1
1_Member	Reactome Gene Sets	R-MMU-5689880	Ub-specific processing proteases	-6.73525	-4.62053	9/179	12530,15267,319164,319166,319169,319170,319171,319172,319191	Cdc25a,H2ac18,H2ac6,H2ac8,H2ac15,H2ac22,H2ac24,H2ac4,H2ac13
1_Member	Reactome Gene Sets	R-MMU-5688426	Deubiquitination	-5.65444	-3.63047	9/241	12530,15267,319164,319166,319169,319170,319171,319172,319191	Cdc25a,H2ac18,H2ac6,H2ac8,H2ac15,H2ac22,H2ac24,H2ac4,H2ac13
1_Member	Reactome Gene Sets	R-MMU-8866654	E3 ubiquitin ligases ubiquitinate target proteins	-5.49891	-3.48232	5/48	18538,319178,319183,319186,319187	Pcna,H2bc3,H2bc11,H2bc14,H2bc15
1_Member	Reactome Gene Sets	R-MMU-8852135	Protein ubiquitination	-4.74701	-2.76556	5/68	18538,319178,319183,319186,319187	Pcna,H2bc3,H2bc11,H2bc14,H2bc15
2_Summary	GO Biological Processes	GO:0006260	DNA replication	-29.0246	-26.1635	25/185	12189,12544,16881,17215,17217,17218,17219,17220,18392,18538,18968,18969,19075,19361,19891,20133,20135,20899,50927,67967,69928,72107,218973,237877,272551,12545,12649,13433,14056,15270,18140,19362,21877,21973,22256,66654,234258,57441,13555,12530,14957,15903,50708,50709,56702,67141,80838	Brca1,Cdc45,Lig1,Mcm3,Mcm4,Mcm5,Mcm6,Mcm7,Orc1,Pcna,Pola1,Pola2,Prim1,Rad51,Rpa2,Rrm1,Rrm2,Stra8,Nasp,Pold3,Cenps,Dscc1,Wdhd1,Atad5,Gins2,Cdc7,Chek1,Dnmt1,Ezh2,H2ax,Uhrf1,Rad51ap1,Tk1,Top2a,Ung,Tex12,Neil3,Gmnn,E2f1,Cdc25a,H1f3,Id3,H1f2,H1f4,H1f5,Fbxo5,H1f1
2_Member	GO Biological Processes	GO:0006260	DNA replication	-29.0246	-26.1635	25/185	12189,12544,16881,17215,17217,17218,17219,17220,18392,18538,18968,18969,19075,19361,19891,20133,20135,20899,50927,67967,69928,72107,218973,237877,272551	Brca1,Cdc45,Lig1,Mcm3,Mcm4,Mcm5,Mcm6,Mcm7,Orc1,Pcna,Pola1,Pola2,Prim1,Rad51,Rpa2,Rrm1,Rrm2,Stra8,Nasp,Pold3,Cenps,Dscc1,Wdhd1,Atad5,Gins2
2_Member	GO Biological Processes	GO:0006259	DNA metabolic process	-28.2538	-25.4492	37/711	12189,12544,12545,12649,13433,14056,15270,16881,17215,17217,17218,17219,17220,18140,18392,18538,18968,18969,19075,19361,19362,19891,20133,20135,20899,21877,21973,22256,50927,66654,67967,69928,72107,218973,234258,237877,272551	Brca1,Cdc45,Cdc7,Chek1,Dnmt1,Ezh2,H2ax,Lig1,Mcm3,Mcm4,Mcm5,Mcm6,Mcm7,Uhrf1,Orc1,Pcna,Pola1,Pola2,Prim1,Rad51,Rad51ap1,Rpa2,Rrm1,Rrm2,Stra8,Tk1,Top2a,Ung,Nasp,Tex12,Pold3,Cenps,Dscc1,Wdhd1,Neil3,Atad5,Gins2
2_Member	GO Biological Processes	GO:0006261	DNA-templated DNA replication	-24.6805	-22.0667	20/125	12189,12544,16881,17215,17217,17218,17219,17220,18392,18538,18968,18969,19075,19361,20133,67967,69928,218973,237877,272551	Brca1,Cdc45,Lig1,Mcm3,Mcm4,Mcm5,Mcm6,Mcm7,Orc1,Pcna,Pola1,Pola2,Prim1,Rad51,Rrm1,Pold3,Cenps,Wdhd1,Atad5,Gins2
2_Member	Reactome Gene Sets	R-MMU-68962	Activation of the pre-replicative complex	-20.2785	-17.7673	12/30	12544,12545,17215,17217,17218,17219,17220,18392,18968,18969,19075,57441	Cdc45,Cdc7,Mcm3,Mcm4,Mcm5,Mcm6,Mcm7,Orc1,Pola1,Pola2,Prim1,Gmnn
2_Member	KEGG Pathway	mmu03030	DNA replication	-19.3024	-16.8208	12/35	16881,17215,17217,17218,17219,17220,18538,18968,18969,19075,19891,67967	Lig1,Mcm3,Mcm4,Mcm5,Mcm6,Mcm7,Pcna,Pola1,Pola2,Prim1,Rpa2,Pold3
2_Member	GO Biological Processes	GO:0006281	DNA repair	-19.0982	-16.6305	25/460	12189,12544,12545,12649,15270,16881,17215,17217,17218,17219,17220,18140,18538,18968,19361,19362,19891,20133,22256,66654,67967,69928,218973,234258,272551	Brca1,Cdc45,Cdc7,Chek1,H2ax,Lig1,Mcm3,Mcm4,Mcm5,Mcm6,Mcm7,Uhrf1,Pcna,Pola1,Rad51,Rad51ap1,Rpa2,Rrm1,Ung,Tex12,Pold3,Cenps,Wdhd1,Neil3,Gins2
2_Member	GO Biological Processes	GO:0006310	DNA recombination	-18.0877	-15.6269	19/223	12189,12544,12545,14056,15270,16881,17215,17217,17218,17219,17220,19361,19362,19891,21973,22256,69928,237877,272551	Brca1,Cdc45,Cdc7,Ezh2,H2ax,Lig1,Mcm3,Mcm4,Mcm5,Mcm6,Mcm7,Rad51,Rad51ap1,Rpa2,Top2a,Ung,Cenps,Atad5,Gins2
2_Member	GO Biological Processes	GO:0006974	cellular response to DNA damage stimulus	-17.9076	-15.4536	28/702	12189,12544,12545,12649,13555,15270,16881,17215,17217,17218,17219,17220,18140,18538,18968,19361,19362,19891,20133,21973,22256,66654,67967,69928,218973,234258,237877,272551	Brca1,Cdc45,Cdc7,Chek1,E2f1,H2ax,Lig1,Mcm3,Mcm4,Mcm5,Mcm6,Mcm7,Uhrf1,Pcna,Pola1,Rad51,Rad51ap1,Rpa2,Rrm1,Top2a,Ung,Tex12,Pold3,Cenps,Wdhd1,Neil3,Atad5,Gins2
2_Member	WikiPathways	WP413	G1 to S cell cycle control	-17.8279	-15.3805	13/61	12530,12544,13555,17215,17217,17218,17219,17220,18392,18538,18969,19075,19891	Cdc25a,Cdc45,E2f1,Mcm3,Mcm4,Mcm5,Mcm6,Mcm7,Orc1,Pcna,Pola2,Prim1,Rpa2
2_Member	GO Biological Processes	GO:0006270	DNA replication initiation	-16.7421	-14.3076	10/26	12544,17215,17217,17218,17219,17220,18392,18968,18969,19075	Cdc45,Mcm3,Mcm4,Mcm5,Mcm6,Mcm7,Orc1,Pola1,Pola2,Prim1
2_Member	GO Biological Processes	GO:0000727	double-strand break repair via break-induced replication	-16.027	-13.6112	8/12	12544,12545,17215,17217,17218,17219,17220,272551	Cdc45,Cdc7,Mcm3,Mcm4,Mcm5,Mcm6,Mcm7,Gins2
2_Member	GO Biological Processes	GO:0051052	regulation of DNA metabolic process	-15.8717	-13.462	24/565	12189,12545,12649,13433,14957,15903,17215,17217,17218,17219,17220,18538,19361,19362,19891,50708,50709,56702,57441,67141,72107,80838,237877,272551	Brca1,Cdc7,Chek1,Dnmt1,H1f3,Id3,Mcm3,Mcm4,Mcm5,Mcm6,Mcm7,Pcna,Rad51,Rad51ap1,Rpa2,H1f2,H1f4,H1f5,Gmnn,Fbxo5,Dscc1,H1f1,Atad5,Gins2
2_Member	GO Biological Processes	GO:0033260	nuclear DNA replication	-15.4004	-12.9967	9/22	12544,16881,17215,17217,17219,18538,18968,19361,237877	Cdc45,Lig1,Mcm3,Mcm4,Mcm6,Pcna,Pola1,Rad51,Atad5
2_Member	Reactome Gene Sets	R-MMU-176187	Activation of ATR in response to replication stress	-15.3631	-12.9653	10/34	12530,12544,12545,12649,17215,17217,17218,17219,17220,18392	Cdc25a,Cdc45,Cdc7,Chek1,Mcm3,Mcm4,Mcm5,Mcm6,Mcm7,Orc1
2_Member	GO Biological Processes	GO:0044786	cell cycle DNA replication	-15.1865	-12.7945	9/23	12544,16881,17215,17217,17219,18538,18968,19361,237877	Cdc45,Lig1,Mcm3,Mcm4,Mcm6,Pcna,Pola1,Rad51,Atad5
2_Member	Reactome Gene Sets	R-MMU-453279	Mitotic G1 phase and G1/S transition	-14.9966	-12.6104	14/126	12530,12544,12545,13555,17215,17217,17218,17219,17220,18392,18968,18969,19075,57441	Cdc25a,Cdc45,Cdc7,E2f1,Mcm3,Mcm4,Mcm5,Mcm6,Mcm7,Orc1,Pola1,Pola2,Prim1,Gmnn
2_Member	Reactome Gene Sets	R-MMU-69206	G1/S Transition	-14.6858	-12.3108	13/103	12530,12544,12545,17215,17217,17218,17219,17220,18392,18968,18969,19075,57441	Cdc25a,Cdc45,Cdc7,Mcm3,Mcm4,Mcm5,Mcm6,Mcm7,Orc1,Pola1,Pola2,Prim1,Gmnn
2_Member	GO Biological Processes	GO:0000724	double-strand break repair via homologous recombination	-14.6294	-12.2601	13/104	12189,12544,12545,15270,17215,17217,17218,17219,17220,19361,19362,19891,272551	Brca1,Cdc45,Cdc7,H2ax,Mcm3,Mcm4,Mcm5,Mcm6,Mcm7,Rad51,Rad51ap1,Rpa2,Gins2
2_Member	GO Biological Processes	GO:0000725	recombinational repair	-14.4099	-12.0514	13/108	12189,12544,12545,15270,17215,17217,17218,17219,17220,19361,19362,19891,272551	Brca1,Cdc45,Cdc7,H2ax,Mcm3,Mcm4,Mcm5,Mcm6,Mcm7,Rad51,Rad51ap1,Rpa2,Gins2
2_Member	Reactome Gene Sets	R-MMU-69242	S Phase	-14.2153	-11.8673	14/143	12530,16881,17215,17217,17218,17219,17220,18392,18538,18968,18969,19075,57441,272551	Cdc25a,Lig1,Mcm3,Mcm4,Mcm5,Mcm6,Mcm7,Orc1,Pcna,Pola1,Pola2,Prim1,Gmnn,Gins2
2_Member	Reactome Gene Sets	R-MMU-69239	Synthesis of DNA	-14.0464	-11.7037	13/115	16881,17215,17217,17218,17219,17220,18392,18538,18968,18969,19075,57441,272551	Lig1,Mcm3,Mcm4,Mcm5,Mcm6,Mcm7,Orc1,Pcna,Pola1,Pola2,Prim1,Gmnn,Gins2
2_Member	GO Biological Processes	GO:0006302	double-strand break repair	-13.7762	-11.4386	15/191	12189,12544,12545,15270,16881,17215,17217,17218,17219,17220,18968,19361,19362,19891,272551	Brca1,Cdc45,Cdc7,H2ax,Lig1,Mcm3,Mcm4,Mcm5,Mcm6,Mcm7,Pola1,Rad51,Rad51ap1,Rpa2,Gins2
2_Member	GO Biological Processes	GO:1902969	mitotic DNA replication	-13.469	-11.1415	7/12	12544,16881,17215,17217,17219,18968,19361	Cdc45,Lig1,Mcm3,Mcm4,Mcm6,Pola1,Rad51
2_Member	GO Biological Processes	GO:0006268	DNA unwinding involved in DNA replication	-13.4282	-11.1057	8/21	12544,17215,17217,17218,17219,17220,19361,272551	Cdc45,Mcm3,Mcm4,Mcm5,Mcm6,Mcm7,Rad51,Gins2
2_Member	GO Biological Processes	GO:0006271	DNA strand elongation involved in DNA replication	-13.1348	-10.8221	7/13	16881,17215,17217,17220,18538,18968,67967	Lig1,Mcm3,Mcm4,Mcm7,Pcna,Pola1,Pold3
2_Member	GO Biological Processes	GO:0090329	regulation of DNA-templated DNA replication	-12.8843	-10.5763	10/57	12545,17215,17217,17218,17219,17220,18538,67141,72107,272551	Cdc7,Mcm3,Mcm4,Mcm5,Mcm6,Mcm7,Pcna,Fbxo5,Dscc1,Gins2
2_Member	GO Biological Processes	GO:0006275	regulation of DNA replication	-12.8011	-10.5026	13/143	12545,15903,17215,17217,17218,17219,17220,18538,57441,67141,72107,237877,272551	Cdc7,Id3,Mcm3,Mcm4,Mcm5,Mcm6,Mcm7,Pcna,Gmnn,Fbxo5,Dscc1,Atad5,Gins2
2_Member	KEGG Pathway	mmu04110	Cell cycle	-12.1289	-9.84862	12/125	12530,12544,12545,12649,13555,17215,17217,17218,17219,17220,18392,18538	Cdc25a,Cdc45,Cdc7,Chek1,E2f1,Mcm3,Mcm4,Mcm5,Mcm6,Mcm7,Orc1,Pcna
2_Member	GO Biological Processes	GO:0022616	DNA strand elongation	-11.875	-9.59921	7/18	16881,17215,17217,17220,18538,18968,67967	Lig1,Mcm3,Mcm4,Mcm7,Pcna,Pola1,Pold3
2_Member	GO Biological Processes	GO:0071103	DNA conformation change	-11.1306	-8.87222	9/58	12544,17215,17217,17218,17219,17220,19361,21973,272551	Cdc45,Mcm3,Mcm4,Mcm5,Mcm6,Mcm7,Rad51,Top2a,Gins2
2_Member	CORUM	CORUM:122	MCM complex	-10.8858	-8.63164	5/6	17215,17217,17218,17219,17220	Mcm3,Mcm4,Mcm5,Mcm6,Mcm7
2_Member	GO Biological Processes	GO:0032508	DNA duplex unwinding	-10.7002	-8.45849	8/42	12544,17215,17217,17218,17219,17220,19361,272551	Cdc45,Mcm3,Mcm4,Mcm5,Mcm6,Mcm7,Rad51,Gins2
2_Member	GO Biological Processes	GO:0032392	DNA geometric change	-10.1298	-7.89625	8/49	12544,17215,17217,17218,17219,17220,19361,272551	Cdc45,Mcm3,Mcm4,Mcm5,Mcm6,Mcm7,Rad51,Gins2
2_Member	GO Biological Processes	GO:0030174	regulation of DNA-templated DNA replication initiation	-8.56581	-6.38159	5/13	17215,17217,17218,17219,17220	Mcm3,Mcm4,Mcm5,Mcm6,Mcm7
2_Member	Reactome Gene Sets	R-MMU-69052	Switching of origins to a post-replicative state	-6.62514	-4.5195	7/90	17215,17217,17218,17219,17220,18392,57441	Mcm3,Mcm4,Mcm5,Mcm6,Mcm7,Orc1,Gmnn
2_Member	Reactome Gene Sets	R-MMU-68949	Orc1 removal from chromatin	-6.03436	-3.97954	6/69	17215,17217,17218,17219,17220,18392	Mcm3,Mcm4,Mcm5,Mcm6,Mcm7,Orc1
2_Member	GO Biological Processes	GO:1902292	cell cycle DNA replication initiation	-5.98686	-3.94774	3/5	17215,17217,18968	Mcm3,Mcm4,Pola1
2_Member	GO Biological Processes	GO:1902315	nuclear cell cycle DNA replication initiation	-5.98686	-3.94774	3/5	17215,17217,18968	Mcm3,Mcm4,Pola1
2_Member	GO Biological Processes	GO:1902975	mitotic DNA replication initiation	-5.98686	-3.94774	3/5	17215,17217,18968	Mcm3,Mcm4,Pola1
3_Summary	GO Biological Processes	GO:0022402	cell cycle process	-19.8839	-17.3803	31/781	12189,12530,12544,12545,12649,13555,14056,16881,17215,17217,17219,18392,18538,18968,19361,19891,21973,50927,66654,67141,67629,67981,69928,72107,73333,74369,76044,76478,237877,338349,622554,22144,218973	Brca1,Cdc25a,Cdc45,Cdc7,Chek1,E2f1,Ezh2,Lig1,Mcm3,Mcm4,Mcm6,Orc1,Pcna,Pola1,Rad51,Rpa2,Top2a,Nasp,Tex12,Fbxo5,Spc24,Hormad1,Cenps,Dscc1,Slc25a31,Mei1,Ncapg2,Haus8,Atad5,Cntln,Majin,Tuba3a,Wdhd1
3_Member	GO Biological Processes	GO:0022402	cell cycle process	-19.8839	-17.3803	31/781	12189,12530,12544,12545,12649,13555,14056,16881,17215,17217,17219,18392,18538,18968,19361,19891,21973,50927,66654,67141,67629,67981,69928,72107,73333,74369,76044,76478,237877,338349,622554	Brca1,Cdc25a,Cdc45,Cdc7,Chek1,E2f1,Ezh2,Lig1,Mcm3,Mcm4,Mcm6,Orc1,Pcna,Pola1,Rad51,Rpa2,Top2a,Nasp,Tex12,Fbxo5,Spc24,Hormad1,Cenps,Dscc1,Slc25a31,Mei1,Ncapg2,Haus8,Atad5,Cntln,Majin
3_Member	GO Biological Processes	GO:0000278	mitotic cell cycle	-11.7684	-9.49707	20/562	12189,12530,12544,12649,13555,16881,17215,17217,17219,18392,18538,18968,19361,19891,22144,50927,67629,72107,76044,218973	Brca1,Cdc25a,Cdc45,Chek1,E2f1,Lig1,Mcm3,Mcm4,Mcm6,Orc1,Pcna,Pola1,Rad51,Rpa2,Tuba3a,Nasp,Spc24,Dscc1,Ncapg2,Wdhd1
3_Member	GO Biological Processes	GO:1903047	mitotic cell cycle process	-10.838	-8.59219	18/489	12189,12530,12544,12649,13555,16881,17215,17217,17219,18392,18538,18968,19361,19891,50927,67629,72107,76044	Brca1,Cdc25a,Cdc45,Chek1,E2f1,Lig1,Mcm3,Mcm4,Mcm6,Orc1,Pcna,Pola1,Rad51,Rpa2,Nasp,Spc24,Dscc1,Ncapg2
4_Summary	Reactome Gene Sets	R-MMU-3214847	HATs acetylate histones	-17.0714	-14.6305	13/69	69386,319148,319150,319151,319153,319156,319178,319179,319183,319186,319187,326619,360198,14056,22144,22147	H4c8,H3c3,H3c2,H3c6,H3c11,H4c4,H2bc3,H2bc6,H2bc11,H2bc14,H2bc15,H4c1,H3c1,Ezh2,Tuba3a,Tuba3b
4_Member	Reactome Gene Sets	R-MMU-3214847	HATs acetylate histones	-17.0714	-14.6305	13/69	69386,319148,319150,319151,319153,319156,319178,319179,319183,319186,319187,326619,360198	H4c8,H3c3,H3c2,H3c6,H3c11,H4c4,H2bc3,H2bc6,H2bc11,H2bc14,H2bc15,H4c1,H3c1
4_Member	Reactome Gene Sets	R-MMU-3214841	PKMTs methylate histone lysines	-10.8575	-8.60751	9/62	14056,69386,319148,319150,319151,319153,319156,326619,360198	Ezh2,H4c8,H3c3,H3c2,H3c6,H3c11,H4c4,H4c1,H3c1
4_Member	Reactome Gene Sets	R-MMU-3214842	HDMs demethylate histones	-10.2831	-8.04543	8/47	69386,319148,319150,319151,319153,319156,326619,360198	H4c8,H3c3,H3c2,H3c6,H3c11,H4c4,H4c1,H3c1
4_Member	Reactome Gene Sets	R-MMU-1266695	Interleukin-7 signaling	-6.87852	-4.75139	5/26	319148,319150,319151,319153,360198	H3c3,H3c2,H3c6,H3c11,H3c1
4_Member	Reactome Gene Sets	R-MMU-983231	Factors involved in megakaryocyte development and platelet production	-5.72619	-3.69723	7/122	22144,22147,319148,319150,319151,319153,360198	Tuba3a,Tuba3b,H3c3,H3c2,H3c6,H3c11,H3c1
4_Member	KEGG Pathway	mmu05202	Transcriptional misregulation in cancer	-2.36476	-0.567578	5/224	319148,319150,319151,319153,360198	H3c3,H3c2,H3c6,H3c11,H3c1
4_Member	Reactome Gene Sets	R-MMU-449147	Signaling by Interleukins	-2.13764	-0.363388	5/254	319148,319150,319151,319153,360198	H3c3,H3c2,H3c6,H3c11,H3c1
5_Summary	GO Biological Processes	GO:0065004	protein-DNA complex assembly	-14.8464	-12.4659	15/162	12544,14957,19361,50708,50709,50927,56702,66929,69928,80838,108671,319177,319178,319186,360198,13433,14056,12189,12649,18140,70472,218973,319163,319172,21973,76044,19362,19891,237877,57441,67141	Cdc45,H1f3,Rad51,H1f2,H1f4,Nasp,H1f5,Asf1b,Cenps,H1f1,Dnajc9,H2bc1,H2bc3,H2bc14,H3c1,Dnmt1,Ezh2,Brca1,Chek1,Uhrf1,Atad2,Wdhd1,H2ac1,H2ac4,Top2a,Ncapg2,Rad51ap1,Rpa2,Atad5,Gmnn,Fbxo5
5_Member	GO Biological Processes	GO:0065004	protein-DNA complex assembly	-14.8464	-12.4659	15/162	12544,14957,19361,50708,50709,50927,56702,66929,69928,80838,108671,319177,319178,319186,360198	Cdc45,H1f3,Rad51,H1f2,H1f4,Nasp,H1f5,Asf1b,Cenps,H1f1,Dnajc9,H2bc1,H2bc3,H2bc14,H3c1
5_Member	GO Biological Processes	GO:0006334	nucleosome assembly	-14.5193	-12.1554	12/80	14957,50708,50709,50927,56702,66929,80838,108671,319177,319178,319186,360198	H1f3,H1f2,H1f4,Nasp,H1f5,Asf1b,H1f1,Dnajc9,H2bc1,H2bc3,H2bc14,H3c1
5_Member	GO Biological Processes	GO:0031497	chromatin assembly	-14.3455	-11.9923	14/140	13433,14056,14957,50708,50709,50927,56702,66929,80838,108671,319177,319178,319186,360198	Dnmt1,Ezh2,H1f3,H1f2,H1f4,Nasp,H1f5,Asf1b,H1f1,Dnajc9,H2bc1,H2bc3,H2bc14,H3c1
5_Member	GO Biological Processes	GO:0071824	protein-DNA complex subunit organization	-13.2902	-10.9725	15/206	12544,14957,19361,50708,50709,50927,56702,66929,69928,80838,108671,319177,319178,319186,360198	Cdc45,H1f3,Rad51,H1f2,H1f4,Nasp,H1f5,Asf1b,Cenps,H1f1,Dnajc9,H2bc1,H2bc3,H2bc14,H3c1
5_Member	GO Biological Processes	GO:0006325	chromatin organization	-12.6646	-10.3715	21/569	12189,12649,13433,14056,14957,18140,50708,50709,50927,56702,66929,70472,80838,108671,218973,319163,319172,319177,319178,319186,360198	Brca1,Chek1,Dnmt1,Ezh2,H1f3,Uhrf1,H1f2,H1f4,Nasp,H1f5,Asf1b,Atad2,H1f1,Dnajc9,Wdhd1,H2ac1,H2ac4,H2bc1,H2bc3,H2bc14,H3c1
5_Member	GO Biological Processes	GO:0034728	nucleosome organization	-12.2997	-10.015	12/121	14957,50708,50709,50927,56702,66929,80838,108671,319177,319178,319186,360198	H1f3,H1f2,H1f4,Nasp,H1f5,Asf1b,H1f1,Dnajc9,H2bc1,H2bc3,H2bc14,H3c1
5_Member	GO Biological Processes	GO:0006338	chromatin remodeling	-9.74143	-7.52364	13/249	14056,14957,50708,50709,50927,56702,66929,80838,108671,319177,319178,319186,360198	Ezh2,H1f3,H1f2,H1f4,Nasp,H1f5,Asf1b,H1f1,Dnajc9,H2bc1,H2bc3,H2bc14,H3c1
5_Member	GO Biological Processes	GO:0030261	chromosome condensation	-9.31025	-7.09632	7/38	14957,21973,50708,50709,56702,76044,80838	H1f3,Top2a,H1f2,H1f4,H1f5,Ncapg2,H1f1
5_Member	GO Biological Processes	GO:0000018	regulation of DNA recombination	-9.05607	-6.86094	10/135	12649,14957,19361,19362,19891,50708,50709,56702,80838,237877	Chek1,H1f3,Rad51,Rad51ap1,Rpa2,H1f2,H1f4,H1f5,H1f1,Atad5
5_Member	GO Biological Processes	GO:0098532	histone H3-K27 trimethylation	-7.48205	-5.33231	4/8	14056,14957,50708,50709	Ezh2,H1f3,H1f2,H1f4
5_Member	GO Biological Processes	GO:0070734	histone H3-K27 methylation	-6.81338	-4.6956	4/11	14056,14957,50708,50709	Ezh2,H1f3,H1f2,H1f4
5_Member	Reactome Gene Sets	R-MMU-140342	Apoptosis induced DNA fragmentation	-6.63888	-4.53023	4/12	14957,50708,56702,80838	H1f3,H1f2,H1f5,H1f1
5_Member	GO Biological Processes	GO:0051053	negative regulation of DNA metabolic process	-6.10415	-4.03854	8/156	12649,14957,50708,50709,56702,57441,67141,80838	Chek1,H1f3,H1f2,H1f4,H1f5,Gmnn,Fbxo5,H1f1
5_Member	Reactome Gene Sets	R-MMU-2559584	Formation of Senescence-Associated Heterochromatin Foci (SAHF)	-6.07975	-4.01686	4/16	14957,50708,56702,80838	H1f3,H1f2,H1f5,H1f1
5_Member	GO Biological Processes	GO:0045910	negative regulation of DNA recombination	-5.54505	-3.52602	5/47	14957,50708,50709,56702,80838	H1f3,H1f2,H1f4,H1f5,H1f1
5_Member	Reactome Gene Sets	R-MMU-75153	Apoptotic execution phase	-4.10129	-2.14815	4/48	14957,50708,56702,80838	H1f3,H1f2,H1f5,H1f1
5_Member	GO Biological Processes	GO:0080182	histone H3-K4 trimethylation	-3.76562	-1.84497	3/23	14957,50708,50709	H1f3,H1f2,H1f4
5_Member	GO Biological Processes	GO:0034968	histone lysine methylation	-3.46273	-1.55665	4/70	14056,14957,50708,50709	Ezh2,H1f3,H1f2,H1f4
5_Member	GO Biological Processes	GO:0018022	peptidyl-lysine methylation	-3.14225	-1.26618	4/85	14056,14957,50708,50709	Ezh2,H1f3,H1f2,H1f4
5_Member	GO Biological Processes	GO:0051568	histone H3-K4 methylation	-3.07685	-1.20254	3/39	14957,50708,50709	H1f3,H1f2,H1f4
5_Member	GO Biological Processes	GO:0018023	peptidyl-lysine trimethylation	-3.01297	-1.14908	3/41	14957,50708,50709	H1f3,H1f2,H1f4
5_Member	GO Biological Processes	GO:0016571	histone methylation	-2.91124	-1.05921	4/98	14056,14957,50708,50709	Ezh2,H1f3,H1f2,H1f4
5_Member	Reactome Gene Sets	R-MMU-109581	Apoptosis	-2.87874	-1.03169	4/100	14957,50708,56702,80838	H1f3,H1f2,H1f5,H1f1
5_Member	GO Biological Processes	GO:0016570	histone modification	-2.61269	-0.791285	7/386	12189,14056,14957,18140,19361,50708,50709	Brca1,Ezh2,H1f3,Uhrf1,Rad51,H1f2,H1f4
5_Member	Reactome Gene Sets	R-MMU-5357801	Programmed Cell Death	-2.50011	-0.684889	4/127	14957,50708,56702,80838	H1f3,H1f2,H1f5,H1f1
5_Member	GO Biological Processes	GO:0006479	protein methylation	-2.36019	-0.565939	4/139	14056,14957,50708,50709	Ezh2,H1f3,H1f2,H1f4
5_Member	GO Biological Processes	GO:0008213	protein alkylation	-2.36019	-0.565939	4/139	14056,14957,50708,50709	Ezh2,H1f3,H1f2,H1f4
5_Member	GO Biological Processes	GO:0043414	macromolecule methylation	-2.17314	-0.394688	5/249	13433,14056,14957,50708,50709	Dnmt1,Ezh2,H1f3,H1f2,H1f4
6_Summary	CORUM	CORUM:1001	DNA synthesome complex	-13.469	-11.1415	7/12	16881,18538,18968,18969,19075,21973,67967,272551,72107,20133,21877,66654,13361,13555,20135,66126,67054,76044	Lig1,Pcna,Pola1,Pola2,Prim1,Top2a,Pold3,Gins2,Dscc1,Rrm1,Tk1,Tex12,Dhfr,E2f1,Rrm2,Elof1,Paics,Ncapg2
6_Member	CORUM	CORUM:1001	DNA synthesome complex	-13.469	-11.1415	7/12	16881,18538,18968,18969,19075,21973,67967	Lig1,Pcna,Pola1,Pola2,Prim1,Top2a,Pold3
6_Member	Reactome Gene Sets	R-MMU-69190	DNA strand elongation	-9.29889	-7.08879	6/21	16881,18538,18968,18969,19075,272551	Lig1,Pcna,Pola1,Pola2,Prim1,Gins2
6_Member	Reactome Gene Sets	R-MMU-69183	Processive synthesis on the lagging strand	-8.77503	-6.58357	5/12	16881,18538,18968,18969,19075	Lig1,Pcna,Pola1,Pola2,Prim1
6_Member	Reactome Gene Sets	R-MMU-174417	Telomere C-strand (Lagging Strand) Synthesis	-8.27473	-6.09409	6/30	16881,18538,18968,18969,19075,72107	Lig1,Pcna,Pola1,Pola2,Prim1,Dscc1
6_Member	Reactome Gene Sets	R-MMU-69186	Lagging Strand Synthesis	-7.89037	-5.72717	5/17	16881,18538,18968,18969,19075	Lig1,Pcna,Pola1,Pola2,Prim1
6_Member	GO Biological Processes	GO:0071897	DNA biosynthetic process	-7.43035	-5.28391	7/69	16881,18538,18968,20133,21877,66654,67967	Lig1,Pcna,Pola1,Rrm1,Tk1,Tex12,Pold3
6_Member	Reactome Gene Sets	R-MMU-180786	Extension of Telomeres	-7.16237	-5.02247	6/45	16881,18538,18968,18969,19075,72107	Lig1,Pcna,Pola1,Pola2,Prim1,Dscc1
6_Member	Reactome Gene Sets	R-MMU-174411	Polymerase switching on the C-strand of the telomere	-7.06492	-4.93145	5/24	18538,18968,18969,19075,72107	Pcna,Pola1,Pola2,Prim1,Dscc1
6_Member	Reactome Gene Sets	R-MMU-69166	Removal of the Flap Intermediate	-6.81338	-4.6956	4/11	18538,18968,18969,19075	Pcna,Pola1,Pola2,Prim1
6_Member	Reactome Gene Sets	R-MMU-69091	Polymerase switching	-6.48076	-4.38401	4/13	18538,18968,18969,19075	Pcna,Pola1,Pola2,Prim1
6_Member	Reactome Gene Sets	R-MMU-69109	Leading Strand Synthesis	-6.48076	-4.38401	4/13	18538,18968,18969,19075	Pcna,Pola1,Pola2,Prim1
6_Member	CORUM	CORUM:1110	DNA polymerase alpha-primase complex	-6.3833	-4.29814	3/4	18968,18969,19075	Pola1,Pola2,Prim1
6_Member	CORUM	CORUM:47	DNA polymerase alpha-primase complex	-6.3833	-4.29814	3/4	18968,18969,19075	Pola1,Pola2,Prim1
6_Member	GO Biological Processes	GO:0000731	DNA synthesis involved in DNA repair	-6.1366	-4.06271	5/36	18538,18968,20133,66654,67967	Pcna,Pola1,Rrm1,Tex12,Pold3
6_Member	GO Biological Processes	GO:0006269	DNA replication, synthesis of RNA primer	-5.98686	-3.94774	3/5	18968,18969,19075	Pola1,Pola2,Prim1
6_Member	GO Biological Processes	GO:0018130	heterocycle biosynthetic process	-5.65445	-3.63047	15/744	13361,13555,16881,18538,18968,18969,19075,20133,20135,21877,66126,66654,67054,67967,76044	Dhfr,E2f1,Lig1,Pcna,Pola1,Pola2,Prim1,Rrm1,Rrm2,Tk1,Elof1,Tex12,Paics,Pold3,Ncapg2
6_Member	GO Biological Processes	GO:0019438	aromatic compound biosynthetic process	-5.56232	-3.54082	15/757	13361,13555,16881,18538,18968,18969,19075,20133,20135,21877,66126,66654,67054,67967,76044	Dhfr,E2f1,Lig1,Pcna,Pola1,Pola2,Prim1,Rrm1,Rrm2,Tk1,Elof1,Tex12,Paics,Pold3,Ncapg2
6_Member	GO Biological Processes	GO:0034654	nucleobase-containing compound biosynthetic process	-5.44218	-3.43045	14/675	13555,16881,18538,18968,18969,19075,20133,20135,21877,66126,66654,67054,67967,76044	E2f1,Lig1,Pcna,Pola1,Pola2,Prim1,Rrm1,Rrm2,Tk1,Elof1,Tex12,Paics,Pold3,Ncapg2
6_Member	Reactome Gene Sets	R-MMU-68952	DNA replication initiation	-5.24318	-3.23385	3/8	18968,18969,19075	Pola1,Pola2,Prim1
6_Member	Reactome Gene Sets	R-MMU-113501	Inhibition of replication initiation of damaged DNA by RB1/E2F1	-5.06859	-3.07109	3/9	18968,18969,19075	Pola1,Pola2,Prim1
6_Member	Reactome Gene Sets	R-MMU-113510	E2F mediated regulation of DNA replication	-5.06859	-3.07109	3/9	18968,18969,19075	Pola1,Pola2,Prim1
6_Member	WikiPathways	WP2185	Purine metabolism	-4.75966	-2.77596	7/171	18968,18969,19075,20133,20135,67054,67967	Pola1,Pola2,Prim1,Rrm1,Rrm2,Paics,Pold3
6_Member	Reactome Gene Sets	R-MMU-174430	Telomere C-strand synthesis initiation	-4.65494	-2.68019	3/12	18968,18969,19075	Pola1,Pola2,Prim1
6_Member	GO Biological Processes	GO:0032774	RNA biosynthetic process	-2.1187	-0.350737	6/362	13555,18968,18969,19075,66126,76044	E2f1,Pola1,Pola2,Prim1,Elof1,Ncapg2
7_Summary	GO Biological Processes	GO:1901987	regulation of cell cycle phase transition	-8.693	-6.50517	15/434	12189,12530,12545,12649,13555,14056,18392,19361,19891,20133,20135,67141,67629,67981,237877,19362,20899,76044	Brca1,Cdc25a,Cdc7,Chek1,E2f1,Ezh2,Orc1,Rad51,Rpa2,Rrm1,Rrm2,Fbxo5,Spc24,Hormad1,Atad5,Rad51ap1,Stra8,Ncapg2
7_Member	GO Biological Processes	GO:1901987	regulation of cell cycle phase transition	-8.693	-6.50517	15/434	12189,12530,12545,12649,13555,14056,18392,19361,19891,20133,20135,67141,67629,67981,237877	Brca1,Cdc25a,Cdc7,Chek1,E2f1,Ezh2,Orc1,Rad51,Rpa2,Rrm1,Rrm2,Fbxo5,Spc24,Hormad1,Atad5
7_Member	GO Biological Processes	GO:0010564	regulation of cell cycle process	-8.08099	-5.90388	18/727	12189,12530,12545,12649,13555,14056,18392,19361,19362,19891,20133,20135,20899,67141,67629,67981,76044,237877	Brca1,Cdc25a,Cdc7,Chek1,E2f1,Ezh2,Orc1,Rad51,Rad51ap1,Rpa2,Rrm1,Rrm2,Stra8,Fbxo5,Spc24,Hormad1,Ncapg2,Atad5
7_Member	GO Biological Processes	GO:1901990	regulation of mitotic cell cycle phase transition	-8.06747	-5.89388	13/342	12189,12530,12545,12649,13555,14056,18392,19891,20133,20135,67141,67629,237877	Brca1,Cdc25a,Cdc7,Chek1,E2f1,Ezh2,Orc1,Rpa2,Rrm1,Rrm2,Fbxo5,Spc24,Atad5
7_Member	GO Biological Processes	GO:0045787	positive regulation of cell cycle	-7.77456	-5.61814	13/362	12189,12530,12545,12649,14056,18392,19362,20133,20135,20899,67141,76044,237877	Brca1,Cdc25a,Cdc7,Chek1,Ezh2,Orc1,Rad51ap1,Rrm1,Rrm2,Stra8,Fbxo5,Ncapg2,Atad5
7_Member	GO Biological Processes	GO:0090068	positive regulation of cell cycle process	-7.17639	-5.03324	11/271	12530,12545,14056,18392,19362,20133,20135,20899,67141,76044,237877	Cdc25a,Cdc7,Ezh2,Orc1,Rad51ap1,Rrm1,Rrm2,Stra8,Fbxo5,Ncapg2,Atad5
7_Member	GO Biological Processes	GO:1902749	regulation of cell cycle G2/M phase transition	-7.15297	-5.0163	8/114	12189,12530,12545,12649,18392,20133,67141,237877	Brca1,Cdc25a,Cdc7,Chek1,Orc1,Rrm1,Fbxo5,Atad5
7_Member	GO Biological Processes	GO:1902751	positive regulation of cell cycle G2/M phase transition	-6.4024	-4.30858	5/32	12530,12545,20133,67141,237877	Cdc25a,Cdc7,Rrm1,Fbxo5,Atad5
7_Member	GO Biological Processes	GO:0010389	regulation of G2/M transition of mitotic cell cycle	-6.22337	-4.14388	7/103	12189,12530,12545,12649,18392,20133,67141	Brca1,Cdc25a,Cdc7,Chek1,Orc1,Rrm1,Fbxo5
7_Member	GO Biological Processes	GO:0007346	regulation of mitotic cell cycle	-6.07001	-4.00982	13/509	12189,12530,12545,12649,13555,14056,18392,19891,20133,20135,67141,67629,237877	Brca1,Cdc25a,Cdc7,Chek1,E2f1,Ezh2,Orc1,Rpa2,Rrm1,Rrm2,Fbxo5,Spc24,Atad5
7_Member	GO Biological Processes	GO:1901989	positive regulation of cell cycle phase transition	-5.75018	-3.71617	7/121	12530,12545,14056,20133,20135,67141,237877	Cdc25a,Cdc7,Ezh2,Rrm1,Rrm2,Fbxo5,Atad5
7_Member	GO Biological Processes	GO:0010971	positive regulation of G2/M transition of mitotic cell cycle	-4.9847	-2.99416	4/29	12530,12545,20133,67141	Cdc25a,Cdc7,Rrm1,Fbxo5
7_Member	GO Biological Processes	GO:1901992	positive regulation of mitotic cell cycle phase transition	-3.96098	-2.02031	5/99	12530,12545,20133,20135,67141	Cdc25a,Cdc7,Rrm1,Rrm2,Fbxo5
7_Member	GO Biological Processes	GO:0045931	positive regulation of mitotic cell cycle	-3.3486	-1.46319	5/134	12530,12545,20133,20135,67141	Cdc25a,Cdc7,Rrm1,Rrm2,Fbxo5
8_Summary	GO Biological Processes	GO:0007127	meiosis I	-8.02601	-5.85591	9/127	19361,21973,66654,67141,67981,69928,73333,74369,622554,15270,19362,20899,72107,76044,12189,67629	Rad51,Top2a,Tex12,Fbxo5,Hormad1,Cenps,Slc25a31,Mei1,Majin,H2ax,Rad51ap1,Stra8,Dscc1,Ncapg2,Brca1,Spc24
8_Member	GO Biological Processes	GO:0007127	meiosis I	-8.02601	-5.85591	9/127	19361,21973,66654,67141,67981,69928,73333,74369,622554	Rad51,Top2a,Tex12,Fbxo5,Hormad1,Cenps,Slc25a31,Mei1,Majin
8_Member	GO Biological Processes	GO:0061982	meiosis I cell cycle process	-7.99603	-5.8294	9/128	19361,21973,66654,67141,67981,69928,73333,74369,622554	Rad51,Top2a,Tex12,Fbxo5,Hormad1,Cenps,Slc25a31,Mei1,Majin
8_Member	GO Biological Processes	GO:0051321	meiotic cell cycle	-7.68876	-5.5357	12/302	15270,19361,19362,20899,21973,66654,67141,67981,69928,73333,74369,622554	H2ax,Rad51,Rad51ap1,Stra8,Top2a,Tex12,Fbxo5,Hormad1,Cenps,Slc25a31,Mei1,Majin
8_Member	GO Biological Processes	GO:0140013	meiotic nuclear division	-6.88302	-4.75273	9/172	19361,21973,66654,67141,67981,69928,73333,74369,622554	Rad51,Top2a,Tex12,Fbxo5,Hormad1,Cenps,Slc25a31,Mei1,Majin
8_Member	GO Biological Processes	GO:0000280	nuclear division	-6.70207	-4.59039	11/302	19361,21973,66654,67141,67981,69928,72107,73333,74369,76044,622554	Rad51,Top2a,Tex12,Fbxo5,Hormad1,Cenps,Dscc1,Slc25a31,Mei1,Ncapg2,Majin
8_Member	GO Biological Processes	GO:1903046	meiotic cell cycle process	-6.5349	-4.43225	9/189	19361,21973,66654,67141,67981,69928,73333,74369,622554	Rad51,Top2a,Tex12,Fbxo5,Hormad1,Cenps,Slc25a31,Mei1,Majin
8_Member	GO Biological Processes	GO:0048285	organelle fission	-6.35817	-4.27586	11/327	19361,21973,66654,67141,67981,69928,72107,73333,74369,76044,622554	Rad51,Top2a,Tex12,Fbxo5,Hormad1,Cenps,Dscc1,Slc25a31,Mei1,Ncapg2,Majin
8_Member	GO Biological Processes	GO:0007059	chromosome segregation	-6.12636	-4.05525	10/275	12189,21973,66654,67629,67981,69928,72107,74369,76044,622554	Brca1,Top2a,Tex12,Spc24,Hormad1,Cenps,Dscc1,Mei1,Ncapg2,Majin
8_Member	GO Biological Processes	GO:0098813	nuclear chromosome segregation	-6.06476	-4.00727	9/215	21973,66654,67629,67981,69928,72107,74369,76044,622554	Top2a,Tex12,Spc24,Hormad1,Cenps,Dscc1,Mei1,Ncapg2,Majin
8_Member	GO Biological Processes	GO:0045132	meiotic chromosome segregation	-5.08819	-3.086	6/100	21973,66654,67981,69928,74369,622554	Top2a,Tex12,Hormad1,Cenps,Mei1,Majin
8_Member	GO Biological Processes	GO:0070192	chromosome organization involved in meiotic cell cycle	-4.43004	-2.46622	5/79	19361,66654,67981,74369,622554	Rad51,Tex12,Hormad1,Mei1,Majin
8_Member	GO Biological Processes	GO:0045143	homologous chromosome segregation	-3.43912	-1.53947	4/71	66654,67981,74369,622554	Tex12,Hormad1,Mei1,Majin
8_Member	GO Biological Processes	GO:0007129	homologous chromosome pairing at meiosis	-2.62026	-0.797301	3/56	66654,67981,622554	Tex12,Hormad1,Majin
8_Member	GO Biological Processes	GO:0000819	sister chromatid segregation	-2.45185	-0.644232	4/131	21973,67981,72107,76044	Top2a,Hormad1,Dscc1,Ncapg2
9_Summary	CORUM	CORUM:295	PCNA-DNA ligase complex	-6.3833	-4.29814	3/4	16881,18538,67967,22256,234258,19891	Lig1,Pcna,Pold3,Ung,Neil3,Rpa2
9_Member	CORUM	CORUM:295	PCNA-DNA ligase complex	-6.3833	-4.29814	3/4	16881,18538,67967	Lig1,Pcna,Pold3
9_Member	KEGG Pathway	mmu03410	Base excision repair	-6.1366	-4.06271	5/36	16881,18538,22256,67967,234258	Lig1,Pcna,Ung,Pold3,Neil3
9_Member	GO Biological Processes	GO:0006284	base-excision repair	-6.01554	-3.96337	5/38	16881,18538,19891,22256,234258	Lig1,Pcna,Rpa2,Ung,Neil3
9_Member	KEGG Pathway	mmu03430	Mismatch repair	-5.4851	-3.47095	4/22	16881,18538,19891,67967	Lig1,Pcna,Rpa2,Pold3
9_Member	KEGG Pathway	mmu03420	Nucleotide excision repair	-4.29115	-2.33164	4/43	16881,18538,19891,67967	Lig1,Pcna,Rpa2,Pold3
9_Member	Reactome Gene Sets	R-MMU-73933	Resolution of Abasic Sites (AP sites)	-3.37307	-1.48264	3/31	16881,18538,22256	Lig1,Pcna,Ung
10_Summary	Reactome Gene Sets	R-MMU-3108232	SUMO E3 ligases SUMOylate target proteins	-6.10415	-4.03854	8/156	12189,13433,18538,21973,26885,69386,319156,326619	Brca1,Dnmt1,Pcna,Top2a,Casp8ap2,H4c8,H4c4,H4c1
10_Member	Reactome Gene Sets	R-MMU-3108232	SUMO E3 ligases SUMOylate target proteins	-6.10415	-4.03854	8/156	12189,13433,18538,21973,26885,69386,319156,326619	Brca1,Dnmt1,Pcna,Top2a,Casp8ap2,H4c8,H4c4,H4c1
10_Member	Reactome Gene Sets	R-MMU-2990846	SUMOylation	-6.00046	-3.95094	8/161	12189,13433,18538,21973,26885,69386,319156,326619	Brca1,Dnmt1,Pcna,Top2a,Casp8ap2,H4c8,H4c4,H4c1
10_Member	Reactome Gene Sets	R-MMU-4551638	SUMOylation of chromatin organization proteins	-2.43614	-0.633024	3/65	69386,319156,326619	H4c8,H4c4,H4c1
11_Summary	GO Biological Processes	GO:1901988	negative regulation of cell cycle phase transition	-5.8688	-3.83225	9/227	12189,12649,13555,14056,18392,19891,67141,67629,67981,57441,237877,80795	Brca1,Chek1,E2f1,Ezh2,Orc1,Rpa2,Fbxo5,Spc24,Hormad1,Gmnn,Atad5,Selenok
11_Member	GO Biological Processes	GO:1901988	negative regulation of cell cycle phase transition	-5.8688	-3.83225	9/227	12189,12649,13555,14056,18392,19891,67141,67629,67981	Brca1,Chek1,E2f1,Ezh2,Orc1,Rpa2,Fbxo5,Spc24,Hormad1
11_Member	GO Biological Processes	GO:0010948	negative regulation of cell cycle process	-5.23922	-3.23228	9/271	12189,12649,13555,14056,18392,19891,67141,67629,67981	Brca1,Chek1,E2f1,Ezh2,Orc1,Rpa2,Fbxo5,Spc24,Hormad1
11_Member	GO Biological Processes	GO:0045786	negative regulation of cell cycle	-5.1471	-3.14254	10/354	12189,12649,13555,14056,18392,19891,57441,67141,67629,67981	Brca1,Chek1,E2f1,Ezh2,Orc1,Rpa2,Gmnn,Fbxo5,Spc24,Hormad1
11_Member	GO Biological Processes	GO:0000075	cell cycle checkpoint signaling	-5.0372	-3.04435	7/155	12189,12649,13555,18392,19891,67629,67981	Brca1,Chek1,E2f1,Orc1,Rpa2,Spc24,Hormad1
11_Member	GO Biological Processes	GO:1901991	negative regulation of mitotic cell cycle phase transition	-4.82624	-2.84027	7/167	12189,12649,14056,18392,19891,67141,67629	Brca1,Chek1,Ezh2,Orc1,Rpa2,Fbxo5,Spc24
11_Member	GO Biological Processes	GO:0045930	negative regulation of mitotic cell cycle	-4.01459	-2.06773	7/224	12189,12649,14056,18392,19891,67141,67629	Brca1,Chek1,Ezh2,Orc1,Rpa2,Fbxo5,Spc24
11_Member	GO Biological Processes	GO:0031570	DNA integrity checkpoint signaling	-3.8997	-1.96715	5/102	12189,12649,13555,18392,19891	Brca1,Chek1,E2f1,Orc1,Rpa2
11_Member	GO Biological Processes	GO:0042770	signal transduction in response to DNA damage	-3.5035	-1.59252	5/124	12189,12649,13555,19891,237877	Brca1,Chek1,E2f1,Rpa2,Atad5
11_Member	GO Biological Processes	GO:0007093	mitotic cell cycle checkpoint signaling	-3.40895	-1.51116	5/130	12189,12649,18392,19891,67629	Brca1,Chek1,Orc1,Rpa2,Spc24
11_Member	GO Biological Processes	GO:0044774	mitotic DNA integrity checkpoint signaling	-3.24168	-1.36206	4/80	12189,12649,18392,19891	Brca1,Chek1,Orc1,Rpa2
11_Member	GO Biological Processes	GO:0000077	DNA damage checkpoint signaling	-2.96141	-1.10602	4/95	12189,12649,13555,19891	Brca1,Chek1,E2f1,Rpa2
11_Member	GO Biological Processes	GO:0044818	mitotic G2/M transition checkpoint	-2.66556	-0.837887	3/54	12189,12649,18392	Brca1,Chek1,Orc1
11_Member	GO Biological Processes	GO:0010972	negative regulation of G2/M transition of mitotic cell cycle	-2.43614	-0.633024	3/65	12189,12649,18392	Brca1,Chek1,Orc1
11_Member	GO Biological Processes	GO:1902750	negative regulation of cell cycle G2/M phase transition	-2.39901	-0.598867	3/67	12189,12649,18392	Brca1,Chek1,Orc1
11_Member	GO Biological Processes	GO:0044773	mitotic DNA damage checkpoint signaling	-2.24577	-0.458765	3/76	12189,12649,19891	Brca1,Chek1,Rpa2
11_Member	GO Biological Processes	GO:0008630	intrinsic apoptotic signaling pathway in response to DNA damage	-2.1991	-0.416391	3/79	12189,13555,237877	Brca1,E2f1,Atad5
11_Member	GO Biological Processes	GO:0097193	intrinsic apoptotic signaling pathway	-2.11806	-0.350737	4/163	12189,13555,80795,237877	Brca1,E2f1,Selenok,Atad5
12_Summary	GO Biological Processes	GO:0071478	cellular response to radiation	-5.72813	-3.69723	8/175	12189,12530,12649,15270,18538,19361,19362,67967,19891,67141,237877,14056,13361	Brca1,Cdc25a,Chek1,H2ax,Pcna,Rad51,Rad51ap1,Pold3,Rpa2,Fbxo5,Atad5,Ezh2,Dhfr
12_Member	GO Biological Processes	GO:0071478	cellular response to radiation	-5.72813	-3.69723	8/175	12189,12530,12649,15270,18538,19361,19362,67967	Brca1,Cdc25a,Chek1,H2ax,Pcna,Rad51,Rad51ap1,Pold3
12_Member	Reactome Gene Sets	R-MMU-5685942	HDR through Homologous Recombination (HRR)	-4.03125	-2.08022	4/50	12649,18538,19361,19362	Chek1,Pcna,Rad51,Rad51ap1
12_Member	GO Biological Processes	GO:2001020	regulation of response to DNA damage stimulus	-3.90902	-1.97242	8/313	12189,12649,18538,19361,19362,19891,67141,237877	Brca1,Chek1,Pcna,Rad51,Rad51ap1,Rpa2,Fbxo5,Atad5
12_Member	GO Biological Processes	GO:0071214	cellular response to abiotic stimulus	-3.78791	-1.86135	8/326	12189,12530,12649,15270,18538,19361,19362,67967	Brca1,Cdc25a,Chek1,H2ax,Pcna,Rad51,Rad51ap1,Pold3
12_Member	GO Biological Processes	GO:0104004	cellular response to environmental stimulus	-3.78791	-1.86135	8/326	12189,12530,12649,15270,18538,19361,19362,67967	Brca1,Cdc25a,Chek1,H2ax,Pcna,Rad51,Rad51ap1,Pold3
12_Member	Reactome Gene Sets	R-MMU-5693579	Homologous DNA Pairing and Strand Exchange	-3.76562	-1.84497	3/23	12649,19361,19362	Chek1,Rad51,Rad51ap1
12_Member	GO Biological Processes	GO:0006301	postreplication repair	-3.46005	-1.55665	3/29	12189,18538,67967	Brca1,Pcna,Pold3
12_Member	GO Biological Processes	GO:0010569	regulation of double-strand break repair via homologous recombination	-3.43912	-1.53947	4/71	12649,19361,19362,19891	Chek1,Rad51,Rad51ap1,Rpa2
12_Member	GO Biological Processes	GO:0006282	regulation of DNA repair	-3.25836	-1.37696	6/214	12189,12649,18538,19361,19362,19891	Brca1,Chek1,Pcna,Rad51,Rad51ap1,Rpa2
12_Member	GO Biological Processes	GO:0034644	cellular response to UV	-3.0311	-1.16203	4/91	12530,12649,18538,67967	Cdc25a,Chek1,Pcna,Pold3
12_Member	GO Biological Processes	GO:0009314	response to radiation	-2.98492	-1.12351	8/431	12189,12530,12649,15270,18538,19361,19362,67967	Brca1,Cdc25a,Chek1,H2ax,Pcna,Rad51,Rad51ap1,Pold3
12_Member	GO Biological Processes	GO:0032200	telomere organization	-2.84695	-1.00155	4/102	14056,18538,19361,19891	Ezh2,Pcna,Rad51,Rpa2
12_Member	GO Biological Processes	GO:0071482	cellular response to light stimulus	-2.71203	-0.881189	4/111	12530,12649,18538,67967	Cdc25a,Chek1,Pcna,Pold3
12_Member	GO Biological Processes	GO:2000779	regulation of double-strand break repair	-2.42834	-0.626719	4/133	12649,19361,19362,19891	Chek1,Rad51,Rad51ap1,Rpa2
12_Member	GO Biological Processes	GO:0009411	response to UV	-2.23352	-0.44939	4/151	12530,12649,18538,67967	Cdc25a,Chek1,Pcna,Pold3
12_Member	GO Biological Processes	GO:0080135	regulation of cellular response to stress	-2.08825	-0.322301	9/734	12189,12649,13361,18538,19361,19362,19891,67141,237877	Brca1,Chek1,Dhfr,Pcna,Rad51,Rad51ap1,Rpa2,Fbxo5,Atad5
13_Summary	GO Biological Processes	GO:0051445	regulation of meiotic cell cycle	-5.05088	-3.05571	5/59	12530,19362,20899,67141,67981,12545,16881,21973,67629,69928,74369,76044,76478,12649,13433,218973,73333,319177	Cdc25a,Rad51ap1,Stra8,Fbxo5,Hormad1,Cdc7,Lig1,Top2a,Spc24,Cenps,Mei1,Ncapg2,Haus8,Chek1,Dnmt1,Wdhd1,Slc25a31,H2bc1
13_Member	GO Biological Processes	GO:0051445	regulation of meiotic cell cycle	-5.05088	-3.05571	5/59	12530,19362,20899,67141,67981	Cdc25a,Rad51ap1,Stra8,Fbxo5,Hormad1
13_Member	GO Biological Processes	GO:0051446	positive regulation of meiotic cell cycle	-4.92414	-2.93588	4/30	12530,19362,20899,67141	Cdc25a,Rad51ap1,Stra8,Fbxo5
13_Member	GO Biological Processes	GO:0051301	cell division	-4.55687	-2.58432	11/505	12530,12545,16881,20899,21973,67141,67629,69928,74369,76044,76478	Cdc25a,Cdc7,Lig1,Stra8,Top2a,Fbxo5,Spc24,Cenps,Mei1,Ncapg2,Haus8
13_Member	GO Biological Processes	GO:0040020	regulation of meiotic nuclear division	-4.55319	-2.58285	4/37	19362,20899,67141,67981	Rad51ap1,Stra8,Fbxo5,Hormad1
13_Member	GO Biological Processes	GO:0051783	regulation of nuclear division	-4.12424	-2.16899	6/148	12649,19362,20899,67141,67629,67981	Chek1,Rad51ap1,Stra8,Fbxo5,Spc24,Hormad1
13_Member	GO Biological Processes	GO:0045836	positive regulation of meiotic nuclear division	-4.02153	-2.07259	3/19	19362,20899,67141	Rad51ap1,Stra8,Fbxo5
13_Member	GO Biological Processes	GO:0051784	negative regulation of nuclear division	-3.89982	-1.96715	4/54	12649,67141,67629,67981	Chek1,Fbxo5,Spc24,Hormad1
13_Member	GO Biological Processes	GO:0007292	female gamete generation	-3.04942	-1.17861	5/156	20899,21973,67141,67981,74369	Stra8,Top2a,Fbxo5,Hormad1,Mei1
13_Member	GO Biological Processes	GO:0007143	female meiotic nuclear division	-2.98228	-1.12351	3/42	21973,67141,74369	Top2a,Fbxo5,Mei1
13_Member	GO Biological Processes	GO:0045839	negative regulation of mitotic nuclear division	-2.92318	-1.06947	3/44	12649,67141,67629	Chek1,Fbxo5,Spc24
13_Member	GO Biological Processes	GO:0048477	oogenesis	-2.87874	-1.03169	4/100	20899,67141,67981,74369	Stra8,Fbxo5,Hormad1,Mei1
13_Member	GO Biological Processes	GO:2000243	positive regulation of reproductive process	-2.77043	-0.931553	4/107	12530,19362,20899,67141	Cdc25a,Rad51ap1,Stra8,Fbxo5
13_Member	GO Biological Processes	GO:0051983	regulation of chromosome segregation	-2.51245	-0.695688	4/126	67141,67629,67981,76044	Fbxo5,Spc24,Hormad1,Ncapg2
13_Member	GO Biological Processes	GO:2000241	regulation of reproductive process	-2.48372	-0.670027	5/210	12530,19362,20899,67141,67981	Cdc25a,Rad51ap1,Stra8,Fbxo5,Hormad1
13_Member	GO Biological Processes	GO:0051785	positive regulation of nuclear division	-2.47454	-0.663901	3/63	19362,20899,67141	Rad51ap1,Stra8,Fbxo5
13_Member	GO Biological Processes	GO:0033044	regulation of chromosome organization	-2.23932	-0.453754	5/240	13433,21973,67141,67629,218973	Dnmt1,Top2a,Fbxo5,Spc24,Wdhd1
13_Member	GO Biological Processes	GO:2001251	negative regulation of chromosome organization	-2.18398	-0.404109	3/80	21973,67141,67629	Top2a,Fbxo5,Spc24
13_Member	GO Biological Processes	GO:0010639	negative regulation of organelle organization	-2.12997	-0.357116	6/360	12649,21973,67141,67629,67981,73333	Chek1,Top2a,Fbxo5,Spc24,Hormad1,Slc25a31
13_Member	GO Biological Processes	GO:0022412	cellular process involved in reproduction in multicellular organism	-2.02733	-0.269528	7/496	20899,21973,67141,67981,73333,74369,319177	Stra8,Top2a,Fbxo5,Hormad1,Slc25a31,Mei1,H2bc1
14_Summary	GO Biological Processes	GO:0006335	DNA replication-dependent chromatin assembly	-4.65494	-2.68019	3/12	50927,66929,360198,12649,20135,67981,76044	Nasp,Asf1b,H3c1,Chek1,Rrm2,Hormad1,Ncapg2
14_Member	GO Biological Processes	GO:0006335	DNA replication-dependent chromatin assembly	-4.65494	-2.68019	3/12	50927,66929,360198	Nasp,Asf1b,H3c1
14_Member	GO Biological Processes	GO:0034723	DNA replication-dependent chromatin organization	-4.65494	-2.68019	3/12	50927,66929,360198	Nasp,Asf1b,H3c1
14_Member	GO Biological Processes	GO:0001824	blastocyst development	-3.95248	-2.01386	6/159	12649,20135,50927,66929,67981,76044	Chek1,Rrm2,Nasp,Asf1b,Hormad1,Ncapg2
15_Summary	GO Biological Processes	GO:1900262	regulation of DNA-directed DNA polymerase activity	-4.43926	-2.47329	3/14	18538,72107,272551,12189,12545,19361,19362,237877,12649	Pcna,Dscc1,Gins2,Brca1,Cdc7,Rad51,Rad51ap1,Atad5,Chek1
15_Member	GO Biological Processes	GO:1900262	regulation of DNA-directed DNA polymerase activity	-4.43926	-2.47329	3/14	18538,72107,272551	Pcna,Dscc1,Gins2
15_Member	GO Biological Processes	GO:1900264	positive regulation of DNA-directed DNA polymerase activity	-4.43926	-2.47329	3/14	18538,72107,272551	Pcna,Dscc1,Gins2
15_Member	GO Biological Processes	GO:0051054	positive regulation of DNA metabolic process	-3.76979	-1.84521	8/328	12189,12545,18538,19361,19362,72107,237877,272551	Brca1,Cdc7,Pcna,Rad51,Rad51ap1,Dscc1,Atad5,Gins2
15_Member	GO Biological Processes	GO:0045740	positive regulation of DNA replication	-2.73704	-0.901393	3/51	12545,18538,237877	Cdc7,Pcna,Atad5
15_Member	GO Biological Processes	GO:2000278	regulation of DNA biosynthetic process	-2.47577	-0.663901	4/129	12649,18538,72107,272551	Chek1,Pcna,Dscc1,Gins2
15_Member	GO Biological Processes	GO:2000573	positive regulation of DNA biosynthetic process	-2.18398	-0.404109	3/80	18538,72107,272551	Pcna,Dscc1,Gins2
16_Summary	KEGG Pathway	mmu03440	Homologous recombination	-4.37386	-2.41221	4/41	12189,19361,19891,67967,18538,69928,21973,15270,19362,18140	Brca1,Rad51,Rpa2,Pold3,Pcna,Cenps,Top2a,H2ax,Rad51ap1,Uhrf1
16_Member	KEGG Pathway	mmu03440	Homologous recombination	-4.37386	-2.41221	4/41	12189,19361,19891,67967	Brca1,Rad51,Rpa2,Pold3
16_Member	GO Biological Processes	GO:0031297	replication fork processing	-4.25134	-2.29396	4/44	12189,18538,19361,69928	Brca1,Pcna,Rad51,Cenps
16_Member	GO Biological Processes	GO:0045005	DNA-templated DNA replication maintenance of fidelity	-3.99736	-2.05463	4/51	12189,18538,19361,69928	Brca1,Pcna,Rad51,Cenps
16_Member	KEGG Pathway	mmu03460	Fanconi anemia pathway	-3.99736	-2.05463	4/51	12189,19361,19891,69928	Brca1,Rad51,Rpa2,Cenps
16_Member	GO Biological Processes	GO:0035825	homologous recombination	-3.7496	-1.8309	4/59	12189,19361,21973,69928	Brca1,Rad51,Top2a,Cenps
16_Member	GO Biological Processes	GO:2000001	regulation of DNA damage checkpoint	-3.70913	-1.79237	3/24	12189,19361,19891	Brca1,Rad51,Rpa2
16_Member	GO Biological Processes	GO:0071479	cellular response to ionizing radiation	-3.39297	-1.49887	4/73	12189,15270,19361,19362	Brca1,H2ax,Rad51,Rad51ap1
16_Member	GO Biological Processes	GO:0010390	histone monoubiquitination	-3.17957	-1.30173	3/36	12189,18140,19361	Brca1,Uhrf1,Rad51
16_Member	GO Biological Processes	GO:0016574	histone ubiquitination	-2.83975	-0.995989	3/47	12189,18140,19361	Brca1,Uhrf1,Rad51
16_Member	GO Biological Processes	GO:1901976	regulation of cell cycle checkpoint	-2.78726	-0.946765	3/49	12189,19361,19891	Brca1,Rad51,Rpa2
16_Member	GO Biological Processes	GO:0007131	reciprocal meiotic recombination	-2.71272	-0.881189	3/52	19361,21973,69928	Rad51,Top2a,Cenps
16_Member	GO Biological Processes	GO:0140527	reciprocal homologous recombination	-2.71272	-0.881189	3/52	19361,21973,69928	Rad51,Top2a,Cenps
16_Member	GO Biological Processes	GO:0010212	response to ionizing radiation	-2.44004	-0.633935	4/132	12189,15270,19361,19362	Brca1,H2ax,Rad51,Rad51ap1
16_Member	GO Biological Processes	GO:0051865	protein autoubiquitination	-2.24577	-0.458765	3/76	12189,18140,19361	Brca1,Uhrf1,Rad51
16_Member	GO Biological Processes	GO:0006513	protein monoubiquitination	-2.15436	-0.378713	3/82	12189,18140,19361	Brca1,Uhrf1,Rad51
17_Summary	Reactome Gene Sets	R-MMU-9648025	EML4 and NUDC in mitotic spindle formation	-3.82101	-1.89046	5/106	22144,22147,66570,67629,69928,76478,67141,12530,13555,66111	Tuba3a,Tuba3b,Cenpm,Spc24,Cenps,Haus8,Fbxo5,Cdc25a,E2f1,Tmed3
17_Member	Reactome Gene Sets	R-MMU-9648025	EML4 and NUDC in mitotic spindle formation	-3.82101	-1.89046	5/106	22144,22147,66570,67629,69928	Tuba3a,Tuba3b,Cenpm,Spc24,Cenps
17_Member	Reactome Gene Sets	R-MMU-2500257	Resolution of Sister Chromatid Cohesion	-3.62049	-1.70566	5/117	22144,22147,66570,67629,69928	Tuba3a,Tuba3b,Cenpm,Spc24,Cenps
17_Member	Reactome Gene Sets	R-MMU-68877	Mitotic Prometaphase	-3.55733	-1.64443	6/188	22144,22147,66570,67629,69928,76478	Tuba3a,Tuba3b,Cenpm,Spc24,Cenps,Haus8
17_Member	Reactome Gene Sets	R-MMU-5663220	RHO GTPases Activate Formins	-3.39367	-1.49887	5/131	22144,22147,66570,67629,69928	Tuba3a,Tuba3b,Cenpm,Spc24,Cenps
17_Member	Reactome Gene Sets	R-MMU-2555396	Mitotic Metaphase and Anaphase	-3.25836	-1.37696	6/214	22144,22147,66570,67141,67629,69928	Tuba3a,Tuba3b,Cenpm,Fbxo5,Spc24,Cenps
17_Member	Reactome Gene Sets	R-MMU-453274	Mitotic G2-G2/M phases	-2.80571	-0.963586	5/177	12530,13555,22144,22147,76478	Cdc25a,E2f1,Tuba3a,Tuba3b,Haus8
17_Member	Reactome Gene Sets	R-MMU-2467813	Separation of Sister Chromatids	-2.76308	-0.92583	5/181	22144,22147,66570,67629,69928	Tuba3a,Tuba3b,Cenpm,Spc24,Cenps
17_Member	Reactome Gene Sets	R-MMU-68882	Mitotic Anaphase	-2.45744	-0.648318	5/213	22144,22147,66570,67629,69928	Tuba3a,Tuba3b,Cenpm,Spc24,Cenps
17_Member	Reactome Gene Sets	R-MMU-380320	Recruitment of NuMA to mitotic centrosomes	-2.07011	-0.30553	3/88	22144,22147,76478	Tuba3a,Tuba3b,Haus8
17_Member	Reactome Gene Sets	R-MMU-141424	Amplification of signal from the kinetochores	-2.04345	-0.282945	3/90	66570,67629,69928	Cenpm,Spc24,Cenps
17_Member	Reactome Gene Sets	R-MMU-141444	Amplification of signal from unattached kinetochores via a MAD2 inhibitory signal	-2.04345	-0.282945	3/90	66570,67629,69928	Cenpm,Spc24,Cenps
17_Member	Reactome Gene Sets	R-MMU-6807878	COPI-mediated anterograde transport	-2.04345	-0.282945	3/90	22144,22147,66111	Tuba3a,Tuba3b,Tmed3
17_Member	Reactome Gene Sets	R-MMU-6811434	COPI-dependent Golgi-to-ER retrograde traffic	-2.03036	-0.271213	3/91	22144,22147,66111	Tuba3a,Tuba3b,Tmed3
17_Member	Reactome Gene Sets	R-MMU-69275	G2/M Transition	-2.01218	-0.257054	4/175	12530,22144,22147,76478	Cdc25a,Tuba3a,Tuba3b,Haus8
18_Summary	GO Biological Processes	GO:0051570	regulation of histone H3-K9 methylation	-3.46005	-1.55665	3/29	12189,13433,56702,12649,14056,360198,218973	Brca1,Dnmt1,H1f5,Chek1,Ezh2,H3c1,Wdhd1
18_Member	GO Biological Processes	GO:0051570	regulation of histone H3-K9 methylation	-3.46005	-1.55665	3/29	12189,13433,56702	Brca1,Dnmt1,H1f5
18_Member	GO Biological Processes	GO:0040029	regulation of gene expression, epigenetic	-3.3635	-1.47489	5/133	12189,12649,13433,14056,360198	Brca1,Chek1,Dnmt1,Ezh2,H3c1
18_Member	GO Biological Processes	GO:0031062	positive regulation of histone methylation	-2.57669	-0.75684	3/58	12189,13433,56702	Brca1,Dnmt1,H1f5
18_Member	GO Biological Processes	GO:0070828	heterochromatin organization	-2.38089	-0.582234	3/68	13433,14056,218973	Dnmt1,Ezh2,Wdhd1
19_Summary	GO Biological Processes	GO:0071168	protein localization to chromatin	-3.46005	-1.55665	3/29	14056,56702,319172,19891	Ezh2,H1f5,H2ac4,Rpa2
19_Member	GO Biological Processes	GO:0071168	protein localization to chromatin	-3.46005	-1.55665	3/29	14056,56702,319172	Ezh2,H1f5,H2ac4
19_Member	GO Biological Processes	GO:0034502	protein localization to chromosome	-3.34818	-1.46319	4/75	14056,19891,56702,319172	Ezh2,Rpa2,H1f5,H2ac4
20_Summary	GO Biological Processes	GO:0016447	somatic recombination of immunoglobulin gene segments	-3.37307	-1.48264	3/31	14056,22256,237877	Ezh2,Ung,Atad5
20_Member	GO Biological Processes	GO:0016447	somatic recombination of immunoglobulin gene segments	-3.37307	-1.48264	3/31	14056,22256,237877	Ezh2,Ung,Atad5
20_Member	GO Biological Processes	GO:0002562	somatic diversification of immune receptors via germline recombination within a single locus	-3.01297	-1.14908	3/41	14056,22256,237877	Ezh2,Ung,Atad5
20_Member	GO Biological Processes	GO:0016444	somatic cell DNA recombination	-3.01297	-1.14908	3/41	14056,22256,237877	Ezh2,Ung,Atad5
20_Member	GO Biological Processes	GO:0016445	somatic diversification of immunoglobulins	-2.98228	-1.12351	3/42	14056,22256,237877	Ezh2,Ung,Atad5
20_Member	GO Biological Processes	GO:0002200	somatic diversification of immune receptors	-2.6889	-0.859641	3/53	14056,22256,237877	Ezh2,Ung,Atad5

## Sheet: C3
GroupID	Category	Term	Description	LogP	Log(q-value)	InTerm_InList	Genes	Symbols
1_Summary	GO Biological Processes	GO:0019827	stem cell population maintenance	-11.3738	-7.23002	12/143	12591,14461,18999,19712,20287,20674,20677,21420,52463,73703,83557,99377,12224,12575,22286,73693,12608,17069	Cdx2,Gata2,Pou5f1,Rest,Sct,Sox2,Sox4,Tfap2c,Tet1,Dppa2,Lin28a,Sall4,Klf5,Cdkn1a,Utf1,Dppa4,Cebpb,Ly6e
1_Member	GO Biological Processes	GO:0019827	stem cell population maintenance	-11.3738	-7.23002	12/143	12591,14461,18999,19712,20287,20674,20677,21420,52463,73703,83557,99377	Cdx2,Gata2,Pou5f1,Rest,Sct,Sox2,Sox4,Tfap2c,Tet1,Dppa2,Lin28a,Sall4
1_Member	GO Biological Processes	GO:0098727	maintenance of cell number	-11.196	-7.23002	12/148	12591,14461,18999,19712,20287,20674,20677,21420,52463,73703,83557,99377	Cdx2,Gata2,Pou5f1,Rest,Sct,Sox2,Sox4,Tfap2c,Tet1,Dppa2,Lin28a,Sall4
1_Member	GO Biological Processes	GO:0035019	somatic stem cell population maintenance	-7.01927	-3.22939	6/47	12591,14461,19712,20674,20677,21420	Cdx2,Gata2,Rest,Sox2,Sox4,Tfap2c
1_Member	WikiPathways	WP1763	Mechanisms associated with pluripotency	-6.80309	-3.13814	11/292	12224,12575,12591,18999,19712,20674,21420,22286,52463,73693,99377	Klf5,Cdkn1a,Cdx2,Pou5f1,Rest,Sox2,Tfap2c,Utf1,Tet1,Dppa4,Sall4
1_Member	GO Biological Processes	GO:0001825	blastocyst formation	-3.73261	-1.22148	4/59	12591,18999,21420,52463	Cdx2,Pou5f1,Tfap2c,Tet1
1_Member	GO Biological Processes	GO:0001829	trophectodermal cell differentiation	-3.64209	-1.18344	3/25	12591,18999,21420	Cdx2,Pou5f1,Tfap2c
1_Member	GO Biological Processes	GO:0001824	blastocyst development	-2.99253	-0.735315	5/159	12591,18999,21420,52463,99377	Cdx2,Pou5f1,Tfap2c,Tet1,Sall4
1_Member	GO Biological Processes	GO:0001701	in utero embryonic development	-2.25362	-0.275999	8/561	12591,12608,14461,17069,18999,21420,52463,99377	Cdx2,Cebpb,Gata2,Ly6e,Pou5f1,Tfap2c,Tet1,Sall4
2_Summary	WikiPathways	WP4466	Oxidative stress and redox pathway	-6.49679	-2.96365	7/93	11758,14775,21672,22166,50493,269951,625249,12868,66142,74747,12575,12608,22142,22143,11674,11947,12709,20287,20677,26941,83557,69367	Prdx6,Gpx1,Prdx2,Txn1,Txnrd1,Idh2,Gpx4,Cox8a,Cox7b,Ddit4,Cdkn1a,Cebpb,Tuba1a,Tuba1b,Aldoa,Atp5b,Ckb,Sct,Sox4,Slc9a3r1,Lin28a,Glrx2
2_Member	WikiPathways	WP4466	Oxidative stress and redox pathway	-6.49679	-2.96365	7/93	11758,14775,21672,22166,50493,269951,625249	Prdx6,Gpx1,Prdx2,Txn1,Txnrd1,Idh2,Gpx4
2_Member	GO Biological Processes	GO:0045454	cell redox homeostasis	-6.4525	-2.96365	5/31	11758,14775,21672,22166,50493	Prdx6,Gpx1,Prdx2,Txn1,Txnrd1
2_Member	Reactome Gene Sets	R-MMU-3299685	Detoxification of Reactive Oxygen Species	-6.31066	-2.88875	5/33	11758,14775,21672,22166,50493	Prdx6,Gpx1,Prdx2,Txn1,Txnrd1
2_Member	Reactome Gene Sets	R-MMU-5628897	TP53 Regulates Metabolic Genes	-5.9711	-2.7041	6/70	12868,21672,22166,50493,66142,74747	Cox8a,Prdx2,Txn1,Txnrd1,Cox7b,Ddit4
2_Member	GO Biological Processes	GO:0042744	hydrogen peroxide catabolic process	-5.09542	-2.00451	4/27	11758,14775,21672,50493	Prdx6,Gpx1,Prdx2,Txnrd1
2_Member	Reactome Gene Sets	R-MMU-9711123	Cellular response to chemical stress	-4.98982	-1.92694	7/156	11758,12868,14775,21672,22166,50493,66142	Prdx6,Cox8a,Gpx1,Prdx2,Txn1,Txnrd1,Cox7b
2_Member	Reactome Gene Sets	R-MMU-2262752	Cellular responses to stress	-4.4531	-1.59043	11/513	11758,12575,12608,12868,14775,21672,22142,22143,22166,50493,66142	Prdx6,Cdkn1a,Cebpb,Cox8a,Gpx1,Prdx2,Tuba1a,Tuba1b,Txn1,Txnrd1,Cox7b
2_Member	Reactome Gene Sets	R-MMU-8953897	Cellular responses to stimuli	-4.43011	-1.59043	11/516	11758,12575,12608,12868,14775,21672,22142,22143,22166,50493,66142	Prdx6,Cdkn1a,Cebpb,Cox8a,Gpx1,Prdx2,Tuba1a,Tuba1b,Txn1,Txnrd1,Cox7b
2_Member	GO Biological Processes	GO:0019725	cellular homeostasis	-4.34947	-1.52962	12/625	11674,11758,11947,12709,14775,20287,20677,21672,22166,26941,50493,83557	Aldoa,Prdx6,Atp5b,Ckb,Gpx1,Sct,Sox4,Prdx2,Txn1,Slc9a3r1,Txnrd1,Lin28a
2_Member	GO Biological Processes	GO:0042743	hydrogen peroxide metabolic process	-4.2739	-1.48401	4/43	11758,14775,21672,50493	Prdx6,Gpx1,Prdx2,Txnrd1
2_Member	GO Biological Processes	GO:0072593	reactive oxygen species metabolic process	-3.83915	-1.22725	5/104	11758,14775,21672,50493,74747	Prdx6,Gpx1,Prdx2,Txnrd1,Ddit4
2_Member	Reactome Gene Sets	R-MMU-3700989	Transcriptional Regulation by TP53	-3.36682	-0.986304	7/283	12575,12868,21672,22166,50493,66142,74747	Cdkn1a,Cox8a,Prdx2,Txn1,Txnrd1,Cox7b,Ddit4
2_Member	GO Biological Processes	GO:0006979	response to oxidative stress	-2.196	-0.253276	6/345	11758,14775,21672,50493,69367,625249	Prdx6,Gpx1,Prdx2,Txnrd1,Glrx2,Gpx4
2_Member	GO Biological Processes	GO:0000302	response to reactive oxygen species	-2.15912	-0.230354	4/157	11758,14775,21672,69367	Prdx6,Gpx1,Prdx2,Glrx2
3_Summary	GO Biological Processes	GO:1903901	negative regulation of viral life cycle	-6.24322	-2.87931	5/34	17069,66141,68713,69550,80876,16852,11465,76815,12257,12484,12575,12608,14461,14726,19712,20674,20677,26941,269951,16478,17319,52463,74747,230073	Ly6e,Ifitm3,Ifitm1,Bst2,Ifitm2,Lgals1,Actg1,Calcoco2,Tspo,Cd24a,Cdkn1a,Cebpb,Gata2,Pdpn,Rest,Sox2,Sox4,Slc9a3r1,Idh2,Jund,Mif,Tet1,Ddit4,Ddx58
3_Member	GO Biological Processes	GO:1903901	negative regulation of viral life cycle	-6.24322	-2.87931	5/34	17069,66141,68713,69550,80876	Ly6e,Ifitm3,Ifitm1,Bst2,Ifitm2
3_Member	GO Biological Processes	GO:0046596	regulation of viral entry into host cell	-5.30252	-2.14946	5/52	16852,17069,66141,68713,80876	Lgals1,Ly6e,Ifitm3,Ifitm1,Ifitm2
3_Member	GO Biological Processes	GO:0052372	modulation by symbiont of entry into host	-5.10364	-2.00451	5/57	16852,17069,66141,68713,80876	Lgals1,Ly6e,Ifitm3,Ifitm1,Ifitm2
3_Member	GO Biological Processes	GO:0035455	response to interferon-alpha	-4.84826	-1.86001	4/31	66141,68713,69550,80876	Ifitm3,Ifitm1,Bst2,Ifitm2
3_Member	GO Biological Processes	GO:0046597	negative regulation of viral entry into host cell	-4.84826	-1.86001	4/31	17069,66141,68713,80876	Ly6e,Ifitm3,Ifitm1,Ifitm2
3_Member	GO Biological Processes	GO:0043903	regulation of biological process involved in symbiotic interaction	-4.75713	-1.79115	5/67	16852,17069,66141,68713,80876	Lgals1,Ly6e,Ifitm3,Ifitm1,Ifitm2
3_Member	GO Biological Processes	GO:0034341	response to interferon-gamma	-4.49011	-1.59043	6/126	11465,66141,68713,69550,76815,80876	Actg1,Ifitm3,Ifitm1,Bst2,Calcoco2,Ifitm2
3_Member	GO Biological Processes	GO:0008285	negative regulation of cell population proliferation	-4.0816	-1.3688	13/774	12257,12484,12575,12608,14461,14726,19712,20674,20677,26941,66141,68713,269951	Tspo,Cd24a,Cdkn1a,Cebpb,Gata2,Pdpn,Rest,Sox2,Sox4,Slc9a3r1,Ifitm3,Ifitm1,Idh2
3_Member	GO Biological Processes	GO:1903900	regulation of viral life cycle	-4.05146	-1.35265	6/151	16852,17069,66141,68713,69550,80876	Lgals1,Ly6e,Ifitm3,Ifitm1,Bst2,Ifitm2
3_Member	GO Biological Processes	GO:0045667	regulation of osteoblast differentiation	-3.8836	-1.23544	6/162	12608,16478,19712,20674,66141,68713	Cebpb,Jund,Rest,Sox2,Ifitm3,Ifitm1
3_Member	GO Biological Processes	GO:0048525	negative regulation of viral process	-3.87888	-1.23544	5/102	17069,66141,68713,69550,80876	Ly6e,Ifitm3,Ifitm1,Bst2,Ifitm2
3_Member	GO Biological Processes	GO:0045071	negative regulation of viral genome replication	-3.73261	-1.22148	4/59	66141,68713,69550,80876	Ifitm3,Ifitm1,Bst2,Ifitm2
3_Member	GO Biological Processes	GO:0050792	regulation of viral process	-3.7011	-1.21442	6/175	16852,17069,66141,68713,69550,80876	Lgals1,Ly6e,Ifitm3,Ifitm1,Bst2,Ifitm2
3_Member	GO Biological Processes	GO:0060337	type I interferon signaling pathway	-3.64209	-1.18344	3/25	66141,68713,80876	Ifitm3,Ifitm1,Ifitm2
3_Member	GO Biological Processes	GO:0071357	cellular response to type I interferon	-3.64209	-1.18344	3/25	66141,68713,80876	Ifitm3,Ifitm1,Ifitm2
3_Member	GO Biological Processes	GO:0035456	response to interferon-beta	-3.56968	-1.13518	4/65	66141,68713,69550,80876	Ifitm3,Ifitm1,Bst2,Ifitm2
3_Member	GO Biological Processes	GO:0045669	positive regulation of osteoblast differentiation	-3.24573	-0.892648	4/79	12608,16478,66141,68713	Cebpb,Jund,Ifitm3,Ifitm1
3_Member	GO Biological Processes	GO:0034340	response to type I interferon	-3.24042	-0.892648	3/34	66141,68713,80876	Ifitm3,Ifitm1,Ifitm2
3_Member	GO Biological Processes	GO:0030336	negative regulation of cell migration	-3.09172	-0.799331	7/315	17319,26941,52463,66141,68713,69550,269951	Mif,Slc9a3r1,Tet1,Ifitm3,Ifitm1,Bst2,Idh2
3_Member	GO Biological Processes	GO:0051607	defense response to virus	-3.02317	-0.751801	6/235	66141,68713,69550,74747,80876,230073	Ifitm3,Ifitm1,Bst2,Ddit4,Ifitm2,Ddx58
3_Member	GO Biological Processes	GO:0140546	defense response to symbiont	-3.01365	-0.746644	6/236	66141,68713,69550,74747,80876,230073	Ifitm3,Ifitm1,Bst2,Ddit4,Ifitm2,Ddx58
3_Member	GO Biological Processes	GO:2000146	negative regulation of cell motility	-2.98949	-0.735315	7/328	17319,26941,52463,66141,68713,69550,269951	Mif,Slc9a3r1,Tet1,Ifitm3,Ifitm1,Bst2,Idh2
3_Member	GO Biological Processes	GO:0045069	regulation of viral genome replication	-2.94502	-0.711433	4/95	66141,68713,69550,80876	Ifitm3,Ifitm1,Bst2,Ifitm2
3_Member	GO Biological Processes	GO:0051271	negative regulation of cellular component movement	-2.92158	-0.695963	7/337	17319,26941,52463,66141,68713,69550,269951	Mif,Slc9a3r1,Tet1,Ifitm3,Ifitm1,Bst2,Idh2
3_Member	GO Biological Processes	GO:0040013	negative regulation of locomotion	-2.73738	-0.56379	7/363	17319,26941,52463,66141,68713,69550,269951	Mif,Slc9a3r1,Tet1,Ifitm3,Ifitm1,Bst2,Idh2
3_Member	GO Biological Processes	GO:0009615	response to virus	-2.51007	-0.438349	6/297	66141,68713,69550,74747,80876,230073	Ifitm3,Ifitm1,Bst2,Ddit4,Ifitm2,Ddx58
4_Summary	GO Biological Processes	GO:0030855	epithelial cell differentiation	-6.01941	-2.70665	14/596	12224,12484,12591,12608,12822,14726,14775,18613,19712,20677,21420,26941,70350,109620,11465,11947,14461,20674,99377,672511,11674,29875,83397,234779,17319,22142,22143,12575,11867,69550	Klf5,Cd24a,Cdx2,Cebpb,Col18a1,Pdpn,Gpx1,Pecam1,Rest,Sox4,Tfap2c,Slc9a3r1,Basp1,Dsp,Actg1,Atp5b,Gata2,Sox2,Sall4,Rnf213,Aldoa,Iqgap1,Akap12,Plcg2,Mif,Tuba1a,Tuba1b,Cdkn1a,Arpc1b,Bst2
4_Member	GO Biological Processes	GO:0030855	epithelial cell differentiation	-6.01941	-2.70665	14/596	12224,12484,12591,12608,12822,14726,14775,18613,19712,20677,21420,26941,70350,109620	Klf5,Cd24a,Cdx2,Cebpb,Col18a1,Pdpn,Gpx1,Pecam1,Rest,Sox4,Tfap2c,Slc9a3r1,Basp1,Dsp
4_Member	GO Biological Processes	GO:0035239	tube morphogenesis	-4.22569	-1.46612	13/749	11465,11947,12224,12822,14461,14726,14775,18613,20674,20677,21420,99377,672511	Actg1,Atp5b,Klf5,Col18a1,Gata2,Pdpn,Gpx1,Pecam1,Sox2,Sox4,Tfap2c,Sall4,Rnf213
4_Member	GO Biological Processes	GO:0001944	vasculature development	-3.89784	-1.23544	11/592	11465,11947,12224,12591,12822,14461,14726,14775,18613,20677,672511	Actg1,Atp5b,Klf5,Cdx2,Col18a1,Gata2,Pdpn,Gpx1,Pecam1,Sox4,Rnf213
4_Member	GO Biological Processes	GO:0001525	angiogenesis	-3.74817	-1.22153	8/327	11465,11947,12224,12822,14461,14775,18613,672511	Actg1,Atp5b,Klf5,Col18a1,Gata2,Gpx1,Pecam1,Rnf213
4_Member	GO Biological Processes	GO:0048514	blood vessel morphogenesis	-3.52414	-1.11446	9/447	11465,11947,12224,12822,14461,14775,18613,20677,672511	Actg1,Atp5b,Klf5,Col18a1,Gata2,Gpx1,Pecam1,Sox4,Rnf213
4_Member	GO Biological Processes	GO:0001568	blood vessel development	-3.49053	-1.09276	10/553	11465,11947,12224,12591,12822,14461,14775,18613,20677,672511	Actg1,Atp5b,Klf5,Cdx2,Col18a1,Gata2,Gpx1,Pecam1,Sox4,Rnf213
4_Member	GO Biological Processes	GO:0030335	positive regulation of cell migration	-3.33972	-0.96481	10/578	11465,11674,11947,12822,14461,14726,18613,29875,83397,234779	Actg1,Aldoa,Atp5b,Col18a1,Gata2,Pdpn,Pecam1,Iqgap1,Akap12,Plcg2
4_Member	GO Biological Processes	GO:0045446	endothelial cell differentiation	-3.20463	-0.870498	4/81	12822,14726,14775,18613	Col18a1,Pdpn,Gpx1,Pecam1
4_Member	GO Biological Processes	GO:2000147	positive regulation of cell motility	-3.1861	-0.859798	10/605	11465,11674,11947,12822,14461,14726,18613,29875,83397,234779	Actg1,Aldoa,Atp5b,Col18a1,Gata2,Pdpn,Pecam1,Iqgap1,Akap12,Plcg2
4_Member	Reactome Gene Sets	R-MMU-109582	Hemostasis	-3.12997	-0.826751	9/507	11465,11674,14461,14726,17319,18613,22142,22143,234779	Actg1,Aldoa,Gata2,Pdpn,Mif,Pecam1,Tuba1a,Tuba1b,Plcg2
4_Member	GO Biological Processes	GO:0040017	positive regulation of locomotion	-3.09393	-0.799331	10/622	11465,11674,11947,12822,14461,14726,18613,29875,83397,234779	Actg1,Aldoa,Atp5b,Col18a1,Gata2,Pdpn,Pecam1,Iqgap1,Akap12,Plcg2
4_Member	GO Biological Processes	GO:0051272	positive regulation of cellular component movement	-3.08862	-0.799331	10/623	11465,11674,11947,12822,14461,14726,18613,29875,83397,234779	Actg1,Aldoa,Atp5b,Col18a1,Gata2,Pdpn,Pecam1,Iqgap1,Akap12,Plcg2
4_Member	GO Biological Processes	GO:0003158	endothelium development	-2.96211	-0.720412	4/94	12822,14726,14775,18613	Col18a1,Pdpn,Gpx1,Pecam1
4_Member	GO Biological Processes	GO:0042060	wound healing	-2.75676	-0.576112	6/265	12575,14461,14726,14775,18613,109620	Cdkn1a,Gata2,Pdpn,Gpx1,Pecam1,Dsp
4_Member	GO Biological Processes	GO:0001885	endothelial cell development	-2.60773	-0.491219	3/56	12822,14775,18613	Col18a1,Gpx1,Pecam1
4_Member	GO Biological Processes	GO:0009611	response to wounding	-2.59398	-0.488343	7/385	12575,14461,14726,14775,18613,109620,234779	Cdkn1a,Gata2,Pdpn,Gpx1,Pecam1,Dsp,Plcg2
4_Member	GO Biological Processes	GO:0002064	epithelial cell development	-2.45596	-0.393068	5/211	12224,12822,14775,18613,21420	Klf5,Col18a1,Gpx1,Pecam1,Tfap2c
4_Member	GO Biological Processes	GO:0032970	regulation of actin filament-based process	-2.40308	-0.374529	7/417	11465,11867,14726,18613,29875,69550,109620	Actg1,Arpc1b,Pdpn,Pecam1,Iqgap1,Bst2,Dsp
4_Member	Reactome Gene Sets	R-MMU-76002	Platelet activation, signaling and aggregation	-2.21337	-0.260227	5/241	11465,11674,14726,18613,234779	Actg1,Aldoa,Pdpn,Pecam1,Plcg2
5_Summary	Reactome Gene Sets	R-MMU-190828	Gap junction trafficking	-5.87933	-2.65371	5/40	11461,11465,14620,22142,22143,11867,17909,234779,29875,12709,15528,70350,83397,108911,109620,26941,22166,11740,76815,230073,12575,16668,18613,12484	Actb,Actg1,Gjb3,Tuba1a,Tuba1b,Arpc1b,Myo10,Plcg2,Iqgap1,Ckb,Hspe1,Basp1,Akap12,Rcc2,Dsp,Slc9a3r1,Txn1,Slc25a5,Calcoco2,Ddx58,Cdkn1a,Krt18,Pecam1,Cd24a
5_Member	Reactome Gene Sets	R-MMU-190828	Gap junction trafficking	-5.87933	-2.65371	5/40	11461,11465,14620,22142,22143	Actb,Actg1,Gjb3,Tuba1a,Tuba1b
5_Member	Reactome Gene Sets	R-MMU-157858	Gap junction trafficking and regulation	-5.77109	-2.58327	5/42	11461,11465,14620,22142,22143	Actb,Actg1,Gjb3,Tuba1a,Tuba1b
5_Member	Reactome Gene Sets	R-MMU-437239	Recycling pathway of L1	-4.63348	-1.68869	4/35	11461,11465,22142,22143	Actb,Actg1,Tuba1a,Tuba1b
5_Member	Reactome Gene Sets	R-MMU-2029480	Fcgamma receptor (FCGR) dependent phagocytosis	-4.4627	-1.59043	5/77	11461,11465,11867,17909,234779	Actb,Actg1,Arpc1b,Myo10,Plcg2
5_Member	Reactome Gene Sets	R-MMU-5626467	RHO GTPases activate IQGAPs	-4.42607	-1.59043	3/14	11461,11465,29875	Actb,Actg1,Iqgap1
5_Member	Reactome Gene Sets	R-MMU-194315	Signaling by Rho GTPases	-4.17336	-1.43783	12/652	11461,11465,11867,12709,15528,22142,22143,29875,70350,83397,108911,109620	Actb,Actg1,Arpc1b,Ckb,Hspe1,Tuba1a,Tuba1b,Iqgap1,Basp1,Akap12,Rcc2,Dsp
5_Member	Reactome Gene Sets	R-MMU-9716542	Signaling by Rho GTPases, Miro GTPases and RHOBTB3	-4.0795	-1.3688	12/667	11461,11465,11867,12709,15528,22142,22143,29875,70350,83397,108911,109620	Actb,Actg1,Arpc1b,Ckb,Hspe1,Tuba1a,Tuba1b,Iqgap1,Basp1,Akap12,Rcc2,Dsp
5_Member	GO Biological Processes	GO:0150105	protein localization to cell-cell junction	-3.81176	-1.22725	3/22	11461,11465,109620	Actb,Actg1,Dsp
5_Member	KEGG Pathway	mmu04530	Tight junction	-3.8115	-1.22725	6/167	11461,11465,11867,22142,22143,26941	Actb,Actg1,Arpc1b,Tuba1a,Tuba1b,Slc9a3r1
5_Member	Reactome Gene Sets	R-MMU-2029482	Regulation of actin dynamics for phagocytic cup formation	-3.79095	-1.22725	4/57	11461,11465,11867,17909	Actb,Actg1,Arpc1b,Myo10
5_Member	Reactome Gene Sets	R-MMU-9012999	RHO GTPase cycle	-3.77826	-1.22725	9/413	11461,11465,12709,15528,22143,29875,70350,83397,109620	Actb,Actg1,Ckb,Hspe1,Tuba1b,Iqgap1,Basp1,Akap12,Dsp
5_Member	Reactome Gene Sets	R-MMU-373760	L1CAM interactions	-3.62211	-1.17464	4/63	11461,11465,22142,22143	Actb,Actg1,Tuba1a,Tuba1b
5_Member	Reactome Gene Sets	R-MMU-5663220	RHO GTPases Activate Formins	-3.37336	-0.987164	5/131	11461,11465,22142,22143,108911	Actb,Actg1,Tuba1a,Tuba1b,Rcc2
5_Member	Reactome Gene Sets	R-MMU-190861	Gap junction assembly	-3.31891	-0.954991	3/32	14620,22142,22143	Gjb3,Tuba1a,Tuba1b
5_Member	Reactome Gene Sets	R-MMU-5663213	RHO GTPases Activate WASPs and WAVEs	-3.20301	-0.870498	3/35	11461,11465,11867	Actb,Actg1,Arpc1b
5_Member	Reactome Gene Sets	R-MMU-195258	RHO GTPase Effectors	-3.18232	-0.859798	7/304	11461,11465,11867,22142,22143,29875,108911	Actb,Actg1,Arpc1b,Tuba1a,Tuba1b,Iqgap1,Rcc2
5_Member	Reactome Gene Sets	R-MMU-3928662	EPHB-mediated forward signaling	-3.13151	-0.826751	3/37	11461,11465,11867	Actb,Actg1,Arpc1b
5_Member	Reactome Gene Sets	R-MMU-5674135	MAP2K and MAPK activation	-3.06405	-0.783813	3/39	11461,11465,29875	Actb,Actg1,Iqgap1
5_Member	KEGG Pathway	mmu05132	Salmonella infection	-2.85877	-0.648666	6/253	11461,11465,11867,22142,22143,22166	Actb,Actg1,Arpc1b,Tuba1a,Tuba1b,Txn1
5_Member	KEGG Pathway	mmu05164	Influenza A	-2.82987	-0.627325	5/173	11461,11465,11740,76815,230073	Actb,Actg1,Slc25a5,Calcoco2,Ddx58
5_Member	Reactome Gene Sets	R-MMU-1266738	Developmental Biology	-2.81305	-0.617929	8/454	11461,11465,11867,12575,16668,22142,22143,109620	Actb,Actg1,Arpc1b,Cdkn1a,Krt18,Tuba1a,Tuba1b,Dsp
5_Member	GO Biological Processes	GO:0001738	morphogenesis of a polarized epithelium	-2.63014	-0.503011	3/55	11461,11465,26941	Actb,Actg1,Slc9a3r1
5_Member	KEGG Pathway	mmu04670	Leukocyte transendothelial migration	-2.59931	-0.490666	4/118	11461,11465,18613,234779	Actb,Actg1,Pecam1,Plcg2
5_Member	GO Biological Processes	GO:0048488	synaptic vesicle endocytosis	-2.54302	-0.457859	3/59	11461,11465,12484	Actb,Actg1,Cd24a
5_Member	GO Biological Processes	GO:0140238	presynaptic endocytosis	-2.54302	-0.457859	3/59	11461,11465,12484	Actb,Actg1,Cd24a
5_Member	Reactome Gene Sets	R-MMU-2682334	EPH-Ephrin signaling	-2.42374	-0.374529	3/65	11461,11465,11867	Actb,Actg1,Arpc1b
5_Member	GO Biological Processes	GO:0036465	synaptic vesicle recycling	-2.40504	-0.374529	3/66	11461,11465,12484	Actb,Actg1,Cd24a
5_Member	KEGG Pathway	mmu04210	Apoptosis	-2.37811	-0.361525	4/136	11461,11465,22142,22143	Actb,Actg1,Tuba1a,Tuba1b
5_Member	KEGG Pathway	mmu04520	Adherens junction	-2.31596	-0.318465	3/71	11461,11465,29875	Actb,Actg1,Iqgap1
5_Member	Reactome Gene Sets	R-MMU-8852276	The role of GTSE1 in G2/M progression after G2 checkpoint	-2.26577	-0.282061	3/74	12575,22142,22143	Cdkn1a,Tuba1a,Tuba1b
5_Member	KEGG Pathway	mmu05418	Fluid shear stress and atherosclerosis	-2.24854	-0.275999	4/148	11461,11465,18613,22166	Actb,Actg1,Pecam1,Txn1
5_Member	KEGG Pathway	mmu05100	Bacterial invasion of epithelial cells	-2.23354	-0.268334	3/76	11461,11465,11867	Actb,Actg1,Arpc1b
5_Member	KEGG Pathway	mmu05412	Arrhythmogenic right ventricular cardiomyopathy	-2.21778	-0.262374	3/77	11461,11465,109620	Actb,Actg1,Dsp
5_Member	Reactome Gene Sets	R-MMU-422475	Axon guidance	-2.10547	-0.190647	5/256	11461,11465,11867,22142,22143	Actb,Actg1,Arpc1b,Tuba1a,Tuba1b
5_Member	Reactome Gene Sets	R-MMU-1500931	Cell-Cell communication	-2.09932	-0.189485	3/85	11461,11465,29875	Actb,Actg1,Iqgap1
5_Member	Reactome Gene Sets	R-MMU-9675108	Nervous system development	-2.09856	-0.189485	5/257	11461,11465,11867,22142,22143	Actb,Actg1,Arpc1b,Tuba1a,Tuba1b
6_Summary	KEGG Pathway	mmu05014	Amyotrophic lateral sclerosis	-4.95058	-1.91402	10/369	11461,11465,11947,12868,14775,15382,22142,22143,66142,103172,11740,19712,16832,17448,269951,22166,11674,14635	Actb,Actg1,Atp5b,Cox8a,Gpx1,Hnrnpa1,Tuba1a,Tuba1b,Cox7b,Chchd10,Slc25a5,Rest,Ldhb,Mdh2,Idh2,Txn1,Aldoa,Galk1
6_Member	KEGG Pathway	mmu05014	Amyotrophic lateral sclerosis	-4.95058	-1.91402	10/369	11461,11465,11947,12868,14775,15382,22142,22143,66142,103172	Actb,Actg1,Atp5b,Cox8a,Gpx1,Hnrnpa1,Tuba1a,Tuba1b,Cox7b,Chchd10
6_Member	KEGG Pathway	mmu05016	Huntington disease	-3.98513	-1.29791	8/302	11740,11947,12868,14775,19712,22142,22143,66142	Slc25a5,Atp5b,Cox8a,Gpx1,Rest,Tuba1a,Tuba1b,Cox7b
6_Member	Reactome Gene Sets	R-MMU-1428517	The citric acid (TCA) cycle and respiratory electron transport	-3.78335	-1.22725	6/169	11947,12868,16832,17448,66142,269951	Atp5b,Cox8a,Ldhb,Mdh2,Cox7b,Idh2
6_Member	KEGG Pathway	mmu05012	Parkinson disease	-3.54843	-1.12027	7/264	11740,11947,12868,22142,22143,22166,66142	Slc25a5,Atp5b,Cox8a,Tuba1a,Tuba1b,Txn1,Cox7b
6_Member	GO Biological Processes	GO:0009060	aerobic respiration	-3.08015	-0.795413	5/152	11947,12868,17448,103172,269951	Atp5b,Cox8a,Mdh2,Chchd10,Idh2
6_Member	GO Biological Processes	GO:0006091	generation of precursor metabolites and energy	-2.95148	-0.713856	7/333	11674,11947,12868,14635,17448,103172,269951	Aldoa,Atp5b,Cox8a,Galk1,Mdh2,Chchd10,Idh2
6_Member	WikiPathways	WP295	Electron transport chain	-2.87857	-0.664643	4/99	11740,11947,12868,66142	Slc25a5,Atp5b,Cox8a,Cox7b
6_Member	KEGG Pathway	mmu05020	Prion disease	-2.73213	-0.562028	6/268	11740,11947,12868,22142,22143,66142	Slc25a5,Atp5b,Cox8a,Tuba1a,Tuba1b,Cox7b
6_Member	GO Biological Processes	GO:0045333	cellular respiration	-2.70215	-0.547056	5/185	11947,12868,17448,103172,269951	Atp5b,Cox8a,Mdh2,Chchd10,Idh2
6_Member	GO Biological Processes	GO:0046034	ATP metabolic process	-2.48248	-0.414126	5/208	11674,11947,12868,14635,103172	Aldoa,Atp5b,Cox8a,Galk1,Chchd10
6_Member	KEGG Pathway	mmu04714	Thermogenesis	-2.28997	-0.297121	5/231	11461,11465,11947,12868,66142	Actb,Actg1,Atp5b,Cox8a,Cox7b
6_Member	GO Biological Processes	GO:0015980	energy derivation by oxidation of organic compounds	-2.1838	-0.247211	5/245	11947,12868,17448,103172,269951	Atp5b,Cox8a,Mdh2,Chchd10,Idh2
6_Member	KEGG Pathway	mmu05022	Pathways of neurodegeneration - multiple diseases	-2.12074	-0.203976	7/471	11740,11947,12868,14775,22142,22143,66142	Slc25a5,Atp5b,Cox8a,Gpx1,Tuba1a,Tuba1b,Cox7b
7_Summary	GO Biological Processes	GO:0010942	positive regulation of cell death	-4.57891	-1.65432	13/692	12257,12484,12575,12822,16852,19712,20677,22113,26941,50493,74747,75590,83397	Tspo,Cd24a,Cdkn1a,Col18a1,Lgals1,Rest,Sox4,Phlda2,Slc9a3r1,Txnrd1,Ddit4,Dusp9,Akap12
7_Member	GO Biological Processes	GO:0010942	positive regulation of cell death	-4.57891	-1.65432	13/692	12257,12484,12575,12822,16852,19712,20677,22113,26941,50493,74747,75590,83397	Tspo,Cd24a,Cdkn1a,Col18a1,Lgals1,Rest,Sox4,Phlda2,Slc9a3r1,Txnrd1,Ddit4,Dusp9,Akap12
7_Member	GO Biological Processes	GO:0043068	positive regulation of programmed cell death	-3.72318	-1.2196	11/620	12257,12484,12575,12822,16852,19712,20677,22113,26941,75590,83397	Tspo,Cd24a,Cdkn1a,Col18a1,Lgals1,Rest,Sox4,Phlda2,Slc9a3r1,Dusp9,Akap12
7_Member	GO Biological Processes	GO:0043065	positive regulation of apoptotic process	-3.16411	-0.846492	10/609	12257,12484,12822,16852,19712,20677,22113,26941,75590,83397	Tspo,Cd24a,Col18a1,Lgals1,Rest,Sox4,Phlda2,Slc9a3r1,Dusp9,Akap12
8_Summary	GO Biological Processes	GO:0002730	regulation of dendritic cell cytokine production	-4.33068	-1.52607	3/15	69550,230073,234779,17319,12257,12484,83397,18613,29875,20674,21672,26941,75590	Bst2,Ddx58,Plcg2,Mif,Tspo,Cd24a,Akap12,Pecam1,Iqgap1,Sox2,Prdx2,Slc9a3r1,Dusp9
8_Member	GO Biological Processes	GO:0002730	regulation of dendritic cell cytokine production	-4.33068	-1.52607	3/15	69550,230073,234779	Bst2,Ddx58,Plcg2
8_Member	GO Biological Processes	GO:0061081	positive regulation of myeloid leukocyte cytokine production involved in immune response	-3.81176	-1.22725	3/22	17319,230073,234779	Mif,Ddx58,Plcg2
8_Member	GO Biological Processes	GO:0032680	regulation of tumor necrosis factor production	-3.57092	-1.13518	6/185	12257,12484,17319,83397,230073,234779	Tspo,Cd24a,Mif,Akap12,Ddx58,Plcg2
8_Member	GO Biological Processes	GO:1903555	regulation of tumor necrosis factor superfamily cytokine production	-3.53343	-1.11769	6/188	12257,12484,17319,83397,230073,234779	Tspo,Cd24a,Mif,Akap12,Ddx58,Plcg2
8_Member	GO Biological Processes	GO:0002718	regulation of cytokine production involved in immune response	-2.91141	-0.689729	4/97	17319,69550,230073,234779	Mif,Bst2,Ddx58,Plcg2
8_Member	GO Biological Processes	GO:0032760	positive regulation of tumor necrosis factor production	-2.71026	-0.550464	4/110	17319,83397,230073,234779	Mif,Akap12,Ddx58,Plcg2
8_Member	GO Biological Processes	GO:1903557	positive regulation of tumor necrosis factor superfamily cytokine production	-2.68169	-0.531955	4/112	17319,83397,230073,234779	Mif,Akap12,Ddx58,Plcg2
8_Member	GO Biological Processes	GO:0050731	positive regulation of peptidyl-tyrosine phosphorylation	-2.65175	-0.515078	5/190	12484,17319,18613,29875,234779	Cd24a,Mif,Pecam1,Iqgap1,Plcg2
8_Member	GO Biological Processes	GO:0002720	positive regulation of cytokine production involved in immune response	-2.40504	-0.374529	3/66	17319,230073,234779	Mif,Ddx58,Plcg2
8_Member	GO Biological Processes	GO:0043408	regulation of MAPK cascade	-2.05304	-0.166247	9/736	12484,17319,20674,21672,26941,29875,75590,83397,234779	Cd24a,Mif,Sox2,Prdx2,Slc9a3r1,Iqgap1,Dusp9,Akap12,Plcg2
8_Member	GO Biological Processes	GO:0050730	regulation of peptidyl-tyrosine phosphorylation	-2.05107	-0.166081	5/264	12484,17319,18613,29875,234779	Cd24a,Mif,Pecam1,Iqgap1,Plcg2
9_Summary	GO Biological Processes	GO:0048729	tissue morphogenesis	-4.21811	-1.46612	12/645	11461,11465,14726,17069,18999,20674,20677,21420,26941,50493,99377,109620,12608,14775,21672	Actb,Actg1,Pdpn,Ly6e,Pou5f1,Sox2,Sox4,Tfap2c,Slc9a3r1,Txnrd1,Sall4,Dsp,Cebpb,Gpx1,Prdx2
9_Member	GO Biological Processes	GO:0048729	tissue morphogenesis	-4.21811	-1.46612	12/645	11461,11465,14726,17069,18999,20674,20677,21420,26941,50493,99377,109620	Actb,Actg1,Pdpn,Ly6e,Pou5f1,Sox2,Sox4,Tfap2c,Slc9a3r1,Txnrd1,Sall4,Dsp
9_Member	GO Biological Processes	GO:0002009	morphogenesis of an epithelium	-2.38536	-0.366321	8/533	11461,11465,14726,20674,20677,21420,26941,99377	Actb,Actg1,Pdpn,Sox2,Sox4,Tfap2c,Slc9a3r1,Sall4
9_Member	GO Biological Processes	GO:0008283	cell population proliferation	-2.08037	-0.176976	8/601	12608,14726,14775,20677,21420,21672,50493,99377	Cebpb,Pdpn,Gpx1,Sox4,Tfap2c,Prdx2,Txnrd1,Sall4
10_Summary	GO Biological Processes	GO:0010721	negative regulation of cell development	-4.21461	-1.46612	7/206	12257,12484,19712,83557,108911,235472,269951,11461,14461,18999,20674,21672,20287	Tspo,Cd24a,Rest,Lin28a,Rcc2,Prtg,Idh2,Actb,Gata2,Pou5f1,Sox2,Prdx2,Sct
10_Member	GO Biological Processes	GO:0010721	negative regulation of cell development	-4.21461	-1.46612	7/206	12257,12484,19712,83557,108911,235472,269951	Tspo,Cd24a,Rest,Lin28a,Rcc2,Prtg,Idh2
10_Member	GO Biological Processes	GO:0050768	negative regulation of neurogenesis	-3.86898	-1.23544	6/163	12257,12484,19712,83557,235472,269951	Tspo,Cd24a,Rest,Lin28a,Prtg,Idh2
10_Member	GO Biological Processes	GO:0051961	negative regulation of nervous system development	-3.8115	-1.22725	6/167	12257,12484,19712,83557,235472,269951	Tspo,Cd24a,Rest,Lin28a,Prtg,Idh2
10_Member	GO Biological Processes	GO:0045596	negative regulation of cell differentiation	-3.63753	-1.18344	12/744	11461,12257,12484,14461,18999,19712,20674,21672,83557,108911,235472,269951	Actb,Tspo,Cd24a,Gata2,Pou5f1,Rest,Sox2,Prdx2,Lin28a,Rcc2,Prtg,Idh2
10_Member	GO Biological Processes	GO:0014014	negative regulation of gliogenesis	-2.653	-0.515078	3/54	12257,83557,269951	Tspo,Lin28a,Idh2
10_Member	GO Biological Processes	GO:0051048	negative regulation of secretion	-2.50946	-0.438349	5/205	12257,18999,19712,20287,269951	Tspo,Pou5f1,Rest,Sct,Idh2
10_Member	GO Biological Processes	GO:0050767	regulation of neurogenesis	-2.18966	-0.248986	7/457	12257,12484,19712,20674,83557,235472,269951	Tspo,Cd24a,Rest,Sox2,Lin28a,Prtg,Idh2
10_Member	GO Biological Processes	GO:0060284	regulation of cell development	-2.07213	-0.170614	8/603	12257,12484,19712,20674,83557,108911,235472,269951	Tspo,Cd24a,Rest,Sox2,Lin28a,Rcc2,Prtg,Idh2
11_Summary	WikiPathways	WP108	Selenium metabolism / selenoproteins	-3.94707	-1.27112	4/52	14775,50493,72657,625249,11674,14635,14726,16832,17319,20250,26897,269951,11758	Gpx1,Txnrd1,Selenoh,Gpx4,Aldoa,Galk1,Pdpn,Ldhb,Mif,Scd2,Acot1,Idh2,Prdx6
11_Member	WikiPathways	WP108	Selenium metabolism / selenoproteins	-3.94707	-1.27112	4/52	14775,50493,72657,625249	Gpx1,Txnrd1,Selenoh,Gpx4
11_Member	WikiPathways	WP1273	Folic acid network	-3.75258	-1.22153	3/23	14775,50493,625249	Gpx1,Txnrd1,Gpx4
11_Member	GO Biological Processes	GO:0032787	monocarboxylic acid metabolic process	-3.69686	-1.21442	10/521	11674,14635,14726,14775,16832,17319,20250,26897,269951,625249	Aldoa,Galk1,Pdpn,Gpx1,Ldhb,Mif,Scd2,Acot1,Idh2,Gpx4
11_Member	GO Biological Processes	GO:0033559	unsaturated fatty acid metabolic process	-3.51569	-1.112	5/122	14726,14775,17319,20250,625249	Pdpn,Gpx1,Mif,Scd2,Gpx4
11_Member	KEGG Pathway	mmu00480	Glutathione metabolism	-3.3991	-1.00715	4/72	11758,14775,269951,625249	Prdx6,Gpx1,Idh2,Gpx4
11_Member	GO Biological Processes	GO:0006690	icosanoid metabolic process	-2.40099	-0.374529	4/134	14726,14775,17319,625249	Pdpn,Gpx1,Mif,Gpx4
11_Member	Reactome Gene Sets	R-MMU-8978868	Fatty acid metabolism	-2.06655	-0.166895	4/167	14775,20250,26897,625249	Gpx1,Scd2,Acot1,Gpx4
11_Member	GO Biological Processes	GO:0006631	fatty acid metabolic process	-2.05911	-0.166247	6/369	14726,14775,17319,20250,26897,625249	Pdpn,Gpx1,Mif,Scd2,Acot1,Gpx4
12_Summary	GO Biological Processes	GO:0010035	response to inorganic substance	-3.78533	-1.22725	10/508	14775,15382,16478,20674,21672,22166,29875,69367,234779,240058	Gpx1,Hnrnpa1,Jund,Sox2,Prdx2,Txn1,Iqgap1,Glrx2,Plcg2,Cpne5
12_Member	GO Biological Processes	GO:0010035	response to inorganic substance	-3.78533	-1.22725	10/508	14775,15382,16478,20674,21672,22166,29875,69367,234779,240058	Gpx1,Hnrnpa1,Jund,Sox2,Prdx2,Txn1,Iqgap1,Glrx2,Plcg2,Cpne5
12_Member	GO Biological Processes	GO:0071248	cellular response to metal ion	-3.76941	-1.22668	6/170	15382,16478,20674,29875,234779,240058	Hnrnpa1,Jund,Sox2,Iqgap1,Plcg2,Cpne5
12_Member	GO Biological Processes	GO:0071277	cellular response to calcium ion	-3.24573	-0.892648	4/79	16478,29875,234779,240058	Jund,Iqgap1,Plcg2,Cpne5
12_Member	GO Biological Processes	GO:0071241	cellular response to inorganic substance	-2.97604	-0.726065	6/240	15382,16478,20674,29875,234779,240058	Hnrnpa1,Jund,Sox2,Iqgap1,Plcg2,Cpne5
12_Member	GO Biological Processes	GO:0010038	response to metal ion	-2.51728	-0.438349	6/296	15382,16478,20674,29875,234779,240058	Hnrnpa1,Jund,Sox2,Iqgap1,Plcg2,Cpne5
12_Member	GO Biological Processes	GO:0051592	response to calcium ion	-2.44793	-0.387946	4/130	16478,29875,234779,240058	Jund,Iqgap1,Plcg2,Cpne5
13_Summary	GO Biological Processes	GO:0097150	neuronal stem cell population maintenance	-3.6961	-1.21442	3/24	19712,20287,20674,14461,21420,26941,83557,17069,20677,18999,75590,12608,21672,12484,14726	Rest,Sct,Sox2,Gata2,Tfap2c,Slc9a3r1,Lin28a,Ly6e,Sox4,Pou5f1,Dusp9,Cebpb,Prdx2,Cd24a,Pdpn
13_Member	GO Biological Processes	GO:0097150	neuronal stem cell population maintenance	-3.6961	-1.21442	3/24	19712,20287,20674	Rest,Sct,Sox2
13_Member	GO Biological Processes	GO:0021879	forebrain neuron differentiation	-2.85422	-0.647908	3/46	14461,20674,21420	Gata2,Sox2,Tfap2c
13_Member	GO Biological Processes	GO:0042472	inner ear morphogenesis	-2.58604	-0.486352	4/119	14461,19712,20674,26941	Gata2,Rest,Sox2,Slc9a3r1
13_Member	GO Biological Processes	GO:0045666	positive regulation of neuron differentiation	-2.58604	-0.486352	4/119	14461,19712,20674,83557	Gata2,Rest,Sox2,Lin28a
13_Member	GO Biological Processes	GO:0021872	forebrain generation of neurons	-2.54302	-0.457859	3/59	14461,20674,21420	Gata2,Sox2,Tfap2c
13_Member	GO Biological Processes	GO:0035270	endocrine system development	-2.40099	-0.374529	4/134	14461,17069,20674,20677	Gata2,Ly6e,Sox2,Sox4
13_Member	KEGG Pathway	mmu04550	Signaling pathways regulating pluripotency of stem cells	-2.3335	-0.328655	4/140	18999,19712,20674,75590	Pou5f1,Rest,Sox2,Dusp9
13_Member	GO Biological Processes	GO:0042471	ear morphogenesis	-2.301	-0.305832	4/143	14461,19712,20674,26941	Gata2,Rest,Sox2,Slc9a3r1
13_Member	GO Biological Processes	GO:0048732	gland development	-2.28253	-0.29198	7/439	12608,14461,17069,20674,21420,21672,26941	Cebpb,Gata2,Ly6e,Sox2,Tfap2c,Prdx2,Slc9a3r1
13_Member	GO Biological Processes	GO:0048663	neuron fate commitment	-2.24953	-0.275999	3/75	14461,20674,21420	Gata2,Sox2,Tfap2c
13_Member	GO Biological Processes	GO:0045664	regulation of neuron differentiation	-2.20592	-0.256976	5/242	12484,14461,19712,20674,83557	Cd24a,Gata2,Rest,Sox2,Lin28a
13_Member	GO Biological Processes	GO:0045665	negative regulation of neuron differentiation	-2.03144	-0.150034	3/90	12484,19712,20674	Cd24a,Rest,Sox2
13_Member	GO Biological Processes	GO:0045165	cell fate commitment	-2.0181	-0.14203	5/269	14461,14726,18999,20674,21420	Gata2,Pdpn,Pou5f1,Sox2,Tfap2c
14_Summary	GO Biological Processes	GO:1990845	adaptive thermogenesis	-3.54071	-1.11881	3/27	11740,12709,20287	Slc25a5,Ckb,Sct
14_Member	GO Biological Processes	GO:1990845	adaptive thermogenesis	-3.54071	-1.11881	3/27	11740,12709,20287	Slc25a5,Ckb,Sct
15_Summary	WikiPathways	WP2872	White fat cell differentiation	-3.31891	-0.954991	3/32	12224,12608,14461,12591,14620,22113,17319,19712	Klf5,Cebpb,Gata2,Cdx2,Gjb3,Phlda2,Mif,Rest
15_Member	WikiPathways	WP2872	White fat cell differentiation	-3.31891	-0.954991	3/32	12224,12608,14461	Klf5,Cebpb,Gata2
15_Member	GO Biological Processes	GO:0001890	placenta development	-2.77544	-0.590396	5/178	12591,12608,14461,14620,22113	Cdx2,Cebpb,Gata2,Gjb3,Phlda2
15_Member	WikiPathways	WP447	Adipogenesis genes	-2.40099	-0.374529	4/134	12224,12608,14461,17319	Klf5,Cebpb,Gata2,Mif
15_Member	GO Biological Processes	GO:1902893	regulation of miRNA transcription	-2.05807	-0.166247	3/88	12224,14461,19712	Klf5,Gata2,Rest
16_Summary	GO Biological Processes	GO:0022407	regulation of cell-cell adhesion	-3.23538	-0.892648	9/490	11461,12484,12608,14726,16852,17909,20674,20677,21672,12575,14461,16478,17319,13723,18613,235472,29875,11947,108911,11740,234779,109620,14775,625249,230073	Actb,Cd24a,Cebpb,Pdpn,Lgals1,Myo10,Sox2,Sox4,Prdx2,Cdkn1a,Gata2,Jund,Mif,Emb,Pecam1,Prtg,Iqgap1,Atp5b,Rcc2,Slc25a5,Plcg2,Dsp,Gpx1,Gpx4,Ddx58
16_Member	GO Biological Processes	GO:0022407	regulation of cell-cell adhesion	-3.23538	-0.892648	9/490	11461,12484,12608,14726,16852,17909,20674,20677,21672	Actb,Cd24a,Cebpb,Pdpn,Lgals1,Myo10,Sox2,Sox4,Prdx2
16_Member	GO Biological Processes	GO:0022409	positive regulation of cell-cell adhesion	-3.0518	-0.776017	7/320	11461,12484,14726,16852,17909,20674,20677	Actb,Cd24a,Pdpn,Lgals1,Myo10,Sox2,Sox4
16_Member	GO Biological Processes	GO:0034110	regulation of homotypic cell-cell adhesion	-3.0002	-0.737517	3/41	12484,14726,16852	Cd24a,Pdpn,Lgals1
16_Member	GO Biological Processes	GO:0050867	positive regulation of cell activation	-2.88808	-0.670294	9/549	11461,12484,12575,14461,14726,16478,16852,17319,20677	Actb,Cd24a,Cdkn1a,Gata2,Pdpn,Jund,Lgals1,Mif,Sox4
16_Member	GO Biological Processes	GO:0098742	cell-cell adhesion via plasma-membrane adhesion molecules	-2.60289	-0.491219	5/195	12484,13723,16852,18613,235472	Cd24a,Emb,Lgals1,Pecam1,Prtg
16_Member	GO Biological Processes	GO:0045785	positive regulation of cell adhesion	-2.51113	-0.438349	8/508	11461,12484,14726,16852,17909,20674,20677,29875	Actb,Cd24a,Pdpn,Lgals1,Myo10,Sox2,Sox4,Iqgap1
16_Member	GO Biological Processes	GO:0002694	regulation of leukocyte activation	-2.47817	-0.412564	10/754	11461,12484,12575,12608,14461,16478,16852,17319,20677,21672	Actb,Cd24a,Cdkn1a,Cebpb,Gata2,Jund,Lgals1,Mif,Sox4,Prdx2
16_Member	GO Biological Processes	GO:0002696	positive regulation of leukocyte activation	-2.40987	-0.374529	8/528	11461,12484,12575,14461,16478,16852,17319,20677	Actb,Cd24a,Cdkn1a,Gata2,Jund,Lgals1,Mif,Sox4
16_Member	GO Biological Processes	GO:0007162	negative regulation of cell adhesion	-2.40545	-0.374529	6/312	11947,12484,12608,16852,21672,108911	Atp5b,Cd24a,Cebpb,Lgals1,Prdx2,Rcc2
16_Member	GO Biological Processes	GO:0030183	B cell differentiation	-2.27976	-0.29151	4/145	11740,12484,16852,234779	Slc25a5,Cd24a,Lgals1,Plcg2
16_Member	GO Biological Processes	GO:0098609	cell-cell adhesion	-2.25102	-0.275999	7/445	12484,13723,14726,16852,18613,109620,235472	Cd24a,Emb,Pdpn,Lgals1,Pecam1,Dsp,Prtg
16_Member	GO Biological Processes	GO:0050729	positive regulation of inflammatory response	-2.24854	-0.275999	4/148	12484,12608,16852,234779	Cd24a,Cebpb,Lgals1,Plcg2
16_Member	GO Biological Processes	GO:1902105	regulation of leukocyte differentiation	-2.20796	-0.256976	6/343	11461,12484,12608,14461,20677,21672	Actb,Cd24a,Cebpb,Gata2,Sox4,Prdx2
16_Member	GO Biological Processes	GO:0050727	regulation of inflammatory response	-2.14327	-0.221569	6/354	12484,12608,14775,16852,234779,625249	Cd24a,Cebpb,Gpx1,Lgals1,Plcg2,Gpx4
16_Member	GO Biological Processes	GO:0046649	lymphocyte activation	-2.09203	-0.184863	7/477	11740,12484,12608,16852,20677,21672,234779	Slc25a5,Cd24a,Cebpb,Lgals1,Sox4,Prdx2,Plcg2
16_Member	GO Biological Processes	GO:1903037	regulation of leukocyte cell-cell adhesion	-2.08667	-0.181386	6/364	11461,12484,12608,16852,20677,21672	Actb,Cd24a,Cebpb,Lgals1,Sox4,Prdx2
16_Member	GO Biological Processes	GO:0050863	regulation of T cell activation	-2.06459	-0.166794	6/368	11461,12484,12608,16852,20677,21672	Actb,Cd24a,Cebpb,Lgals1,Sox4,Prdx2
16_Member	GO Biological Processes	GO:0032675	regulation of interleukin-6 production	-2.05765	-0.166247	4/168	12484,12608,230073,234779	Cd24a,Cebpb,Ddx58,Plcg2
17_Summary	GO Biological Processes	GO:0043516	regulation of DNA damage response, signal transduction by p53 class mediator	-3.13151	-0.826751	3/37	17319,20677,59092,14775,83557	Mif,Sox4,Pcbp4,Gpx1,Lin28a
17_Member	GO Biological Processes	GO:0043516	regulation of DNA damage response, signal transduction by p53 class mediator	-3.13151	-0.826751	3/37	17319,20677,59092	Mif,Sox4,Pcbp4
17_Member	GO Biological Processes	GO:0071333	cellular response to glucose stimulus	-2.42374	-0.374529	3/65	14775,20677,83557	Gpx1,Sox4,Lin28a
17_Member	GO Biological Processes	GO:0071331	cellular response to hexose stimulus	-2.38664	-0.366321	3/67	14775,20677,83557	Gpx1,Sox4,Lin28a
17_Member	GO Biological Processes	GO:0071326	cellular response to monosaccharide stimulus	-2.36854	-0.35439	3/68	14775,20677,83557	Gpx1,Sox4,Lin28a
17_Member	GO Biological Processes	GO:0071322	cellular response to carbohydrate stimulus	-2.23354	-0.268334	3/76	14775,20677,83557	Gpx1,Sox4,Lin28a
17_Member	GO Biological Processes	GO:1901796	regulation of signal transduction by p53 class mediator	-2.14222	-0.221569	3/82	17319,20677,59092	Mif,Sox4,Pcbp4
17_Member	GO Biological Processes	GO:0001678	cellular glucose homeostasis	-2.01837	-0.14203	3/91	14775,20677,83557	Gpx1,Sox4,Lin28a
18_Summary	GO Biological Processes	GO:0072595	maintenance of protein localization in organelle	-2.96953	-0.723707	3/42	12257,22166,103172,20652,672511,11740,14775	Tspo,Txn1,Chchd10,Soat1,Rnf213,Slc25a5,Gpx1
18_Member	GO Biological Processes	GO:0072595	maintenance of protein localization in organelle	-2.96953	-0.723707	3/42	12257,22166,103172	Tspo,Txn1,Chchd10
18_Member	GO Biological Processes	GO:0051235	maintenance of location	-2.78618	-0.594722	5/177	12257,20652,22166,103172,672511	Tspo,Soat1,Txn1,Chchd10,Rnf213
18_Member	GO Biological Processes	GO:0010823	negative regulation of mitochondrion organization	-2.63014	-0.503011	3/55	11740,12257,14775	Slc25a5,Tspo,Gpx1
18_Member	GO Biological Processes	GO:0032507	maintenance of protein location in cell	-2.35074	-0.341408	3/69	12257,22166,103172	Tspo,Txn1,Chchd10
18_Member	GO Biological Processes	GO:0010821	regulation of mitochondrion organization	-2.26927	-0.283299	4/146	11740,12257,14775,103172	Slc25a5,Tspo,Gpx1,Chchd10
19_Summary	Reactome Gene Sets	R-MMU-9035034	RHOF GTPase cycle	-2.93962	-0.710042	3/43	11461,70350,83397	Actb,Basp1,Akap12
19_Member	Reactome Gene Sets	R-MMU-9035034	RHOF GTPase cycle	-2.93962	-0.710042	3/43	11461,70350,83397	Actb,Basp1,Akap12
20_Summary	KEGG Pathway	mmu05225	Hepatocellular carcinoma	-2.81884	-0.620021	5/174	11461,11465,12575,50493,234779,11674,16832,14726,20674,29875,12257,21672	Actb,Actg1,Cdkn1a,Txnrd1,Plcg2,Aldoa,Ldhb,Pdpn,Sox2,Iqgap1,Tspo,Prdx2
20_Member	KEGG Pathway	mmu05225	Hepatocellular carcinoma	-2.81884	-0.620021	5/174	11461,11465,12575,50493,234779	Actb,Actg1,Cdkn1a,Txnrd1,Plcg2
20_Member	KEGG Pathway	mmu04066	HIF-1 signaling pathway	-2.65369	-0.515078	4/114	11674,12575,16832,234779	Aldoa,Cdkn1a,Ldhb,Plcg2
20_Member	GO Biological Processes	GO:1902806	regulation of cell cycle G1/S phase transition	-2.60289	-0.491219	5/195	11461,12575,14726,20674,234779	Actb,Cdkn1a,Pdpn,Sox2,Plcg2
20_Member	KEGG Pathway	mmu05205	Proteoglycans in cancer	-2.50946	-0.438349	5/205	11461,11465,12575,29875,234779	Actb,Actg1,Cdkn1a,Iqgap1,Plcg2
20_Member	GO Biological Processes	GO:2000379	positive regulation of reactive oxygen species metabolic process	-2.20224	-0.255376	3/78	12257,12575,234779	Tspo,Cdkn1a,Plcg2
20_Member	GO Biological Processes	GO:2000377	regulation of reactive oxygen species metabolic process	-2.12128	-0.203976	4/161	12257,12575,21672,234779	Tspo,Cdkn1a,Prdx2,Plcg2

## Sheet: C4
GroupID	Category	Term	Description	LogP	Log(q-value)	InTerm_InList	Genes	Symbols
1_Summary	GO Biological Processes	GO:0140013	meiotic nuclear division	-28.1329	-24.1666	23/172	12448,13404,17687,17771,20962,50878,66654,70891,71846,74369,74401,75178,75459,75801,110958,213389,320022,320558,330149,381678,434438,625662,668929,17345,243866,58994,76478,72938,211484,63830,107986,245000,272158,408022,66098	Ccne2,Dmc1,Msh5,Tesmin,Sycp3,Stag3,Tex12,Spdya,Syce2,Mei1,Terb2,Meiob,Syce3,4930447C04Rik,M1ap,Prdm9,Terb1,Sycp2,Hfm1,Zcwpw1,Iho1,Ankrd31,Rad21l,Mki67,Meiosin,Smpd3,Haus8,Hspb11,Tsga10,Kcnq1ot1,Ddb2,Atr,Poln,Primpol,Chchd6
1_Member	GO Biological Processes	GO:0140013	meiotic nuclear division	-28.1329	-24.1666	23/172	12448,13404,17687,17771,20962,50878,66654,70891,71846,74369,74401,75178,75459,75801,110958,213389,320022,320558,330149,381678,434438,625662,668929	Ccne2,Dmc1,Msh5,Tesmin,Sycp3,Stag3,Tex12,Spdya,Syce2,Mei1,Terb2,Meiob,Syce3,4930447C04Rik,M1ap,Prdm9,Terb1,Sycp2,Hfm1,Zcwpw1,Iho1,Ankrd31,Rad21l
1_Member	GO Biological Processes	GO:0045132	meiotic chromosome segregation	-28.1326	-24.1666	20/100	12448,13404,17687,20962,50878,66654,71846,74369,74401,75178,75459,75801,110958,213389,320022,330149,381678,434438,625662,668929	Ccne2,Dmc1,Msh5,Sycp3,Stag3,Tex12,Syce2,Mei1,Terb2,Meiob,Syce3,4930447C04Rik,M1ap,Prdm9,Terb1,Hfm1,Zcwpw1,Iho1,Ankrd31,Rad21l
1_Member	GO Biological Processes	GO:0007129	homologous chromosome pairing at meiosis	-27.3539	-23.6878	17/56	12448,13404,17687,20962,50878,66654,71846,74401,75178,75459,75801,213389,320022,381678,434438,625662,668929	Ccne2,Dmc1,Msh5,Sycp3,Stag3,Tex12,Syce2,Terb2,Meiob,Syce3,4930447C04Rik,Prdm9,Terb1,Zcwpw1,Iho1,Ankrd31,Rad21l
1_Member	GO Biological Processes	GO:0045143	homologous chromosome segregation	-27.3527	-23.6878	18/71	12448,13404,17687,20962,50878,66654,71846,74369,74401,75178,75459,75801,213389,320022,381678,434438,625662,668929	Ccne2,Dmc1,Msh5,Sycp3,Stag3,Tex12,Syce2,Mei1,Terb2,Meiob,Syce3,4930447C04Rik,Prdm9,Terb1,Zcwpw1,Iho1,Ankrd31,Rad21l
1_Member	GO Biological Processes	GO:1903046	meiotic cell cycle process	-27.1501	-23.5821	23/189	12448,13404,17687,17771,20962,50878,66654,70891,71846,74369,74401,75178,75459,75801,110958,213389,320022,320558,330149,381678,434438,625662,668929	Ccne2,Dmc1,Msh5,Tesmin,Sycp3,Stag3,Tex12,Spdya,Syce2,Mei1,Terb2,Meiob,Syce3,4930447C04Rik,M1ap,Prdm9,Terb1,Sycp2,Hfm1,Zcwpw1,Iho1,Ankrd31,Rad21l
1_Member	GO Biological Processes	GO:0070192	chromosome organization involved in meiotic cell cycle	-26.416	-22.9272	18/79	12448,13404,17687,20962,50878,66654,71846,74369,74401,75178,75459,75801,213389,320022,381678,434438,625662,668929	Ccne2,Dmc1,Msh5,Sycp3,Stag3,Tex12,Syce2,Mei1,Terb2,Meiob,Syce3,4930447C04Rik,Prdm9,Terb1,Zcwpw1,Iho1,Ankrd31,Rad21l
1_Member	GO Biological Processes	GO:0007127	meiosis I	-25.893	-22.4711	20/127	12448,13404,17687,20962,50878,66654,71846,74369,74401,75178,75459,75801,110958,213389,320022,330149,381678,434438,625662,668929	Ccne2,Dmc1,Msh5,Sycp3,Stag3,Tex12,Syce2,Mei1,Terb2,Meiob,Syce3,4930447C04Rik,M1ap,Prdm9,Terb1,Hfm1,Zcwpw1,Iho1,Ankrd31,Rad21l
1_Member	GO Biological Processes	GO:0061982	meiosis I cell cycle process	-25.8205	-22.4566	20/128	12448,13404,17687,20962,50878,66654,71846,74369,74401,75178,75459,75801,110958,213389,320022,330149,381678,434438,625662,668929	Ccne2,Dmc1,Msh5,Sycp3,Stag3,Tex12,Syce2,Mei1,Terb2,Meiob,Syce3,4930447C04Rik,M1ap,Prdm9,Terb1,Hfm1,Zcwpw1,Iho1,Ankrd31,Rad21l
1_Member	GO Biological Processes	GO:0051321	meiotic cell cycle	-25.3055	-21.9927	25/302	12448,13404,17345,17687,17771,20962,50878,66654,70891,71846,74369,74401,75178,75459,75801,110958,213389,243866,320022,320558,330149,381678,434438,625662,668929	Ccne2,Dmc1,Mki67,Msh5,Tesmin,Sycp3,Stag3,Tex12,Spdya,Syce2,Mei1,Terb2,Meiob,Syce3,4930447C04Rik,M1ap,Prdm9,Meiosin,Terb1,Sycp2,Hfm1,Zcwpw1,Iho1,Ankrd31,Rad21l
1_Member	GO Biological Processes	GO:0000280	nuclear division	-23.829	-20.562	24/302	12448,13404,17687,17771,20962,50878,58994,66654,70891,71846,74369,74401,75178,75459,75801,110958,213389,320022,320558,330149,381678,434438,625662,668929	Ccne2,Dmc1,Msh5,Tesmin,Sycp3,Stag3,Smpd3,Tex12,Spdya,Syce2,Mei1,Terb2,Meiob,Syce3,4930447C04Rik,M1ap,Prdm9,Terb1,Sycp2,Hfm1,Zcwpw1,Iho1,Ankrd31,Rad21l
1_Member	GO Biological Processes	GO:0048285	organelle fission	-22.9994	-19.7737	24/327	12448,13404,17687,17771,20962,50878,58994,66654,70891,71846,74369,74401,75178,75459,75801,110958,213389,320022,320558,330149,381678,434438,625662,668929	Ccne2,Dmc1,Msh5,Tesmin,Sycp3,Stag3,Smpd3,Tex12,Spdya,Syce2,Mei1,Terb2,Meiob,Syce3,4930447C04Rik,M1ap,Prdm9,Terb1,Sycp2,Hfm1,Zcwpw1,Iho1,Ankrd31,Rad21l
1_Member	GO Biological Processes	GO:0098813	nuclear chromosome segregation	-21.146	-17.9582	20/215	12448,13404,17687,20962,50878,66654,71846,74369,74401,75178,75459,75801,110958,213389,320022,330149,381678,434438,625662,668929	Ccne2,Dmc1,Msh5,Sycp3,Stag3,Tex12,Syce2,Mei1,Terb2,Meiob,Syce3,4930447C04Rik,M1ap,Prdm9,Terb1,Hfm1,Zcwpw1,Iho1,Ankrd31,Rad21l
1_Member	GO Biological Processes	GO:0007059	chromosome segregation	-18.9987	-15.8456	20/275	12448,13404,17687,20962,50878,66654,71846,74369,74401,75178,75459,75801,110958,213389,320022,330149,381678,434438,625662,668929	Ccne2,Dmc1,Msh5,Sycp3,Stag3,Tex12,Syce2,Mei1,Terb2,Meiob,Syce3,4930447C04Rik,M1ap,Prdm9,Terb1,Hfm1,Zcwpw1,Iho1,Ankrd31,Rad21l
1_Member	GO Biological Processes	GO:0022402	cell cycle process	-15.3104	-12.1895	25/781	12448,13404,17687,17771,20962,50878,58994,66654,70891,71846,74369,74401,75178,75459,75801,76478,110958,213389,320022,320558,330149,381678,434438,625662,668929	Ccne2,Dmc1,Msh5,Tesmin,Sycp3,Stag3,Smpd3,Tex12,Spdya,Syce2,Mei1,Terb2,Meiob,Syce3,4930447C04Rik,Haus8,M1ap,Prdm9,Terb1,Sycp2,Hfm1,Zcwpw1,Iho1,Ankrd31,Rad21l
1_Member	GO Biological Processes	GO:0007292	female gamete generation	-13.1359	-10.045	13/156	13404,17687,20962,50878,74369,75178,75801,110958,213389,243866,320558,330149,434438	Dmc1,Msh5,Sycp3,Stag3,Mei1,Meiob,4930447C04Rik,M1ap,Prdm9,Meiosin,Sycp2,Hfm1,Iho1
1_Member	GO Biological Processes	GO:0007131	reciprocal meiotic recombination	-12.1537	-9.11717	9/52	13404,17687,20962,75178,75459,75801,213389,330149,625662	Dmc1,Msh5,Sycp3,Meiob,Syce3,4930447C04Rik,Prdm9,Hfm1,Ankrd31
1_Member	GO Biological Processes	GO:0140527	reciprocal homologous recombination	-12.1537	-9.11717	9/52	13404,17687,20962,75178,75459,75801,213389,330149,625662	Dmc1,Msh5,Sycp3,Meiob,Syce3,4930447C04Rik,Prdm9,Hfm1,Ankrd31
1_Member	GO Biological Processes	GO:0035825	homologous recombination	-11.6304	-8.61865	9/59	13404,17687,20962,75178,75459,75801,213389,330149,625662	Dmc1,Msh5,Sycp3,Meiob,Syce3,4930447C04Rik,Prdm9,Hfm1,Ankrd31
1_Member	GO Biological Processes	GO:0048232	male gamete generation	-10.8851	-7.89689	19/648	13404,17771,20962,50878,70891,72938,74369,75178,75459,75801,110958,211484,213389,243866,320558,330149,381678,434438,668929	Dmc1,Tesmin,Sycp3,Stag3,Spdya,Hspb11,Mei1,Meiob,Syce3,4930447C04Rik,M1ap,Tsga10,Prdm9,Meiosin,Sycp2,Hfm1,Zcwpw1,Iho1,Rad21l
1_Member	GO Biological Processes	GO:0007276	gamete generation	-10.4153	-7.44935	20/780	13404,17687,17771,20962,50878,70891,72938,74369,75178,75459,75801,110958,211484,213389,243866,320558,330149,381678,434438,668929	Dmc1,Msh5,Tesmin,Sycp3,Stag3,Spdya,Hspb11,Mei1,Meiob,Syce3,4930447C04Rik,M1ap,Tsga10,Prdm9,Meiosin,Sycp2,Hfm1,Zcwpw1,Iho1,Rad21l
1_Member	GO Biological Processes	GO:0006259	DNA metabolic process	-10.1946	-7.24985	19/711	12448,13404,17687,20962,58994,63830,66654,75178,75459,75801,107986,213389,245000,272158,330149,408022,434438,625662,668929	Ccne2,Dmc1,Msh5,Sycp3,Smpd3,Kcnq1ot1,Tex12,Meiob,Syce3,4930447C04Rik,Ddb2,Prdm9,Atr,Poln,Hfm1,Primpol,Iho1,Ankrd31,Rad21l
1_Member	GO Biological Processes	GO:0006310	DNA recombination	-9.90798	-7.0027	12/223	13404,17687,20962,75178,75459,75801,213389,272158,330149,434438,625662,668929	Dmc1,Msh5,Sycp3,Meiob,Syce3,4930447C04Rik,Prdm9,Poln,Hfm1,Iho1,Ankrd31,Rad21l
1_Member	GO Biological Processes	GO:0007283	spermatogenesis	-7.43351	-4.58147	15/627	13404,17771,20962,72938,74369,75459,75801,110958,211484,213389,243866,330149,381678,434438,668929	Dmc1,Tesmin,Sycp3,Hspb11,Mei1,Syce3,4930447C04Rik,M1ap,Tsga10,Prdm9,Meiosin,Hfm1,Zcwpw1,Iho1,Rad21l
1_Member	GO Biological Processes	GO:0022412	cellular process involved in reproduction in multicellular organism	-6.93442	-4.09878	13/496	13404,17771,20962,50878,70891,74369,75178,75801,110958,243866,320558,330149,434438	Dmc1,Tesmin,Sycp3,Stag3,Spdya,Mei1,Meiob,4930447C04Rik,M1ap,Meiosin,Sycp2,Hfm1,Iho1
1_Member	GO Biological Processes	GO:0006281	DNA repair	-6.40599	-3.63034	12/460	13404,17687,20962,66654,75178,75801,107986,213389,245000,272158,408022,668929	Dmc1,Msh5,Sycp3,Tex12,Meiob,4930447C04Rik,Ddb2,Prdm9,Atr,Poln,Primpol,Rad21l
1_Member	GO Biological Processes	GO:0006974	cellular response to DNA damage stimulus	-6.00383	-3.29313	14/702	13404,17687,20962,66098,66654,70891,75178,75801,107986,213389,245000,272158,408022,668929	Dmc1,Msh5,Sycp3,Chchd6,Tex12,Spdya,Meiob,4930447C04Rik,Ddb2,Prdm9,Atr,Poln,Primpol,Rad21l
1_Member	GO Biological Processes	GO:0048477	oogenesis	-5.44762	-2.77168	6/100	13404,74369,75801,243866,330149,434438	Dmc1,Mei1,4930447C04Rik,Meiosin,Hfm1,Iho1
1_Member	GO Biological Processes	GO:0007281	germ cell development	-3.0235	-0.529408	7/378	13404,20962,74369,75801,243866,330149,434438	Dmc1,Sycp3,Mei1,4930447C04Rik,Meiosin,Hfm1,Iho1
2_Summary	GO Biological Processes	GO:0007140	male meiotic nuclear division	-10.0189	-7.09436	8/58	13404,17771,50878,70891,74369,75178,110958,320558,20962,330149	Dmc1,Tesmin,Stag3,Spdya,Mei1,Meiob,M1ap,Sycp2,Sycp3,Hfm1
2_Member	GO Biological Processes	GO:0007140	male meiotic nuclear division	-10.0189	-7.09436	8/58	13404,17771,50878,70891,74369,75178,110958,320558	Dmc1,Tesmin,Stag3,Spdya,Mei1,Meiob,M1ap,Sycp2
2_Member	GO Biological Processes	GO:0007143	female meiotic nuclear division	-6.10056	-3.37762	5/42	20962,50878,74369,75178,320558	Sycp3,Stag3,Mei1,Meiob,Sycp2
2_Member	GO Biological Processes	GO:0051307	meiotic chromosome separation	-5.73256	-3.03375	4/22	20962,75178,110958,330149	Sycp3,Meiob,M1ap,Hfm1
2_Member	GO Biological Processes	GO:0051304	chromosome separation	-5.23063	-2.56569	4/29	20962,75178,110958,330149	Sycp3,Meiob,M1ap,Hfm1
3_Summary	GO Biological Processes	GO:0007130	synaptonemal complex assembly	-9.1688	-6.282	6/25	20962,66654,71846,75459,75801,668929,50878,12448,74369,76478,320558	Sycp3,Tex12,Syce2,Syce3,4930447C04Rik,Rad21l,Stag3,Ccne2,Mei1,Haus8,Sycp2
3_Member	GO Biological Processes	GO:0007130	synaptonemal complex assembly	-9.1688	-6.282	6/25	20962,66654,71846,75459,75801,668929	Sycp3,Tex12,Syce2,Syce3,4930447C04Rik,Rad21l
3_Member	GO Biological Processes	GO:0070193	synaptonemal complex organization	-8.84526	-5.97619	6/28	20962,66654,71846,75459,75801,668929	Sycp3,Tex12,Syce2,Syce3,4930447C04Rik,Rad21l
3_Member	GO Biological Processes	GO:0007062	sister chromatid cohesion	-3.1927	-0.67388	3/41	20962,50878,668929	Sycp3,Stag3,Rad21l
3_Member	GO Biological Processes	GO:0051301	cell division	-2.31799	0	7/505	12448,20962,71846,74369,75459,76478,320558	Ccne2,Sycp3,Syce2,Mei1,Syce3,Haus8,Sycp2
4_Summary	GO Biological Processes	GO:0045141	meiotic telomere clustering	-6.88852	-4.06868	4/12	74369,74401,320022,668929,17281,22249,108012,216274	Mei1,Terb2,Terb1,Rad21l,Fyco1,Unc13b,Ap1s2,Cep290
4_Member	GO Biological Processes	GO:0045141	meiotic telomere clustering	-6.88852	-4.06868	4/12	74369,74401,320022,668929	Mei1,Terb2,Terb1,Rad21l
4_Member	GO Biological Processes	GO:0034397	telomere localization	-6.73019	-3.9403	4/13	74369,74401,320022,668929	Mei1,Terb2,Terb1,Rad21l
4_Member	GO Biological Processes	GO:0090220	chromosome localization to nuclear envelope involved in homologous chromosome segregation	-6.73019	-3.9403	4/13	74369,74401,320022,668929	Mei1,Terb2,Terb1,Rad21l
4_Member	GO Biological Processes	GO:0034398	telomere tethering at nuclear periphery	-6.17394	-3.43842	3/5	74401,320022,668929	Terb2,Terb1,Rad21l
4_Member	GO Biological Processes	GO:0044821	meiotic telomere tethering at nuclear periphery	-6.17394	-3.43842	3/5	74401,320022,668929	Terb2,Terb1,Rad21l
4_Member	GO Biological Processes	GO:0070197	meiotic attachment of telomere to nuclear envelope	-6.17394	-3.43842	3/5	74401,320022,668929	Terb2,Terb1,Rad21l
4_Member	GO Biological Processes	GO:0097240	chromosome attachment to the nuclear envelope	-5.63247	-2.94524	3/7	74401,320022,668929	Terb2,Terb1,Rad21l
4_Member	GO Biological Processes	GO:0051303	establishment of chromosome localization	-3.58413	-1.00383	4/75	74369,74401,320022,668929	Mei1,Terb2,Terb1,Rad21l
4_Member	GO Biological Processes	GO:0050000	chromosome localization	-3.54019	-0.997458	4/77	74369,74401,320022,668929	Mei1,Terb2,Terb1,Rad21l
4_Member	GO Biological Processes	GO:0051640	organelle localization	-2.85802	-0.397192	8/522	17281,22249,74369,74401,108012,216274,320022,668929	Fyco1,Unc13b,Mei1,Terb2,Ap1s2,Cep290,Terb1,Rad21l
4_Member	GO Biological Processes	GO:0051656	establishment of organelle localization	-2.26225	0	6/390	17281,74369,74401,108012,320022,668929	Fyco1,Mei1,Terb2,Ap1s2,Terb1,Rad21l
5_Summary	GO Biological Processes	GO:0071897	DNA biosynthetic process	-5.01745	-2.36323	5/69	20962,58994,66654,272158,408022,17349,27224,54624,55951,60525,211347	Sycp3,Smpd3,Tex12,Poln,Primpol,Mlf1,Eloa,Paf1,Mpc1,Acss2,Pank3
5_Member	GO Biological Processes	GO:0071897	DNA biosynthetic process	-5.01745	-2.36323	5/69	20962,58994,66654,272158,408022	Sycp3,Smpd3,Tex12,Poln,Primpol
5_Member	GO Biological Processes	GO:0000731	DNA synthesis involved in DNA repair	-4.8457	-2.20194	4/36	20962,66654,272158,408022	Sycp3,Tex12,Poln,Primpol
5_Member	GO Biological Processes	GO:0034654	nucleobase-containing compound biosynthetic process	-4.00066	-1.36712	11/675	17349,20962,27224,54624,55951,58994,60525,66654,211347,272158,408022	Mlf1,Sycp3,Eloa,Paf1,Mpc1,Smpd3,Acss2,Tex12,Pank3,Poln,Primpol
5_Member	GO Biological Processes	GO:0018130	heterocycle biosynthetic process	-3.63222	-1.02797	11/744	17349,20962,27224,54624,55951,58994,60525,66654,211347,272158,408022	Mlf1,Sycp3,Eloa,Paf1,Mpc1,Smpd3,Acss2,Tex12,Pank3,Poln,Primpol
5_Member	GO Biological Processes	GO:0019438	aromatic compound biosynthetic process	-3.56773	-1.00383	11/757	17349,20962,27224,54624,55951,58994,60525,66654,211347,272158,408022	Mlf1,Sycp3,Eloa,Paf1,Mpc1,Smpd3,Acss2,Tex12,Pank3,Poln,Primpol
6_Summary	GO Biological Processes	GO:0006302	double-strand break repair	-3.85884	-1.23529	6/191	13404,75178,75801,213389,272158,668929,74369,22249,231051,320558	Dmc1,Meiob,4930447C04Rik,Prdm9,Poln,Rad21l,Mei1,Unc13b,Kmt2c,Sycp2
6_Member	GO Biological Processes	GO:0006302	double-strand break repair	-3.85884	-1.23529	6/191	13404,75178,75801,213389,272158,668929	Dmc1,Meiob,4930447C04Rik,Prdm9,Poln,Rad21l
6_Member	GO Biological Processes	GO:0007141	male meiosis I	-3.64221	-1.02842	3/29	13404,74369,75178	Dmc1,Mei1,Meiob
6_Member	GO Biological Processes	GO:0000724	double-strand break repair via homologous recombination	-3.04557	-0.541988	4/104	13404,75178,272158,668929	Dmc1,Meiob,Poln,Rad21l
6_Member	GO Biological Processes	GO:0000725	recombinational repair	-2.98447	-0.502789	4/108	13404,75178,272158,668929	Dmc1,Meiob,Poln,Rad21l
6_Member	GO Biological Processes	GO:0009566	fertilization	-2.78109	-0.346593	5/207	22249,75178,231051,320558,668929	Unc13b,Meiob,Kmt2c,Sycp2,Rad21l
7_Summary	Reactome Gene Sets	R-MMU-674695	RNA Polymerase II Pre-transcription Events	-3.562	-1.00383	4/76	27224,54624,70439,106389	Eloa,Paf1,Taf15,Eaf2
7_Member	Reactome Gene Sets	R-MMU-674695	RNA Polymerase II Pre-transcription Events	-3.562	-1.00383	4/76	27224,54624,70439,106389	Eloa,Paf1,Taf15,Eaf2
7_Member	Reactome Gene Sets	R-MMU-112382	Formation of RNA Pol II elongation complex	-2.81959	-0.378655	3/55	27224,54624,106389	Eloa,Paf1,Eaf2
7_Member	Reactome Gene Sets	R-MMU-75955	RNA Polymerase II Transcription Elongation	-2.81959	-0.378655	3/55	27224,54624,106389	Eloa,Paf1,Eaf2
8_Summary	GO Biological Processes	GO:0033866	nucleoside bisphosphate biosynthetic process	-3.55483	-1.00383	3/31	55951,60525,211347	Mpc1,Acss2,Pank3
8_Member	GO Biological Processes	GO:0033866	nucleoside bisphosphate biosynthetic process	-3.55483	-1.00383	3/31	55951,60525,211347	Mpc1,Acss2,Pank3
8_Member	GO Biological Processes	GO:0034030	ribonucleoside bisphosphate biosynthetic process	-3.55483	-1.00383	3/31	55951,60525,211347	Mpc1,Acss2,Pank3
8_Member	GO Biological Processes	GO:0034033	purine nucleoside bisphosphate biosynthetic process	-3.55483	-1.00383	3/31	55951,60525,211347	Mpc1,Acss2,Pank3
8_Member	GO Biological Processes	GO:0033865	nucleoside bisphosphate metabolic process	-2.02954	0	3/105	55951,60525,211347	Mpc1,Acss2,Pank3
8_Member	GO Biological Processes	GO:0033875	ribonucleoside bisphosphate metabolic process	-2.02954	0	3/105	55951,60525,211347	Mpc1,Acss2,Pank3
8_Member	GO Biological Processes	GO:0034032	purine nucleoside bisphosphate metabolic process	-2.02954	0	3/105	55951,60525,211347	Mpc1,Acss2,Pank3
9_Summary	GO Biological Processes	GO:0051783	regulation of nuclear division	-3.43606	-0.901449	5/148	12537,17345,58994,213389,243866,17349,54624,245000,434438,625662,106389,70891,17281,65114,75329	Cdk11b,Mki67,Smpd3,Prdm9,Meiosin,Mlf1,Paf1,Atr,Iho1,Ankrd31,Eaf2,Spdya,Fyco1,Vps35,Atf7ip2
9_Member	GO Biological Processes	GO:0051783	regulation of nuclear division	-3.43606	-0.901449	5/148	12537,17345,58994,213389,243866	Cdk11b,Mki67,Smpd3,Prdm9,Meiosin
9_Member	GO Biological Processes	GO:0010564	regulation of cell cycle process	-3.09797	-0.586838	10/727	12537,17345,17349,54624,58994,213389,243866,245000,434438,625662	Cdk11b,Mki67,Mlf1,Paf1,Smpd3,Prdm9,Meiosin,Atr,Iho1,Ankrd31
9_Member	GO Biological Processes	GO:2000241	regulation of reproductive process	-2.75371	-0.328229	5/210	106389,213389,243866,434438,625662	Eaf2,Prdm9,Meiosin,Iho1,Ankrd31
9_Member	GO Biological Processes	GO:0051785	positive regulation of nuclear division	-2.64983	-0.252056	3/63	58994,213389,243866	Smpd3,Prdm9,Meiosin
9_Member	GO Biological Processes	GO:0045787	positive regulation of cell cycle	-2.41828	-0.0703462	6/362	54624,58994,70891,213389,243866,625662	Paf1,Smpd3,Spdya,Prdm9,Meiosin,Ankrd31
9_Member	GO Biological Processes	GO:0090068	positive regulation of cell cycle process	-2.27974	0	5/271	54624,58994,213389,243866,625662	Paf1,Smpd3,Prdm9,Meiosin,Ankrd31
9_Member	GO Biological Processes	GO:0010638	positive regulation of organelle organization	-2.21018	0	7/529	17281,58994,65114,75329,213389,243866,245000	Fyco1,Smpd3,Vps35,Atf7ip2,Prdm9,Meiosin,Atr
9_Member	GO Biological Processes	GO:2000243	positive regulation of reproductive process	-2.00726	0	3/107	213389,243866,625662	Prdm9,Meiosin,Ankrd31
10_Summary	KEGG Pathway	mmu04612	Antigen processing and presentation	-3.28177	-0.755129	4/90	14828,14961,14964,14972,12448,107986,245000,14772,65114,232227	Hspa5,H2-Ab1,H2-D1,H2-K1,Ccne2,Ddb2,Atr,Grk4,Vps35,Iqsec1
10_Member	KEGG Pathway	mmu04612	Antigen processing and presentation	-3.28177	-0.755129	4/90	14828,14961,14964,14972	Hspa5,H2-Ab1,H2-D1,H2-K1
10_Member	KEGG Pathway	mmu05330	Allograft rejection	-2.64983	-0.252056	3/63	14961,14964,14972	H2-Ab1,H2-D1,H2-K1
10_Member	KEGG Pathway	mmu05332	Graft-versus-host disease	-2.64983	-0.252056	3/63	14961,14964,14972	H2-Ab1,H2-D1,H2-K1
10_Member	KEGG Pathway	mmu05169	Epstein-Barr virus infection	-2.57397	-0.1873	5/231	12448,14961,14964,14972,107986	Ccne2,H2-Ab1,H2-D1,H2-K1,Ddb2
10_Member	KEGG Pathway	mmu04940	Type I diabetes mellitus	-2.51942	-0.138899	3/70	14961,14964,14972	H2-Ab1,H2-D1,H2-K1
10_Member	KEGG Pathway	mmu05166	Human T-cell leukemia virus 1 infection	-2.4272	-0.0703462	5/250	12448,14961,14964,14972,245000	Ccne2,H2-Ab1,H2-D1,H2-K1,Atr
10_Member	GO Biological Processes	GO:0048002	antigen processing and presentation of peptide antigen	-2.41845	-0.0703462	3/76	14961,14964,14972	H2-Ab1,H2-D1,H2-K1
10_Member	KEGG Pathway	mmu05320	Autoimmune thyroid disease	-2.37119	-0.0418417	3/79	14961,14964,14972	H2-Ab1,H2-D1,H2-K1
10_Member	KEGG Pathway	mmu04144	Endocytosis	-2.27307	0	5/272	14772,14964,14972,65114,232227	Grk4,H2-D1,H2-K1,Vps35,Iqsec1
10_Member	KEGG Pathway	mmu05416	Viral myocarditis	-2.24041	0	3/88	14961,14964,14972	H2-Ab1,H2-D1,H2-K1
10_Member	KEGG Pathway	mmu04218	Cellular senescence	-2.15109	0	4/184	12448,14964,14972,245000	Ccne2,H2-D1,H2-K1,Atr
11_Summary	GO Biological Processes	GO:0050685	positive regulation of mRNA processing	-3.01826	-0.529408	3/47	20637,54624,110532	Snrnp70,Paf1,Adarb1
11_Member	GO Biological Processes	GO:0050685	positive regulation of mRNA processing	-3.01826	-0.529408	3/47	20637,54624,110532	Snrnp70,Paf1,Adarb1
12_Summary	GO Biological Processes	GO:0007528	neuromuscular junction development	-2.93978	-0.465169	3/50	16779,22249,67533	Lamb2,Unc13b,Ppfibp1
12_Member	GO Biological Processes	GO:0007528	neuromuscular junction development	-2.93978	-0.465169	3/50	16779,22249,67533	Lamb2,Unc13b,Ppfibp1
13_Summary	GO Biological Processes	GO:0034330	cell junction organization	-2.85802	-0.397192	8/522	16779,22239,22249,65114,67533,219228,270163,330222	Lamb2,Ugt8a,Unc13b,Vps35,Ppfibp1,Pcdh17,Myo9a,Sdk1
13_Member	GO Biological Processes	GO:0034330	cell junction organization	-2.85802	-0.397192	8/522	16779,22239,22249,65114,67533,219228,270163,330222	Lamb2,Ugt8a,Unc13b,Vps35,Ppfibp1,Pcdh17,Myo9a,Sdk1
13_Member	GO Biological Processes	GO:0050808	synapse organization	-2.731	-0.315246	6/313	16779,22249,65114,67533,219228,330222	Lamb2,Unc13b,Vps35,Ppfibp1,Pcdh17,Sdk1
13_Member	GO Biological Processes	GO:0034329	cell junction assembly	-2.36933	-0.0418417	5/258	22239,65114,219228,270163,330222	Ugt8a,Vps35,Pcdh17,Myo9a,Sdk1
13_Member	GO Biological Processes	GO:0007416	synapse assembly	-2.22679	0	3/89	65114,219228,330222	Vps35,Pcdh17,Sdk1
14_Summary	KEGG Pathway	mmu00600	Sphingolipid metabolism	-2.84266	-0.388568	3/54	22239,58994,66190,56176	Ugt8a,Smpd3,Acer3,Pigp
14_Member	KEGG Pathway	mmu00600	Sphingolipid metabolism	-2.84266	-0.388568	3/54	22239,58994,66190	Ugt8a,Smpd3,Acer3
14_Member	Reactome Gene Sets	R-MMU-428157	Sphingolipid metabolism	-2.31114	0	3/83	22239,58994,66190	Ugt8a,Smpd3,Acer3
14_Member	GO Biological Processes	GO:0006672	ceramide metabolic process	-2.17398	0	3/93	22239,58994,66190	Ugt8a,Smpd3,Acer3
14_Member	GO Biological Processes	GO:0006643	membrane lipid metabolic process	-2.16755	0	4/182	22239,56176,58994,66190	Ugt8a,Pigp,Smpd3,Acer3
15_Summary	GO Biological Processes	GO:0006261	DNA-templated DNA replication	-2.75014	-0.328229	4/125	12448,245000,272158,408022,107986,16779	Ccne2,Atr,Poln,Primpol,Ddb2,Lamb2
15_Member	GO Biological Processes	GO:0006261	DNA-templated DNA replication	-2.75014	-0.328229	4/125	12448,245000,272158,408022	Ccne2,Atr,Poln,Primpol
15_Member	WikiPathways	WP2902	p53 signaling	-2.57349	-0.1873	3/67	12448,107986,245000	Ccne2,Ddb2,Atr
15_Member	KEGG Pathway	mmu04115	p53 signaling pathway	-2.48475	-0.109833	3/72	12448,107986,245000	Ccne2,Ddb2,Atr
15_Member	KEGG Pathway	mmu05222	Small cell lung cancer	-2.17398	0	3/93	12448,16779,107986	Ccne2,Lamb2,Ddb2
15_Member	GO Biological Processes	GO:0006260	DNA replication	-2.14294	0	4/185	12448,245000,272158,408022	Ccne2,Atr,Poln,Primpol
16_Summary	GO Biological Processes	GO:0000079	regulation of cyclin-dependent protein serine/threonine kinase activity	-2.4678	-0.0984221	3/73	12448,70891,103844	Ccne2,Spdya,Inca1
16_Member	GO Biological Processes	GO:0000079	regulation of cyclin-dependent protein serine/threonine kinase activity	-2.4678	-0.0984221	3/73	12448,70891,103844	Ccne2,Spdya,Inca1
16_Member	GO Biological Processes	GO:1904029	regulation of cyclin-dependent protein kinase activity	-2.41845	-0.0703462	3/76	12448,70891,103844	Ccne2,Spdya,Inca1
17_Summary	Reactome Gene Sets	R-MMU-380270	Recruitment of mitotic centrosome proteins and complexes	-2.40247	-0.0648847	3/77	12537,76478,216274	Cdk11b,Haus8,Cep290
17_Member	Reactome Gene Sets	R-MMU-380270	Recruitment of mitotic centrosome proteins and complexes	-2.40247	-0.0648847	3/77	12537,76478,216274	Cdk11b,Haus8,Cep290
17_Member	Reactome Gene Sets	R-MMU-380287	Centrosome maturation	-2.40247	-0.0648847	3/77	12537,76478,216274	Cdk11b,Haus8,Cep290

## Sheet: C5
GroupID	Category	Term	Description	LogP	Log(q-value)	InTerm_InList	Genes	Symbols
1_Summary	Reactome Gene Sets	R-MMU-68886	M Phase	-14.9498	-10.9436	20/380	12237,12442,12615,16319,18221,18817,19348,19357,22143,22146,22154,51788,56086,68612,77605,77891,107995,108911,227613,268697,12428,54124,16765,66197,67628,108907,14793,73708,11461,11465,19385,12709,15528,70350,11991,71514,381760,14726,17131,11740,11739,14775,16852,52463,15357,54208	Bub3,Ccnb2,Cenpa,Incenp,Nudc,Plk1,Kif20a,Rad21,Tuba1b,Tuba1c,Tubb5,H2az1,Set,Ube2c,H2az2,Ube2s,Cdc20,Rcc2,Tubb4b,Ccnb1,Ccna2,Cks1b,Stmn1,Cks2,Anp32b,Nusap1,Cdca3,Dppa3,Actb,Actg1,Ranbp1,Ckb,Hspe1,Basp1,Hnrnpd,Sfpq,Ssbp1,Pdpn,Smad7,Slc25a5,Slc25a4,Gpx1,Lgals1,Tet1,Hmgcr,Arl6ip1
1_Member	Reactome Gene Sets	R-MMU-68886	M Phase	-14.9498	-10.9436	20/380	12237,12442,12615,16319,18221,18817,19348,19357,22143,22146,22154,51788,56086,68612,77605,77891,107995,108911,227613,268697	Bub3,Ccnb2,Cenpa,Incenp,Nudc,Plk1,Kif20a,Rad21,Tuba1b,Tuba1c,Tubb5,H2az1,Set,Ube2c,H2az2,Ube2s,Cdc20,Rcc2,Tubb4b,Ccnb1
1_Member	Reactome Gene Sets	R-MMU-69278	Cell Cycle, Mitotic	-14.9096	-10.9436	22/496	12237,12428,12442,12615,16319,18221,18817,19348,19357,22143,22146,22154,51788,54124,56086,68612,77605,77891,107995,108911,227613,268697	Bub3,Ccna2,Ccnb2,Cenpa,Incenp,Nudc,Plk1,Kif20a,Rad21,Tuba1b,Tuba1c,Tubb5,H2az1,Cks1b,Set,Ube2c,H2az2,Ube2s,Cdc20,Rcc2,Tubb4b,Ccnb1
1_Member	Reactome Gene Sets	R-MMU-2500257	Resolution of Sister Chromatid Cohesion	-13.947	-10.1571	13/117	12237,12442,12615,16319,18221,18817,19357,22143,22146,107995,108911,227613,268697	Bub3,Ccnb2,Cenpa,Incenp,Nudc,Plk1,Rad21,Tuba1b,Tuba1c,Cdc20,Rcc2,Tubb4b,Ccnb1
1_Member	GO Biological Processes	GO:0000278	mitotic cell cycle	-13.7949	-10.1299	22/562	12237,12428,12442,12615,16319,16765,18221,18817,19348,19357,22143,22146,22154,54124,66197,67628,68612,77891,107995,108907,227613,268697	Bub3,Ccna2,Ccnb2,Cenpa,Incenp,Stmn1,Nudc,Plk1,Kif20a,Rad21,Tuba1b,Tuba1c,Tubb5,Cks1b,Cks2,Anp32b,Ube2c,Ube2s,Cdc20,Nusap1,Tubb4b,Ccnb1
1_Member	Reactome Gene Sets	R-MMU-1640170	Cell Cycle	-13.5314	-9.96338	22/579	12237,12428,12442,12615,16319,18221,18817,19348,19357,22143,22146,22154,51788,54124,56086,68612,77605,77891,107995,108911,227613,268697	Bub3,Ccna2,Ccnb2,Cenpa,Incenp,Nudc,Plk1,Kif20a,Rad21,Tuba1b,Tuba1c,Tubb5,H2az1,Cks1b,Set,Ube2c,H2az2,Ube2s,Cdc20,Rcc2,Tubb4b,Ccnb1
1_Member	Reactome Gene Sets	R-MMU-68882	Mitotic Anaphase	-13.0764	-9.62458	15/213	12237,12442,12615,16319,18221,18817,19357,22143,22146,68612,77891,107995,108911,227613,268697	Bub3,Ccnb2,Cenpa,Incenp,Nudc,Plk1,Rad21,Tuba1b,Tuba1c,Ube2c,Ube2s,Cdc20,Rcc2,Tubb4b,Ccnb1
1_Member	Reactome Gene Sets	R-MMU-2555396	Mitotic Metaphase and Anaphase	-13.0465	-9.62458	15/214	12237,12442,12615,16319,18221,18817,19357,22143,22146,68612,77891,107995,108911,227613,268697	Bub3,Ccnb2,Cenpa,Incenp,Nudc,Plk1,Rad21,Tuba1b,Tuba1c,Ube2c,Ube2s,Cdc20,Rcc2,Tubb4b,Ccnb1
1_Member	GO Biological Processes	GO:0051301	cell division	-12.6233	-9.25934	20/505	12237,12428,12442,12615,14793,16319,16765,18221,18817,19348,19357,54124,66197,68612,73708,77891,107995,108907,108911,268697	Bub3,Ccna2,Ccnb2,Cenpa,Cdca3,Incenp,Stmn1,Nudc,Plk1,Kif20a,Rad21,Cks1b,Cks2,Ube2c,Dppa3,Ube2s,Cdc20,Nusap1,Rcc2,Ccnb1
1_Member	Reactome Gene Sets	R-MMU-68877	Mitotic Prometaphase	-12.5564	-9.24367	14/188	12237,12442,12615,16319,18221,18817,19357,22143,22146,22154,107995,108911,227613,268697	Bub3,Ccnb2,Cenpa,Incenp,Nudc,Plk1,Rad21,Tuba1b,Tuba1c,Tubb5,Cdc20,Rcc2,Tubb4b,Ccnb1
1_Member	Reactome Gene Sets	R-MMU-5663220	RHO GTPases Activate Formins	-11.8834	-8.61641	12/131	11461,11465,12237,12615,16319,18221,18817,22143,22146,107995,108911,227613	Actb,Actg1,Bub3,Cenpa,Incenp,Nudc,Plk1,Tuba1b,Tuba1c,Cdc20,Rcc2,Tubb4b
1_Member	Reactome Gene Sets	R-MMU-2467813	Separation of Sister Chromatids	-11.4817	-8.25605	13/181	12237,12615,16319,18221,18817,19357,22143,22146,68612,77891,107995,108911,227613	Bub3,Cenpa,Incenp,Nudc,Plk1,Rad21,Tuba1b,Tuba1c,Ube2c,Ube2s,Cdc20,Rcc2,Tubb4b
1_Member	GO Biological Processes	GO:1903047	mitotic cell cycle process	-10.838	-7.65018	18/489	12237,12428,12442,12615,16319,16765,18221,18817,19348,19357,54124,66197,67628,68612,77891,107995,108907,268697	Bub3,Ccna2,Ccnb2,Cenpa,Incenp,Stmn1,Nudc,Plk1,Kif20a,Rad21,Cks1b,Cks2,Anp32b,Ube2c,Ube2s,Cdc20,Nusap1,Ccnb1
1_Member	Reactome Gene Sets	R-MMU-9648025	EML4 and NUDC in mitotic spindle formation	-10.0992	-6.94614	10/106	12237,12615,16319,18221,18817,22143,22146,107995,108911,227613	Bub3,Cenpa,Incenp,Nudc,Plk1,Tuba1b,Tuba1c,Cdc20,Rcc2,Tubb4b
1_Member	Reactome Gene Sets	R-MMU-195258	RHO GTPase Effectors	-9.74401	-6.62313	14/304	11461,11465,12237,12615,16319,18221,18817,22143,22146,51788,77605,107995,108911,227613	Actb,Actg1,Bub3,Cenpa,Incenp,Nudc,Plk1,Tuba1b,Tuba1c,H2az1,H2az2,Cdc20,Rcc2,Tubb4b
1_Member	GO Biological Processes	GO:0022402	cell cycle process	-9.21984	-6.15696	20/781	12237,12428,12442,12615,16319,16765,18221,18817,19348,19357,19385,22154,54124,66197,67628,68612,77891,107995,108907,268697	Bub3,Ccna2,Ccnb2,Cenpa,Incenp,Stmn1,Nudc,Plk1,Kif20a,Rad21,Ranbp1,Tubb5,Cks1b,Cks2,Anp32b,Ube2c,Ube2s,Cdc20,Nusap1,Ccnb1
1_Member	Reactome Gene Sets	R-MMU-69618	Mitotic Spindle Checkpoint	-8.68619	-5.64963	9/107	12237,12615,16319,18221,18817,68612,77891,107995,108911	Bub3,Cenpa,Incenp,Nudc,Plk1,Ube2c,Ube2s,Cdc20,Rcc2
1_Member	GO Biological Processes	GO:0140014	mitotic nuclear division	-8.41636	-5.42811	10/157	12237,16319,18221,18817,19357,68612,77891,107995,108907,268697	Bub3,Incenp,Nudc,Plk1,Rad21,Ube2c,Ube2s,Cdc20,Nusap1,Ccnb1
1_Member	Reactome Gene Sets	R-MMU-69620	Cell Cycle Checkpoints	-8.23016	-5.26418	12/270	12237,12428,12442,12615,16319,18221,18817,68612,77891,107995,108911,268697	Bub3,Ccna2,Ccnb2,Cenpa,Incenp,Nudc,Plk1,Ube2c,Ube2s,Cdc20,Rcc2,Ccnb1
1_Member	GO Biological Processes	GO:0051983	regulation of chromosome segregation	-8.05624	-5.11712	9/126	11461,12237,16319,18817,19357,68612,107995,108911,268697	Actb,Bub3,Incenp,Plk1,Rad21,Ube2c,Cdc20,Rcc2,Ccnb1
1_Member	GO Biological Processes	GO:0030071	regulation of mitotic metaphase/anaphase transition	-8.04171	-5.11712	8/88	11461,12237,16319,18817,19357,68612,107995,268697	Actb,Bub3,Incenp,Plk1,Rad21,Ube2c,Cdc20,Ccnb1
1_Member	Reactome Gene Sets	R-MMU-194315	Signaling by Rho GTPases	-7.97241	-5.06713	17/652	11461,11465,12237,12615,12709,15528,16319,18221,18817,22143,22146,51788,70350,77605,107995,108911,227613	Actb,Actg1,Bub3,Cenpa,Ckb,Hspe1,Incenp,Nudc,Plk1,Tuba1b,Tuba1c,H2az1,Basp1,H2az2,Cdc20,Rcc2,Tubb4b
1_Member	GO Biological Processes	GO:1902099	regulation of metaphase/anaphase transition of cell cycle	-7.92547	-5.03867	8/91	11461,12237,16319,18817,19357,68612,107995,268697	Actb,Bub3,Incenp,Plk1,Rad21,Ube2c,Cdc20,Ccnb1
1_Member	GO Biological Processes	GO:0010965	regulation of mitotic sister chromatid separation	-7.88765	-5.01858	8/92	11461,12237,16319,18817,19357,68612,107995,268697	Actb,Bub3,Incenp,Plk1,Rad21,Ube2c,Cdc20,Ccnb1
1_Member	Reactome Gene Sets	R-MMU-9716542	Signaling by Rho GTPases, Miro GTPases and RHOBTB3	-7.82714	-4.9751	17/667	11461,11465,12237,12615,12709,15528,16319,18221,18817,22143,22146,51788,70350,77605,107995,108911,227613	Actb,Actg1,Bub3,Cenpa,Ckb,Hspe1,Incenp,Nudc,Plk1,Tuba1b,Tuba1c,H2az1,Basp1,H2az2,Cdc20,Rcc2,Tubb4b
1_Member	GO Biological Processes	GO:0033044	regulation of chromosome organization	-7.7161	-4.88045	11/240	11461,11991,12237,16319,18817,19357,68612,71514,107995,268697,381760	Actb,Hnrnpd,Bub3,Incenp,Plk1,Rad21,Ube2c,Sfpq,Cdc20,Ccnb1,Ssbp1
1_Member	GO Biological Processes	GO:0000280	nuclear division	-7.68876	-4.88035	12/302	12237,12442,16319,18221,18817,19357,66197,68612,77891,107995,108907,268697	Bub3,Ccnb2,Incenp,Nudc,Plk1,Rad21,Cks2,Ube2c,Ube2s,Cdc20,Nusap1,Ccnb1
1_Member	GO Biological Processes	GO:0033045	regulation of sister chromatid segregation	-7.56613	-4.77624	8/101	11461,12237,16319,18817,19357,68612,107995,268697	Actb,Bub3,Incenp,Plk1,Rad21,Ube2c,Cdc20,Ccnb1
1_Member	GO Biological Processes	GO:1905818	regulation of chromosome separation	-7.40071	-4.65222	8/106	11461,12237,16319,18817,19357,68612,107995,268697	Actb,Bub3,Incenp,Plk1,Rad21,Ube2c,Cdc20,Ccnb1
1_Member	GO Biological Processes	GO:0048285	organelle fission	-7.30895	-4.58255	12/327	12237,12442,16319,18221,18817,19357,66197,68612,77891,107995,108907,268697	Bub3,Ccnb2,Incenp,Nudc,Plk1,Rad21,Cks2,Ube2c,Ube2s,Cdc20,Nusap1,Ccnb1
1_Member	GO Biological Processes	GO:0000070	mitotic sister chromatid segregation	-7.30549	-4.58255	8/109	12237,16319,18221,18817,19357,107995,108907,268697	Bub3,Incenp,Nudc,Plk1,Rad21,Cdc20,Nusap1,Ccnb1
1_Member	GO Biological Processes	GO:0007346	regulation of mitotic cell cycle	-6.89915	-4.22005	14/509	11461,12237,14726,16319,18817,19357,54124,66197,67628,68612,107995,108907,108911,268697	Actb,Bub3,Pdpn,Incenp,Plk1,Rad21,Cks1b,Cks2,Anp32b,Ube2c,Cdc20,Nusap1,Rcc2,Ccnb1
1_Member	GO Biological Processes	GO:0000819	sister chromatid segregation	-6.68426	-4.06234	8/131	12237,16319,18221,18817,19357,107995,108907,268697	Bub3,Incenp,Nudc,Plk1,Rad21,Cdc20,Nusap1,Ccnb1
1_Member	GO Biological Processes	GO:0033047	regulation of mitotic sister chromatid segregation	-6.67613	-4.06234	6/54	12237,16319,18817,19357,107995,268697	Bub3,Incenp,Plk1,Rad21,Cdc20,Ccnb1
1_Member	Reactome Gene Sets	R-MMU-141424	Amplification of signal from the kinetochores	-6.62514	-4.03023	7/90	12237,12615,16319,18221,18817,107995,108911	Bub3,Cenpa,Incenp,Nudc,Plk1,Cdc20,Rcc2
1_Member	Reactome Gene Sets	R-MMU-141444	Amplification of signal from unattached kinetochores via a MAD2 inhibitory signal	-6.62514	-4.03023	7/90	12237,12615,16319,18221,18817,107995,108911	Bub3,Cenpa,Incenp,Nudc,Plk1,Cdc20,Rcc2
1_Member	GO Biological Processes	GO:1901990	regulation of mitotic cell cycle phase transition	-6.16599	-3.61499	11/342	11461,12237,14726,16319,18817,19357,67628,68612,107995,108911,268697	Actb,Bub3,Pdpn,Incenp,Plk1,Rad21,Anp32b,Ube2c,Cdc20,Rcc2,Ccnb1
1_Member	GO Biological Processes	GO:0007088	regulation of mitotic nuclear division	-5.87347	-3.35465	7/116	12237,16319,18817,19357,107995,108907,268697	Bub3,Incenp,Plk1,Rad21,Cdc20,Nusap1,Ccnb1
1_Member	GO Biological Processes	GO:0010564	regulation of cell cycle process	-5.778	-3.28915	15/727	11461,12237,14726,16319,18817,19348,19357,19385,67628,68612,71514,107995,108907,108911,268697	Actb,Bub3,Pdpn,Incenp,Plk1,Kif20a,Rad21,Ranbp1,Anp32b,Ube2c,Sfpq,Cdc20,Nusap1,Rcc2,Ccnb1
1_Member	KEGG Pathway	mmu04110	Cell cycle	-5.6555	-3.20804	7/125	12237,12428,12442,18817,19357,107995,268697	Bub3,Ccna2,Ccnb2,Plk1,Rad21,Cdc20,Ccnb1
1_Member	GO Biological Processes	GO:0051438	regulation of ubiquitin-protein transferase activity	-5.2828	-2.88054	5/53	12237,17131,18817,77891,107995	Bub3,Smad7,Plk1,Ube2s,Cdc20
1_Member	GO Biological Processes	GO:1904668	positive regulation of ubiquitin protein ligase activity	-5.24318	-2.8587	3/8	18817,77891,107995	Plk1,Ube2s,Cdc20
1_Member	GO Biological Processes	GO:0007059	chromosome segregation	-5.18785	-2.81294	9/275	11740,12237,16319,18221,18817,19357,107995,108907,268697	Slc25a5,Bub3,Incenp,Nudc,Plk1,Rad21,Cdc20,Nusap1,Ccnb1
1_Member	GO Biological Processes	GO:0051783	regulation of nuclear division	-5.16884	-2.80447	7/148	12237,16319,18817,19357,107995,108907,268697	Bub3,Incenp,Plk1,Rad21,Cdc20,Nusap1,Ccnb1
1_Member	GO Biological Processes	GO:1901987	regulation of cell cycle phase transition	-5.16839	-2.80447	11/434	11461,12237,14726,16319,18817,19357,67628,68612,107995,108911,268697	Actb,Bub3,Pdpn,Incenp,Plk1,Rad21,Anp32b,Ube2c,Cdc20,Rcc2,Ccnb1
1_Member	GO Biological Processes	GO:0098813	nuclear chromosome segregation	-5.06703	-2.7191	8/215	12237,16319,18221,18817,19357,107995,108907,268697	Bub3,Incenp,Nudc,Plk1,Rad21,Cdc20,Nusap1,Ccnb1
1_Member	GO Biological Processes	GO:0045841	negative regulation of mitotic metaphase/anaphase transition	-4.702	-2.40347	4/34	12237,18817,19357,107995	Bub3,Plk1,Rad21,Cdc20
1_Member	GO Biological Processes	GO:0033046	negative regulation of sister chromatid segregation	-4.65087	-2.3795	4/35	12237,18817,19357,107995	Bub3,Plk1,Rad21,Cdc20
1_Member	GO Biological Processes	GO:0033048	negative regulation of mitotic sister chromatid segregation	-4.65087	-2.3795	4/35	12237,18817,19357,107995	Bub3,Plk1,Rad21,Cdc20
1_Member	GO Biological Processes	GO:2000816	negative regulation of mitotic sister chromatid separation	-4.65087	-2.3795	4/35	12237,18817,19357,107995	Bub3,Plk1,Rad21,Cdc20
1_Member	GO Biological Processes	GO:1902100	negative regulation of metaphase/anaphase transition of cell cycle	-4.6013	-2.34387	4/36	12237,18817,19357,107995	Bub3,Plk1,Rad21,Cdc20
1_Member	GO Biological Processes	GO:1905819	negative regulation of chromosome separation	-4.55319	-2.31149	4/37	12237,18817,19357,107995	Bub3,Plk1,Rad21,Cdc20
1_Member	GO Biological Processes	GO:0051985	negative regulation of chromosome segregation	-4.50646	-2.27688	4/38	12237,18817,19357,107995	Bub3,Plk1,Rad21,Cdc20
1_Member	GO Biological Processes	GO:0045839	negative regulation of mitotic nuclear division	-4.25134	-2.03741	4/44	12237,18817,19357,107995	Bub3,Plk1,Rad21,Cdc20
1_Member	GO Biological Processes	GO:0051784	negative regulation of nuclear division	-3.89982	-1.73662	4/54	12237,18817,19357,107995	Bub3,Plk1,Rad21,Cdc20
1_Member	GO Biological Processes	GO:0051444	negative regulation of ubiquitin-protein transferase activity	-3.82483	-1.66841	3/22	12237,17131,107995	Bub3,Smad7,Cdc20
1_Member	GO Biological Processes	GO:1904666	regulation of ubiquitin protein ligase activity	-3.76562	-1.61589	3/23	18817,77891,107995	Plk1,Ube2s,Cdc20
1_Member	GO Biological Processes	GO:0051443	positive regulation of ubiquitin-protein transferase activity	-3.5537	-1.42023	3/27	18817,77891,107995	Plk1,Ube2s,Cdc20
1_Member	GO Biological Processes	GO:0010639	negative regulation of organelle organization	-3.49679	-1.37591	8/360	11739,11740,12237,14775,16765,18817,19357,107995	Slc25a4,Slc25a5,Bub3,Gpx1,Stmn1,Plk1,Rad21,Cdc20
1_Member	Reactome Gene Sets	R-MMU-174178	APC/C:Cdh1 mediated degradation of Cdc20 and other APC/C:Cdh1 targeted proteins in late mitosis/early G1	-3.39297	-1.28432	4/73	18817,68612,77891,107995	Plk1,Ube2c,Ube2s,Cdc20
1_Member	GO Biological Processes	GO:0007094	mitotic spindle assembly checkpoint signaling	-3.33182	-1.23799	3/32	12237,18817,107995	Bub3,Plk1,Cdc20
1_Member	GO Biological Processes	GO:0071173	spindle assembly checkpoint signaling	-3.33182	-1.23799	3/32	12237,18817,107995	Bub3,Plk1,Cdc20
1_Member	GO Biological Processes	GO:0071174	mitotic spindle checkpoint signaling	-3.25329	-1.16526	3/34	12237,18817,107995	Bub3,Plk1,Cdc20
1_Member	GO Biological Processes	GO:2001251	negative regulation of chromosome organization	-3.24168	-1.15652	4/80	12237,18817,19357,107995	Bub3,Plk1,Rad21,Cdc20
1_Member	GO Biological Processes	GO:0031577	spindle checkpoint signaling	-3.21587	-1.13919	3/35	12237,18817,107995	Bub3,Plk1,Cdc20
1_Member	GO Biological Processes	GO:0051129	negative regulation of cellular component organization	-3.17759	-1.10648	11/727	11739,11740,12237,14775,16765,16852,18817,19357,52463,107995,108911	Slc25a4,Slc25a5,Bub3,Gpx1,Stmn1,Lgals1,Plk1,Rad21,Tet1,Cdc20,Rcc2
1_Member	GO Biological Processes	GO:0051348	negative regulation of transferase activity	-2.79595	-0.800784	6/263	11461,12237,15357,17131,18817,107995	Actb,Bub3,Hmgcr,Smad7,Plk1,Cdc20
1_Member	GO Biological Processes	GO:0031398	positive regulation of protein ubiquitination	-2.5249	-0.600311	4/125	17131,18817,77891,107995	Smad7,Plk1,Ube2s,Cdc20
1_Member	GO Biological Processes	GO:0031396	regulation of protein ubiquitination	-2.4062	-0.510397	5/219	12237,17131,18817,77891,107995	Bub3,Smad7,Plk1,Ube2s,Cdc20
1_Member	GO Biological Processes	GO:0043086	negative regulation of catalytic activity	-2.35195	-0.470548	9/667	11461,12237,14775,15357,17131,18817,54208,107995,108911	Actb,Bub3,Gpx1,Hmgcr,Smad7,Plk1,Arl6ip1,Cdc20,Rcc2
1_Member	GO Biological Processes	GO:1903322	positive regulation of protein modification by small protein conjugation or removal	-2.27441	-0.415643	4/147	17131,18817,77891,107995	Smad7,Plk1,Ube2s,Cdc20
1_Member	GO Biological Processes	GO:1903320	regulation of protein modification by small protein conjugation or removal	-2.14467	-0.313823	5/253	12237,17131,18817,77891,107995	Bub3,Smad7,Plk1,Ube2s,Cdc20
1_Member	GO Biological Processes	GO:0031397	negative regulation of protein ubiquitination	-2.0837	-0.261919	3/87	12237,17131,107995	Bub3,Smad7,Cdc20
1_Member	GO Biological Processes	GO:1901991	negative regulation of mitotic cell cycle phase transition	-2.08177	-0.261919	4/167	12237,18817,19357,107995	Bub3,Plk1,Rad21,Cdc20
1_Member	GO Biological Processes	GO:0032436	positive regulation of proteasomal ubiquitin-dependent protein catabolic process	-2.03036	-0.224255	3/91	17131,18817,107995	Smad7,Plk1,Cdc20
2_Summary	Reactome Gene Sets	R-MMU-176408	Regulation of APC/C activators between G1/S and early anaphase	-9.67386	-6.58294	7/34	12237,12428,18817,68612,77891,107995,268697,12442,54124,66197,67628,51788,77605,22166,19357	Bub3,Ccna2,Plk1,Ube2c,Ube2s,Cdc20,Ccnb1,Ccnb2,Cks1b,Cks2,Anp32b,H2az1,H2az2,Txn1,Rad21
2_Member	Reactome Gene Sets	R-MMU-176408	Regulation of APC/C activators between G1/S and early anaphase	-9.67386	-6.58294	7/34	12237,12428,18817,68612,77891,107995,268697	Bub3,Ccna2,Plk1,Ube2c,Ube2s,Cdc20,Ccnb1
2_Member	GO Biological Processes	GO:0044772	mitotic cell cycle phase transition	-7.52239	-4.76054	9/145	12428,12442,18817,54124,66197,67628,68612,77891,268697	Ccna2,Ccnb2,Plk1,Cks1b,Cks2,Anp32b,Ube2c,Ube2s,Ccnb1
2_Member	GO Biological Processes	GO:0044770	cell cycle phase transition	-7.27139	-4.56068	9/155	12428,12442,18817,54124,66197,67628,68612,77891,268697	Ccna2,Ccnb2,Plk1,Cks1b,Cks2,Anp32b,Ube2c,Ube2s,Ccnb1
2_Member	Reactome Gene Sets	R-MMU-176814	Activation of APC/C and APC/C:Cdc20 mediated degradation of mitotic proteins	-7.13538	-4.43657	7/76	12237,12428,18817,68612,77891,107995,268697	Bub3,Ccna2,Plk1,Ube2c,Ube2s,Cdc20,Ccnb1
2_Member	Reactome Gene Sets	R-MMU-174143	APC/C-mediated degradation of cell cycle proteins	-6.7616	-4.11784	7/86	12237,12428,18817,68612,77891,107995,268697	Bub3,Ccna2,Plk1,Ube2c,Ube2s,Cdc20,Ccnb1
2_Member	Reactome Gene Sets	R-MMU-453276	Regulation of mitotic cell cycle	-6.7616	-4.11784	7/86	12237,12428,18817,68612,77891,107995,268697	Bub3,Ccna2,Plk1,Ube2c,Ube2s,Cdc20,Ccnb1
2_Member	Reactome Gene Sets	R-MMU-176409	APC/C:Cdc20 mediated degradation of mitotic proteins	-5.81908	-3.3155	6/75	12237,12428,68612,77891,107995,268697	Bub3,Ccna2,Ube2c,Ube2s,Cdc20,Ccnb1
2_Member	Reactome Gene Sets	R-MMU-176412	Phosphorylation of the APC/C	-5.66086	-3.20804	4/20	18817,68612,77891,268697	Plk1,Ube2c,Ube2s,Ccnb1
2_Member	Reactome Gene Sets	R-MMU-141405	Inhibition of the proteolytic activity of APC/C required for the onset of anaphase by mitotic spindle checkpoint components	-5.57067	-3.13617	4/21	12237,68612,77891,107995	Bub3,Ube2c,Ube2s,Cdc20
2_Member	Reactome Gene Sets	R-MMU-141430	Inactivation of APC/C via direct inhibition of the APC/C complex	-5.57067	-3.13617	4/21	12237,68612,77891,107995	Bub3,Ube2c,Ube2s,Cdc20
2_Member	Reactome Gene Sets	R-MMU-174048	APC/C:Cdc20 mediated degradation of Cyclin B	-5.40371	-2.98796	4/23	68612,77891,107995,268697	Ube2c,Ube2s,Cdc20,Ccnb1
2_Member	Reactome Gene Sets	R-MMU-179409	APC-Cdc20 mediated degradation of Nek2A	-5.25197	-2.86002	4/25	12237,68612,77891,107995	Bub3,Ube2c,Ube2s,Cdc20
2_Member	Reactome Gene Sets	R-MMU-174184	Cdc20:Phospho-APC/C mediated degradation of Cyclin A	-4.62569	-2.35869	5/72	12237,12428,68612,77891,107995	Bub3,Ccna2,Ube2c,Ube2s,Cdc20
2_Member	Reactome Gene Sets	R-MMU-179419	APC:Cdc20 mediated degradation of cell cycle proteins prior to satisfation of the cell cycle checkpoint	-4.59651	-2.34387	5/73	12237,12428,68612,77891,107995	Bub3,Ccna2,Ube2c,Ube2s,Cdc20
2_Member	GO Biological Processes	GO:0031145	anaphase-promoting complex-dependent catabolic process	-4.09467	-1.90198	3/18	68612,77891,107995	Ube2c,Ube2s,Cdc20
2_Member	Reactome Gene Sets	R-MMU-2559582	Senescence-Associated Secretory Phenotype (SASP)	-4.02435	-1.84443	5/96	12428,51788,68612,77605,77891	Ccna2,H2az1,Ube2c,H2az2,Ube2s
2_Member	Reactome Gene Sets	R-MMU-176407	Conversion from APC/C:Cdc20 to APC/C:Cdh1 in late anaphase	-3.95245	-1.78581	3/20	68612,77891,107995	Ube2c,Ube2s,Cdc20
2_Member	Reactome Gene Sets	R-MMU-2559583	Cellular Senescence	-3.89332	-1.73352	6/163	12428,22166,51788,68612,77605,77891	Ccna2,Txn1,H2az1,Ube2c,H2az2,Ube2s
2_Member	Reactome Gene Sets	R-MMU-69242	S Phase	-3.21993	-1.14044	5/143	12428,19357,54124,68612,77891	Ccna2,Rad21,Cks1b,Ube2c,Ube2s
2_Member	Reactome Gene Sets	R-MMU-69306	DNA Replication	-2.74218	-0.757223	5/183	12428,51788,68612,77605,77891	Ccna2,H2az1,Ube2c,H2az2,Ube2s
2_Member	Reactome Gene Sets	R-MMU-174154	APC/C:Cdc20 mediated degradation of Securin	-2.39901	-0.510397	3/67	68612,77891,107995	Ube2c,Ube2s,Cdc20
2_Member	Reactome Gene Sets	R-MMU-68867	Assembly of the pre-replicative complex	-2.32737	-0.453059	4/142	51788,68612,77605,77891	H2az1,Ube2c,H2az2,Ube2s
2_Member	Reactome Gene Sets	R-MMU-69017	CDK-mediated phosphorylation and removal of Cdc6	-2.31126	-0.442193	3/72	12428,68612,77891	Ccna2,Ube2c,Ube2s
2_Member	Reactome Gene Sets	R-MMU-69002	DNA Replication Pre-Initiation	-2.1745	-0.342061	4/157	51788,68612,77605,77891	H2az1,Ube2c,H2az2,Ube2s
2_Member	Reactome Gene Sets	R-MMU-69052	Switching of origins to a post-replicative state	-2.04345	-0.234322	3/90	12428,68612,77891	Ccna2,Ube2c,Ube2s
3_Summary	WikiPathways	WP310	mRNA processing	-8.44094	-5.42921	15/453	11739,11991,15384,18938,19357,19663,20383,22608,27041,50926,68278,71514,108121,213236,229279,11740	Slc25a4,Hnrnpd,Hnrnpab,Ppp1r14b,Rad21,Rbpms,Srsf3,Ybx1,G3bp1,Hnrnpdl,Ddx39a,Sfpq,U2af1,Dnd1,Hnrnpa3,Slc25a5
3_Member	WikiPathways	WP310	mRNA processing	-8.44094	-5.42921	15/453	11739,11991,15384,18938,19357,19663,20383,22608,27041,50926,68278,71514,108121,213236,229279	Slc25a4,Hnrnpd,Hnrnpab,Ppp1r14b,Rad21,Rbpms,Srsf3,Ybx1,G3bp1,Hnrnpdl,Ddx39a,Sfpq,U2af1,Dnd1,Hnrnpa3
3_Member	GO Biological Processes	GO:0015931	nucleobase-containing compound transport	-3.52047	-1.39334	6/191	11739,11740,20383,22608,68278,229279	Slc25a4,Slc25a5,Srsf3,Ybx1,Ddx39a,Hnrnpa3
3_Member	Reactome Gene Sets	R-MMU-72203	Processing of Capped Intron-Containing Pre-mRNA	-3.09467	-1.03985	6/230	11991,20383,22608,68278,108121,229279	Hnrnpd,Srsf3,Ybx1,Ddx39a,U2af1,Hnrnpa3
3_Member	Reactome Gene Sets	R-MMU-72163	mRNA Splicing - Major Pathway	-2.84947	-0.840143	5/173	11991,20383,22608,108121,229279	Hnrnpd,Srsf3,Ybx1,U2af1,Hnrnpa3
3_Member	Reactome Gene Sets	R-MMU-72172	mRNA Splicing	-2.78426	-0.791411	5/179	11991,20383,22608,108121,229279	Hnrnpd,Srsf3,Ybx1,U2af1,Hnrnpa3
3_Member	GO Biological Processes	GO:0016071	mRNA metabolic process	-2.72495	-0.747975	9/586	11991,15384,20383,22608,50926,68278,71514,108121,229279	Hnrnpd,Hnrnpab,Srsf3,Ybx1,Hnrnpdl,Ddx39a,Sfpq,U2af1,Hnrnpa3
3_Member	Reactome Gene Sets	R-MMU-72187	mRNA 3'-end processing	-2.62026	-0.66501	3/56	20383,68278,108121	Srsf3,Ddx39a,U2af1
3_Member	Reactome Gene Sets	R-MMU-73856	RNA Polymerase II Transcription Termination	-2.43614	-0.532743	3/65	20383,68278,108121	Srsf3,Ddx39a,U2af1
3_Member	Reactome Gene Sets	R-MMU-159236	Transport of Mature mRNA derived from an Intron-Containing Transcript	-2.32826	-0.453059	3/71	20383,68278,108121	Srsf3,Ddx39a,U2af1
3_Member	GO Biological Processes	GO:0050657	nucleic acid transport	-2.28483	-0.420947	4/146	20383,22608,68278,229279	Srsf3,Ybx1,Ddx39a,Hnrnpa3
3_Member	GO Biological Processes	GO:0050658	RNA transport	-2.28483	-0.420947	4/146	20383,22608,68278,229279	Srsf3,Ybx1,Ddx39a,Hnrnpa3
3_Member	GO Biological Processes	GO:0051236	establishment of RNA localization	-2.26407	-0.408681	4/148	20383,22608,68278,229279	Srsf3,Ybx1,Ddx39a,Hnrnpa3
3_Member	GO Biological Processes	GO:0008380	RNA splicing	-2.25953	-0.407497	6/338	20383,22608,68278,71514,108121,229279	Srsf3,Ybx1,Ddx39a,Sfpq,U2af1,Hnrnpa3
3_Member	Reactome Gene Sets	R-MMU-72202	Transport of Mature Transcript to Cytoplasm	-2.18398	-0.34994	3/80	20383,68278,108121	Srsf3,Ddx39a,U2af1
3_Member	GO Biological Processes	GO:0006403	RNA localization	-2.09978	-0.275256	4/165	20383,22608,68278,229279	Srsf3,Ybx1,Ddx39a,Hnrnpa3
4_Summary	Reactome Gene Sets	R-MMU-8953897	Cellular responses to stimuli	-7.68496	-4.88035	15/516	12428,12868,13063,14775,17750,22143,22146,22166,50493,51788,66142,68612,77605,77891,227613,11461,11465,20383,22154,229279,11739,11740,268697,17448	Ccna2,Cox8a,Cycs,Gpx1,Mt2,Tuba1b,Tuba1c,Txn1,Txnrd1,H2az1,Cox7b,Ube2c,H2az2,Ube2s,Tubb4b,Actb,Actg1,Srsf3,Tubb5,Hnrnpa3,Slc25a4,Slc25a5,Ccnb1,Mdh2
4_Member	Reactome Gene Sets	R-MMU-8953897	Cellular responses to stimuli	-7.68496	-4.88035	15/516	12428,12868,13063,14775,17750,22143,22146,22166,50493,51788,66142,68612,77605,77891,227613	Ccna2,Cox8a,Cycs,Gpx1,Mt2,Tuba1b,Tuba1c,Txn1,Txnrd1,H2az1,Cox7b,Ube2c,H2az2,Ube2s,Tubb4b
4_Member	Reactome Gene Sets	R-MMU-2262752	Cellular responses to stress	-6.85764	-4.1927	14/513	12428,12868,13063,14775,22143,22146,22166,50493,51788,66142,68612,77605,77891,227613	Ccna2,Cox8a,Cycs,Gpx1,Tuba1b,Tuba1c,Txn1,Txnrd1,H2az1,Cox7b,Ube2c,H2az2,Ube2s,Tubb4b
4_Member	KEGG Pathway	mmu05014	Amyotrophic lateral sclerosis	-6.73979	-4.10625	12/369	11461,11465,12868,13063,14775,20383,22143,22146,22154,66142,227613,229279	Actb,Actg1,Cox8a,Cycs,Gpx1,Srsf3,Tuba1b,Tuba1c,Tubb5,Cox7b,Tubb4b,Hnrnpa3
4_Member	KEGG Pathway	mmu05012	Parkinson disease	-6.28808	-3.70231	10/264	11739,11740,12868,13063,22143,22146,22154,22166,66142,227613	Slc25a4,Slc25a5,Cox8a,Cycs,Tuba1b,Tuba1c,Tubb5,Txn1,Cox7b,Tubb4b
4_Member	KEGG Pathway	mmu05016	Huntington disease	-5.75879	-3.27711	10/302	11739,11740,12868,13063,14775,22143,22146,22154,66142,227613	Slc25a4,Slc25a5,Cox8a,Cycs,Gpx1,Tuba1b,Tuba1c,Tubb5,Cox7b,Tubb4b
4_Member	KEGG Pathway	mmu05020	Prion disease	-5.27832	-2.88054	9/268	11739,11740,12868,13063,22143,22146,22154,66142,227613	Slc25a4,Slc25a5,Cox8a,Cycs,Tuba1b,Tuba1c,Tubb5,Cox7b,Tubb4b
4_Member	Reactome Gene Sets	R-MMU-5628897	TP53 Regulates Metabolic Genes	-4.68541	-2.39153	5/70	12868,13063,22166,50493,66142	Cox8a,Cycs,Txn1,Txnrd1,Cox7b
4_Member	KEGG Pathway	mmu05022	Pathways of neurodegeneration - multiple diseases	-4.09096	-1.90198	10/471	11739,11740,12868,13063,14775,22143,22146,22154,66142,227613	Slc25a4,Slc25a5,Cox8a,Cycs,Gpx1,Tuba1b,Tuba1c,Tubb5,Cox7b,Tubb4b
4_Member	KEGG Pathway	mmu05010	Alzheimer disease	-4.05916	-1.87494	9/383	11739,11740,12868,13063,22143,22146,22154,66142,227613	Slc25a4,Slc25a5,Cox8a,Cycs,Tuba1b,Tuba1c,Tubb5,Cox7b,Tubb4b
4_Member	Reactome Gene Sets	R-MMU-9711123	Cellular response to chemical stress	-3.99797	-1.82438	6/156	12868,13063,14775,22166,50493,66142	Cox8a,Cycs,Gpx1,Txn1,Txnrd1,Cox7b
4_Member	Reactome Gene Sets	R-MMU-3700989	Transcriptional Regulation by TP53	-3.39363	-1.28432	7/283	12428,12868,13063,22166,50493,66142,268697	Ccna2,Cox8a,Cycs,Txn1,Txnrd1,Cox7b,Ccnb1
4_Member	Reactome Gene Sets	R-MMU-9707564	Cytoprotection by HMOX1	-2.76188	-0.773623	3/50	12868,13063,66142	Cox8a,Cycs,Cox7b
4_Member	Reactome Gene Sets	R-MMU-1428517	The citric acid (TCA) cycle and respiratory electron transport	-2.06401	-0.248785	4/169	12868,13063,17448,66142	Cox8a,Cycs,Mdh2,Cox7b
5_Summary	GO Biological Processes	GO:0000226	microtubule cytoskeleton organization	-7.53151	-4.76054	15/530	12442,12615,16319,16765,18221,18817,19348,19385,22143,22146,22154,107995,108907,227613,268697,19357,67628,68612,71514,108911	Ccnb2,Cenpa,Incenp,Stmn1,Nudc,Plk1,Kif20a,Ranbp1,Tuba1b,Tuba1c,Tubb5,Cdc20,Nusap1,Tubb4b,Ccnb1,Rad21,Anp32b,Ube2c,Sfpq,Rcc2
5_Member	GO Biological Processes	GO:0000226	microtubule cytoskeleton organization	-7.53151	-4.76054	15/530	12442,12615,16319,16765,18221,18817,19348,19385,22143,22146,22154,107995,108907,227613,268697	Ccnb2,Cenpa,Incenp,Stmn1,Nudc,Plk1,Kif20a,Ranbp1,Tuba1b,Tuba1c,Tubb5,Cdc20,Nusap1,Tubb4b,Ccnb1
5_Member	GO Biological Processes	GO:1902850	microtubule cytoskeleton organization involved in mitosis	-6.89599	-4.22005	8/123	12615,16319,16765,18221,18817,107995,108907,268697	Cenpa,Incenp,Stmn1,Nudc,Plk1,Cdc20,Nusap1,Ccnb1
5_Member	GO Biological Processes	GO:0007051	spindle organization	-6.18978	-3.63034	8/152	12442,16319,16765,18221,19385,22154,107995,268697	Ccnb2,Incenp,Stmn1,Nudc,Ranbp1,Tubb5,Cdc20,Ccnb1
5_Member	GO Biological Processes	GO:0090068	positive regulation of cell cycle process	-5.23922	-2.8587	9/271	16319,19357,19385,67628,68612,71514,108907,108911,268697	Incenp,Rad21,Ranbp1,Anp32b,Ube2c,Sfpq,Nusap1,Rcc2,Ccnb1
5_Member	GO Biological Processes	GO:0051987	positive regulation of attachment of spindle microtubules to kinetochore	-4.65494	-2.3795	3/12	16319,108911,268697	Incenp,Rcc2,Ccnb1
5_Member	GO Biological Processes	GO:0045787	positive regulation of cell cycle	-4.24651	-2.03641	9/362	16319,19357,19385,67628,68612,71514,108907,108911,268697	Incenp,Rad21,Ranbp1,Anp32b,Ube2c,Sfpq,Nusap1,Rcc2,Ccnb1
5_Member	GO Biological Processes	GO:0007052	mitotic spindle organization	-4.13495	-1.93613	5/91	16319,16765,18221,107995,268697	Incenp,Stmn1,Nudc,Cdc20,Ccnb1
5_Member	GO Biological Processes	GO:0051988	regulation of attachment of spindle microtubules to kinetochore	-4.02153	-1.84443	3/19	16319,108911,268697	Incenp,Rcc2,Ccnb1
5_Member	GO Biological Processes	GO:0051984	positive regulation of chromosome segregation	-3.46005	-1.34533	3/29	16319,108911,268697	Incenp,Rcc2,Ccnb1
5_Member	GO Biological Processes	GO:1901992	positive regulation of mitotic cell cycle phase transition	-2.8949	-0.875672	4/99	67628,68612,108911,268697	Anp32b,Ube2c,Rcc2,Ccnb1
5_Member	GO Biological Processes	GO:0051310	metaphase plate congression	-2.59827	-0.649324	3/57	16319,18221,268697	Incenp,Nudc,Ccnb1
5_Member	GO Biological Processes	GO:1901989	positive regulation of cell cycle phase transition	-2.57585	-0.639252	4/121	67628,68612,108911,268697	Anp32b,Ube2c,Rcc2,Ccnb1
5_Member	GO Biological Processes	GO:0045931	positive regulation of mitotic cell cycle	-2.41674	-0.517091	4/134	67628,68612,108911,268697	Anp32b,Ube2c,Rcc2,Ccnb1
5_Member	GO Biological Processes	GO:0051303	establishment of chromosome localization	-2.26178	-0.408068	3/75	16319,18221,268697	Incenp,Nudc,Ccnb1
5_Member	GO Biological Processes	GO:0050000	chromosome localization	-2.22999	-0.386225	3/77	16319,18221,268697	Incenp,Nudc,Ccnb1
6_Summary	WikiPathways	WP103	Cholesterol biosynthesis	-6.2031	-3.63187	4/15	15357,110196,208715,319554,20250,17319,17448,18648,104725	Hmgcr,Fdps,Hmgcs1,Idi1,Scd2,Mif,Mdh2,Pgam1,Sptssa
6_Member	WikiPathways	WP103	Cholesterol biosynthesis	-6.2031	-3.63187	4/15	15357,110196,208715,319554	Hmgcr,Fdps,Hmgcs1,Idi1
6_Member	KEGG Pathway	mmu00900	Terpenoid backbone biosynthesis	-5.40371	-2.98796	4/23	15357,110196,208715,319554	Hmgcr,Fdps,Hmgcs1,Idi1
6_Member	WikiPathways	WP4346	Cholesterol metabolism with Bloch and Kandutsch-Russell pathways	-5.32421	-2.91453	5/52	15357,20250,110196,208715,319554	Hmgcr,Scd2,Fdps,Hmgcs1,Idi1
6_Member	Reactome Gene Sets	R-MMU-191273	Cholesterol biosynthesis	-5.04758	-2.70485	4/28	15357,110196,208715,319554	Hmgcr,Fdps,Hmgcs1,Idi1
6_Member	GO Biological Processes	GO:0008299	isoprenoid biosynthetic process	-4.86572	-2.5481	4/31	15357,110196,208715,319554	Hmgcr,Fdps,Hmgcs1,Idi1
6_Member	GO Biological Processes	GO:0044283	small molecule biosynthetic process	-3.15932	-1.09586	8/405	15357,17319,17448,18648,20250,104725,110196,208715	Hmgcr,Mif,Mdh2,Pgam1,Scd2,Sptssa,Fdps,Hmgcs1
6_Member	GO Biological Processes	GO:0006695	cholesterol biosynthetic process	-3.04448	-0.99758	3/40	15357,110196,208715	Hmgcr,Fdps,Hmgcs1
6_Member	GO Biological Processes	GO:1902653	secondary alcohol biosynthetic process	-3.04448	-0.99758	3/40	15357,110196,208715	Hmgcr,Fdps,Hmgcs1
6_Member	GO Biological Processes	GO:0006720	isoprenoid metabolic process	-3.01336	-0.981491	4/92	15357,110196,208715,319554	Hmgcr,Fdps,Hmgcs1,Idi1
6_Member	GO Biological Processes	GO:0046165	alcohol biosynthetic process	-2.92777	-0.901316	4/97	15357,104725,110196,208715	Hmgcr,Sptssa,Fdps,Hmgcs1
6_Member	GO Biological Processes	GO:0016126	sterol biosynthetic process	-2.86691	-0.852752	3/46	15357,110196,208715	Hmgcr,Fdps,Hmgcs1
6_Member	Reactome Gene Sets	R-MMU-8957322	Metabolism of steroids	-2.62874	-0.671363	4/117	15357,110196,208715,319554	Hmgcr,Fdps,Hmgcs1,Idi1
6_Member	GO Biological Processes	GO:1901617	organic hydroxy compound biosynthetic process	-2.07286	-0.254555	4/168	15357,104725,110196,208715	Hmgcr,Sptssa,Fdps,Hmgcs1
7_Summary	Reactome Gene Sets	R-MMU-437239	Recycling pathway of L1	-6.19991	-3.63187	5/35	11461,11465,22143,22146,227613,12442,18817,268697,12428,22154,13063,22166,19348,14461,14726,17319,66141,68612,68713,77891,107995	Actb,Actg1,Tuba1b,Tuba1c,Tubb4b,Ccnb2,Plk1,Ccnb1,Ccna2,Tubb5,Cycs,Txn1,Kif20a,Gata2,Pdpn,Mif,Ifitm3,Ube2c,Ifitm1,Ube2s,Cdc20
7_Member	Reactome Gene Sets	R-MMU-437239	Recycling pathway of L1	-6.19991	-3.63187	5/35	11461,11465,22143,22146,227613	Actb,Actg1,Tuba1b,Tuba1c,Tubb4b
7_Member	Reactome Gene Sets	R-MMU-190828	Gap junction trafficking	-5.90122	-3.36661	5/40	11461,11465,22143,22146,227613	Actb,Actg1,Tuba1b,Tuba1c,Tubb4b
7_Member	Reactome Gene Sets	R-MMU-8852276	The role of GTSE1 in G2/M progression after G2 checkpoint	-5.85363	-3.3425	6/74	12442,18817,22143,22146,227613,268697	Ccnb2,Plk1,Tuba1b,Tuba1c,Tubb4b,Ccnb1
7_Member	Reactome Gene Sets	R-MMU-157858	Gap junction trafficking and regulation	-5.79295	-3.2968	5/42	11461,11465,22143,22146,227613	Actb,Actg1,Tuba1b,Tuba1c,Tubb4b
7_Member	Reactome Gene Sets	R-MMU-69275	G2/M Transition	-5.72813	-3.25351	8/175	12428,12442,18817,22143,22146,22154,227613,268697	Ccna2,Ccnb2,Plk1,Tuba1b,Tuba1c,Tubb5,Tubb4b,Ccnb1
7_Member	Reactome Gene Sets	R-MMU-453274	Mitotic G2-G2/M phases	-5.69121	-3.22651	8/177	12428,12442,18817,22143,22146,22154,227613,268697	Ccna2,Ccnb2,Plk1,Tuba1b,Tuba1c,Tubb5,Tubb4b,Ccnb1
7_Member	Reactome Gene Sets	R-MMU-2995410	Nuclear Envelope (NE) Reassembly	-5.01472	-2.68221	5/60	12442,22143,22146,227613,268697	Ccnb2,Tuba1b,Tuba1c,Tubb4b,Ccnb1
7_Member	Reactome Gene Sets	R-MMU-373760	L1CAM interactions	-4.91003	-2.58751	5/63	11461,11465,22143,22146,227613	Actb,Actg1,Tuba1b,Tuba1c,Tubb4b
7_Member	KEGG Pathway	mmu05132	Salmonella infection	-4.55686	-2.31149	8/253	11461,11465,13063,22143,22146,22154,22166,227613	Actb,Actg1,Cycs,Tuba1b,Tuba1c,Tubb5,Txn1,Tubb4b
7_Member	Reactome Gene Sets	R-MMU-2565942	Regulation of PLK1 Activity at G2/M Transition	-4.32653	-2.10485	5/83	12442,18817,22154,227613,268697	Ccnb2,Plk1,Tubb5,Tubb4b,Ccnb1
7_Member	Reactome Gene Sets	R-MMU-190840	Microtubule-dependent trafficking of connexons from Golgi to the plasma membrane	-4.25517	-2.03741	3/16	22143,22146,227613	Tuba1b,Tuba1c,Tubb4b
7_Member	Reactome Gene Sets	R-MMU-380320	Recruitment of NuMA to mitotic centrosomes	-4.20455	-1.99824	5/88	18817,22143,22146,22154,227613	Plk1,Tuba1b,Tuba1c,Tubb5,Tubb4b
7_Member	Reactome Gene Sets	R-MMU-190872	Transport of connexons to the plasma membrane	-4.17235	-1.9698	3/17	22143,22146,227613	Tuba1b,Tuba1c,Tubb4b
7_Member	Reactome Gene Sets	R-MMU-983189	Kinesins	-3.96417	-1.79407	4/52	19348,22143,22146,227613	Kif20a,Tuba1b,Tuba1c,Tubb4b
7_Member	KEGG Pathway	mmu04145	Phagosome	-3.63312	-1.48668	6/182	11461,11465,22143,22146,22154,227613	Actb,Actg1,Tuba1b,Tuba1c,Tubb5,Tubb4b
7_Member	Reactome Gene Sets	R-MMU-8955332	Carboxyterminal post-translational modifications of tubulin	-3.5537	-1.42023	3/27	22143,22146,227613	Tuba1b,Tuba1c,Tubb4b
7_Member	Reactome Gene Sets	R-MMU-9668328	Sealing of the nuclear envelope (NE) by ESCRT-III	-3.5537	-1.42023	3/27	22143,22146,227613	Tuba1b,Tuba1c,Tubb4b
7_Member	Reactome Gene Sets	R-MMU-983231	Factors involved in megakaryocyte development and platelet production	-3.53616	-1.40587	5/122	14461,19348,22143,22146,227613	Gata2,Kif20a,Tuba1b,Tuba1c,Tubb4b
7_Member	Reactome Gene Sets	R-MMU-190861	Gap junction assembly	-3.33182	-1.23799	3/32	22143,22146,227613	Tuba1b,Tuba1c,Tubb4b
7_Member	KEGG Pathway	mmu04210	Apoptosis	-3.31918	-1.22827	5/136	11461,11465,13063,22143,22146	Actb,Actg1,Cycs,Tuba1b,Tuba1c
7_Member	Reactome Gene Sets	R-MMU-9646399	Aggrephagy	-3.17957	-1.10648	3/36	22143,22146,227613	Tuba1b,Tuba1c,Tubb4b
7_Member	Reactome Gene Sets	R-MMU-1852241	Organelle biogenesis and maintenance	-3.17479	-1.10644	6/222	13063,18817,22143,22146,22154,227613	Cycs,Plk1,Tuba1b,Tuba1c,Tubb5,Tubb4b
7_Member	KEGG Pathway	mmu04540	Gap junction	-3.12313	-1.06295	4/86	22143,22146,22154,227613	Tuba1b,Tuba1c,Tubb5,Tubb4b
7_Member	Reactome Gene Sets	R-MMU-6811434	COPI-dependent Golgi-to-ER retrograde traffic	-3.0311	-0.989402	4/91	19348,22143,22146,227613	Kif20a,Tuba1b,Tuba1c,Tubb4b
7_Member	Reactome Gene Sets	R-MMU-6811436	COPI-independent Golgi-to-ER retrograde traffic	-2.81321	-0.815716	3/48	22143,22146,227613	Tuba1b,Tuba1c,Tubb4b
7_Member	Reactome Gene Sets	R-MMU-3371497	HSP90 chaperone cycle for steroid hormone receptors (SHR) in the presence of ligand	-2.73704	-0.755586	3/51	22143,22146,227613	Tuba1b,Tuba1c,Tubb4b
7_Member	Reactome Gene Sets	R-MMU-5620924	Intraflagellar transport	-2.64269	-0.681033	3/55	22143,22146,227613	Tuba1b,Tuba1c,Tubb4b
7_Member	Reactome Gene Sets	R-MMU-5617833	Cilium Assembly	-2.63178	-0.672273	5/194	18817,22143,22146,22154,227613	Plk1,Tuba1b,Tuba1c,Tubb5,Tubb4b
7_Member	Reactome Gene Sets	R-MMU-2132295	MHC class II antigen presentation	-2.57585	-0.639252	4/121	19348,22143,22146,227613	Kif20a,Tuba1b,Tuba1c,Tubb4b
7_Member	Reactome Gene Sets	R-MMU-109582	Hemostasis	-2.54373	-0.615176	8/507	11465,14461,14726,17319,19348,22143,22146,227613	Actg1,Gata2,Pdpn,Mif,Kif20a,Tuba1b,Tuba1c,Tubb4b
7_Member	Reactome Gene Sets	R-MMU-8856688	Golgi-to-ER retrograde transport	-2.53746	-0.610894	4/124	19348,22143,22146,227613	Kif20a,Tuba1b,Tuba1c,Tubb4b
7_Member	Reactome Gene Sets	R-MMU-9663891	Selective autophagy	-2.47454	-0.56737	3/63	22143,22146,227613	Tuba1b,Tuba1c,Tubb4b
7_Member	Reactome Gene Sets	R-MMU-380259	Loss of Nlp from mitotic centrosomes	-2.38089	-0.495903	3/68	18817,22154,227613	Plk1,Tubb5,Tubb4b
7_Member	Reactome Gene Sets	R-MMU-380284	Loss of proteins required for interphase microtubule organization from the centrosome	-2.38089	-0.495903	3/68	18817,22154,227613	Plk1,Tubb5,Tubb4b
7_Member	Reactome Gene Sets	R-MMU-1280218	Adaptive Immune System	-2.36888	-0.485684	9/663	19348,22143,22146,66141,68612,68713,77891,107995,227613	Kif20a,Tuba1b,Tuba1c,Ifitm3,Ube2c,Ifitm1,Ube2s,Cdc20,Tubb4b
7_Member	Reactome Gene Sets	R-MMU-8854518	AURKA Activation by TPX2	-2.32826	-0.453059	3/71	18817,22154,227613	Plk1,Tubb5,Tubb4b
7_Member	Reactome Gene Sets	R-MMU-380270	Recruitment of mitotic centrosome proteins and complexes	-2.22999	-0.386225	3/77	18817,22154,227613	Plk1,Tubb5,Tubb4b
7_Member	Reactome Gene Sets	R-MMU-380287	Centrosome maturation	-2.22999	-0.386225	3/77	18817,22154,227613	Plk1,Tubb5,Tubb4b
7_Member	Reactome Gene Sets	R-MMU-422475	Axon guidance	-2.12367	-0.295997	5/256	11461,11465,22143,22146,227613	Actb,Actg1,Tuba1b,Tuba1c,Tubb4b
7_Member	Reactome Gene Sets	R-MMU-9675108	Nervous system development	-2.11674	-0.290643	5/257	11461,11465,22143,22146,227613	Actb,Actg1,Tuba1b,Tuba1c,Tubb4b
7_Member	KEGG Pathway	mmu04530	Tight junction	-2.08177	-0.261919	4/167	11461,11465,22143,22146	Actb,Actg1,Tuba1b,Tuba1c
7_Member	Reactome Gene Sets	R-MMU-6807878	COPI-mediated anterograde transport	-2.04345	-0.234322	3/90	22143,22146,227613	Tuba1b,Tuba1c,Tubb4b
8_Summary	Reactome Gene Sets	R-MMU-2980767	Activation of NIMA Kinases NEK9, NEK6, NEK7	-5.98686	-3.44413	3/5	12442,18817,268697,107995,12428,19348,19357,11461,12484,15357,16319,17319,66197,108911,12237,13063	Ccnb2,Plk1,Ccnb1,Cdc20,Ccna2,Kif20a,Rad21,Actb,Cd24a,Hmgcr,Incenp,Mif,Cks2,Rcc2,Bub3,Cycs
8_Member	Reactome Gene Sets	R-MMU-2980767	Activation of NIMA Kinases NEK9, NEK6, NEK7	-5.98686	-3.44413	3/5	12442,18817,268697	Ccnb2,Plk1,Ccnb1
8_Member	Reactome Gene Sets	R-MMU-176417	Phosphorylation of Emi1	-5.68733	-3.22651	3/6	18817,107995,268697	Plk1,Cdc20,Ccnb1
8_Member	Reactome Gene Sets	R-MMU-69273	Cyclin A/B1/B2 associated events during G2/M transition	-5.4851	-3.05694	4/22	12428,12442,18817,268697	Ccna2,Ccnb2,Plk1,Ccnb1
8_Member	Reactome Gene Sets	R-MMU-68884	Mitotic Telophase/Cytokinesis	-4.65494	-2.3795	3/12	18817,19348,19357	Plk1,Kif20a,Rad21
8_Member	GO Biological Processes	GO:0000079	regulation of cyclin-dependent protein serine/threonine kinase activity	-4.59651	-2.34387	5/73	11461,12428,12442,18817,268697	Actb,Ccna2,Ccnb2,Plk1,Ccnb1
8_Member	GO Biological Processes	GO:1904029	regulation of cyclin-dependent protein kinase activity	-4.51148	-2.2779	5/76	11461,12428,12442,18817,268697	Actb,Ccna2,Ccnb2,Plk1,Ccnb1
8_Member	GO Biological Processes	GO:0071900	regulation of protein serine/threonine kinase activity	-4.34037	-2.11475	9/352	11461,12428,12442,12484,15357,16319,17319,18817,268697	Actb,Ccna2,Ccnb2,Cd24a,Hmgcr,Incenp,Mif,Plk1,Ccnb1
8_Member	KEGG Pathway	mmu04914	Progesterone-mediated oocyte maturation	-3.01336	-0.981491	4/92	12428,12442,18817,268697	Ccna2,Ccnb2,Plk1,Ccnb1
8_Member	Reactome Gene Sets	R-MMU-2980766	Nuclear Envelope Breakdown	-2.89471	-0.875672	3/45	12442,18817,268697	Ccnb2,Plk1,Ccnb1
8_Member	GO Biological Processes	GO:0140013	meiotic nuclear division	-2.8606	-0.848861	5/172	12442,16319,18817,19357,66197	Ccnb2,Incenp,Plk1,Rad21,Cks2
8_Member	GO Biological Processes	GO:0010389	regulation of G2/M transition of mitotic cell cycle	-2.83131	-0.829124	4/103	18817,19357,108911,268697	Plk1,Rad21,Rcc2,Ccnb1
8_Member	GO Biological Processes	GO:0044839	cell cycle G2/M phase transition	-2.81321	-0.815716	3/48	12428,12442,18817	Ccna2,Ccnb2,Plk1
8_Member	GO Biological Processes	GO:1903046	meiotic cell cycle process	-2.68103	-0.710689	5/189	12442,16319,18817,19357,66197	Ccnb2,Incenp,Plk1,Rad21,Cks2
8_Member	GO Biological Processes	GO:1902749	regulation of cell cycle G2/M phase transition	-2.66977	-0.701616	4/114	18817,19357,108911,268697	Plk1,Rad21,Rcc2,Ccnb1
8_Member	GO Biological Processes	GO:0045859	regulation of protein kinase activity	-2.66538	-0.699407	9/598	11461,12428,12442,12484,15357,16319,17319,18817,268697	Actb,Ccna2,Ccnb2,Cd24a,Hmgcr,Incenp,Mif,Plk1,Ccnb1
8_Member	KEGG Pathway	mmu04114	Oocyte meiosis	-2.57585	-0.639252	4/121	12442,18817,107995,268697	Ccnb2,Plk1,Cdc20,Ccnb1
8_Member	GO Biological Processes	GO:0007127	meiosis I	-2.50011	-0.581408	4/127	12442,18817,19357,66197	Ccnb2,Plk1,Rad21,Cks2
8_Member	GO Biological Processes	GO:0051321	meiotic cell cycle	-2.49639	-0.579629	6/302	12237,12442,16319,18817,19357,66197	Bub3,Ccnb2,Incenp,Plk1,Rad21,Cks2
8_Member	GO Biological Processes	GO:0061982	meiosis I cell cycle process	-2.48788	-0.573059	4/128	12442,18817,19357,66197	Ccnb2,Plk1,Rad21,Cks2
8_Member	WikiPathways	WP2902	p53 signaling	-2.39901	-0.510397	3/67	12442,13063,268697	Ccnb2,Cycs,Ccnb1
8_Member	GO Biological Processes	GO:0048146	positive regulation of fibroblast proliferation	-2.32826	-0.453059	3/71	12428,17319,268697	Ccna2,Mif,Ccnb1
8_Member	KEGG Pathway	mmu04115	p53 signaling pathway	-2.31126	-0.442193	3/72	12442,13063,268697	Ccnb2,Cycs,Ccnb1
8_Member	GO Biological Processes	GO:0043549	regulation of kinase activity	-2.20188	-0.361387	9/704	11461,12428,12442,12484,15357,16319,17319,18817,268697	Actb,Ccna2,Ccnb2,Cd24a,Hmgcr,Incenp,Mif,Plk1,Ccnb1
9_Summary	GO Biological Processes	GO:0000281	mitotic cytokinesis	-5.88869	-3.36205	6/73	12615,16319,16765,18817,19348,108907,12237,19357,108911	Cenpa,Incenp,Stmn1,Plk1,Kif20a,Nusap1,Bub3,Rad21,Rcc2
9_Member	GO Biological Processes	GO:0000281	mitotic cytokinesis	-5.88869	-3.36205	6/73	12615,16319,16765,18817,19348,108907	Cenpa,Incenp,Stmn1,Plk1,Kif20a,Nusap1
9_Member	GO Biological Processes	GO:0061640	cytoskeleton-dependent cytokinesis	-5.1389	-2.78038	6/98	12615,16319,16765,18817,19348,108907	Cenpa,Incenp,Stmn1,Plk1,Kif20a,Nusap1
9_Member	GO Biological Processes	GO:0000910	cytokinesis	-4.96612	-2.63863	6/105	12615,16319,16765,18817,19348,108907	Cenpa,Incenp,Stmn1,Plk1,Kif20a,Nusap1
9_Member	GO Biological Processes	GO:0034502	protein localization to chromosome	-4.53941	-2.30179	5/75	12237,12615,18817,19357,108911	Bub3,Cenpa,Plk1,Rad21,Rcc2
9_Member	GO Biological Processes	GO:0071459	protein localization to chromosome, centromeric region	-3.76562	-1.61589	3/23	12237,12615,108911	Bub3,Cenpa,Rcc2
9_Member	GO Biological Processes	GO:0071168	protein localization to chromatin	-3.46005	-1.34533	3/29	12615,18817,19357	Cenpa,Plk1,Rad21
9_Member	GO Biological Processes	GO:0040001	establishment of mitotic spindle localization	-3.11012	-1.05262	3/38	12615,18817,108907	Cenpa,Plk1,Nusap1
9_Member	GO Biological Processes	GO:0051293	establishment of spindle localization	-2.6889	-0.716357	3/53	12615,18817,108907	Cenpa,Plk1,Nusap1
9_Member	GO Biological Processes	GO:0051653	spindle localization	-2.57669	-0.639252	3/58	12615,18817,108907	Cenpa,Plk1,Nusap1
10_Summary	GO Biological Processes	GO:1990845	adaptive thermogenesis	-5.11295	-2.75975	4/27	11739,11740,12709,20287,11991,17131,18817,76815,107995,213236,12868,66142,14775,17319,66143,71514,97165,381760	Slc25a4,Slc25a5,Ckb,Sct,Hnrnpd,Smad7,Plk1,Calcoco2,Cdc20,Dnd1,Cox8a,Cox7b,Gpx1,Mif,Eef1e1,Sfpq,Hmgb2,Ssbp1
10_Member	GO Biological Processes	GO:1990845	adaptive thermogenesis	-5.11295	-2.75975	4/27	11739,11740,12709,20287	Slc25a4,Slc25a5,Ckb,Sct
10_Member	GO Biological Processes	GO:0009896	positive regulation of catabolic process	-3.06659	-1.01443	9/523	11739,11740,11991,17131,18817,20287,76815,107995,213236	Slc25a4,Slc25a5,Hnrnpd,Smad7,Plk1,Sct,Calcoco2,Cdc20,Dnd1
10_Member	WikiPathways	WP295	Electron transport chain	-2.8949	-0.875672	4/99	11739,11740,12868,66142	Slc25a4,Slc25a5,Cox8a,Cox7b
10_Member	GO Biological Processes	GO:0031331	positive regulation of cellular catabolic process	-2.83538	-0.830823	8/455	11739,11740,11991,17131,18817,76815,107995,213236	Slc25a4,Slc25a5,Hnrnpd,Smad7,Plk1,Calcoco2,Cdc20,Dnd1
10_Member	GO Biological Processes	GO:0010823	negative regulation of mitochondrion organization	-2.64269	-0.681033	3/55	11739,11740,14775	Slc25a4,Slc25a5,Gpx1
10_Member	GO Biological Processes	GO:2001233	regulation of apoptotic signaling pathway	-2.50294	-0.582287	7/404	11739,11740,14775,17319,66143,71514,97165	Slc25a4,Slc25a5,Gpx1,Mif,Eef1e1,Sfpq,Hmgb2
10_Member	GO Biological Processes	GO:0010821	regulation of mitochondrion organization	-2.28483	-0.420947	4/146	11739,11740,14775,381760	Slc25a4,Slc25a5,Gpx1,Ssbp1
10_Member	GO Biological Processes	GO:0016239	positive regulation of macroautophagy	-2.24577	-0.395399	3/76	11739,11740,76815	Slc25a4,Slc25a5,Calcoco2
10_Member	GO Biological Processes	GO:0010822	positive regulation of mitochondrion organization	-2.22999	-0.386225	3/77	11739,11740,381760	Slc25a4,Slc25a5,Ssbp1
10_Member	GO Biological Processes	GO:2001234	negative regulation of apoptotic signaling pathway	-2.20954	-0.367414	5/244	11739,11740,14775,17319,97165	Slc25a4,Slc25a5,Gpx1,Mif,Hmgb2
11_Summary	Reactome Gene Sets	R-MMU-2299718	Condensation of Prophase Chromosomes	-5.01472	-2.68221	5/60	18817,51788,56086,77605,268697,12442,11461,11465,11739,11740,12428,12615	Plk1,H2az1,Set,H2az2,Ccnb1,Ccnb2,Actb,Actg1,Slc25a4,Slc25a5,Ccna2,Cenpa
11_Member	Reactome Gene Sets	R-MMU-2299718	Condensation of Prophase Chromosomes	-5.01472	-2.68221	5/60	18817,51788,56086,77605,268697	Plk1,H2az1,Set,H2az2,Ccnb1
11_Member	Reactome Gene Sets	R-MMU-68875	Mitotic Prophase	-4.74004	-2.43207	6/115	12442,18817,51788,56086,77605,268697	Ccnb2,Plk1,H2az1,Set,H2az2,Ccnb1
11_Member	KEGG Pathway	mmu04613	Neutrophil extracellular trap formation	-3.33454	-1.23799	6/207	11461,11465,11739,11740,51788,77605	Actb,Actg1,Slc25a4,Slc25a5,H2az1,H2az2
11_Member	Reactome Gene Sets	R-MMU-73886	Chromosome Maintenance	-2.57585	-0.639252	4/121	12428,12615,51788,77605	Ccna2,Cenpa,H2az1,H2az2
11_Member	Reactome Gene Sets	R-MMU-606279	Deposition of new CENPA-containing nucleosomes at the centromere	-2.27802	-0.417557	3/74	12615,51788,77605	Cenpa,H2az1,H2az2
11_Member	Reactome Gene Sets	R-MMU-774815	Nucleosome assembly	-2.27802	-0.417557	3/74	12615,51788,77605	Cenpa,H2az1,H2az2
11_Member	Reactome Gene Sets	R-MMU-2559586	DNA Damage/Telomere Stress Induced Senescence	-2.18398	-0.34994	3/80	12428,51788,77605	Ccna2,H2az1,H2az2
11_Member	Reactome Gene Sets	R-MMU-5250913	Positive epigenetic regulation of rRNA expression	-2.04345	-0.234322	3/90	11461,51788,77605	Actb,H2az1,H2az2
11_Member	Reactome Gene Sets	R-MMU-5250924	B-WICH complex positively regulates rRNA expression	-2.04345	-0.234322	3/90	11461,51788,77605	Actb,H2az1,H2az2
11_Member	KEGG Pathway	mmu04217	Necroptosis	-2.00375	-0.205086	4/176	11739,11740,51788,77605	Slc25a4,Slc25a5,H2az1,H2az2
12_Summary	Reactome Gene Sets	R-MMU-3299685	Detoxification of Reactive Oxygen Species	-4.75477	-2.44201	4/33	13063,14775,22166,50493,110074,71514,12709,17750,20287,68612,77891	Cycs,Gpx1,Txn1,Txnrd1,Dut,Sfpq,Ckb,Mt2,Sct,Ube2c,Ube2s
12_Member	Reactome Gene Sets	R-MMU-3299685	Detoxification of Reactive Oxygen Species	-4.75477	-2.44201	4/33	13063,14775,22166,50493	Cycs,Gpx1,Txn1,Txnrd1
12_Member	Reactome Gene Sets	R-MMU-499943	Interconversion of nucleotide di- and triphosphates	-3.5537	-1.42023	3/27	22166,50493,110074	Txn1,Txnrd1,Dut
12_Member	GO Biological Processes	GO:0045454	cell redox homeostasis	-3.37307	-1.26743	3/31	14775,22166,50493	Gpx1,Txn1,Txnrd1
12_Member	GO Biological Processes	GO:0042743	hydrogen peroxide metabolic process	-2.95236	-0.923397	3/43	13063,14775,50493	Cycs,Gpx1,Txnrd1
12_Member	GO Biological Processes	GO:1903201	regulation of oxidative stress-induced cell death	-2.18398	-0.34994	3/80	14775,22166,71514	Gpx1,Txn1,Sfpq
12_Member	GO Biological Processes	GO:1900407	regulation of cellular response to oxidative stress	-2.03036	-0.224255	3/91	14775,22166,71514	Gpx1,Txn1,Sfpq
12_Member	GO Biological Processes	GO:0019725	cellular homeostasis	-2.00929	-0.206178	8/625	12709,14775,17750,20287,22166,50493,68612,77891	Ckb,Gpx1,Mt2,Sct,Txn1,Txnrd1,Ube2c,Ube2s
12_Member	WikiPathways	WP4466	Oxidative stress and redox pathway	-2.00468	-0.205086	3/93	14775,22166,50493	Gpx1,Txn1,Txnrd1
13_Summary	KEGG Pathway	mmu05164	Influenza A	-4.72703	-2.42381	7/173	11461,11465,11739,11740,13063,76815,110196,12484,12709,15528,18221,22143,70350	Actb,Actg1,Slc25a4,Slc25a5,Cycs,Calcoco2,Fdps,Cd24a,Ckb,Hspe1,Nudc,Tuba1b,Basp1
13_Member	KEGG Pathway	mmu05164	Influenza A	-4.72703	-2.42381	7/173	11461,11465,11739,11740,13063,76815,110196	Actb,Actg1,Slc25a4,Slc25a5,Cycs,Calcoco2,Fdps
13_Member	GO Biological Processes	GO:0048488	synaptic vesicle endocytosis	-2.55551	-0.624963	3/59	11461,11465,12484	Actb,Actg1,Cd24a
13_Member	GO Biological Processes	GO:0140238	presynaptic endocytosis	-2.55551	-0.624963	3/59	11461,11465,12484	Actb,Actg1,Cd24a
13_Member	Reactome Gene Sets	R-MMU-9012999	RHO GTPase cycle	-2.45039	-0.545114	7/413	11461,11465,12709,15528,18221,22143,70350	Actb,Actg1,Ckb,Hspe1,Nudc,Tuba1b,Basp1
13_Member	GO Biological Processes	GO:0036465	synaptic vesicle recycling	-2.41742	-0.517091	3/66	11461,11465,12484	Actb,Actg1,Cd24a
13_Member	KEGG Pathway	mmu05416	Viral myocarditis	-2.07011	-0.253352	3/88	11461,11465,13063	Actb,Actg1,Cycs
14_Summary	KEGG Pathway	mmu05166	Human T-cell leukemia virus 1 infection	-4.59384	-2.34387	8/250	11739,11740,12237,12428,12442,19385,107995,110196,268697	Slc25a4,Slc25a5,Bub3,Ccna2,Ccnb2,Ranbp1,Cdc20,Fdps,Ccnb1
14_Member	KEGG Pathway	mmu05166	Human T-cell leukemia virus 1 infection	-4.59384	-2.34387	8/250	11739,11740,12237,12428,12442,19385,107995,110196	Slc25a4,Slc25a5,Bub3,Ccna2,Ccnb2,Ranbp1,Cdc20,Fdps
14_Member	GO Biological Processes	GO:0055023	positive regulation of cardiac muscle tissue growth	-2.83975	-0.832814	3/47	11739,110196,268697	Slc25a4,Fdps,Ccnb1
14_Member	GO Biological Processes	GO:0060421	positive regulation of heart growth	-2.76188	-0.773623	3/50	11739,110196,268697	Slc25a4,Fdps,Ccnb1
14_Member	KEGG Pathway	mmu04218	Cellular senescence	-2.73183	-0.752622	5/184	11739,11740,12428,12442,268697	Slc25a4,Slc25a5,Ccna2,Ccnb2,Ccnb1
14_Member	GO Biological Processes	GO:0046622	positive regulation of organ growth	-2.47454	-0.56737	3/63	11739,110196,268697	Slc25a4,Fdps,Ccnb1
14_Member	GO Biological Processes	GO:0055021	regulation of cardiac muscle tissue growth	-2.12553	-0.296275	3/84	11739,110196,268697	Slc25a4,Fdps,Ccnb1
14_Member	GO Biological Processes	GO:0060420	regulation of heart growth	-2.01744	-0.212832	3/92	11739,110196,268697	Slc25a4,Fdps,Ccnb1
15_Summary	GO Biological Processes	GO:0006325	chromatin organization	-4.08981	-1.90198	11/569	11461,14775,15312,15331,51788,52463,56086,66471,67628,73708,77605	Actb,Gpx1,Hmgn1,Hmgn2,H2az1,Tet1,Set,Anp32e,Anp32b,Dppa3,H2az2
15_Member	GO Biological Processes	GO:0006325	chromatin organization	-4.08981	-1.90198	11/569	11461,14775,15312,15331,51788,52463,56086,66471,67628,73708,77605	Actb,Gpx1,Hmgn1,Hmgn2,H2az1,Tet1,Set,Anp32e,Anp32b,Dppa3,H2az2
16_Summary	GO Biological Processes	GO:1902373	negative regulation of mRNA catabolic process	-3.51107	-1.38708	4/68	11991,15384,22608,213236,20383,268697	Hnrnpd,Hnrnpab,Ybx1,Dnd1,Srsf3,Ccnb1
16_Member	GO Biological Processes	GO:1902373	negative regulation of mRNA catabolic process	-3.51107	-1.38708	4/68	11991,15384,22608,213236	Hnrnpd,Hnrnpab,Ybx1,Dnd1
16_Member	GO Biological Processes	GO:1902369	negative regulation of RNA catabolic process	-3.22126	-1.14044	4/81	11991,15384,22608,213236	Hnrnpd,Hnrnpab,Ybx1,Dnd1
16_Member	GO Biological Processes	GO:1903312	negative regulation of mRNA metabolic process	-2.87874	-0.862151	4/100	11991,15384,22608,213236	Hnrnpd,Hnrnpab,Ybx1,Dnd1
16_Member	GO Biological Processes	GO:0048255	mRNA stabilization	-2.59827	-0.649324	3/57	11991,22608,213236	Hnrnpd,Ybx1,Dnd1
16_Member	GO Biological Processes	GO:1903311	regulation of mRNA metabolic process	-2.40027	-0.510397	6/316	11991,15384,20383,22608,213236,268697	Hnrnpd,Hnrnpab,Srsf3,Ybx1,Dnd1,Ccnb1
16_Member	GO Biological Processes	GO:0043489	RNA stabilization	-2.39901	-0.510397	3/67	11991,22608,213236	Hnrnpd,Ybx1,Dnd1
17_Summary	GO Biological Processes	GO:0140694	non-membrane-bounded organelle assembly	-3.15875	-1.09586	7/310	11465,12442,12615,16319,22154,27041,107995	Actg1,Ccnb2,Cenpa,Incenp,Tubb5,G3bp1,Cdc20
17_Member	GO Biological Processes	GO:0140694	non-membrane-bounded organelle assembly	-3.15875	-1.09586	7/310	11465,12442,12615,16319,22154,27041,107995	Actg1,Ccnb2,Cenpa,Incenp,Tubb5,G3bp1,Cdc20
17_Member	GO Biological Processes	GO:0051225	spindle assembly	-3.01336	-0.981491	4/92	12442,16319,22154,107995	Ccnb2,Incenp,Tubb5,Cdc20
18_Summary	GO Biological Processes	GO:0010638	positive regulation of organelle organization	-3.03178	-0.989402	9/529	11739,11740,11991,19357,27041,71514,76815,108907,381760	Slc25a4,Slc25a5,Hnrnpd,Rad21,G3bp1,Sfpq,Calcoco2,Nusap1,Ssbp1
18_Member	GO Biological Processes	GO:0010638	positive regulation of organelle organization	-3.03178	-0.989402	9/529	11739,11740,11991,19357,27041,71514,76815,108907,381760	Slc25a4,Slc25a5,Hnrnpd,Rad21,G3bp1,Sfpq,Calcoco2,Nusap1,Ssbp1
18_Member	GO Biological Processes	GO:2001252	positive regulation of chromosome organization	-2.74093	-0.757223	4/109	11991,19357,71514,381760	Hnrnpd,Rad21,Sfpq,Ssbp1
19_Summary	GO Biological Processes	GO:0034110	regulation of homotypic cell-cell adhesion	-3.01297	-0.981491	3/41	12484,14726,16852	Cd24a,Pdpn,Lgals1
19_Member	GO Biological Processes	GO:0034110	regulation of homotypic cell-cell adhesion	-3.01297	-0.981491	3/41	12484,14726,16852	Cd24a,Pdpn,Lgals1
20_Summary	GO Biological Processes	GO:0046596	regulation of viral entry into host cell	-2.71272	-0.737965	3/52	16852,66141,68713,11465,76815,16478	Lgals1,Ifitm3,Ifitm1,Actg1,Calcoco2,Jund
20_Member	GO Biological Processes	GO:0046596	regulation of viral entry into host cell	-2.71272	-0.737965	3/52	16852,66141,68713	Lgals1,Ifitm3,Ifitm1
20_Member	GO Biological Processes	GO:0052372	modulation by symbiont of entry into host	-2.59827	-0.649324	3/57	16852,66141,68713	Lgals1,Ifitm3,Ifitm1
20_Member	GO Biological Processes	GO:0034341	response to interferon-gamma	-2.51245	-0.589832	4/126	11465,66141,68713,76815	Actg1,Ifitm3,Ifitm1,Calcoco2
20_Member	GO Biological Processes	GO:0043903	regulation of biological process involved in symbiotic interaction	-2.39901	-0.510397	3/67	16852,66141,68713	Lgals1,Ifitm3,Ifitm1
20_Member	GO Biological Processes	GO:0045669	positive regulation of osteoblast differentiation	-2.1991	-0.360226	3/79	16478,66141,68713	Jund,Ifitm3,Ifitm1

## Sheet: C6
GroupID	Category	Term	Description	LogP	Log(q-value)	InTerm_InList	Genes	Symbols
1_Summary	GO Biological Processes	GO:0022412	cellular process involved in reproduction in multicellular organism	-12.2585	-7.99071	19/496	20675,20962,21744,22441,26910,27083,56484,57746,70691,72891,74469,74691,104271,110958,114642,331416,434794,574438,671232,100155,668929,18004	Sox3,Sycp3,Adad1,Xlr,Figla,Xlr4b,Foxo3,Piwil2,3830403N18Rik,Xlr4c,Taf7l,Tdrd9,Tex15,M1ap,Brdt,Gm773,Xlr4a,Xlr5a,Topaz1,Shoc1,Rad21l,Nek1
1_Member	GO Biological Processes	GO:0022412	cellular process involved in reproduction in multicellular organism	-12.2585	-7.99071	19/496	20675,20962,21744,22441,26910,27083,56484,57746,70691,72891,74469,74691,104271,110958,114642,331416,434794,574438,671232	Sox3,Sycp3,Adad1,Xlr,Figla,Xlr4b,Foxo3,Piwil2,3830403N18Rik,Xlr4c,Taf7l,Tdrd9,Tex15,M1ap,Brdt,Gm773,Xlr4a,Xlr5a,Topaz1
1_Member	GO Biological Processes	GO:0051321	meiotic cell cycle	-11.2947	-7.32798	15/302	20962,22441,27083,57746,70691,72891,74691,100155,104271,110958,114642,331416,434794,574438,668929	Sycp3,Xlr,Xlr4b,Piwil2,3830403N18Rik,Xlr4c,Tdrd9,Shoc1,Tex15,M1ap,Brdt,Gm773,Xlr4a,Xlr5a,Rad21l
1_Member	GO Biological Processes	GO:0007276	gamete generation	-10.6337	-6.84301	21/780	18004,20675,20962,21744,22441,26910,27083,56484,57746,70691,72891,74469,74691,104271,110958,114642,331416,434794,574438,668929,671232	Nek1,Sox3,Sycp3,Adad1,Xlr,Figla,Xlr4b,Foxo3,Piwil2,3830403N18Rik,Xlr4c,Taf7l,Tdrd9,Tex15,M1ap,Brdt,Gm773,Xlr4a,Xlr5a,Rad21l,Topaz1
1_Member	GO Biological Processes	GO:0007283	spermatogenesis	-10.4881	-6.82239	19/627	18004,20675,20962,21744,22441,27083,57746,70691,72891,74469,74691,104271,110958,114642,331416,434794,574438,668929,671232	Nek1,Sox3,Sycp3,Adad1,Xlr,Xlr4b,Piwil2,3830403N18Rik,Xlr4c,Taf7l,Tdrd9,Tex15,M1ap,Brdt,Gm773,Xlr4a,Xlr5a,Rad21l,Topaz1
1_Member	GO Biological Processes	GO:0048232	male gamete generation	-10.2438	-6.67498	19/648	18004,20675,20962,21744,22441,27083,57746,70691,72891,74469,74691,104271,110958,114642,331416,434794,574438,668929,671232	Nek1,Sox3,Sycp3,Adad1,Xlr,Xlr4b,Piwil2,3830403N18Rik,Xlr4c,Taf7l,Tdrd9,Tex15,M1ap,Brdt,Gm773,Xlr4a,Xlr5a,Rad21l,Topaz1
1_Member	GO Biological Processes	GO:0007281	germ cell development	-9.91808	-6.42845	15/378	20962,21744,22441,26910,27083,56484,57746,70691,72891,74469,114642,331416,434794,574438,671232	Sycp3,Adad1,Xlr,Figla,Xlr4b,Foxo3,Piwil2,3830403N18Rik,Xlr4c,Taf7l,Brdt,Gm773,Xlr4a,Xlr5a,Topaz1
1_Member	GO Biological Processes	GO:0048515	spermatid differentiation	-9.78017	-6.35748	13/264	20675,20962,21744,22441,27083,70691,72891,74469,114642,331416,434794,574438,671232	Sox3,Sycp3,Adad1,Xlr,Xlr4b,3830403N18Rik,Xlr4c,Taf7l,Brdt,Gm773,Xlr4a,Xlr5a,Topaz1
1_Member	GO Biological Processes	GO:0007286	spermatid development	-8.8502	-5.48551	12/254	20962,21744,22441,27083,70691,72891,74469,114642,331416,434794,574438,671232	Sycp3,Adad1,Xlr,Xlr4b,3830403N18Rik,Xlr4c,Taf7l,Brdt,Gm773,Xlr4a,Xlr5a,Topaz1
2_Summary	GO Biological Processes	GO:0035093	spermatogenesis, exchange of chromosomal proteins	-6.31352	-2.99998	4/15	20962,22441,70691,114642,69726,74469,67933,15185,110958,320595	Sycp3,Xlr,3830403N18Rik,Brdt,Smyd3,Taf7l,Hcfc2,Hdac6,M1ap,Phf8
2_Member	GO Biological Processes	GO:0035093	spermatogenesis, exchange of chromosomal proteins	-6.31352	-2.99998	4/15	20962,22441,70691,114642	Sycp3,Xlr,3830403N18Rik,Brdt
2_Member	GO Biological Processes	GO:0035092	sperm DNA condensation	-5.8662	-2.59841	4/19	20962,22441,70691,114642	Sycp3,Xlr,3830403N18Rik,Brdt
2_Member	GO Biological Processes	GO:0007289	spermatid nucleus differentiation	-4.97452	-1.82068	4/31	20962,22441,70691,114642	Sycp3,Xlr,3830403N18Rik,Brdt
2_Member	GO Biological Processes	GO:0043486	histone exchange	-4.86337	-1.77168	4/33	20962,22441,70691,114642	Sycp3,Xlr,3830403N18Rik,Brdt
2_Member	GO Biological Processes	GO:0034728	nucleosome organization	-3.68076	-0.810921	5/121	20962,22441,69726,70691,114642	Sycp3,Xlr,Smyd3,3830403N18Rik,Brdt
2_Member	GO Biological Processes	GO:0071824	protein-DNA complex subunit organization	-3.49335	-0.716929	6/206	20962,22441,69726,70691,74469,114642	Sycp3,Xlr,Smyd3,3830403N18Rik,Taf7l,Brdt
2_Member	GO Biological Processes	GO:0006338	chromatin remodeling	-3.06005	-0.37205	6/249	20962,22441,67933,69726,70691,114642	Sycp3,Xlr,Hcfc2,Smyd3,3830403N18Rik,Brdt
2_Member	GO Biological Processes	GO:0006325	chromatin organization	-3.00719	-0.336792	9/569	15185,20962,22441,67933,69726,70691,110958,114642,320595	Hdac6,Sycp3,Xlr,Hcfc2,Smyd3,3830403N18Rik,M1ap,Brdt,Phf8
2_Member	GO Biological Processes	GO:0006997	nucleus organization	-2.45829	0	4/139	20962,22441,70691,114642	Sycp3,Xlr,3830403N18Rik,Brdt
3_Summary	GO Biological Processes	GO:0007127	meiosis I	-5.79459	-2.58313	7/127	20962,74691,100155,104271,110958,114642,668929,14245,54141,320595	Sycp3,Tdrd9,Shoc1,Tex15,M1ap,Brdt,Rad21l,Lpin1,Spag5,Phf8
3_Member	GO Biological Processes	GO:0007127	meiosis I	-5.79459	-2.58313	7/127	20962,74691,100155,104271,110958,114642,668929	Sycp3,Tdrd9,Shoc1,Tex15,M1ap,Brdt,Rad21l
3_Member	GO Biological Processes	GO:0061982	meiosis I cell cycle process	-5.77173	-2.58313	7/128	20962,74691,100155,104271,110958,114642,668929	Sycp3,Tdrd9,Shoc1,Tex15,M1ap,Brdt,Rad21l
3_Member	GO Biological Processes	GO:0140013	meiotic nuclear division	-4.92355	-1.80189	7/172	20962,74691,100155,104271,110958,114642,668929	Sycp3,Tdrd9,Shoc1,Tex15,M1ap,Brdt,Rad21l
3_Member	GO Biological Processes	GO:0048285	organelle fission	-4.81152	-1.74785	9/327	14245,20962,54141,74691,100155,104271,110958,114642,668929	Lpin1,Sycp3,Spag5,Tdrd9,Shoc1,Tex15,M1ap,Brdt,Rad21l
3_Member	GO Biological Processes	GO:1903046	meiotic cell cycle process	-4.6587	-1.63932	7/189	20962,74691,100155,104271,110958,114642,668929	Sycp3,Tdrd9,Shoc1,Tex15,M1ap,Brdt,Rad21l
3_Member	GO Biological Processes	GO:0000280	nuclear division	-4.21148	-1.24473	8/302	20962,54141,74691,100155,104271,110958,114642,668929	Sycp3,Spag5,Tdrd9,Shoc1,Tex15,M1ap,Brdt,Rad21l
3_Member	GO Biological Processes	GO:0045132	meiotic chromosome segregation	-4.07056	-1.125	5/100	20962,100155,104271,110958,668929	Sycp3,Shoc1,Tex15,M1ap,Rad21l
3_Member	GO Biological Processes	GO:0051307	meiotic chromosome separation	-3.90623	-0.980866	3/22	20962,100155,110958	Sycp3,Shoc1,M1ap
3_Member	GO Biological Processes	GO:0007130	synaptonemal complex assembly	-3.73622	-0.848653	3/25	20962,104271,668929	Sycp3,Tex15,Rad21l
3_Member	GO Biological Processes	GO:0070193	synaptonemal complex organization	-3.58681	-0.735403	3/28	20962,104271,668929	Sycp3,Tex15,Rad21l
3_Member	GO Biological Processes	GO:0051304	chromosome separation	-3.54079	-0.735403	3/29	20962,100155,110958	Sycp3,Shoc1,M1ap
3_Member	GO Biological Processes	GO:0098813	nuclear chromosome segregation	-3.39445	-0.631818	6/215	20962,54141,100155,104271,110958,668929	Sycp3,Spag5,Shoc1,Tex15,M1ap,Rad21l
3_Member	GO Biological Processes	GO:0007059	chromosome segregation	-2.83872	-0.194193	6/275	20962,54141,100155,104271,110958,668929	Sycp3,Spag5,Shoc1,Tex15,M1ap,Rad21l
3_Member	GO Biological Processes	GO:0007129	homologous chromosome pairing at meiosis	-2.69848	-0.0839107	3/56	20962,104271,668929	Sycp3,Tex15,Rad21l
3_Member	GO Biological Processes	GO:0045143	homologous chromosome segregation	-2.40509	0	3/71	20962,104271,668929	Sycp3,Tex15,Rad21l
3_Member	GO Biological Processes	GO:0070192	chromosome organization involved in meiotic cell cycle	-2.27519	0	3/79	20962,104271,668929	Sycp3,Tex15,Rad21l
3_Member	GO Biological Processes	GO:0022402	cell cycle process	-2.09511	0	9/781	20962,54141,74691,100155,104271,110958,114642,320595,668929	Sycp3,Spag5,Tdrd9,Shoc1,Tex15,M1ap,Brdt,Phf8,Rad21l
4_Summary	GO Biological Processes	GO:0035966	response to topologically incorrect protein	-4.65183	-1.63932	6/127	12913,15185,15505,76594,77128,326622	Creb3,Hdac6,Hsph1,Dnajc18,Crebrf,Upf2
4_Member	GO Biological Processes	GO:0035966	response to topologically incorrect protein	-4.65183	-1.63932	6/127	12913,15185,15505,76594,77128,326622	Creb3,Hdac6,Hsph1,Dnajc18,Crebrf,Upf2
4_Member	GO Biological Processes	GO:0006986	response to unfolded protein	-2.90198	-0.246978	4/105	12913,15505,77128,326622	Creb3,Hsph1,Crebrf,Upf2
4_Member	GO Biological Processes	GO:0035967	cellular response to topologically incorrect protein	-2.06678	0	3/94	12913,15185,76594	Creb3,Hdac6,Dnajc18
5_Summary	GO Biological Processes	GO:1901298	regulation of hydrogen peroxide-mediated programmed cell death	-4.52142	-1.53239	3/14	15185,15505,56484,12121,54141	Hdac6,Hsph1,Foxo3,Bicd1,Spag5
5_Member	GO Biological Processes	GO:1901298	regulation of hydrogen peroxide-mediated programmed cell death	-4.52142	-1.53239	3/14	15185,15505,56484	Hdac6,Hsph1,Foxo3
5_Member	GO Biological Processes	GO:1903205	regulation of hydrogen peroxide-induced cell death	-3.29604	-0.546776	3/35	15185,15505,56484	Hdac6,Hsph1,Foxo3
5_Member	GO Biological Processes	GO:1901031	regulation of response to reactive oxygen species	-3.0618	-0.37205	3/42	15185,15505,56484	Hdac6,Hsph1,Foxo3
5_Member	GO Biological Processes	GO:1903201	regulation of oxidative stress-induced cell death	-2.25998	0	3/80	15185,15505,56484	Hdac6,Hsph1,Foxo3
5_Member	GO Biological Processes	GO:0070507	regulation of microtubule cytoskeleton organization	-2.21382	0	4/163	12121,15185,15505,54141	Bicd1,Hdac6,Hsph1,Spag5
5_Member	GO Biological Processes	GO:1900407	regulation of cellular response to oxidative stress	-2.10536	0	3/91	15185,15505,56484	Hdac6,Hsph1,Foxo3
6_Summary	GO Biological Processes	GO:0007140	male meiotic nuclear division	-3.88461	-0.978556	4/58	74691,104271,110958,114642,57746	Tdrd9,Tex15,M1ap,Brdt,Piwil2
6_Member	GO Biological Processes	GO:0007140	male meiotic nuclear division	-3.88461	-0.978556	4/58	74691,104271,110958,114642	Tdrd9,Tex15,M1ap,Brdt
6_Member	GO Biological Processes	GO:0010528	regulation of transposition	-3.54079	-0.735403	3/29	57746,74691,104271	Piwil2,Tdrd9,Tex15
6_Member	GO Biological Processes	GO:0010529	negative regulation of transposition	-3.54079	-0.735403	3/29	57746,74691,104271	Piwil2,Tdrd9,Tex15
6_Member	GO Biological Processes	GO:0006305	DNA alkylation	-2.76739	-0.143065	3/53	57746,74691,104271	Piwil2,Tdrd9,Tex15
6_Member	GO Biological Processes	GO:0006306	DNA methylation	-2.76739	-0.143065	3/53	57746,74691,104271	Piwil2,Tdrd9,Tex15
6_Member	GO Biological Processes	GO:0044728	DNA methylation or demethylation	-2.49471	0	3/66	57746,74691,104271	Piwil2,Tdrd9,Tex15
6_Member	GO Biological Processes	GO:0006304	DNA modification	-2.25998	0	3/80	57746,74691,104271	Piwil2,Tdrd9,Tex15
7_Summary	GO Biological Processes	GO:0051446	positive regulation of meiotic cell cycle	-3.49643	-0.716929	3/30	16001,57746,671232,15901,18628,56484	Igf1r,Piwil2,Topaz1,Id1,Per3,Foxo3
7_Member	GO Biological Processes	GO:0051446	positive regulation of meiotic cell cycle	-3.49643	-0.716929	3/30	16001,57746,671232	Igf1r,Piwil2,Topaz1
7_Member	GO Biological Processes	GO:0051445	regulation of meiotic cell cycle	-2.63345	-0.0284247	3/59	16001,57746,671232	Igf1r,Piwil2,Topaz1
7_Member	GO Biological Processes	GO:0048511	rhythmic process	-2.18264	0	5/264	15901,16001,18628,56484,57746	Id1,Igf1r,Per3,Foxo3,Piwil2
8_Summary	GO Biological Processes	GO:0060996	dendritic spine development	-3.19001	-0.45371	3/38	15185,231380,236794	Hdac6,Uba6,Slc9a6
8_Member	GO Biological Processes	GO:0060996	dendritic spine development	-3.19001	-0.45371	3/38	15185,231380,236794	Hdac6,Uba6,Slc9a6
9_Summary	GO Biological Processes	GO:0007292	female gamete generation	-3.17386	-0.450149	5/156	20962,26910,56484,57746,110958	Sycp3,Figla,Foxo3,Piwil2,M1ap
9_Member	GO Biological Processes	GO:0007292	female gamete generation	-3.17386	-0.450149	5/156	20962,26910,56484,57746,110958	Sycp3,Figla,Foxo3,Piwil2,M1ap
10_Summary	KEGG Pathway	mmu04211	Longevity regulating pathway	-3.15197	-0.440486	4/90	12913,16001,18710,56484,14245,26457,67488,69726	Creb3,Igf1r,Pik3r3,Foxo3,Lpin1,Slc27a1,Calcoco1,Smyd3
10_Member	KEGG Pathway	mmu04211	Longevity regulating pathway	-3.15197	-0.440486	4/90	12913,16001,18710,56484	Creb3,Igf1r,Pik3r3,Foxo3
10_Member	KEGG Pathway	mmu04152	AMPK signaling pathway	-2.61181	-0.0161299	4/126	12913,16001,18710,56484	Creb3,Igf1r,Pik3r3,Foxo3
10_Member	KEGG Pathway	mmu04213	Longevity regulating pathway - multiple species	-2.57191	0	3/62	16001,18710,56484	Igf1r,Pik3r3,Foxo3
10_Member	GO Biological Processes	GO:0032869	cellular response to insulin stimulus	-2.48082	0	4/137	14245,16001,18710,26457	Lpin1,Igf1r,Pik3r3,Slc27a1
10_Member	Reactome Gene Sets	R-MMU-9009391	Extra-nuclear estrogen signaling	-2.4762	0	3/67	16001,18710,56484	Igf1r,Pik3r3,Foxo3
10_Member	KEGG Pathway	mmu01521	EGFR tyrosine kinase inhibitor resistance	-2.27519	0	3/79	16001,18710,56484	Igf1r,Pik3r3,Foxo3
10_Member	GO Biological Processes	GO:0032868	response to insulin	-2.0647	0	4/180	14245,16001,18710,26457	Lpin1,Igf1r,Pik3r3,Slc27a1
10_Member	GO Biological Processes	GO:0032870	cellular response to hormone stimulus	-2.0363	0	6/402	14245,16001,18710,26457,67488,69726	Lpin1,Igf1r,Pik3r3,Slc27a1,Calcoco1,Smyd3
10_Member	KEGG Pathway	mmu05215	Prostate cancer	-2.00546	0	3/99	12913,16001,18710	Creb3,Igf1r,Pik3r3
11_Summary	KEGG Pathway	mmu03022	Basal transcription factors	-3.00251	-0.336792	3/44	74469,407786,619332	Taf7l,Taf9b,Taf7l2
11_Member	KEGG Pathway	mmu03022	Basal transcription factors	-3.00251	-0.336792	3/44	74469,407786,619332	Taf7l,Taf9b,Taf7l2
12_Summary	KEGG Pathway	mmu05230	Central carbon metabolism in cancer	-2.44008	0	3/69	14381,16833,18710	G6pdx,Ldhc,Pik3r3
12_Member	KEGG Pathway	mmu05230	Central carbon metabolism in cancer	-2.44008	0	3/69	14381,16833,18710	G6pdx,Ldhc,Pik3r3
13_Summary	GO Biological Processes	GO:0072384	organelle transport along microtubule	-2.24497	0	3/81	12121,15185,22223,110350,16833,74469	Bicd1,Hdac6,Uchl1,Dync2h1,Ldhc,Taf7l
13_Member	GO Biological Processes	GO:0072384	organelle transport along microtubule	-2.24497	0	3/81	12121,15185,22223	Bicd1,Hdac6,Uchl1
13_Member	GO Biological Processes	GO:0010970	transport along microtubule	-2.17715	0	4/167	12121,15185,22223,110350	Bicd1,Hdac6,Uchl1,Dync2h1
13_Member	GO Biological Processes	GO:0007018	microtubule-based movement	-2.05641	0	6/398	12121,15185,16833,22223,74469,110350	Bicd1,Hdac6,Ldhc,Uchl1,Taf7l,Dync2h1

## Sheet: C7
GroupID	Category	Term	Description	LogP	Log(q-value)	InTerm_InList	Genes	Symbols
1_Summary	GO Biological Processes	GO:0007283	spermatogenesis	-11.2606	-7.03529	20/627	20675,21744,22446,26370,27084,30959,56739,57746,71981,73677,74469,74691,75514,75773,83561,227631,230861,238217,574437,671232	Sox3,Adad1,Xlr3c,Cetn2,Xlr5c,Ddx25,Rec8,Piwil2,Tdrd12,Psma8,Taf7l,Tdrd9,1700013H16Rik,Adad2,Tdrd1,Sohlh1,Eif4g3,Rpl10l,Xlr3b,Topaz1
1_Member	GO Biological Processes	GO:0007283	spermatogenesis	-11.2606	-7.03529	20/627	20675,21744,22446,26370,27084,30959,56739,57746,71981,73677,74469,74691,75514,75773,83561,227631,230861,238217,574437,671232	Sox3,Adad1,Xlr3c,Cetn2,Xlr5c,Ddx25,Rec8,Piwil2,Tdrd12,Psma8,Taf7l,Tdrd9,1700013H16Rik,Adad2,Tdrd1,Sohlh1,Eif4g3,Rpl10l,Xlr3b,Topaz1
1_Member	GO Biological Processes	GO:0048232	male gamete generation	-11.002	-7.03529	20/648	20675,21744,22446,26370,27084,30959,56739,57746,71981,73677,74469,74691,75514,75773,83561,227631,230861,238217,574437,671232	Sox3,Adad1,Xlr3c,Cetn2,Xlr5c,Ddx25,Rec8,Piwil2,Tdrd12,Psma8,Taf7l,Tdrd9,1700013H16Rik,Adad2,Tdrd1,Sohlh1,Eif4g3,Rpl10l,Xlr3b,Topaz1
1_Member	GO Biological Processes	GO:0022412	cellular process involved in reproduction in multicellular organism	-10.0623	-6.27164	17/496	20675,21744,22446,27084,30959,56739,57746,71981,74469,74691,75514,75773,83561,227631,238217,574437,671232	Sox3,Adad1,Xlr3c,Xlr5c,Ddx25,Rec8,Piwil2,Tdrd12,Taf7l,Tdrd9,1700013H16Rik,Adad2,Tdrd1,Sohlh1,Rpl10l,Xlr3b,Topaz1
1_Member	GO Biological Processes	GO:0007276	gamete generation	-9.57118	-5.90546	20/780	20675,21744,22446,26370,27084,30959,56739,57746,71981,73677,74469,74691,75514,75773,83561,227631,230861,238217,574437,671232	Sox3,Adad1,Xlr3c,Cetn2,Xlr5c,Ddx25,Rec8,Piwil2,Tdrd12,Psma8,Taf7l,Tdrd9,1700013H16Rik,Adad2,Tdrd1,Sohlh1,Eif4g3,Rpl10l,Xlr3b,Topaz1
1_Member	GO Biological Processes	GO:0007281	germ cell development	-7.77592	-4.20711	13/378	21744,22446,27084,30959,56739,57746,74469,75514,75773,83561,227631,574437,671232	Adad1,Xlr3c,Xlr5c,Ddx25,Rec8,Piwil2,Taf7l,1700013H16Rik,Adad2,Tdrd1,Sohlh1,Xlr3b,Topaz1
1_Member	GO Biological Processes	GO:0048515	spermatid differentiation	-7.4827	-3.99306	11/264	20675,21744,22446,27084,30959,56739,74469,75514,75773,574437,671232	Sox3,Adad1,Xlr3c,Xlr5c,Ddx25,Rec8,Taf7l,1700013H16Rik,Adad2,Xlr3b,Topaz1
1_Member	GO Biological Processes	GO:0051321	meiotic cell cycle	-6.88984	-3.52515	11/302	22446,27084,56739,57746,71981,73677,74691,75514,83561,238217,574437	Xlr3c,Xlr5c,Rec8,Piwil2,Tdrd12,Psma8,Tdrd9,1700013H16Rik,Tdrd1,Rpl10l,Xlr3b
1_Member	GO Biological Processes	GO:0007286	spermatid development	-6.61323	-3.2997	10/254	21744,22446,27084,30959,56739,74469,75514,75773,574437,671232	Adad1,Xlr3c,Xlr5c,Ddx25,Rec8,Taf7l,1700013H16Rik,Adad2,Xlr3b,Topaz1
2_Summary	CORUM	CORUM:6880	Mili-Tdrd1-Tdrd12 complex	-7.03873	-3.61605	3/3	57746,71981,83561,74691,16475	Piwil2,Tdrd12,Tdrd1,Tdrd9,Ajuba
2_Member	CORUM	CORUM:6880	Mili-Tdrd1-Tdrd12 complex	-7.03873	-3.61605	3/3	57746,71981,83561	Piwil2,Tdrd12,Tdrd1
2_Member	GO Biological Processes	GO:0043046	DNA methylation involved in gamete generation	-5.82872	-2.56094	4/19	57746,71981,74691,83561	Piwil2,Tdrd12,Tdrd9,Tdrd1
2_Member	GO Biological Processes	GO:0034587	piRNA metabolic process	-5.55744	-2.33105	4/22	57746,71981,74691,83561	Piwil2,Tdrd12,Tdrd9,Tdrd1
2_Member	GO Biological Processes	GO:0006305	DNA alkylation	-4.00193	-0.880277	4/53	57746,71981,74691,83561	Piwil2,Tdrd12,Tdrd9,Tdrd1
2_Member	GO Biological Processes	GO:0006306	DNA methylation	-4.00193	-0.880277	4/53	57746,71981,74691,83561	Piwil2,Tdrd12,Tdrd9,Tdrd1
2_Member	GO Biological Processes	GO:0044728	DNA methylation or demethylation	-3.63039	-0.593053	4/66	57746,71981,74691,83561	Piwil2,Tdrd12,Tdrd9,Tdrd1
2_Member	GO Biological Processes	GO:0006304	DNA modification	-3.31015	-0.364588	4/80	57746,71981,74691,83561	Piwil2,Tdrd12,Tdrd9,Tdrd1
2_Member	GO Biological Processes	GO:0031047	gene silencing by RNA	-3.05765	-0.204841	5/162	16475,57746,71981,74691,83561	Ajuba,Piwil2,Tdrd12,Tdrd9,Tdrd1
3_Summary	GO Biological Processes	GO:0060631	regulation of meiosis I	-5.50042	-2.31181	3/7	57746,73677,230861,671232,14119,12443,12444,15902,26370,71375	Piwil2,Psma8,Eif4g3,Topaz1,Fbn2,Ccnd1,Ccnd2,Id2,Cetn2,Foxn3
3_Member	GO Biological Processes	GO:0060631	regulation of meiosis I	-5.50042	-2.31181	3/7	57746,73677,230861	Piwil2,Psma8,Eif4g3
3_Member	GO Biological Processes	GO:0051445	regulation of meiotic cell cycle	-3.81946	-0.755801	4/59	57746,73677,230861,671232	Piwil2,Psma8,Eif4g3,Topaz1
3_Member	GO Biological Processes	GO:0051446	positive regulation of meiotic cell cycle	-3.46895	-0.502202	3/30	57746,230861,671232	Piwil2,Eif4g3,Topaz1
3_Member	GO Biological Processes	GO:0040020	regulation of meiotic nuclear division	-3.19707	-0.271713	3/37	57746,73677,230861	Piwil2,Psma8,Eif4g3
3_Member	GO Biological Processes	GO:2000241	regulation of reproductive process	-2.562	0	5/210	14119,57746,73677,230861,671232	Fbn2,Piwil2,Psma8,Eif4g3,Topaz1
3_Member	GO Biological Processes	GO:0010564	regulation of cell cycle process	-2.23075	0	9/727	12443,12444,15902,26370,57746,71375,73677,230861,671232	Ccnd1,Ccnd2,Id2,Cetn2,Piwil2,Foxn3,Psma8,Eif4g3,Topaz1
3_Member	GO Biological Processes	GO:0045787	positive regulation of cell cycle	-2.20508	0	6/362	12443,12444,15902,57746,230861,671232	Ccnd1,Ccnd2,Id2,Piwil2,Eif4g3,Topaz1
3_Member	GO Biological Processes	GO:0090068	positive regulation of cell cycle process	-2.09727	0	5/271	12443,12444,57746,230861,671232	Ccnd1,Ccnd2,Piwil2,Eif4g3,Topaz1
4_Summary	GO Biological Processes	GO:0007140	male meiotic nuclear division	-3.84844	-0.756753	4/58	56739,71981,74691,238217,11852,12443,12444,26370,71375	Rec8,Tdrd12,Tdrd9,Rpl10l,Rhob,Ccnd1,Ccnd2,Cetn2,Foxn3
4_Member	GO Biological Processes	GO:0007140	male meiotic nuclear division	-3.84844	-0.756753	4/58	56739,71981,74691,238217	Rec8,Tdrd12,Tdrd9,Rpl10l
4_Member	GO Biological Processes	GO:0007141	male meiosis I	-3.51328	-0.524251	3/29	56739,74691,238217	Rec8,Tdrd9,Rpl10l
4_Member	GO Biological Processes	GO:0140013	meiotic nuclear division	-2.10029	0	4/172	56739,71981,74691,238217	Rec8,Tdrd12,Tdrd9,Rpl10l
4_Member	GO Biological Processes	GO:0022402	cell cycle process	-2.03594	0	9/781	11852,12443,12444,26370,56739,71375,71981,74691,238217	Rhob,Ccnd1,Ccnd2,Cetn2,Rec8,Foxn3,Tdrd12,Tdrd9,Rpl10l
5_Summary	GO Biological Processes	GO:0045668	negative regulation of osteoblast differentiation	-3.55591	-0.543399	4/69	15901,15902,15903,50766,14119,18710	Id1,Id2,Id3,Crim1,Fbn2,Pik3r3
5_Member	GO Biological Processes	GO:0045668	negative regulation of osteoblast differentiation	-3.55591	-0.543399	4/69	15901,15902,15903,50766	Id1,Id2,Id3,Crim1
5_Member	GO Biological Processes	GO:0045667	regulation of osteoblast differentiation	-3.05765	-0.204841	5/162	14119,15901,15902,15903,50766	Fbn2,Id1,Id2,Id3,Crim1
5_Member	WikiPathways	WP512	ID signaling pathway	-2.7889	0	3/51	15901,15902,15903	Id1,Id2,Id3
5_Member	KEGG Pathway	mmu04550	Signaling pathways regulating pluripotency of stem cells	-2.41369	0	4/140	15901,15902,15903,18710	Id1,Id2,Id3,Pik3r3
5_Member	GO Biological Processes	GO:0032922	circadian regulation of gene expression	-2.36182	0	3/72	15901,15902,15903	Id1,Id2,Id3
5_Member	KEGG Pathway	mmu04350	TGF-beta signaling pathway	-2.02876	0	3/95	15901,15902,15903	Id1,Id2,Id3
6_Summary	KEGG Pathway	mmu04390	Hippo signaling pathway	-3.11886	-0.212807	5/157	12443,12444,15901,15902,16475,18710	Ccnd1,Ccnd2,Id1,Id2,Ajuba,Pik3r3
6_Member	KEGG Pathway	mmu04390	Hippo signaling pathway	-3.11886	-0.212807	5/157	12443,12444,15901,15902,16475	Ccnd1,Ccnd2,Id1,Id2,Ajuba
6_Member	KEGG Pathway	mmu04917	Prolactin signaling pathway	-2.32846	0	3/74	12443,12444,18710	Ccnd1,Ccnd2,Pik3r3
7_Summary	GO Biological Processes	GO:0048814	regulation of dendrite morphogenesis	-3.06345	-0.204841	4/93	15901,19268,20955,574437,18189,20971,65945,15902	Id1,Ptprf,Vamp7,Xlr3b,Nrxn1,Sdc4,Clstn1,Id2
7_Member	GO Biological Processes	GO:0048814	regulation of dendrite morphogenesis	-3.06345	-0.204841	4/93	15901,19268,20955,574437	Id1,Ptprf,Vamp7,Xlr3b
7_Member	GO Biological Processes	GO:0050775	positive regulation of dendrite morphogenesis	-2.60688	0	3/59	19268,20955,574437	Ptprf,Vamp7,Xlr3b
7_Member	GO Biological Processes	GO:1901890	positive regulation of cell junction assembly	-2.59041	0	4/125	18189,20971,65945,574437	Nrxn1,Sdc4,Clstn1,Xlr3b
7_Member	GO Biological Processes	GO:0050773	regulation of dendrite development	-2.43597	0	4/138	15901,19268,20955,574437	Id1,Ptprf,Vamp7,Xlr3b
7_Member	GO Biological Processes	GO:0051965	positive regulation of synapse assembly	-2.23405	0	3/80	18189,65945,574437	Nrxn1,Clstn1,Xlr3b
7_Member	GO Biological Processes	GO:0051962	positive regulation of nervous system development	-2.21649	0	6/360	15902,18189,19268,20955,65945,574437	Id2,Nrxn1,Ptprf,Vamp7,Clstn1,Xlr3b
8_Summary	GO Biological Processes	GO:0048477	oogenesis	-2.94589	-0.109469	4/100	56739,57746,83561,227631,12443,20675,20719	Rec8,Piwil2,Tdrd1,Sohlh1,Ccnd1,Sox3,Serpinb6a
8_Member	GO Biological Processes	GO:0048477	oogenesis	-2.94589	-0.109469	4/100	56739,57746,83561,227631	Rec8,Piwil2,Tdrd1,Sohlh1
8_Member	GO Biological Processes	GO:0009994	oocyte differentiation	-2.76451	0	3/52	56739,83561,227631	Rec8,Tdrd1,Sohlh1
8_Member	GO Biological Processes	GO:0008406	gonad development	-2.4421	0	5/224	12443,20675,20719,56739,227631	Ccnd1,Sox3,Serpinb6a,Rec8,Sohlh1
8_Member	GO Biological Processes	GO:0045137	development of primary sexual characteristics	-2.40948	0	5/228	12443,20675,20719,56739,227631	Ccnd1,Sox3,Serpinb6a,Rec8,Sohlh1
8_Member	GO Biological Processes	GO:0007292	female gamete generation	-2.24765	0	4/156	56739,57746,83561,227631	Rec8,Piwil2,Tdrd1,Sohlh1
9_Summary	WikiPathways	WP307	Translation factors	-2.83925	-0.0186217	3/49	13629,13682,230861	Eef2,Eif4a2,Eif4g3
9_Member	WikiPathways	WP307	Translation factors	-2.83925	-0.0186217	3/49	13629,13682,230861	Eef2,Eif4a2,Eif4g3
10_Summary	GO Biological Processes	GO:0050657	nucleic acid transport	-2.34898	0	4/146	26370,30959,83454,279706	Cetn2,Ddx25,Nxf2,Nup62cl
10_Member	GO Biological Processes	GO:0050657	nucleic acid transport	-2.34898	0	4/146	26370,30959,83454,279706	Cetn2,Ddx25,Nxf2,Nup62cl
10_Member	GO Biological Processes	GO:0050658	RNA transport	-2.34898	0	4/146	26370,30959,83454,279706	Cetn2,Ddx25,Nxf2,Nup62cl
10_Member	GO Biological Processes	GO:0051236	establishment of RNA localization	-2.32808	0	4/148	26370,30959,83454,279706	Cetn2,Ddx25,Nxf2,Nup62cl
10_Member	GO Biological Processes	GO:0006405	RNA export from nucleus	-2.24923	0	3/79	30959,83454,279706	Ddx25,Nxf2,Nup62cl
10_Member	GO Biological Processes	GO:0006403	RNA localization	-2.1627	0	4/165	26370,30959,83454,279706	Cetn2,Ddx25,Nxf2,Nup62cl
11_Summary	Reactome Gene Sets	R-MMU-674695	RNA Polymerase II Pre-transcription Events	-2.29608	0	3/76	70122,74469,407786,60599	Mllt3,Taf7l,Taf9b,Trp53inp1
11_Member	Reactome Gene Sets	R-MMU-674695	RNA Polymerase II Pre-transcription Events	-2.29608	0	3/76	70122,74469,407786	Mllt3,Taf7l,Taf9b
11_Member	Reactome Gene Sets	R-MMU-6804756	Regulation of TP53 Activity through Phosphorylation	-2.24923	0	3/79	60599,74469,407786	Trp53inp1,Taf7l,Taf9b

[truncated: 2 more sheets: C8, C9]
