# Supplementary material for: STRA8–RB interaction is required for timely entry of meiosis in mouse female germ cells
Source: Nat Commun. 2023 Oct 25;14:6443. doi: 10.1038/s41467-023-42259-6 (PMC10600341; doi:10.1038/s41467-023-42259-6)
Supplement: Supplementary file 8 — Supplementary Data 5 [file 41467_2023_42259_MOESM8_ESM.xlsx]

## Sheet: Description
DEGs of scRNA-seq at E18.5 related to Figure 6
tab name	description
Differentially expressed genes	Top 100 differentially expressed genes for each of the cluster at E18.5. These genes were identified using FindAllmarker function in Seurat with following additional setting; logfc.threshold = 0.25, min.pict = 0.25 and only.pos = T.
C0	The result of Gene Enrichment analysis for genes which highly expressed in cluster0 using Metascape (http://metascape.org/gp/index.html#/main/step1).
C1	The result of Gene Enrichment analysis for genes which highly expressed in cluster1 using Metascape (http://metascape.org/gp/index.html#/main/step1).
C2	The result of Gene Enrichment analysis for genes which highly expressed in cluster2 using Metascape (http://metascape.org/gp/index.html#/main/step1).
C3	The result of Gene Enrichment analysis for genes which highly expressed in cluster3 using Metascape (http://metascape.org/gp/index.html#/main/step1).
C4	The result of Gene Enrichment analysis for genes which highly expressed in cluster4 using Metascape (http://metascape.org/gp/index.html#/main/step1).
C5	The result of Gene Enrichment analysis for genes which highly expressed in cluster5 using Metascape (http://metascape.org/gp/index.html#/main/step1).
C6	The result of Gene Enrichment analysis for genes which highly expressed in cluster6 using Metascape (http://metascape.org/gp/index.html#/main/step1).
C7	The result of Gene Enrichment analysis for genes which highly expressed in cluster7 using Metascape (http://metascape.org/gp/index.html#/main/step1).
C8	The result of Gene Enrichment analysis for genes which highly expressed in cluster8 using Metascape (http://metascape.org/gp/index.html#/main/step1).

## Sheet: Differentially expressed genes
	p_val	avg_logFC	pct.1	pct.2	p_val_adj	cluster	gene
1	3.62147e-97	1.02972	0.997	0.676	6.90034e-93	0	Lhx8
2	6.10359e-95	0.885938	1	0.987	1.16298e-90	0	Figla
3	7.70908e-93	1.09967	0.979	0.525	1.46889e-88	0	Cd55
4	1.29388e-91	0.977907	0.993	0.62	2.46536e-87	0	Anxa7
5	4.29288e-91	1.2321	0.983	0.545	8.17964e-87	0	Ckb
6	6.21026e-88	1.02089	1	0.633	1.1833e-83	0	Sohlh1
7	5.33057e-83	0.68157	0.972	0.451	1.01569e-78	0	Dppa3
8	2.37473e-81	0.813602	0.776	0.221	4.52481e-77	0	Ccno
9	8.83017e-79	0.758077	1	0.908	1.6825e-74	0	Vkorc1
10	3.36303e-77	0.663505	1	0.995	6.40791e-73	0	Alg13
11	2.67693e-75	0.768492	0.866	0.338	5.10062e-71	0	Kank3
12	3.04013e-75	0.984432	0.997	0.77	5.79266e-71	0	Uchl1
13	3.16151e-75	0.742022	1	0.782	6.02395e-71	0	Tdrd1
14	2.13579e-73	0.832787	0.986	0.591	4.06954e-69	0	Nobox
15	2.3356e-72	0.678988	0.828	0.289	4.45026e-68	0	Dusp12
16	1.08376e-71	0.76674	0.997	0.847	2.065e-67	0	Akr1b3
17	1.16299e-71	0.619145	0.976	0.657	2.21596e-67	0	Gdpd1
18	9.30987e-71	0.624673	1	0.974	1.7739e-66	0	Sod2
19	9.29393e-70	0.590154	1	0.984	1.77086e-65	0	Stmn1
20	1.37323e-69	0.779959	0.941	0.575	2.61655e-65	0	Mbl2
21	3.18474e-69	0.727453	0.945	0.527	6.06819e-65	0	Ift27
22	1.98298e-67	0.769711	0.983	0.778	3.77837e-63	0	Adad2
23	1.12023e-66	0.560196	1	0.981	2.13449e-62	0	Ypel5
24	1.47961e-66	0.808733	0.941	0.537	2.81925e-62	0	Crybg3
25	1.75345e-66	0.539951	1	0.997	3.34103e-62	0	Anp32b
26	3.85764e-65	0.726355	0.824	0.343	7.35035e-61	0	Pramef12
27	1.02647e-64	0.525555	1	0.998	1.95584e-60	0	Cks2
28	2.06315e-64	0.542733	1	0.965	3.93112e-60	0	Pcgf5
29	7.91867e-64	0.485159	1	1	1.50882e-59	0	Ybx1
30	8.8758e-64	0.50611	1	0.958	1.6912e-59	0	Tmem14c
31	1.66664e-63	0.649941	0.972	0.734	3.17562e-59	0	Tmem97
32	1.82554e-62	0.75169	0.983	0.74	3.47839e-58	0	Akap17b
33	1.02757e-61	0.722948	0.955	0.526	1.95793e-57	0	Crlf1
34	4.42645e-61	0.720526	0.89	0.481	8.43416e-57	0	Ddah1
35	5.99987e-61	0.570454	1	0.905	1.14322e-56	0	Fkbp4
36	1.11974e-60	0.546823	1	0.953	2.13355e-56	0	Sumo3
37	1.72277e-60	0.682201	0.972	0.74	3.28257e-56	0	Acat1
38	6.42116e-60	0.467211	1	0.988	1.22349e-55	0	Tmsb10
39	8.23826e-60	0.654643	0.876	0.443	1.56972e-55	0	Avpi1
40	9.84161e-60	0.611134	0.679	0.222	1.87522e-55	0	Vil1
41	1.05419e-59	0.580359	0.741	0.273	2.00865e-55	0	Arhgap20os
42	1.74116e-59	0.580339	0.99	0.788	3.3176e-55	0	Ninj1
43	2.17826e-59	0.660394	0.645	0.186	4.15046e-55	0	Rbakdn
44	8.54551e-58	0.59422	0.724	0.267	1.62826e-53	0	Rnd2
45	1.72714e-57	0.548071	0.659	0.204	3.29089e-53	0	Gm26620
46	5.28232e-56	0.533441	1	0.995	1.00649e-51	0	Mov10l1
47	4.1372e-54	0.794964	0.741	0.316	7.88302e-50	0	Cnpy1
48	1.94942e-53	0.545271	0.576	0.175	3.71442e-49	0	Ndrg4
49	4.46297e-53	0.487618	1	0.978	8.50374e-49	0	Nudc
50	5.00002e-53	0.601306	0.921	0.569	9.52704e-49	0	Lgals7
51	7.16286e-53	0.61387	0.9	0.552	1.36481e-48	0	Tspan13
52	1.60576e-52	0.560705	1	0.938	3.05962e-48	0	Pcbp1
53	2.35544e-52	0.560478	0.99	0.813	4.48806e-48	0	Rexo2
54	2.86187e-52	0.683671	0.921	0.636	5.453e-48	0	Kdm1b
55	2.98689e-52	0.583518	0.99	0.78	5.69121e-48	0	Esrp1
56	4.48029e-52	0.592495	0.91	0.582	8.53674e-48	0	Fdft1
57	2.6575e-51	0.615623	0.724	0.284	5.0636e-47	0	Prdx6
58	2.75663e-51	0.589811	1	0.863	5.25247e-47	0	Gm11985
59	9.58263e-51	0.622752	0.983	0.803	1.82587e-46	0	Kit
60	1.62764e-50	0.727748	0.997	0.973	3.1013e-46	0	D10Wsu102e
61	3.37166e-50	0.586907	0.966	0.842	6.42437e-46	0	Coq8a
62	4.51522e-49	0.507229	1	0.958	8.60329e-45	0	Ybx2
63	8.91438e-49	0.510816	1	0.902	1.69855e-44	0	Sssca1
64	4.48668e-48	0.532951	0.759	0.341	8.54892e-44	0	Gm30198
65	5.39375e-48	0.581044	0.924	0.643	1.02773e-43	0	Jag2
66	3.49735e-47	0.49403	0.928	0.713	6.66384e-43	0	Polr3h
67	3.87501e-47	0.68552	0.89	0.558	7.38344e-43	0	Dlk1
68	9.09974e-47	0.519845	0.848	0.533	1.73387e-42	0	Atp23
69	9.28247e-47	0.487461	0.562	0.163	1.76868e-42	0	Gm47918
70	2.12801e-46	0.481982	0.645	0.24	4.05472e-42	0	Gpr143
71	3.85325e-46	0.987364	0.707	0.318	7.34198e-42	0	Tsga8
72	5.47162e-46	0.55283	0.924	0.631	1.04256e-41	0	Aldh9a1
73	8.99162e-46	0.540651	0.959	0.693	1.71326e-41	0	Foxo3
74	1.43493e-45	0.616665	0.928	0.683	2.73412e-41	0	Marcksl1
75	1.5421e-45	0.650092	0.834	0.443	2.93833e-41	0	Nexn
76	4.31492e-45	0.49091	0.99	0.788	8.22164e-41	0	Psmb3
77	6.91075e-45	0.592172	0.779	0.374	1.31677e-40	0	Phactr3
78	8.91413e-45	0.623338	0.886	0.554	1.6985e-40	0	Hes1
79	1.38862e-44	0.504476	0.962	0.822	2.64587e-40	0	Phospho2
80	8.75234e-44	0.537786	0.993	0.912	1.66767e-39	0	Pkm
81	1.61213e-42	0.572226	0.786	0.43	3.07175e-38	0	Rasd2
82	1.90866e-41	0.530114	0.666	0.286	3.63675e-37	0	Lmo7
83	1.20696e-40	0.464908	1	0.923	2.29974e-36	0	Nmt2
84	3.76027e-40	0.527256	0.745	0.382	7.16482e-36	0	Ogfrl1
85	5.18359e-40	0.47351	0.869	0.568	9.87682e-36	0	Bcl7c
86	9.96034e-40	0.635072	0.566	0.211	1.89784e-35	0	Snhg11
87	2.48065e-39	0.516645	0.934	0.614	4.72662e-35	0	Cspg5
88	2.65767e-39	0.493783	0.924	0.721	5.06393e-35	0	Cdkn2a
89	4.85288e-39	0.681888	0.928	0.714	9.24668e-35	0	Id2
90	3.84024e-36	0.546234	0.948	0.793	7.31719e-32	0	Tex19.1
91	9.89464e-36	0.479878	0.969	0.888	1.88533e-31	0	Mageb4
92	4.64853e-34	0.465657	0.779	0.483	8.85732e-30	0	Mcrip2
93	1.75533e-33	0.515279	0.869	0.612	3.34461e-29	0	Wwc2
94	8.29567e-33	0.47253	0.776	0.463	1.58066e-28	0	Alad
95	1.67639e-32	0.509217	0.993	0.914	3.19419e-28	0	Id1
96	4.50381e-32	0.504595	0.821	0.586	8.58156e-28	0	Ggct
97	2.14583e-31	0.495373	0.741	0.456	4.08867e-27	0	Rab11fip4
98	2.35785e-31	0.506625	0.89	0.643	4.49265e-27	0	Prdm16
99	3.8961e-29	0.508054	0.741	0.453	7.42362e-25	0	Pcsk1n
100	5.60501e-29	0.462622	0.879	0.652	1.06798e-24	0	Selenow
101	5.32354e-75	0.793659	1	0.977	1.01435e-70	1	Malat1
102	2.65497e-54	0.629259	0.965	0.751	5.05877e-50	1	Tbl1x
103	2.90582e-51	0.388602	1	1	5.53674e-47	1	Smc4
104	4.15717e-51	0.423963	1	0.994	7.92107e-47	1	Brd2
105	3.73639e-43	0.580051	0.986	0.869	7.11932e-39	1	Ccnb3
106	4.46839e-43	0.458322	0.993	0.94	8.51406e-39	1	Ddx17
107	3.24753e-41	0.539134	0.784	0.434	6.18784e-37	1	Slc25a23
108	1.0564e-40	0.50328	0.993	0.878	2.01287e-36	1	Maoa
109	3.449e-39	0.540102	0.958	0.747	6.57172e-35	1	Kmt2a
110	1.30343e-33	0.438654	0.979	0.879	2.48356e-29	1	Kif15
111	3.99602e-32	0.386013	0.993	0.96	7.61402e-28	1	Xpo1
112	3.09121e-29	0.3866	1	0.972	5.88999e-25	1	Pnisr
113	4.44205e-29	0.439834	0.488	0.202	8.46388e-25	1	Tnrc18
114	1.02841e-28	0.34772	1	0.991	1.95954e-24	1	Atad2
115	3.62117e-28	0.347771	0.986	0.911	6.89977e-24	1	Arid1a
116	8.8383e-28	0.419985	0.905	0.766	1.68405e-23	1	Cbx5
117	9.96628e-28	0.335379	0.993	0.937	1.89898e-23	1	Zcchc11
118	1.78621e-27	0.364368	0.996	0.774	3.40344e-23	1	Meioc
119	8.84346e-27	0.290532	1	0.999	1.68503e-22	1	U2surp
120	9.47211e-27	0.347565	1	0.994	1.80482e-22	1	Fus
121	1.69068e-26	0.363098	0.989	0.93	3.22142e-22	1	Rbm5
122	2.80895e-26	0.32931	1	0.989	5.35218e-22	1	Bptf
123	1.63189e-25	0.313225	0.996	0.973	3.10941e-21	1	Zfp318
124	2.45848e-25	0.276687	1	0.998	4.68438e-21	1	Hnrnpa2b1
125	4.03034e-25	0.463458	0.739	0.45	7.67942e-21	1	Peg3
126	1.29673e-24	0.325918	1	0.993	2.47079e-20	1	Chd4
127	1.73818e-24	0.338304	0.968	0.802	3.31193e-20	1	Tob1
128	2.31604e-24	0.549098	0.689	0.435	4.41299e-20	1	Zfp808
129	1.45974e-23	0.391588	0.979	0.944	2.78138e-19	1	Tra2a
130	3.24604e-23	0.381556	0.958	0.803	6.185e-19	1	Chd2
131	4.92739e-23	0.336476	0.972	0.867	9.38866e-19	1	Pik3r3
132	9.59441e-23	0.334414	0.929	0.812	1.82812e-18	1	Akap8l
133	1.24007e-22	0.363268	0.926	0.783	2.36284e-18	1	Zc3h6
134	1.47331e-22	0.361047	0.89	0.713	2.80724e-18	1	Bcl9
135	1.71089e-22	0.354227	0.982	0.871	3.25993e-18	1	Phf21a
136	2.91313e-22	0.356928	0.922	0.751	5.55068e-18	1	Brdt
137	4.50247e-22	0.399973	0.763	0.503	8.579e-18	1	Arrdc3
138	6.38012e-22	0.271301	1	0.99	1.21567e-17	1	Psip1
139	1.25222e-21	0.342053	0.929	0.846	2.38598e-17	1	Xiap
140	1.45202e-21	0.321823	0.509	0.25	2.76668e-17	1	Ahdc1
141	1.60559e-21	0.306541	0.951	0.786	3.05929e-17	1	Tubgcp5
142	1.93916e-21	0.279942	0.996	0.972	3.69488e-17	1	Hnrnpr
143	2.886e-21	0.300131	0.996	0.961	5.49899e-17	1	Eif4g3
144	2.26628e-20	0.315398	0.714	0.45	4.31817e-16	1	Fbxl20
145	2.95693e-20	0.275788	1	0.987	5.63414e-16	1	Thoc2
146	4.30076e-20	0.34936	0.845	0.626	8.19466e-16	1	Ctdsp2
147	5.14408e-20	0.375223	0.763	0.544	9.80153e-16	1	Chd3
148	5.56702e-20	0.328579	0.943	0.855	1.06074e-15	1	Brca1
149	5.87967e-20	0.326826	0.926	0.784	1.12031e-15	1	Cwf19l2
150	1.25072e-19	0.393199	0.792	0.594	2.38312e-15	1	Jade1
151	1.5528e-19	0.393291	0.693	0.459	2.95871e-15	1	Id4
152	1.8373e-19	0.353922	0.527	0.293	3.50079e-15	1	Igf2bp1
153	3.32447e-19	0.276584	0.961	0.895	6.33445e-15	1	Ash1l
154	3.35158e-19	0.345245	0.88	0.763	6.3861e-15	1	Rbm44
155	1.9049e-18	0.297738	0.996	0.948	3.62959e-14	1	Ubr5
156	2.54366e-18	0.331399	0.89	0.758	4.8467e-14	1	Slc25a36
157	3.01278e-18	0.30913	0.604	0.347	5.74056e-14	1	Gprasp2
158	3.69242e-18	0.305938	0.933	0.842	7.03554e-14	1	Zfp612
159	3.76381e-18	0.283395	1	0.98	7.17156e-14	1	Cenpe
160	6.25992e-18	0.542048	0.438	0.212	1.19277e-13	1	Kcnq1ot1
161	6.45442e-18	0.289377	0.979	0.948	1.22983e-13	1	Hnrnph3
162	8.80334e-18	0.315613	0.541	0.304	1.67739e-13	1	Klhdc1
163	2.58741e-17	0.280061	0.993	0.974	4.93005e-13	1	Scaper
164	2.93641e-17	0.314986	0.922	0.788	5.59503e-13	1	Atrx
165	3.07645e-17	0.275076	0.958	0.876	5.86186e-13	1	Fnip1
166	5.21493e-17	0.357399	0.982	0.878	9.93653e-13	1	Top2a
167	8.93507e-17	0.285889	0.576	0.333	1.70249e-12	1	Irf2bpl
168	1.15646e-16	0.318824	0.989	0.951	2.20353e-12	1	Setx
169	1.21186e-16	0.291182	1	0.914	2.30909e-12	1	Id1
170	1.32821e-16	0.323421	0.848	0.707	2.53077e-12	1	Hcfc1
171	1.43955e-16	0.402927	0.813	0.626	2.74291e-12	1	Usp26
172	1.7435e-16	0.296202	0.587	0.351	3.32206e-12	1	Acer2
173	1.85617e-16	0.301624	0.774	0.558	3.53674e-12	1	Stag2
174	4.31381e-16	0.364364	0.58	0.365	8.21954e-12	1	Reg2
175	4.39843e-16	0.341722	0.657	0.44	8.38077e-12	1	Myh10
176	9.76728e-16	0.27708	0.456	0.23	1.86106e-11	1	Lzts2
177	1.31607e-15	0.313962	0.799	0.61	2.50765e-11	1	Kdm3a
178	2.61517e-15	0.35378	0.929	0.901	4.98295e-11	1	Pet2
179	4.13917e-15	0.391585	0.834	0.681	7.88677e-11	1	Gm44601
180	5.65595e-15	0.312555	0.799	0.634	1.07768e-10	1	Cstf3
181	9.39486e-15	0.278685	0.866	0.727	1.7901e-10	1	Hivep1
182	1.53309e-14	0.279985	0.887	0.787	2.92114e-10	1	Fermt2
183	2.09359e-14	0.27666	0.972	0.89	3.98912e-10	1	Ssbp3
184	2.91786e-14	0.301326	0.982	0.867	5.55969e-10	1	Id3
185	4.19374e-14	0.32692	0.615	0.407	7.99076e-10	1	Celf4
186	5.11344e-14	0.295948	0.576	0.358	9.74314e-10	1	Ptms
187	6.958e-14	0.315051	0.675	0.47	1.32578e-09	1	Plp1
188	1.53763e-13	0.282819	0.94	0.874	2.92979e-09	1	Tle4
189	2.00837e-13	0.285753	0.809	0.67	3.82674e-09	1	Nr3c1
190	2.04743e-13	0.270609	0.936	0.812	3.90117e-09	1	Rsf1
191	2.47617e-13	0.360907	0.47	0.279	4.7181e-09	1	E2f3
192	4.09138e-13	0.271769	0.894	0.807	7.79571e-09	1	Nedd4
193	2.2328e-12	0.299306	0.951	0.871	4.25438e-08	1	Txnip
194	2.2509e-12	0.386229	0.852	0.785	4.28886e-08	1	Gm13269
195	4.0035e-12	0.280017	0.763	0.58	7.62827e-08	1	Fras1
196	1.1782e-11	0.304336	0.541	0.359	2.24495e-07	1	Arid3a
197	4.40304e-11	0.316798	0.975	0.924	8.38955e-07	1	Gm27164
198	2.1134e-07	0.276282	0.279	0.165	0.00402688	1	Jakmip2
199	9.49998e-07	0.34643	0.689	0.565	0.0181013	1	Pds5b
200	0.00186301	0.338098	0.307	0.221	1	1	B930036N10Rik
201	5.28034e-58	0.33085	1	1	1.00612e-53	2	Rplp1
202	1.85873e-54	0.399158	1	1	3.54162e-50	2	Eef1b2
203	9.04045e-53	0.339647	1	1	1.72257e-48	2	Rps15a
204	2.57509e-49	0.53674	1	0.958	4.90657e-45	2	Ccdc88a
205	2.50194e-46	0.485059	1	0.998	4.7672e-42	2	4930447C04Rik
206	3.64454e-46	0.315371	1	1	6.9443e-42	2	Ndufa1
207	4.17098e-46	0.440641	1	1	7.94739e-42	2	Uba52
208	1.84192e-43	0.331484	1	1	3.50959e-39	2	Rps16
209	2.05866e-41	0.308193	1	1	3.92258e-37	2	Rps20
210	5.41783e-41	0.348527	0.507	0.157	1.03231e-36	2	Shank1
211	1.15161e-39	0.347927	1	0.999	2.19428e-35	2	Syce3
212	2.68393e-39	0.428174	0.996	0.945	5.11396e-35	2	Trmt10a
213	2.15595e-36	0.325428	1	1	4.10794e-32	2	Pabpc1
214	2.98225e-36	0.438527	0.845	0.483	5.68237e-32	2	Poln
215	2.06157e-33	0.390616	0.996	0.975	3.92811e-29	2	Cep290
216	7.95233e-33	0.325977	0.996	0.99	1.51524e-28	2	Topbp1
217	1.64548e-32	0.412814	0.964	0.853	3.13531e-28	2	Tsga10
218	1.51574e-31	0.443208	0.932	0.781	2.88808e-27	2	Jmjd1c
219	7.89959e-31	0.354865	1	0.986	1.50519e-26	2	Rb1cc1
220	3.21738e-30	0.344883	1	0.999	6.13039e-26	2	Hormad1
221	9.93772e-30	0.35632	0.989	0.914	1.89353e-25	2	Hspb11
222	2.71773e-29	0.34844	0.986	0.943	5.17837e-25	2	Hist1h1e
223	4.75585e-29	0.306453	1	0.999	9.06179e-25	2	Fmr1
224	5.72056e-29	0.396165	0.896	0.673	1.08999e-24	2	Atf7ip2
225	1.74703e-28	0.434137	0.658	0.321	3.3288e-24	2	Nrk
226	3.12226e-28	0.371658	0.964	0.793	5.94916e-24	2	Ulk2
227	3.86416e-28	0.308127	0.996	0.971	7.36277e-24	2	Efcab2
228	5.45705e-28	0.369512	0.982	0.919	1.03979e-23	2	Cdkl2
229	1.75465e-27	0.418012	0.709	0.413	3.34331e-23	2	Psd
230	5.07415e-27	0.299337	0.435	0.16	9.66829e-23	2	Cfap57
231	9.32311e-27	0.400408	0.888	0.617	1.77642e-22	2	Sclt1
232	1.50294e-26	0.38637	0.964	0.833	2.8637e-22	2	H1f0
233	2.75066e-26	0.3355	0.996	0.95	5.2411e-22	2	Krit1
234	6.55332e-25	0.34098	0.953	0.812	1.24867e-20	2	Rad18
235	1.35015e-24	0.34415	0.964	0.818	2.57258e-20	2	Ankib1
236	1.51741e-24	0.388551	0.752	0.485	2.89128e-20	2	Ggh
237	1.91891e-24	0.348719	0.489	0.213	3.65629e-20	2	Bex2
238	1.96165e-24	0.393541	0.978	0.871	3.73773e-20	2	Ccnb3
239	4.64705e-24	0.332146	0.691	0.378	8.8545e-20	2	Gm27253
240	4.78767e-24	0.420949	0.788	0.54	9.12243e-20	2	Ahi1
241	5.36701e-24	0.313761	0.878	0.618	1.02263e-19	2	Pyroxd1
242	6.21187e-24	0.370427	0.881	0.708	1.18361e-19	2	Ppp2r3c
243	8.1703e-24	0.355679	0.932	0.787	1.55677e-19	2	Zkscan3
244	2.13769e-23	0.334623	0.982	0.93	4.07316e-19	2	Spag9
245	3.14826e-23	0.355354	0.917	0.699	5.99869e-19	2	Zmym6
246	3.81073e-23	0.344605	0.935	0.791	7.26096e-19	2	Cep63
247	4.11368e-23	0.333979	0.604	0.315	7.83821e-19	2	Col4a5
248	6.90808e-23	0.337182	0.579	0.296	1.31627e-18	2	Klhdc8b
249	7.86964e-23	0.327788	0.968	0.892	1.49948e-18	2	Dopey1
250	1.36102e-22	0.317768	0.928	0.805	2.59328e-18	2	Thoc1
251	1.91946e-22	0.334242	0.95	0.86	3.65735e-18	2	Spdl1
252	2.01826e-22	0.319732	0.978	0.888	3.84559e-18	2	Odf2l
253	3.6158e-22	0.355563	0.853	0.61	6.88955e-18	2	Syt11
254	1.73475e-21	0.304666	0.964	0.948	3.30539e-17	2	Wdr33
255	1.99324e-21	0.320054	0.881	0.723	3.79793e-17	2	Sugp2
256	2.20034e-21	0.333341	0.896	0.731	4.19253e-17	2	Rmdn1
257	5.35997e-21	0.315907	0.881	0.703	1.02129e-16	2	Med13l
258	5.96093e-21	0.330043	0.932	0.812	1.1358e-16	2	Cox16
259	6.37592e-21	0.33328	0.734	0.482	1.21487e-16	2	Drc3
260	7.02598e-21	0.325612	0.543	0.275	1.33873e-16	2	Cachd1
261	7.54201e-21	0.324657	0.939	0.887	1.43705e-16	2	Itgb3bp
262	7.79303e-21	0.358753	0.906	0.785	1.48488e-16	2	Vps13c
263	1.12886e-20	0.333694	0.853	0.629	2.15092e-16	2	Nuf2
264	1.51087e-20	0.311847	0.978	0.914	2.87882e-16	2	Lnpk
265	3.00816e-20	0.324969	0.561	0.297	5.73175e-16	2	Dnah12
266	4.91003e-20	0.327545	0.924	0.785	9.35557e-16	2	Clcn3
267	6.01326e-20	0.307038	0.953	0.797	1.14577e-15	2	Fam135a
268	6.31663e-20	0.304135	0.691	0.419	1.20357e-15	2	Primpol
269	7.84691e-20	0.34261	0.763	0.504	1.49515e-15	2	Arrdc3
270	8.02829e-20	0.33338	0.971	0.871	1.52971e-15	2	Fam204a
271	8.95017e-20	0.394006	0.921	0.793	1.70537e-15	2	Ankrd26
272	2.42334e-19	0.302088	0.924	0.818	4.61744e-15	2	Cd47
273	4.99555e-19	0.32475	0.942	0.806	9.51852e-15	2	Chd2
274	5.27946e-19	0.329104	0.737	0.474	1.00595e-14	2	9430015G10Rik
275	2.24861e-18	0.308698	0.727	0.482	4.2845e-14	2	Aasdh
276	2.47998e-18	0.325568	0.982	0.943	4.72535e-14	2	Tra2a
277	3.04141e-18	0.398416	0.838	0.623	5.7951e-14	2	Usp26
278	3.97324e-18	0.301074	0.658	0.414	7.57061e-14	2	L2hgdh
279	4.76098e-18	0.302063	0.662	0.408	9.07157e-14	2	Ptpdc1
280	5.26855e-18	0.316162	0.914	0.772	1.00387e-13	2	Angel2
281	7.35169e-18	0.305338	0.712	0.454	1.40079e-13	2	0610040B10Rik
282	9.22592e-18	0.3057	0.863	0.735	1.75791e-13	2	5730455P16Rik
283	1.15192e-17	0.312733	0.856	0.665	2.19487e-13	2	Aspa
284	1.54611e-17	0.315321	0.917	0.776	2.94597e-13	2	Ccdc122
285	1.77446e-17	0.300552	0.86	0.709	3.38106e-13	2	Dip2c
286	3.44135e-17	0.313864	0.888	0.781	6.55714e-13	2	Actr6
287	4.88416e-17	0.40942	0.748	0.541	9.30627e-13	2	Smarca2
288	8.56391e-17	0.328924	0.892	0.742	1.63177e-12	2	Aspm
289	1.31381e-16	0.301414	0.878	0.711	2.50333e-12	2	Rabgap1l
290	2.67558e-16	0.320984	0.752	0.542	5.09806e-12	2	A830010M20Rik
291	1.82288e-15	0.302895	0.543	0.314	3.47331e-11	2	Tbc1d8b
292	4.54223e-15	0.307875	0.64	0.421	8.65476e-11	2	Rbmx
293	5.5827e-15	0.345179	0.723	0.549	1.06373e-10	2	Dnaja4
294	7.47244e-15	0.544101	0.709	0.536	1.4238e-10	2	Gm26870
295	6.30674e-13	0.330518	0.637	0.427	1.20169e-08	2	Hist1h1b
296	7.92441e-13	0.346145	0.723	0.587	1.50992e-08	2	Fras1
297	9.10622e-12	0.334877	0.604	0.425	1.7351e-07	2	Mrc1
298	2.48508e-10	0.500051	0.871	0.817	4.73507e-06	2	Wdpcp
299	2.94219e-06	0.369708	0.583	0.447	0.0560605	2	Sec24a
300	0.000128179	0.378255	0.486	0.372	1	2	B230312C02Rik
301	5.46321e-37	0.267834	1	1	1.04096e-32	3	Rpl37a
302	1.04357e-32	0.300866	1	1	1.98841e-28	3	Rpl9
303	5.77613e-32	0.468898	0.992	0.938	1.10058e-27	3	Bloc1s1
304	5.01295e-31	0.25751	1	1	9.55168e-27	3	Rpl29
305	3.65375e-30	0.265347	1	1	6.96186e-26	3	Rpl37
306	3.8081e-28	0.61427	0.949	0.806	7.25595e-24	3	Wdpcp
307	4.82158e-27	0.386483	1	1	9.18704e-23	3	Uba52
308	1.06331e-26	0.252561	1	1	2.02603e-22	3	Rpl7
309	2.4111e-26	0.265879	1	1	4.59411e-22	3	Rpl27
310	1.26273e-25	0.263337	1	1	2.40601e-21	3	Rpl35
311	1.86422e-24	0.250298	1	1	3.55208e-20	3	Rpl28
312	8.07956e-22	0.284839	1	1	1.53948e-17	3	Eef1b2
313	1.13454e-21	0.265162	1	1	2.16176e-17	3	Rpl10a
314	1.36692e-21	0.4748	0.93	0.775	2.60454e-17	3	Gm13269
315	5.2837e-21	0.553446	0.738	0.549	1.00676e-16	3	Itih2
316	8.72403e-21	0.429455	0.992	0.922	1.66228e-16	3	Gm27164
317	9.75538e-21	0.27817	1	1	1.85879e-16	3	Rpl22l1
318	2.40602e-19	0.250288	1	0.998	4.58443e-15	3	Atox1
319	5.10439e-17	0.428174	0.859	0.68	9.7259e-13	3	Gm44601
320	2.80887e-16	0.298532	1	1	5.35203e-12	3	Rps4x
321	6.22085e-14	0.303004	0.988	0.936	1.18532e-09	3	Gc
322	8.02827e-14	0.354442	0.688	0.47	1.52971e-09	3	Gm11815
323	2.10666e-13	0.306834	0.969	0.884	4.01404e-09	3	Ablim1
324	9.63419e-13	0.300542	0.957	0.906	1.8357e-08	3	Gab3
325	1.4115e-12	0.265498	0.969	0.914	2.68948e-08	3	Morn5
326	5.69629e-12	0.369227	0.664	0.533	1.08537e-07	3	Gm49368
327	2.27826e-10	0.285222	0.754	0.619	4.34099e-06	3	Myom3
328	4.86562e-10	0.267286	0.27	0.13	9.27096e-06	3	Cntn2
329	1.20124e-09	0.257143	0.773	0.639	2.28884e-05	3	Rhox2a
330	2.25984e-09	0.284273	0.348	0.2	4.30589e-05	3	Gm43263
331	3.36395e-09	0.346053	0.582	0.439	6.40968e-05	3	Asic5
332	3.84036e-09	0.294172	0.441	0.288	7.31742e-05	3	Gm10310
333	4.16109e-09	0.313229	0.523	0.377	7.92854e-05	3	Gml
334	1.22788e-08	0.273521	0.555	0.385	0.000233961	3	Gm44113
335	5.96824e-08	0.332749	0.523	0.416	0.00113719	3	Pkd2
336	7.53201e-08	0.281701	0.488	0.34	0.00143515	3	Fcgbp
337	1.03825e-07	0.313564	0.512	0.378	0.00197828	3	Kcnk18
338	1.16948e-07	0.424368	0.359	0.231	0.00222832	3	Sult1c1
339	5.48027e-07	0.362636	0.422	0.298	0.0104421	3	Plpp5
340	1.06763e-06	0.300964	0.629	0.521	0.0203425	3	Pnp
341	2.40338e-06	0.277559	0.859	0.793	0.0457941	3	Aig1
342	2.92425e-05	0.284167	0.555	0.447	0.557186	3	Gm15298
343	0.00124064	0.262794	0.668	0.634	1	3	Myo1b
344	0.00852682	0.327065	0.711	0.653	1	3	Cspg5
345	1.13726e-55	0.778373	0.976	0.557	2.16694e-51	4	Ckb
346	1.17506e-50	0.516273	1	0.999	2.23896e-46	4	Tex15
347	7.8055e-50	0.613763	0.948	0.573	1.48726e-45	4	Lgals7
348	5.14966e-44	0.463905	1	0.995	9.81216e-40	4	Mov10l1
349	7.94786e-44	0.560935	1	0.987	1.51439e-39	4	Figla
350	6.55317e-43	0.378326	1	0.999	1.24864e-38	4	Mael
351	1.11872e-42	0.539265	0.968	0.845	2.13162e-38	4	Uggt2
352	2.52686e-42	0.516953	0.996	0.865	4.81468e-38	4	Tdrd9
353	2.83336e-42	0.576181	0.992	0.684	5.39869e-38	4	Lhx8
354	5.40699e-42	0.548974	1	0.642	1.03025e-37	4	Sohlh1
355	8.87572e-42	0.648441	0.996	0.775	1.69118e-37	4	Uchl1
356	9.38055e-41	0.462069	0.996	0.781	1.78737e-36	4	Adad2
357	1.62008e-40	0.616415	0.968	0.748	3.08691e-36	4	Akap17b
358	5.3696e-40	0.312671	1	1	1.02312e-35	4	Ppia
359	8.2262e-40	0.446696	1	0.926	1.56742e-35	4	Piwil2
360	8.25798e-40	0.477173	0.787	0.346	1.57348e-35	4	Gm30198
361	2.97298e-39	0.36547	1	1	5.66471e-35	4	Ybx1
362	4.37566e-36	0.470396	1	0.999	8.33739e-32	4	Ccdc73
363	8.70588e-36	0.360089	1	0.99	1.65882e-31	4	Hdac2
364	3.51958e-35	0.43463	0.687	0.296	6.7062e-31	4	Bahcc1
365	2.00385e-33	0.499683	0.9	0.553	3.81813e-29	4	Crybg3
366	4.00717e-33	0.475504	0.948	0.686	7.63526e-29	4	Marcksl1
367	8.7477e-33	0.445072	0.94	0.641	1.66679e-28	4	Ccdc88c
368	4.18106e-31	0.456207	0.996	0.967	7.96659e-27	4	Aen
369	2.86431e-30	0.52951	0.775	0.418	5.45767e-26	4	Rorc
370	3.92427e-30	0.424703	0.803	0.435	7.47729e-26	4	Rasd2
371	5.52765e-30	0.311121	1	0.997	1.05324e-25	4	Anp32b
372	1.27066e-29	0.339862	0.735	0.327	2.42112e-25	4	Cnpy1
373	4.02932e-29	0.333354	0.996	0.966	7.67747e-25	4	Pcgf5
374	5.85844e-29	0.446784	0.855	0.536	1.11627e-24	4	Tet3
375	1.28776e-28	0.317937	1	0.982	2.4537e-24	4	Ypel5
376	1.32852e-28	0.3847	0.614	0.264	2.53137e-24	4	Crip2
377	1.44728e-28	0.41402	0.807	0.488	2.75764e-24	4	Henmt1
378	1.63342e-28	0.358826	1	0.982	3.11232e-24	4	Cpeb1
379	1.71656e-28	0.456532	0.996	0.965	3.27073e-24	4	Ftl1
380	2.09876e-28	0.316544	0.996	0.788	3.99898e-24	4	Tdrd1
381	2.45021e-27	0.345399	0.859	0.495	4.66862e-23	4	Ddah1
382	4.47678e-27	0.353399	0.976	0.926	8.53005e-23	4	Cecr2
383	2.82987e-26	0.347771	0.972	0.844	5.39204e-22	4	Coq8a
384	3.88325e-26	0.329749	1	0.907	7.39914e-22	4	Fkbp4
385	8.22752e-26	0.315402	1	0.995	1.56767e-21	4	Eea1
386	1.53398e-25	0.34446	1	0.974	2.92284e-21	4	Spint2
387	6.79636e-25	0.321907	0.996	0.959	1.29498e-20	4	Ybx2
388	2.5836e-24	0.344975	0.88	0.563	4.92279e-20	4	Hes1
389	3.11119e-24	0.345935	0.98	0.836	5.92805e-20	4	Bnip3
390	3.13931e-24	0.376312	0.831	0.542	5.98165e-20	4	Tmtc4
391	3.35559e-24	0.449404	0.884	0.708	6.39374e-20	4	Slc20a1
392	8.34425e-24	0.375411	0.924	0.772	1.58991e-19	4	Txndc16
393	9.42536e-24	0.353978	0.771	0.454	1.79591e-19	4	Zbtb32
394	1.2847e-23	0.342962	0.992	0.868	2.44787e-19	4	Gm11985
395	1.34195e-23	0.33416	0.972	0.787	2.55696e-19	4	Esrp1
396	1.6773e-23	0.430817	0.851	0.571	3.19593e-19	4	Dlk1
397	2.13973e-23	0.463993	0.988	0.917	4.07704e-19	4	Id1
398	2.50554e-23	0.379156	0.811	0.511	4.77406e-19	4	Rab6b
399	3.32751e-23	0.358734	1	0.994	6.34023e-19	4	mt-Nd5
400	3.47581e-23	0.344391	0.884	0.587	6.62281e-19	4	Cyb5r1
401	4.18991e-23	0.286021	0.647	0.297	7.98346e-19	4	Arhgap20os
402	5.42436e-23	0.291783	1	0.995	1.03356e-18	4	Alg13
403	6.25302e-23	0.330796	1	0.948	1.19145e-18	4	Ubr5
404	1.28004e-22	0.461105	0.843	0.655	2.43898e-18	4	Prdm16
405	1.34096e-22	0.319741	0.924	0.609	2.55507e-18	4	Nobox
406	2.93144e-22	0.389973	0.747	0.421	5.58556e-18	4	Gm15298
407	4.96135e-22	0.378966	0.968	0.795	9.45335e-18	4	Ypel3
408	5.97639e-22	0.313161	0.55	0.258	1.13874e-17	4	Map3k9
409	1.6284e-21	0.336726	0.795	0.481	3.10275e-17	4	Sec1
410	3.12572e-21	0.315671	0.992	0.929	5.95574e-17	4	Asxl1
411	3.51055e-21	0.37136	0.884	0.655	6.68901e-17	4	Ptprf
412	5.25868e-21	0.345842	0.851	0.6	1.00199e-16	4	Irf2bp2
413	5.99421e-21	0.348292	0.956	0.788	1.14214e-16	4	Fam173a
414	6.76532e-21	0.331296	0.783	0.466	1.28906e-16	4	Avpi1
415	7.67511e-21	0.370247	0.755	0.477	1.46242e-16	4	Dcdc2a
416	8.73464e-21	0.321475	0.988	0.89	1.6643e-16	4	Tle1
417	1.3476e-20	0.321815	0.707	0.392	2.56772e-16	4	Rhebl1
418	1.02133e-19	0.337873	0.904	0.652	1.94605e-15	4	Jag2
419	2.28568e-19	0.384285	0.98	0.924	4.35514e-15	4	Gm27164
420	2.7009e-19	0.31616	0.855	0.626	5.14629e-15	4	Ptprs
421	3.15796e-19	0.348459	0.715	0.412	6.01719e-15	4	Ajuba
422	3.58355e-19	0.352466	0.996	0.978	6.82809e-15	4	Malat1
423	5.19816e-19	0.580028	0.699	0.457	9.90458e-15	4	Klhl1
424	5.70953e-19	0.330983	0.803	0.556	1.08789e-14	4	Gm4969
425	8.06526e-19	0.286928	0.598	0.314	1.53675e-14	4	Arrb2
426	9.26757e-19	0.306311	0.574	0.302	1.76584e-14	4	Gm15446
427	1.02605e-18	0.293862	1	0.965	1.95504e-14	4	Pnrc1
428	1.08011e-18	0.337036	0.743	0.463	2.05803e-14	4	Gm11815
429	1.20066e-18	0.284458	1	0.998	2.28774e-14	4	mt-Nd2
430	3.10554e-18	0.290974	0.96	0.841	5.91729e-14	4	Mum1
431	4.3346e-18	0.303222	0.679	0.382	8.25914e-14	4	Galk1
432	6.4289e-18	0.366819	0.968	0.89	1.22496e-13	4	Haus7
433	8.58404e-18	0.303181	0.851	0.592	1.6356e-13	4	March9
434	1.94265e-17	0.302585	0.9	0.69	3.70153e-13	4	Cd3eap
435	5.63385e-17	0.341711	0.526	0.28	1.07347e-12	4	Aass
436	1.57349e-16	0.286678	0.976	0.941	2.99814e-12	4	Enah
437	2.27877e-16	0.286093	0.932	0.757	4.34196e-12	4	Neb
438	4.0558e-16	0.324893	0.855	0.641	7.72792e-12	4	Pdcl2
439	6.62885e-16	0.284081	0.735	0.464	1.26306e-11	4	Stx2
440	6.93472e-16	0.318784	0.892	0.655	1.32134e-11	4	Selenow
441	1.45264e-15	0.310176	0.867	0.723	2.76785e-11	4	Hcfc2
442	9.85896e-15	0.334079	0.904	0.779	1.87853e-10	4	Gm13269
443	1.13515e-14	0.305115	0.827	0.632	2.16292e-10	4	Zdhhc23
444	1.97041e-14	0.323809	0.771	0.55	3.75442e-10	4	Shcbp1l
445	4.71437e-200	1.18546	0.779	0.053	8.98276e-196	5	Htra1
446	2.4163e-160	1.67657	0.908	0.157	4.60402e-156	5	Tcl1
447	9.95249e-155	1.45635	0.918	0.146	1.89635e-150	5	Gm47918
448	2.89344e-151	1.1708	0.908	0.145	5.51317e-147	5	Pdzk1
449	9.17931e-146	1.55219	0.733	0.087	1.74903e-141	5	Tuba1c
450	2.60447e-143	2.29531	0.979	0.27	4.96256e-139	5	Ldhb
451	1.76529e-142	1.57305	0.903	0.186	3.36359e-138	5	Zbed3
452	2.24273e-142	1.46636	0.938	0.178	4.2733e-138	5	Rbakdn
453	1.16632e-139	0.916351	0.728	0.083	2.22231e-135	5	Olah
454	5.49576e-139	0.916695	0.697	0.073	1.04716e-134	5	Tesc
455	1.33544e-135	1.49897	0.979	0.228	2.54455e-131	5	Ccno
456	6.15833e-135	1.11835	0.815	0.126	1.17341e-130	5	Mtus1
457	2.41245e-132	1.02864	0.764	0.104	4.59669e-128	5	Rab3d
458	2.18146e-122	1.36528	0.985	0.301	4.15655e-118	5	Dusp12
459	2.19681e-122	2.46841	1	0.475	4.18581e-118	5	Dppa3
460	9.85015e-120	1.39496	0.8	0.147	1.87685e-115	5	Nlrp4f
461	2.9439e-116	0.924413	0.779	0.142	5.6093e-112	5	Ntmt1
462	2.64602e-114	1.24408	0.79	0.153	5.04173e-110	5	Cd164l2
463	4.13986e-112	1.00104	0.79	0.148	7.88808e-108	5	AU015836
464	1.54789e-111	1.10587	0.903	0.244	2.94934e-107	5	Sdc1
465	1.3084e-110	1.89217	1	0.671	2.49303e-106	5	Gdpd1
466	1.51885e-109	0.992565	0.754	0.138	2.89401e-105	5	Zfp57
467	2.51299e-109	1.63644	1	0.96	4.78825e-105	5	Tmem14c
468	2.78732e-108	1.78916	1	0.75	5.31096e-104	5	Acat1
469	5.0344e-106	1.52874	0.979	0.511	9.59255e-102	5	Bpgm
470	4.17164e-105	1.28558	0.985	0.353	7.94864e-101	5	Kank3
471	5.35111e-104	1.63088	1	0.988	1.0196e-99	5	Tmsb10
472	4.42689e-103	1.53559	0.995	0.544	8.435e-99	5	Ift27
473	1.9415e-102	1.15287	1	0.998	3.69933e-98	5	Arpc5l
474	1.65316e-101	1.59236	0.995	0.544	3.14993e-97	5	Crlf1
475	4.93757e-101	1.15302	0.995	0.941	9.40805e-97	5	Parl
476	1.4041e-100	1.01724	0.656	0.107	2.67537e-96	5	Mvp
477	2.08785e-100	1.32728	1	0.797	3.9782e-96	5	Ninj1
478	1.01228e-99	1.05621	0.872	0.239	1.92879e-95	5	Shtn1
479	2.30071e-98	1.24548	1	0.913	4.38377e-94	5	Vkorc1
480	2.52917e-98	1.40804	1	0.642	4.81909e-94	5	Kdm1b
481	4.07251e-94	1.23127	1	0.979	7.75976e-90	5	G3bp2
482	4.43122e-94	1.02772	1	0.955	8.44324e-90	5	Sumo3
483	1.2724e-93	1.11711	0.862	0.277	2.42443e-89	5	Arhgap10
484	6.2148e-93	1.02044	0.897	0.272	1.18417e-88	5	Rnd2
485	3.81766e-92	1.2787	1	0.639	7.27417e-88	5	Anxa7
486	5.69769e-92	1.1755	0.892	0.304	1.08564e-87	5	Pkd2l2
487	8.43484e-92	1.25889	0.872	0.254	1.60717e-87	5	Phgdh
488	1.43968e-91	0.94008	1	0.98	2.74318e-87	5	Drap1
489	3.36715e-91	0.969999	0.862	0.245	6.41576e-87	5	Ppfibp2
490	3.22683e-90	1.06118	1	0.994	6.1484e-86	5	Rdx
491	1.38167e-89	1.06318	1	0.998	2.63263e-85	5	Cks2
492	5.14397e-89	1.16683	0.974	0.572	9.80132e-85	5	Bcl7c
493	1.60926e-87	1.21343	0.979	0.598	3.06628e-83	5	Eif4ebp1
494	1.97976e-87	1.40841	0.985	0.71	3.77223e-83	5	Prc1
495	5.71932e-87	0.956271	1	0.957	1.08976e-82	5	Reep5
496	1.70541e-86	1.30135	1	0.653	3.24949e-82	5	Sohlh1
497	2.86693e-85	1.32058	0.995	0.547	5.46264e-81	5	Cd55
498	4.29503e-85	1.36358	0.995	0.811	8.18376e-81	5	Kit
499	1.05836e-84	1.04186	1	0.923	2.01661e-80	5	Mat2b
500	2.19466e-84	0.971783	0.933	0.4	4.18171e-80	5	Zfand2b
501	1.36476e-83	0.985619	0.708	0.159	2.60041e-79	5	Nos1
502	1.68454e-83	1.05821	0.923	0.456	3.20972e-79	5	Rnaset2b
503	4.84791e-83	1.13629	0.974	0.707	9.23721e-79	5	Dlgap4
504	5.46379e-83	1.17087	1	0.967	1.04107e-78	5	Actb
505	6.60021e-83	1.12529	1	0.794	1.2576e-78	5	Tdrd1
506	9.99427e-83	1.56484	0.574	0.095	1.90431e-78	5	Nlrp5
507	8.34059e-82	1.10919	0.969	0.563	1.58922e-77	5	Tspan13
508	1.04701e-81	1.10378	1	0.855	1.99497e-77	5	Akr1b3
509	3.53984e-81	0.977425	0.662	0.132	6.74481e-77	5	Iqca
510	5.82868e-81	1.00271	0.99	0.844	1.1106e-76	5	Taldo1
511	1.0218e-79	1.08285	1	0.611	1.94693e-75	5	Nobox
512	1.20182e-79	1.07629	0.969	0.494	2.28994e-75	5	Ddah1
513	5.14033e-79	1.03821	0.944	0.377	9.79438e-75	5	Phactr3
514	1.6579e-78	1.11801	0.979	0.59	3.15896e-74	5	Mbl2
515	4.92103e-77	1.16912	0.938	0.447	9.37654e-73	5	Pcsk1n
516	2.50995e-76	1.0035	0.944	0.554	4.78247e-72	5	Rnaset2a
517	3.82222e-76	1.24097	1	0.782	7.28285e-72	5	Uchl1
518	4.9926e-76	1.39224	0.969	0.563	9.51289e-72	5	Hes1
519	5.59787e-74	1.082	0.974	0.633	1.06662e-69	5	Mphosph6
520	1.0234e-73	0.964604	0.785	0.246	1.94998e-69	5	Usp2
521	5.16314e-73	1.03785	1	0.693	9.83784e-69	5	Lhx8
522	2.14116e-72	1.12731	0.969	0.449	4.07977e-68	5	Nexn
523	9.27372e-72	1.01503	0.841	0.287	1.76701e-67	5	Lmo7
524	1.22123e-71	0.971381	0.99	0.841	2.32693e-67	5	4921524J17Rik
525	9.51333e-71	1.03039	0.923	0.47	1.81267e-66	5	Ift43
526	3.15775e-70	0.986758	0.61	0.132	6.01678e-66	5	Syne2
527	8.80733e-70	0.982402	0.831	0.313	1.67815e-65	5	Flot1
528	1.11057e-68	1.03352	0.964	0.697	2.11608e-64	5	Stat3
529	1.24084e-66	0.989777	0.944	0.536	2.3643e-62	5	Trim71
530	2.49508e-65	0.988766	0.969	0.726	4.75412e-61	5	Cdkn2a
531	2.04843e-64	0.933186	0.913	0.504	3.90308e-60	5	Hmga1
532	6.73785e-64	1.02358	0.979	0.76	1.28383e-59	5	Hmgb3
533	5.65798e-62	0.962409	0.923	0.515	1.07807e-57	5	Tuba1b
534	5.36991e-60	0.934801	0.944	0.585	1.02318e-55	5	Ggct
535	4.13054e-58	0.966523	0.908	0.506	7.87032e-54	5	Lonrf3
536	3.03823e-57	1.01079	0.949	0.617	5.78904e-53	5	Wwc2
537	1.43669e-55	1.00966	0.979	0.903	2.73748e-51	5	Gtsf1
538	1.43913e-55	1.10201	0.949	0.723	2.74211e-51	5	Id2
539	1.3377e-49	0.986156	0.851	0.477	2.54885e-45	5	Setd4
540	2.5643e-48	1.31565	0.733	0.267	4.88602e-44	5	Mirt1
541	1.82603e-46	1.02554	0.636	0.222	3.47932e-42	5	Snhg11
542	1.75366e-45	0.962351	0.754	0.337	3.34142e-41	5	Cnpy1
543	1.19679e-44	0.972928	0.785	0.33	2.28036e-40	5	Tsga8
544	1.56759e-35	1.11786	0.99	0.975	2.98689e-31	5	D10Wsu102e
545	2.56204e-149	1.02709	0.792	0.094	4.88172e-145	6	Slc22a21
546	5.85551e-118	1.1491	0.699	0.088	1.11571e-113	6	Nacad
547	9.54236e-115	0.912561	0.617	0.066	1.8182e-110	6	Abcc2
548	8.39875e-114	0.910429	0.803	0.134	1.6003e-109	6	Stxbp5l
549	2.79676e-113	0.983619	0.869	0.197	5.32895e-109	6	Gm960
550	3.18606e-106	1.56062	1	0.553	6.07072e-102	6	Prdm9
551	6.14135e-102	2.08934	0.984	0.592	1.17017e-97	6	M1ap
552	3.69511e-101	1.28038	0.945	0.324	7.04067e-97	6	H2-Ab1
553	5.29433e-101	1.1791	1	0.991	1.00878e-96	6	Iqcb1
554	2.21684e-97	1.61256	0.995	0.781	4.22397e-93	6	H2-D1
555	4.62967e-97	0.999979	0.76	0.146	8.82137e-93	6	Gm11639
556	1.67294e-96	1.66504	1	0.816	3.18763e-92	6	H2-K1
557	4.96655e-95	1.1082	1	0.995	9.46327e-91	6	Pigp
558	6.32061e-95	1.40312	1	0.796	1.20433e-90	6	Spdya
559	5.28859e-94	1.06595	0.896	0.288	1.00769e-89	6	Eaf2
560	1.82087e-93	1.23503	1	0.616	3.46948e-89	6	Dmc1
561	5.6896e-93	0.884338	1	1	1.0841e-88	6	Zcwpw1
562	2.24572e-90	0.901321	0.803	0.193	4.27899e-86	6	Phyhipl
563	3.10479e-90	1.17791	0.984	0.475	5.91587e-86	6	Ugt8a
564	4.40739e-89	0.856477	0.727	0.154	8.39784e-85	6	Acat2
565	6.96273e-89	1.5972	0.995	0.555	1.32668e-84	6	Rad51ap2
566	1.28531e-84	1.01449	1	0.953	2.44903e-80	6	Hfm1
567	4.46563e-84	1.10834	1	0.998	8.50881e-80	6	4930447C04Rik
568	5.07395e-83	1.19083	0.962	0.504	9.66791e-79	6	Pgm2l1
569	2.04373e-82	1.05025	0.847	0.284	3.89412e-78	6	Iqsec1
570	2.75298e-82	0.844293	0.661	0.132	5.24552e-78	6	Ccdc36
571	4.83354e-81	0.949135	0.858	0.283	9.20982e-77	6	Nudt6
572	3.20266e-80	1.00182	1	0.939	6.10234e-76	6	Luzp1
573	4.38052e-80	0.895768	1	0.991	8.34663e-76	6	Atr
574	6.02227e-80	0.993768	1	0.999	1.14748e-75	6	Mphosph8
575	4.63271e-79	0.903164	1	1	8.82717e-75	6	Med21
576	1.93583e-78	1.24128	0.94	0.475	3.68854e-74	6	Sgpl1
577	6.8357e-77	0.797197	0.525	0.075	1.30248e-72	6	Pcdh17
578	7.76223e-77	0.816852	0.76	0.197	1.47901e-72	6	Slc25a25
579	1.04834e-76	1.06045	1	0.695	1.9975e-72	6	Pbx3
580	1.55341e-76	1.19346	0.989	0.832	2.95987e-72	6	Mlf1
581	4.91449e-76	1.09709	1	0.917	9.36408e-72	6	Hspb11
582	5.75619e-76	1.04516	0.995	0.723	1.09678e-71	6	Fbxo47
583	2.82474e-75	0.930709	1	0.959	5.38227e-71	6	Dnpep
584	3.28832e-75	0.856592	0.995	0.958	6.26557e-71	6	Sar1a
585	6.11337e-75	1.03446	0.995	0.783	1.16484e-70	6	Nfat5
586	8.53423e-75	1.19377	0.989	0.866	1.62611e-70	6	Inca1
587	9.15856e-75	1.00991	0.995	0.802	1.74507e-70	6	Ankhd1
588	1.26767e-74	0.945153	1	0.941	2.41542e-70	6	Terb1
589	2.42844e-74	1.04484	0.995	0.786	4.62714e-70	6	Meioc
590	4.66207e-73	0.981957	0.967	0.505	8.8831e-69	6	Ptpra
591	2.88984e-72	1.06699	0.967	0.71	5.5063e-68	6	Spryd7
592	3.30851e-72	0.940135	0.984	0.621	6.30404e-68	6	Grk4
593	5.68574e-72	0.792916	1	0.993	1.08336e-67	6	Spata5
594	8.388e-72	1.12028	0.94	0.485	1.59825e-67	6	Acss2
595	3.2742e-71	0.786499	1	0.987	6.23866e-67	6	Bub1
596	2.95392e-70	0.940683	0.978	0.677	5.6284e-66	6	Atf7ip2
597	1.53117e-69	0.980878	0.929	0.513	2.9175e-65	6	Ddb2
598	2.60291e-69	0.944336	0.94	0.418	4.95958e-65	6	Rrm2b
599	4.2995e-69	0.857921	0.995	0.764	8.19226e-65	6	Cs
600	4.74301e-69	0.932108	0.995	0.684	9.03734e-65	6	4930524B15Rik
601	6.72479e-69	0.89517	0.923	0.41	1.28134e-64	6	Primpol
602	8.87765e-69	1.03585	1	0.842	1.69155e-64	6	Lars
603	1.57513e-68	0.80893	1	0.969	3.00126e-64	6	Rbpms2
604	1.82467e-67	1.00145	0.934	0.495	3.47672e-63	6	Acer3
605	1.05622e-66	0.916021	0.967	0.533	2.01252e-62	6	BC051142
606	7.67449e-66	0.812936	0.995	0.92	1.4623e-61	6	Rnf20
607	1.68978e-64	0.809642	0.902	0.374	3.21971e-60	6	Tesmin
608	4.20168e-64	0.943017	0.869	0.433	8.00588e-60	6	Dcps
609	6.78231e-62	0.802024	1	0.999	1.2923e-57	6	Fmr1
610	1.31046e-61	0.861759	0.945	0.561	2.49695e-57	6	Adarb1
611	6.43708e-61	0.845211	1	0.977	1.22652e-56	6	Myo9a
612	1.10804e-60	0.868265	0.923	0.469	2.11126e-56	6	Srgap2
613	2.21459e-60	0.917918	0.989	0.883	4.21968e-56	6	Top2a
614	3.49221e-60	1.03204	0.956	0.691	6.65405e-56	6	Haus8
615	7.5766e-60	1.00847	0.973	0.613	1.44365e-55	6	Ccdc18
616	8.7352e-60	1.01776	0.891	0.413	1.66441e-55	6	Tchh
617	3.02754e-59	0.867766	0.869	0.345	5.76868e-55	6	Abhd18
618	6.26261e-59	0.843752	0.929	0.539	1.19328e-54	6	Sgsm3
619	8.68107e-59	0.828727	0.995	0.917	1.65409e-54	6	Dnajc3
620	1.58294e-58	0.861808	0.978	0.835	3.01613e-54	6	Usp3
621	2.43938e-58	0.787675	0.995	0.854	4.648e-54	6	Meiob
622	4.85266e-58	0.911979	0.995	0.843	9.24625e-54	6	Sptan1
623	8.02433e-58	0.842088	0.967	0.706	1.52896e-53	6	Dip2c
624	9.73556e-57	0.884634	0.962	0.672	1.85501e-52	6	Atm
625	3.86648e-56	0.847686	0.995	0.939	7.36719e-52	6	Tpgs2
626	9.61547e-55	0.796428	0.973	0.801	1.83213e-50	6	Morc2a
627	1.35156e-54	0.831623	0.896	0.498	2.57526e-50	6	Hormad2
628	1.64875e-54	0.806012	0.858	0.389	3.14153e-50	6	Slit2
629	1.22878e-52	0.837577	0.995	0.988	2.34132e-48	6	Esco2
630	1.40087e-50	0.796574	0.831	0.432	2.66922e-46	6	Nlk
631	8.7183e-50	0.853078	0.896	0.474	1.66119e-45	6	Unc13b
632	6.53205e-49	0.822445	0.754	0.294	1.24462e-44	6	Tro
633	1.77716e-48	0.792877	0.951	0.749	3.3862e-44	6	Chid1
634	2.60637e-48	1.08291	0.896	0.575	4.96618e-44	6	Syt14
635	2.10363e-47	0.827537	0.902	0.562	4.00825e-43	6	AI481877
636	2.9758e-47	0.848965	0.721	0.275	5.67009e-43	6	Tuba3a
637	1.4884e-45	0.841656	0.891	0.559	2.836e-41	6	1700048O20Rik
638	2.94593e-45	0.992161	0.962	0.893	5.61317e-41	6	Xlr4c
639	4.77896e-44	0.838637	0.967	0.864	9.10583e-40	6	Auts2
640	3.26069e-42	0.848326	1	0.962	6.21291e-38	6	Xlr4a
641	5.91001e-42	0.879574	0.874	0.5	1.12609e-37	6	Ppfibp1
642	1.01765e-39	0.938818	0.934	0.718	1.93903e-35	6	Hist1h2ae
643	2.32052e-35	0.915773	0.934	0.901	4.42151e-31	6	Xlr4b
644	3.22872e-32	1.0295	0.913	0.701	6.15201e-28	6	Hist1h2aa
645	1.3899e-52	0.656379	1	0.999	2.64832e-48	7	H2afz
646	1.61283e-48	0.988842	0.773	0.308	3.07309e-44	7	H2bfm
647	4.17668e-44	0.946972	0.791	0.353	7.95825e-40	7	Ptms
648	8.24074e-44	0.818853	0.847	0.392	1.57019e-39	7	Tceal9
649	2.40383e-42	0.523114	1	1	4.58026e-38	7	H3f3b
650	2.96196e-39	0.481054	0.454	0.103	5.64372e-35	7	Tceal8
651	6.41566e-38	0.528527	1	0.998	1.22244e-33	7	Eif4a2
652	3.9173e-37	0.530877	1	0.989	7.46402e-33	7	Ctnnb1
653	1.81253e-36	0.465773	0.442	0.104	3.4536e-32	7	Magea10
654	1.2958e-35	0.573976	1	0.998	2.46901e-31	7	Maged1
655	2.44471e-35	1.11587	0.675	0.294	4.65815e-31	7	Esx1
656	3.89932e-35	0.462651	1	0.999	7.42976e-31	7	H3f3a
657	9.82573e-35	0.478005	1	0.998	1.87219e-30	7	Ube2b
658	7.31942e-34	0.748416	0.951	0.814	1.39464e-29	7	Tob1
659	9.60519e-34	0.831699	0.939	0.627	1.83017e-29	7	Usp26
660	1.95984e-33	0.570547	0.497	0.147	3.73427e-29	7	Rhob
661	2.3421e-33	0.808512	0.761	0.392	4.46264e-29	7	1700080O16Rik
662	2.26229e-32	0.53413	0.436	0.111	4.31056e-28	7	Hmgn5
663	4.09987e-32	0.680153	1	0.988	7.81189e-28	7	Slbp
664	8.22337e-32	0.444983	0.331	0.066	1.56688e-27	7	Itm2a
665	1.0834e-31	0.459469	0.393	0.093	2.0643e-27	7	Spsb2
666	6.06116e-30	0.81502	0.479	0.151	1.15489e-25	7	Gadd45g
667	1.65506e-29	0.821021	0.681	0.29	3.15356e-25	7	Jun
668	1.84455e-29	0.766575	0.957	0.848	3.5146e-25	7	Trap1a
669	1.15475e-27	0.463107	1	0.991	2.20026e-23	7	Polr2a
670	4.92879e-27	0.466808	1	0.973	9.39131e-23	7	Rsrp1
671	7.2767e-27	0.486286	0.374	0.099	1.3865e-22	7	Lef1
672	1.70218e-26	0.623963	0.945	0.76	3.24334e-22	7	Brdt
673	2.78767e-25	0.669228	0.693	0.35	5.31163e-21	7	Xlr5c
674	4.12088e-25	0.524436	0.982	0.887	7.85193e-21	7	Maoa
675	7.7346e-25	0.576971	0.767	0.449	1.47375e-20	7	Tcp11l2
676	1.27916e-24	0.481779	0.583	0.246	2.43732e-20	7	Zfp467
677	2.58303e-24	0.443621	0.393	0.117	4.9217e-20	7	Rhox3h
678	2.98762e-24	0.555299	0.988	0.934	5.69262e-20	7	Tktl1
679	3.15359e-24	1.58133	0.607	0.288	6.00884e-20	7	Tmsb4x
680	9.359e-24	0.471539	0.945	0.76	1.78326e-19	7	Rps6ka6
681	1.836e-23	0.788578	0.957	0.876	3.49831e-19	7	Id3
682	1.05383e-22	0.456549	0.54	0.221	2.00797e-18	7	1700029P11Rik
683	1.10165e-22	0.566778	0.853	0.628	2.09908e-18	7	Cdkn2d
684	2.27677e-22	0.65165	0.73	0.445	4.33815e-18	7	4930550L24Rik
685	2.50273e-22	0.649613	0.914	0.748	4.7687e-18	7	Nxf2
686	1.26589e-21	0.556189	0.963	0.862	2.41202e-17	7	Bex3
687	3.08946e-21	0.474809	0.939	0.829	5.88666e-17	7	Oip5
688	6.37725e-21	0.438825	0.89	0.615	1.21512e-16	7	Kdm3a
689	8.16538e-21	0.475015	0.687	0.365	1.55583e-16	7	Fundc2
690	9.74764e-21	0.566191	0.699	0.412	1.85732e-16	7	Xlr5b
691	1.0661e-20	0.460533	0.914	0.791	2.03135e-16	7	Fermt2
692	1.10522e-20	0.503516	0.92	0.797	2.10589e-16	7	Atrx
693	1.54764e-20	0.466872	0.472	0.185	2.94888e-16	7	1700020N01Rik
694	2.55746e-20	0.45342	0.945	0.849	4.87298e-16	7	Araf
695	4.89966e-20	0.727885	0.822	0.537	9.33581e-16	7	Maged2
696	5.70746e-20	0.542228	0.454	0.178	1.0875e-15	7	Gata2
697	8.63834e-20	0.466322	0.699	0.386	1.64595e-15	7	Nfe2l2
698	8.7647e-20	0.566979	0.84	0.619	1.67003e-15	7	Xlr5a
699	1.65162e-19	0.789681	0.914	0.82	3.147e-15	7	Gapdh
700	3.67888e-19	0.599872	0.718	0.443	7.00974e-15	7	Slc9a3r1
701	4.48129e-19	0.412498	0.945	0.805	8.53866e-15	7	Cdk4
702	7.35294e-19	0.487075	0.656	0.342	1.40103e-14	7	Nrk
703	9.67237e-19	1.22444	0.865	0.809	1.84297e-14	7	Jund
704	9.71087e-19	0.466321	0.883	0.656	1.85031e-14	7	Ctnna1
705	1.00043e-18	0.532937	0.994	0.971	1.90622e-14	7	H2afx
706	1.47044e-18	0.643319	0.975	0.878	2.80178e-14	7	Bex4
707	1.62136e-18	0.497373	0.798	0.555	3.08935e-14	7	Chd3
708	2.49626e-18	0.460592	0.706	0.419	4.75638e-14	7	Pik3ip1
709	4.19891e-18	0.494799	0.963	0.862	8.0006e-14	7	Mns1
710	7.35381e-18	0.524239	0.853	0.639	1.40119e-13	7	Rhox2a
711	8.61238e-18	0.521948	0.988	0.942	1.641e-13	7	Bex1
712	9.9009e-18	0.664886	0.914	0.841	1.88652e-13	7	1700013H16Rik
713	1.96475e-17	0.414521	0.472	0.205	3.74363e-13	7	Fgf13
714	2.48501e-17	0.413833	0.914	0.779	4.73495e-13	7	Hnrnph2
715	2.75795e-17	0.582539	0.724	0.472	5.25499e-13	7	Id4
716	3.31666e-17	0.415208	0.963	0.861	6.31957e-13	7	Upf3b
717	1.18874e-16	0.577367	0.644	0.362	2.26503e-12	7	Cox7b2
718	1.26818e-16	0.455698	0.595	0.306	2.4164e-12	7	Hist2h2aa1
719	1.52874e-16	0.435242	0.791	0.572	2.91286e-12	7	2610002M06Rik
720	2.17894e-16	0.436122	0.387	0.15	4.15175e-12	7	Morc4
721	5.66427e-16	0.440538	0.994	0.979	1.07927e-11	7	Malat1
722	1.02924e-15	0.44884	0.417	0.172	1.96111e-11	7	Ddit3
723	1.08316e-15	0.412168	0.871	0.699	2.06385e-11	7	Gm773
724	4.92662e-15	0.818863	0.546	0.294	9.38717e-11	7	Xist
725	9.19678e-15	0.553709	0.485	0.23	1.75235e-10	7	Bex2
726	1.50788e-14	0.568013	0.988	0.92	2.87312e-10	7	Id1
727	4.38346e-14	0.424454	0.945	0.805	8.35224e-10	7	Ypel3
728	6.67145e-14	0.412045	0.699	0.45	1.27118e-09	7	Txndc12
729	1.12271e-13	0.415835	0.81	0.621	2.13921e-09	7	Abcd1
730	3.75329e-12	0.451958	0.791	0.59	7.15151e-08	7	Txn1
731	5.61614e-12	0.530407	0.54	0.309	1.0701e-07	7	Ier2
732	1.58162e-11	0.48752	0.975	0.936	3.01363e-07	7	Scml2
733	1.81758e-11	0.429379	0.969	0.878	3.46322e-07	7	Ccnb3
734	6.82482e-11	0.516398	0.755	0.571	1.3004e-06	7	Rhox13
735	1.31936e-10	0.453599	0.607	0.386	2.51392e-06	7	Rhox6
736	5.72318e-09	0.624375	0.963	0.969	0.000109049	7	Ftl1
737	1.61635e-08	0.517272	0.331	0.163	0.000307979	7	Ldha
738	1.43037e-07	0.407751	0.564	0.412	0.00272543	7	3830403N18Rik
739	3.23383e-06	0.467522	0.816	0.815	0.0616173	7	Cited1
740	3.71882e-06	0.464826	0.429	0.296	0.0708583	7	Crip2
741	5.67978e-06	0.463886	0.411	0.263	0.108222	7	Hspa2
742	5.83283e-06	0.448219	0.914	0.879	0.111139	7	Txnip
743	0.000356006	0.766821	0.301	0.188	1	7	Ifitm2
744	0.000500133	0.535121	0.252	0.158	1	7	Lgals1
745	1.79142e-167	1.17465	0.613	0.02	3.41336e-163	8	Efna2
746	6.95595e-131	2.25775	0.802	0.08	1.32539e-126	8	Bbc3
747	1.27732e-93	2.47612	0.955	0.243	2.43381e-89	8	Plk2
748	4.31741e-90	1.92921	0.694	0.09	8.2264e-86	8	Cdkn1a
749	2.72872e-84	1.66467	0.856	0.183	5.1993e-80	8	Pmaip1
750	3.63263e-84	0.914515	0.577	0.059	6.92162e-80	8	Eda2r
751	5.5658e-83	1.46428	0.766	0.138	1.06051e-78	8	Hist1h4j
752	7.22307e-79	1.89815	0.892	0.237	1.37628e-74	8	Ddit4
753	1.93392e-73	1.59162	0.838	0.215	3.6849e-69	8	Hist1h4n
754	1.54311e-72	1.19261	0.64	0.094	2.94024e-68	8	Gm42047
755	3.80616e-69	1.86704	0.955	0.374	7.25226e-65	8	Ccng1
756	2.97608e-65	1.24756	0.739	0.168	5.67062e-61	8	Hist1h4k
757	2.16567e-64	1.49866	1	0.949	4.12646e-60	8	Tra2b
758	6.52531e-63	1.76203	0.838	0.256	1.24333e-58	8	Btg2
759	1.16292e-60	1.79412	0.793	0.226	2.21583e-56	8	Hist4h4
760	8.43077e-60	1.6717	0.919	0.383	1.6064e-55	8	Hist1h4i
761	1.37383e-55	1.38339	0.964	0.509	2.61769e-51	8	Hist1h4c
762	1.05006e-52	1.47943	1	0.905	2.00078e-48	8	Hist1h4d
763	1.17415e-52	1.10043	1	0.999	2.23723e-48	8	AY036118
764	1.30867e-52	1.17331	1	0.998	2.49355e-48	8	Lars2
765	2.47145e-52	1.40632	0.901	0.41	4.70911e-48	8	Gadd45b
766	3.10595e-52	1.55418	1	0.842	5.91808e-48	8	H1f0
767	5.7824e-51	1.00544	0.505	0.083	1.10178e-46	8	Enc1
768	6.33961e-51	0.929437	1	1	1.20795e-46	8	Gm42418
769	6.91169e-51	0.975762	0.649	0.149	1.31695e-46	8	Hist1h2br
770	1.08409e-50	1.12023	1	0.996	2.06562e-46	8	Srsf2
771	7.53459e-50	1.63715	1	0.946	1.43564e-45	8	Hist1h1e
772	3.09518e-49	1.11215	0.748	0.225	5.89756e-45	8	Hist1h2bp
773	4.85807e-49	1.32543	0.982	0.748	9.25657e-45	8	Errfi1
774	8.0404e-49	0.888748	0.468	0.072	1.53202e-44	8	Hydin
775	2.49596e-48	1.27173	0.91	0.488	4.75581e-44	8	Hist1h4h
776	2.73479e-47	2.24291	1	0.946	5.21087e-43	8	Hist1h2ap
777	1.48007e-46	1.15937	0.802	0.304	2.82013e-42	8	Hist1h1d
778	1.65928e-45	1.15766	1	0.996	3.16159e-41	8	Taf1d
779	2.09125e-44	1.13195	0.667	0.183	3.98467e-40	8	Phlda3
780	5.45233e-44	1.78922	1	0.858	1.03889e-39	8	Sirt1
781	1.15976e-43	1.3869	0.964	0.674	2.20981e-39	8	Speer4a
782	1.207e-42	1.3281	0.919	0.547	2.29981e-38	8	Ddias
783	1.69195e-42	1.08185	0.865	0.422	3.22385e-38	8	Hist1h2bm
784	2.27776e-41	0.995874	0.757	0.3	4.34005e-37	8	Gt(ROSA)26Sor
785	5.5233e-41	0.870329	1	0.974	1.05241e-36	8	Hnrnpa0
786	2.86603e-40	0.927765	1	0.875	5.46092e-36	8	Cdkn2aip
787	2.9197e-40	1.29335	0.955	0.662	5.5632e-36	8	Atf4
788	7.10942e-39	1.26264	0.964	0.649	1.35463e-34	8	Trp53inp1
789	1.31136e-38	1.04775	0.784	0.331	2.49867e-34	8	Gm16280
790	2.1297e-38	0.945752	1	0.81	4.05794e-34	8	Csnk1d
791	2.2241e-38	1.31832	0.973	0.586	4.2378e-34	8	Hist1h2ba
792	3.40858e-38	1.06045	1	0.879	6.49471e-34	8	Rbbp6
793	2.42228e-37	0.866868	1	0.992	4.61541e-33	8	Zfand5
794	5.126e-37	0.911033	1	0.879	9.76708e-33	8	Purb
795	6.1733e-37	0.935537	0.694	0.259	1.17626e-32	8	Mttp
796	1.45141e-36	1.16565	0.829	0.443	2.76552e-32	8	Hist1h3f
797	2.41967e-36	0.917806	0.532	0.138	4.61044e-32	8	Hist1h2bc
798	3.68122e-36	0.964545	0.991	0.906	7.0142e-32	8	Kansl1
799	1.12175e-35	1.01702	0.937	0.666	2.13739e-31	8	Ifrd1
800	4.65846e-35	1.17108	0.766	0.378	8.87624e-31	8	Hist1h2bj
801	1.67203e-34	1.01124	0.973	0.751	3.18588e-30	8	Exoc4
802	2.0092e-34	1.07313	0.847	0.48	3.82833e-30	8	Hist1h1c
803	6.62969e-34	0.894061	1	0.976	1.26322e-29	8	Ankrd12
804	1.07543e-33	0.928181	1	0.983	2.04913e-29	8	Zfp622
805	1.34508e-33	0.995654	0.946	0.579	2.56292e-29	8	Hist1h1a
806	1.6591e-33	0.961316	0.613	0.195	3.16125e-29	8	Isg20
807	2.17632e-33	0.932464	0.946	0.696	4.14676e-29	8	Sp1
808	6.93614e-33	0.865077	1	0.982	1.32161e-28	8	Srsf7
809	8.13622e-33	1.01304	1	0.989	1.55027e-28	8	H1fx
810	1.34768e-32	1.03011	0.847	0.504	2.56786e-28	8	Dnajb4
811	2.27565e-32	0.907147	0.991	0.853	4.33603e-28	8	Tsc22d2
812	2.89404e-32	1.21745	0.883	0.574	5.5143e-28	8	Pcf11
813	4.09532e-32	1.03998	0.982	0.81	7.80322e-28	8	Gm47283
814	1.31003e-31	0.981912	0.973	0.807	2.49612e-27	8	Nudcd2
815	1.49448e-31	1.45452	0.964	0.724	2.84757e-27	8	Hist1h2ae
816	1.00588e-30	0.968487	1	0.934	1.9166e-26	8	Mdm2
817	2.34167e-30	0.893993	0.82	0.497	4.46181e-26	8	Slc5a3
818	8.85739e-29	0.952726	0.955	0.757	1.68769e-24	8	Clk1
819	1.05417e-28	0.860479	0.486	0.123	2.00862e-24	8	Nacad
820	2.35285e-28	0.92597	0.883	0.588	4.48312e-24	8	Mid1
821	3.82029e-28	0.973452	0.775	0.483	7.27918e-24	8	Csrnp2
822	8.38406e-28	0.853473	0.91	0.636	1.5975e-23	8	Ptp4a1
823	8.57137e-28	1.07299	0.991	0.856	1.63319e-23	8	Gm26917
824	1.26898e-27	1.01122	0.694	0.329	2.41791e-23	8	Tmem2
825	6.44163e-27	0.931166	0.73	0.375	1.22739e-22	8	Ier5
826	2.4593e-26	0.912532	0.955	0.799	4.68595e-22	8	Btg1
827	1.14254e-25	0.90075	0.991	0.859	2.17699e-21	8	Kmt2e
828	1.87211e-25	0.871821	0.568	0.21	3.56713e-21	8	4933427D06Rik
829	3.59989e-25	0.852652	0.315	0.061	6.85924e-21	8	BC051019
830	7.69032e-25	0.860401	0.991	0.838	1.46531e-20	8	Bdp1
831	1.30907e-24	0.898418	0.721	0.412	2.4943e-20	8	AC160336.1
832	6.58765e-23	1.02361	0.73	0.459	1.25521e-18	8	Pdcl
833	3.02525e-22	0.960857	0.892	0.648	5.7643e-18	8	Trim52
834	4.75735e-20	0.916348	0.721	0.456	9.06466e-16	8	5031425E22Rik
835	4.29588e-19	0.896565	0.721	0.482	8.18537e-15	8	Ier5l
836	4.52893e-19	0.888373	0.541	0.238	8.62943e-15	8	Olfr819
837	3.71388e-18	1.01676	0.955	0.707	7.07642e-14	8	Hist1h2aa
838	3.76297e-18	1.24995	0.865	0.638	7.16997e-14	8	Nol4l
839	4.65202e-16	0.859295	0.55	0.265	8.86396e-12	8	Gal3st2c
840	1.12807e-15	0.991081	0.64	0.393	2.14942e-11	8	Gm44113
841	2.4887e-09	1.54725	0.315	0.129	4.74197e-05	8	Olfr655
842	7.35772e-09	0.975717	0.613	0.446	0.000140194	8	Hist1h1b
843	1.52645e-08	1.12688	0.586	0.376	0.000290849	8	B230312C02Rik
844	4.51032e-07	0.90367	0.261	0.115	0.00859397	8	Gm45184

## Sheet: C0
GroupID	Category	Term	Description	LogP	Log(q-value)	InTerm_InList	Genes	Symbols
1_Summary	GO Biological Processes	GO:0048477	oogenesis	-5.24717	-0.980164	6/100	18291,26910,53422,56484,83561,227631,16590,73679,75773,83456,218214,16450,67042,16875,14228,15205	Nobox,Figla,Ybx2,Foxo3,Tdrd1,Sohlh1,Kit,Tex19.1,Adad2,Mov10l1,Kdm1b,Jag2,Ift27,Lhx8,Fkbp4,Hes1
1_Member	GO Biological Processes	GO:0048477	oogenesis	-5.24717	-0.980164	6/100	18291,26910,53422,56484,83561,227631	Nobox,Figla,Ybx2,Foxo3,Tdrd1,Sohlh1
1_Member	GO Biological Processes	GO:0022412	cellular process involved in reproduction in multicellular organism	-4.89126	-0.925286	11/496	16590,18291,26910,53422,56484,73679,75773,83456,83561,218214,227631	Kit,Nobox,Figla,Ybx2,Foxo3,Tex19.1,Adad2,Mov10l1,Tdrd1,Kdm1b,Sohlh1
1_Member	GO Biological Processes	GO:0007276	gamete generation	-4.38525	-0.725499	13/780	16450,16590,18291,26910,53422,56484,67042,73679,75773,83456,83561,218214,227631	Jag2,Kit,Nobox,Figla,Ybx2,Foxo3,Ift27,Tex19.1,Adad2,Mov10l1,Tdrd1,Kdm1b,Sohlh1
1_Member	GO Biological Processes	GO:0007292	female gamete generation	-4.15096	-0.725499	6/156	18291,26910,53422,56484,83561,227631	Nobox,Figla,Ybx2,Foxo3,Tdrd1,Sohlh1
1_Member	GO Biological Processes	GO:0008585	female gonad development	-3.97008	-0.703068	5/105	16590,16875,18291,56484,227631	Kit,Lhx8,Nobox,Foxo3,Sohlh1
1_Member	GO Biological Processes	GO:0046545	development of primary female sexual characteristics	-3.91228	-0.686662	5/108	16590,16875,18291,56484,227631	Kit,Lhx8,Nobox,Foxo3,Sohlh1
1_Member	GO Biological Processes	GO:0001541	ovarian follicle development	-3.66629	-0.513221	4/66	16590,18291,56484,227631	Kit,Nobox,Foxo3,Sohlh1
1_Member	GO Biological Processes	GO:0007281	germ cell development	-3.54273	-0.421852	8/378	16590,18291,26910,53422,56484,75773,83561,227631	Kit,Nobox,Figla,Ybx2,Foxo3,Adad2,Tdrd1,Sohlh1
1_Member	GO Biological Processes	GO:0046660	female sex differentiation	-3.40215	-0.364288	5/139	16590,16875,18291,56484,227631	Kit,Lhx8,Nobox,Foxo3,Sohlh1
1_Member	GO Biological Processes	GO:0007548	sex differentiation	-3.40047	-0.364288	7/301	14228,16590,16875,18291,56484,73679,227631	Fkbp4,Kit,Lhx8,Nobox,Foxo3,Tex19.1,Sohlh1
1_Member	GO Biological Processes	GO:0008406	gonad development	-3.30022	-0.364288	6/224	16590,16875,18291,56484,73679,227631	Kit,Lhx8,Nobox,Foxo3,Tex19.1,Sohlh1
1_Member	GO Biological Processes	GO:0045137	development of primary sexual characteristics	-3.25975	-0.364288	6/228	16590,16875,18291,56484,73679,227631	Kit,Lhx8,Nobox,Foxo3,Tex19.1,Sohlh1
1_Member	GO Biological Processes	GO:0048608	reproductive structure development	-2.96534	-0.189695	8/463	14228,15205,16590,16875,18291,56484,73679,227631	Fkbp4,Hes1,Kit,Lhx8,Nobox,Foxo3,Tex19.1,Sohlh1
1_Member	GO Biological Processes	GO:0061458	reproductive system development	-2.94149	-0.179636	8/467	14228,15205,16590,16875,18291,56484,73679,227631	Fkbp4,Hes1,Kit,Lhx8,Nobox,Foxo3,Tex19.1,Sohlh1
1_Member	GO Biological Processes	GO:0009994	oocyte differentiation	-2.79131	-0.0806002	3/52	56484,83561,227631	Foxo3,Tdrd1,Sohlh1
1_Member	GO Biological Processes	GO:0007283	spermatogenesis	-2.71651	-0.0515628	9/627	16450,16590,53422,67042,73679,75773,83456,83561,227631	Jag2,Kit,Ybx2,Ift27,Tex19.1,Adad2,Mov10l1,Tdrd1,Sohlh1
1_Member	GO Biological Processes	GO:0048232	male gamete generation	-2.61996	0	9/648	16450,16590,53422,67042,73679,75773,83456,83561,227631	Jag2,Kit,Ybx2,Ift27,Tex19.1,Adad2,Mov10l1,Tdrd1,Sohlh1
2_Summary	GO Biological Processes	GO:0032272	negative regulation of protein polymerization	-4.61657	-0.826685	5/77	14228,16765,19240,22349,80880,15901,11858	Fkbp4,Stmn1,Tmsb10,Vil1,Kank3,Id1,Rnd2
2_Member	GO Biological Processes	GO:0032272	negative regulation of protein polymerization	-4.61657	-0.826685	5/77	14228,16765,19240,22349,80880	Fkbp4,Stmn1,Tmsb10,Vil1,Kank3
2_Member	GO Biological Processes	GO:0031333	negative regulation of protein-containing complex assembly	-3.31815	-0.364288	5/145	14228,16765,19240,22349,80880	Fkbp4,Stmn1,Tmsb10,Vil1,Kank3
2_Member	GO Biological Processes	GO:0051494	negative regulation of cytoskeleton organization	-3.00608	-0.197905	5/170	14228,16765,19240,22349,80880	Fkbp4,Stmn1,Tmsb10,Vil1,Kank3
2_Member	GO Biological Processes	GO:1902904	negative regulation of supramolecular fiber organization	-2.9834	-0.193516	5/172	14228,16765,19240,22349,80880	Fkbp4,Stmn1,Tmsb10,Vil1,Kank3
2_Member	GO Biological Processes	GO:0032231	regulation of actin filament bundle assembly	-2.75641	-0.0576002	4/115	15901,16765,22349,80880	Id1,Stmn1,Vil1,Kank3
2_Member	GO Biological Processes	GO:0032271	regulation of protein polymerization	-2.62968	0	5/207	14228,16765,19240,22349,80880	Fkbp4,Stmn1,Tmsb10,Vil1,Kank3
2_Member	GO Biological Processes	GO:0030837	negative regulation of actin filament polymerization	-2.59206	0	3/61	19240,22349,80880	Tmsb10,Vil1,Kank3
2_Member	GO Biological Processes	GO:0032956	regulation of actin cytoskeleton organization	-2.21056	0	6/369	11858,15901,16765,19240,22349,80880	Rnd2,Id1,Stmn1,Tmsb10,Vil1,Kank3
2_Member	GO Biological Processes	GO:1902903	regulation of supramolecular fiber organization	-2.10266	0	6/389	14228,15901,16765,19240,22349,80880	Fkbp4,Id1,Stmn1,Tmsb10,Vil1,Kank3
2_Member	GO Biological Processes	GO:0110053	regulation of actin filament organization	-2.08423	0	5/279	15901,16765,19240,22349,80880	Id1,Stmn1,Tmsb10,Vil1,Kank3
3_Summary	GO Biological Processes	GO:0035019	somatic stem cell population maintenance	-4.2447	-0.725499	4/47	12578,15205,16590,70673,56484,13386,16450,12931,11677,11858,15902,18081,29873	Cdkn2a,Hes1,Kit,Prdm16,Foxo3,Dlk1,Jag2,Crlf1,Akr1b3,Rnd2,Id2,Ninj1,Cspg5
3_Member	GO Biological Processes	GO:0035019	somatic stem cell population maintenance	-4.2447	-0.725499	4/47	12578,15205,16590,70673	Cdkn2a,Hes1,Kit,Prdm16
3_Member	GO Biological Processes	GO:0019827	stem cell population maintenance	-3.34571	-0.364288	5/143	12578,15205,16590,56484,70673	Cdkn2a,Hes1,Kit,Foxo3,Prdm16
3_Member	GO Biological Processes	GO:0098727	maintenance of cell number	-3.2776	-0.364288	5/148	12578,15205,16590,56484,70673	Cdkn2a,Hes1,Kit,Foxo3,Prdm16
3_Member	GO Biological Processes	GO:0008593	regulation of Notch signaling pathway	-3.15197	-0.299931	4/90	13386,15205,16450,16590	Dlk1,Hes1,Jag2,Kit
3_Member	GO Biological Processes	GO:0045747	positive regulation of Notch signaling pathway	-3.00251	-0.197905	3/44	15205,16450,16590	Hes1,Jag2,Kit
3_Member	GO Biological Processes	GO:0042531	positive regulation of tyrosine phosphorylation of STAT protein	-2.721	-0.0515628	3/55	12931,15205,16590	Crlf1,Hes1,Kit
3_Member	GO Biological Processes	GO:0046427	positive regulation of receptor signaling pathway via JAK-STAT	-2.55211	0	3/63	11677,15205,16590	Akr1b3,Hes1,Kit
3_Member	GO Biological Processes	GO:1904894	positive regulation of receptor signaling pathway via STAT	-2.458	0	3/68	11677,15205,16590	Akr1b3,Hes1,Kit
3_Member	GO Biological Processes	GO:0042509	regulation of tyrosine phosphorylation of STAT protein	-2.42245	0	3/70	12931,15205,16590	Crlf1,Hes1,Kit
3_Member	GO Biological Processes	GO:0010720	positive regulation of cell development	-2.15569	0	6/379	11858,15205,15902,16590,18081,29873	Rnd2,Hes1,Id2,Kit,Ninj1,Cspg5
3_Member	GO Biological Processes	GO:0046425	regulation of receptor signaling pathway via JAK-STAT	-2.00546	0	3/99	11677,15205,16590	Akr1b3,Hes1,Kit
4_Summary	GO Biological Processes	GO:0043046	DNA methylation involved in gamete generation	-4.10321	-0.725499	3/19	83456,83561,218214,73708	Mov10l1,Tdrd1,Kdm1b,Dppa3
4_Member	GO Biological Processes	GO:0043046	DNA methylation involved in gamete generation	-4.10321	-0.725499	3/19	83456,83561,218214	Mov10l1,Tdrd1,Kdm1b
4_Member	GO Biological Processes	GO:0006305	DNA alkylation	-4.03826	-0.725499	4/53	73708,83456,83561,218214	Dppa3,Mov10l1,Tdrd1,Kdm1b
4_Member	GO Biological Processes	GO:0006306	DNA methylation	-4.03826	-0.725499	4/53	73708,83456,83561,218214	Dppa3,Mov10l1,Tdrd1,Kdm1b
4_Member	GO Biological Processes	GO:0044728	DNA methylation or demethylation	-3.66629	-0.513221	4/66	73708,83456,83561,218214	Dppa3,Mov10l1,Tdrd1,Kdm1b
4_Member	GO Biological Processes	GO:0006304	DNA modification	-3.34559	-0.364288	4/80	73708,83456,83561,218214	Dppa3,Mov10l1,Tdrd1,Kdm1b
5_Summary	GO Biological Processes	GO:0045596	negative regulation of cell differentiation	-3.32971	-0.364288	11/744	12055,12578,13386,15205,15901,15902,20656,22608,56484,67628,70673,18081	Bcl7c,Cdkn2a,Dlk1,Hes1,Id1,Id2,Sod2,Ybx1,Foxo3,Anp32b,Prdm16,Ninj1
5_Member	GO Biological Processes	GO:0045596	negative regulation of cell differentiation	-3.32971	-0.364288	11/744	12055,12578,13386,15205,15901,15902,20656,22608,56484,67628,70673	Bcl7c,Cdkn2a,Dlk1,Hes1,Id1,Id2,Sod2,Ybx1,Foxo3,Anp32b,Prdm16
5_Member	GO Biological Processes	GO:0045598	regulation of fat cell differentiation	-3.25108	-0.364288	5/150	13386,15205,15902,20656,70673	Dlk1,Hes1,Id2,Sod2,Prdm16
5_Member	GO Biological Processes	GO:0045639	positive regulation of myeloid cell differentiation	-2.79855	-0.0806002	4/112	13386,15902,18081,56484	Dlk1,Id2,Ninj1,Foxo3
5_Member	GO Biological Processes	GO:0045637	regulation of myeloid cell differentiation	-2.50731	0	5/221	13386,15902,18081,56484,70673	Dlk1,Id2,Ninj1,Foxo3,Prdm16
5_Member	GO Biological Processes	GO:0002761	regulation of myeloid leukocyte differentiation	-2.45829	0	4/139	13386,15902,18081,70673	Dlk1,Id2,Ninj1,Prdm16
5_Member	GO Biological Processes	GO:0002763	positive regulation of myeloid leukocyte differentiation	-2.388	0	3/72	13386,15902,18081	Dlk1,Id2,Ninj1
5_Member	GO Biological Processes	GO:1902105	regulation of leukocyte differentiation	-2.36252	0	6/343	12578,13386,15902,18081,56484,70673	Cdkn2a,Dlk1,Id2,Ninj1,Foxo3,Prdm16
6_Summary	GO Biological Processes	GO:1901661	quinone metabolic process	-3.19001	-0.320945	3/38	11677,27973,67426	Akr1b3,Vkorc1,Coq8a
6_Member	GO Biological Processes	GO:1901661	quinone metabolic process	-3.19001	-0.320945	3/38	11677,27973,67426	Akr1b3,Vkorc1,Coq8a
6_Member	GO Biological Processes	GO:0042180	cellular ketone metabolic process	-2.17291	0	3/86	11677,27973,67426	Akr1b3,Vkorc1,Coq8a
7_Summary	KEGG Pathway	mmu00620	Pyruvate metabolism	-3.00251	-0.197905	3/44	18746,56752,110446,70673	Pkm,Aldh9a1,Acat1,Prdm16
7_Member	KEGG Pathway	mmu00620	Pyruvate metabolism	-3.00251	-0.197905	3/44	18746,56752,110446	Pkm,Aldh9a1,Acat1
7_Member	KEGG Pathway	mmu00310	Lysine degradation	-2.53265	0	3/64	56752,70673,110446	Aldh9a1,Prdm16,Acat1
8_Summary	WikiPathways	WP512	ID signaling pathway	-2.81572	-0.0806002	3/51	15205,15901,15902,11677,56484,83561,13386,12931,14228,67042,12578,12055,67628,53422,16765	Hes1,Id1,Id2,Akr1b3,Foxo3,Tdrd1,Dlk1,Crlf1,Fkbp4,Ift27,Cdkn2a,Bcl7c,Anp32b,Ybx2,Stmn1
8_Member	WikiPathways	WP512	ID signaling pathway	-2.81572	-0.0806002	3/51	15205,15901,15902	Hes1,Id1,Id2
8_Member	GO Biological Processes	GO:0048469	cell maturation	-2.8021	-0.0806002	5/189	11677,15205,15902,56484,83561	Akr1b3,Hes1,Id2,Foxo3,Tdrd1
8_Member	GO Biological Processes	GO:0045668	negative regulation of osteoblast differentiation	-2.44008	0	3/69	13386,15901,15902	Dlk1,Id1,Id2
8_Member	GO Biological Processes	GO:0071695	anatomical structure maturation	-2.24504	0	5/255	11677,15205,15902,56484,83561	Akr1b3,Hes1,Id2,Foxo3,Tdrd1
8_Member	GO Biological Processes	GO:0001656	metanephros development	-2.24497	0	3/81	11677,15205,15902	Akr1b3,Hes1,Id2
8_Member	GO Biological Processes	GO:0001655	urogenital system development	-2.21056	0	6/369	11677,12931,14228,15205,15902,67042	Akr1b3,Crlf1,Fkbp4,Hes1,Id2,Ift27
8_Member	GO Biological Processes	GO:0043433	negative regulation of DNA-binding transcription factor activity	-2.15031	0	4/170	12578,15205,15901,15902	Cdkn2a,Hes1,Id1,Id2
8_Member	GO Biological Processes	GO:2000045	regulation of G1/S transition of mitotic cell cycle	-2.15031	0	4/170	12055,12578,15902,67628	Bcl7c,Cdkn2a,Id2,Anp32b
8_Member	GO Biological Processes	GO:0045665	negative regulation of neuron differentiation	-2.11853	0	3/90	15205,15902,56484	Hes1,Id2,Foxo3
8_Member	GO Biological Processes	GO:0051100	negative regulation of binding	-2.08137	0	4/178	12578,15901,15902,53422	Cdkn2a,Id1,Id2,Ybx2
8_Member	GO Biological Processes	GO:0051098	regulation of binding	-2.0066	0	6/408	12578,15205,15901,15902,16765,53422	Cdkn2a,Hes1,Id1,Id2,Stmn1,Ybx2
9_Summary	GO Biological Processes	GO:0051301	cell division	-2.72723	-0.0515628	8/505	12578,16590,16765,18221,66197,73708,218630,268451	Cdkn2a,Kit,Stmn1,Nudc,Cks2,Dppa3,Ccno,Rab11fip4
9_Member	GO Biological Processes	GO:0051301	cell division	-2.72723	-0.0515628	8/505	12578,16590,16765,18221,66197,73708,218630,268451	Cdkn2a,Kit,Stmn1,Nudc,Cks2,Dppa3,Ccno,Rab11fip4
10_Summary	GO Biological Processes	GO:0008637	apoptotic mitochondrial changes	-2.458	0	3/68	12578,20656,110175,11677,11758,15902,16590,22608,56484,11750,17025,20364,234593	Cdkn2a,Sod2,Ggct,Akr1b3,Prdx6,Id2,Kit,Ybx1,Foxo3,Anxa7,Alad,Selenow,Ndrg4
10_Member	GO Biological Processes	GO:0008637	apoptotic mitochondrial changes	-2.458	0	3/68	12578,20656,110175	Cdkn2a,Sod2,Ggct
10_Member	GO Biological Processes	GO:0000302	response to reactive oxygen species	-2.27085	0	4/157	11677,11758,12578,20656	Akr1b3,Prdx6,Cdkn2a,Sod2
10_Member	GO Biological Processes	GO:0051147	regulation of muscle cell differentiation	-2.26117	0	4/158	15902,16590,20656,22608	Id2,Kit,Sod2,Ybx1
10_Member	GO Biological Processes	GO:0007568	aging	-2.20116	0	3/84	12578,20656,56484	Cdkn2a,Sod2,Foxo3
10_Member	GO Biological Processes	GO:0010035	response to inorganic substance	-2.11833	0	7/508	11677,11750,12578,15902,17025,20364,20656	Akr1b3,Anxa7,Cdkn2a,Id2,Alad,Selenow,Sod2
10_Member	WikiPathways	WP4466	Oxidative stress and redox pathway	-2.07949	0	3/93	11758,20656,110175	Prdx6,Sod2,Ggct
10_Member	GO Biological Processes	GO:0048660	regulation of smooth muscle cell proliferation	-2.05645	0	4/181	11677,15902,20656,234593	Akr1b3,Id2,Sod2,Ndrg4
10_Member	GO Biological Processes	GO:0042542	response to hydrogen peroxide	-2.05423	0	3/95	11677,12578,20656	Akr1b3,Cdkn2a,Sod2
11_Summary	GO Biological Processes	GO:0030104	water homeostasis	-2.33824	0	3/75	11677,11750,16765	Akr1b3,Anxa7,Stmn1
11_Member	GO Biological Processes	GO:0030104	water homeostasis	-2.33824	0	3/75	11677,11750,16765	Akr1b3,Anxa7,Stmn1
12_Summary	GO Biological Processes	GO:0008360	regulation of cell shape	-2.26117	0	4/158	11750,11858,16590,22349	Anxa7,Rnd2,Kit,Vil1
12_Member	GO Biological Processes	GO:0008360	regulation of cell shape	-2.26117	0	4/158	11750,11858,16590,22349	Anxa7,Rnd2,Kit,Vil1
13_Summary	GO Biological Processes	GO:0060113	inner ear receptor cell differentiation	-2.23017	0	3/82	15205,16450,67042,18081,67628,70673,224273,268451	Hes1,Jag2,Ift27,Ninj1,Anp32b,Prdm16,Crybg3,Rab11fip4
13_Member	GO Biological Processes	GO:0060113	inner ear receptor cell differentiation	-2.23017	0	3/82	15205,16450,67042	Hes1,Jag2,Ift27
13_Member	GO Biological Processes	GO:0007423	sensory organ development	-2.1534	0	8/629	15205,16450,18081,67042,67628,70673,224273,268451	Hes1,Jag2,Ninj1,Ift27,Anp32b,Prdm16,Crybg3,Rab11fip4
13_Member	GO Biological Processes	GO:0042490	mechanoreceptor differentiation	-2.13187	0	3/89	15205,16450,67042	Hes1,Jag2,Ift27
14_Summary	Reactome Gene Sets	R-MMU-5689603	UCH proteinases	-2.07949	0	3/93	22223,26446,218214	Uchl1,Psmb3,Kdm1b
14_Member	Reactome Gene Sets	R-MMU-5689603	UCH proteinases	-2.07949	0	3/93	22223,26446,218214	Uchl1,Psmb3,Kdm1b
15_Summary	GO Biological Processes	GO:0051260	protein homooligomerization	-2.04011	0	4/183	17025,18081,20656,56752	Alad,Ninj1,Sod2,Aldh9a1
15_Member	GO Biological Processes	GO:0051260	protein homooligomerization	-2.04011	0	4/183	17025,18081,20656,56752	Alad,Ninj1,Sod2,Aldh9a1
16_Summary	GO Biological Processes	GO:0042129	regulation of T cell proliferation	-2.00805	0	4/187	12578,13136,15205,16858	Cdkn2a,Cd55,Hes1,Lgals7
16_Member	GO Biological Processes	GO:0042129	regulation of T cell proliferation	-2.00805	0	4/187	12578,13136,15205,16858	Cdkn2a,Cd55,Hes1,Lgals7

## Sheet: C1
GroupID	Category	Term	Description	LogP	Log(q-value)	InTerm_InList	Genes	Symbols
1_Summary	GO Biological Processes	GO:0006325	chromatin organization	-10.9538	-6.68683	19/569	12189,12419,14312,14815,15161,22589,63830,70472,93760,104263,107932,114642,192195,192285,207165,214162,216848,233532,244059,229841	Brca1,Cbx5,Brd2,Nr3c1,Hcfc1,Atrx,Kcnq1ot1,Atad2,Arid1a,Kdm3a,Chd4,Brdt,Ash1l,Phf21a,Bptf,Kmt2a,Chd3,Rsf1,Chd2,Cenpe
1_Member	GO Biological Processes	GO:0006325	chromatin organization	-10.9538	-6.68683	19/569	12189,12419,14312,14815,15161,22589,63830,70472,93760,104263,107932,114642,192195,192285,207165,214162,216848,233532,244059	Brca1,Cbx5,Brd2,Nr3c1,Hcfc1,Atrx,Kcnq1ot1,Atad2,Arid1a,Kdm3a,Chd4,Brdt,Ash1l,Phf21a,Bptf,Kmt2a,Chd3,Rsf1,Chd2
1_Member	GO Biological Processes	GO:0006338	chromatin remodeling	-7.69474	-3.96122	11/249	14312,14815,15161,22589,93760,107932,114642,207165,216848,233532,244059	Brd2,Nr3c1,Hcfc1,Atrx,Arid1a,Chd4,Brdt,Bptf,Chd3,Rsf1,Chd2
1_Member	GO Biological Processes	GO:0034728	nucleosome organization	-4.69154	-1.87169	6/121	14312,22589,93760,114642,233532,244059	Brd2,Atrx,Arid1a,Brdt,Rsf1,Chd2
1_Member	GO Biological Processes	GO:0071824	protein-DNA complex subunit organization	-4.32947	-1.59394	7/206	14312,22589,93760,114642,229841,233532,244059	Brd2,Atrx,Arid1a,Brdt,Cenpe,Rsf1,Chd2
1_Member	GO Biological Processes	GO:0031497	chromatin assembly	-2.39727	-0.190957	4/140	14312,22589,63830,233532	Brd2,Atrx,Kcnq1ot1,Rsf1
1_Member	GO Biological Processes	GO:0006334	nucleosome assembly	-2.22131	-0.109644	3/80	14312,22589,233532	Brd2,Atrx,Rsf1
1_Member	GO Biological Processes	GO:0065004	protein-DNA complex assembly	-2.17433	-0.0746424	4/162	14312,22589,229841,233532	Brd2,Atrx,Cenpe,Rsf1
2_Summary	GO Biological Processes	GO:0043484	regulation of RNA splicing	-7.84073	-3.96122	10/186	53379,67040,72289,83486,101214,108013,114642,233908,269254,432467,22057,74326,140486,230594,268491,101739,244672,331401,54194,228410,67958	Hnrnpa2b1,Ddx17,Malat1,Rbm5,Tra2a,Celf4,Brdt,Fus,Setx,Hnrnph3,Tob1,Hnrnpr,Igf2bp1,Tut4,Meioc,Psip1,Cwf19l2,Thoc2,Akap8l,Cstf3,U2surp
2_Member	GO Biological Processes	GO:0043484	regulation of RNA splicing	-7.84073	-3.96122	10/186	53379,67040,72289,83486,101214,108013,114642,233908,269254,432467	Hnrnpa2b1,Ddx17,Malat1,Rbm5,Tra2a,Celf4,Brdt,Fus,Setx,Hnrnph3
2_Member	GO Biological Processes	GO:1903311	regulation of mRNA metabolic process	-7.62616	-3.96122	12/316	22057,53379,67040,72289,74326,83486,101214,108013,140486,230594,233908,268491	Tob1,Hnrnpa2b1,Ddx17,Malat1,Hnrnpr,Rbm5,Tra2a,Celf4,Igf2bp1,Tut4,Fus,Meioc
2_Member	GO Biological Processes	GO:0008380	RNA splicing	-6.35415	-3.08714	11/338	53379,67040,83486,101214,101739,108013,114642,233908,244672,269254,331401	Hnrnpa2b1,Ddx17,Rbm5,Tra2a,Psip1,Celf4,Brdt,Fus,Cwf19l2,Setx,Thoc2
2_Member	GO Biological Processes	GO:0006397	mRNA processing	-6.26792	-3.04231	12/422	53379,54194,67040,83486,101214,101739,108013,114642,228410,244672,269254,331401	Hnrnpa2b1,Akap8l,Ddx17,Rbm5,Tra2a,Psip1,Celf4,Brdt,Cstf3,Cwf19l2,Setx,Thoc2
2_Member	GO Biological Processes	GO:0016071	mRNA metabolic process	-5.54929	-2.45837	13/586	53379,54194,67040,83486,101214,101739,108013,114642,228410,230594,244672,269254,331401	Hnrnpa2b1,Akap8l,Ddx17,Rbm5,Tra2a,Psip1,Celf4,Brdt,Cstf3,Tut4,Cwf19l2,Setx,Thoc2
2_Member	GO Biological Processes	GO:0006396	RNA processing	-5.46974	-2.40685	15/796	53379,54194,67040,67958,83486,101214,101739,108013,114642,228410,230594,233908,244672,269254,331401	Hnrnpa2b1,Akap8l,Ddx17,U2surp,Rbm5,Tra2a,Psip1,Celf4,Brdt,Cstf3,Tut4,Fus,Cwf19l2,Setx,Thoc2
2_Member	GO Biological Processes	GO:0000375	RNA splicing, via transesterification reactions	-5.16759	-2.26103	8/215	53379,67040,83486,101214,101739,108013,244672,269254	Hnrnpa2b1,Ddx17,Rbm5,Tra2a,Psip1,Celf4,Cwf19l2,Setx
2_Member	GO Biological Processes	GO:0000377	RNA splicing, via transesterification reactions with bulged adenosine as nucleophile	-5.16759	-2.26103	8/215	53379,67040,83486,101214,101739,108013,244672,269254	Hnrnpa2b1,Ddx17,Rbm5,Tra2a,Psip1,Celf4,Cwf19l2,Setx
2_Member	GO Biological Processes	GO:0000398	mRNA splicing, via spliceosome	-5.16759	-2.26103	8/215	53379,67040,83486,101214,101739,108013,244672,269254	Hnrnpa2b1,Ddx17,Rbm5,Tra2a,Psip1,Celf4,Cwf19l2,Setx
2_Member	GO Biological Processes	GO:0048024	regulation of mRNA splicing, via spliceosome	-4.81735	-1.97869	6/115	53379,67040,72289,83486,101214,108013	Hnrnpa2b1,Ddx17,Malat1,Rbm5,Tra2a,Celf4
2_Member	GO Biological Processes	GO:0000245	spliceosomal complex assembly	-4.22731	-1.5249	4/46	83486,101739,108013,269254	Rbm5,Psip1,Celf4,Setx
2_Member	GO Biological Processes	GO:0050684	regulation of mRNA processing	-4.11973	-1.46644	6/153	53379,67040,72289,83486,101214,108013	Hnrnpa2b1,Ddx17,Malat1,Rbm5,Tra2a,Celf4
2_Member	GO Biological Processes	GO:0000381	regulation of alternative mRNA splicing, via spliceosome	-3.77327	-1.20523	4/60	67040,72289,83486,108013	Ddx17,Malat1,Rbm5,Celf4
2_Member	GO Biological Processes	GO:0006376	mRNA splice site selection	-3.5935	-1.08992	3/27	101739,108013,269254	Psip1,Celf4,Setx
2_Member	GO Biological Processes	GO:0033120	positive regulation of RNA splicing	-2.72748	-0.424263	3/53	101214,108013,269254	Tra2a,Celf4,Setx
2_Member	GO Biological Processes	GO:0022618	ribonucleoprotein complex assembly	-2.0931	-0.0164203	4/171	83486,101739,108013,269254	Rbm5,Psip1,Celf4,Setx
2_Member	GO Biological Processes	GO:0071826	ribonucleoprotein complex subunit organization	-2.02501	0	4/179	83486,101739,108013,269254	Rbm5,Psip1,Celf4,Setx
3_Summary	GO Biological Processes	GO:0030518	intracellular steroid hormone receptor signaling pathway	-7.304	-3.73596	6/44	14815,17999,67040,70790,93760,104263,21372,12189,18710,19693,15903,230379,269254	Nr3c1,Nedd4,Ddx17,Ubr5,Arid1a,Kdm3a,Tbl1x,Brca1,Pik3r3,Reg2,Id3,Acer2,Setx
3_Member	GO Biological Processes	GO:0030518	intracellular steroid hormone receptor signaling pathway	-7.304	-3.73596	6/44	14815,17999,67040,70790,93760,104263	Nr3c1,Nedd4,Ddx17,Ubr5,Arid1a,Kdm3a
3_Member	GO Biological Processes	GO:0043401	steroid hormone mediated signaling pathway	-7.01515	-3.59324	6/49	14815,17999,67040,70790,93760,104263	Nr3c1,Nedd4,Ddx17,Ubr5,Arid1a,Kdm3a
3_Member	GO Biological Processes	GO:0042921	glucocorticoid receptor signaling pathway	-6.0277	-2.83988	3/5	14815,17999,93760	Nr3c1,Nedd4,Arid1a
3_Member	GO Biological Processes	GO:0031958	corticosteroid receptor signaling pathway	-5.72813	-2.60725	3/6	14815,17999,93760	Nr3c1,Nedd4,Arid1a
3_Member	GO Biological Processes	GO:0009755	hormone-mediated signaling pathway	-5.34929	-2.31273	6/93	14815,17999,67040,70790,93760,104263	Nr3c1,Nedd4,Ddx17,Ubr5,Arid1a,Kdm3a
3_Member	GO Biological Processes	GO:0030522	intracellular receptor signaling pathway	-5.26909	-2.26103	6/96	14815,17999,67040,70790,93760,104263	Nr3c1,Nedd4,Ddx17,Ubr5,Arid1a,Kdm3a
3_Member	GO Biological Processes	GO:0071383	cellular response to steroid hormone stimulus	-5.19158	-2.26103	6/99	14815,17999,67040,70790,93760,104263	Nr3c1,Nedd4,Ddx17,Ubr5,Arid1a,Kdm3a
3_Member	GO Biological Processes	GO:0048545	response to steroid hormone	-4.98363	-2.11456	7/163	14815,17999,21372,67040,70790,93760,104263	Nr3c1,Nedd4,Tbl1x,Ddx17,Ubr5,Arid1a,Kdm3a
3_Member	GO Biological Processes	GO:0030521	androgen receptor signaling pathway	-4.29549	-1.57255	3/16	67040,93760,104263	Ddx17,Arid1a,Kdm3a
3_Member	GO Biological Processes	GO:0009725	response to hormone	-3.24083	-0.837144	10/621	12189,14815,17999,18710,19693,21372,67040,70790,93760,104263	Brca1,Nr3c1,Nedd4,Pik3r3,Reg2,Tbl1x,Ddx17,Ubr5,Arid1a,Kdm3a
3_Member	GO Biological Processes	GO:0071407	cellular response to organic cyclic compound	-2.7367	-0.428735	8/487	12189,14815,15903,17999,67040,70790,93760,104263	Brca1,Nr3c1,Id3,Nedd4,Ddx17,Ubr5,Arid1a,Kdm3a
3_Member	GO Biological Processes	GO:0032870	cellular response to hormone stimulus	-2.59094	-0.332533	7/402	14815,17999,18710,67040,70790,93760,104263	Nr3c1,Nedd4,Pik3r3,Ddx17,Ubr5,Arid1a,Kdm3a
3_Member	GO Biological Processes	GO:0033993	response to lipid	-2.48056	-0.246974	10/786	14815,15903,17999,21372,67040,70790,93760,104263,230379,269254	Nr3c1,Id3,Nedd4,Tbl1x,Ddx17,Ubr5,Arid1a,Kdm3a,Acer2,Setx
3_Member	GO Biological Processes	GO:0071396	cellular response to lipid	-2.36632	-0.170887	8/560	14815,15903,17999,67040,70790,93760,104263,269254	Nr3c1,Id3,Nedd4,Ddx17,Ubr5,Arid1a,Kdm3a,Setx
3_Member	GO Biological Processes	GO:0014070	response to organic cyclic compound	-2.12312	-0.0408072	9/748	12189,14815,15903,17999,21372,67040,70790,93760,104263	Brca1,Nr3c1,Id3,Nedd4,Tbl1x,Ddx17,Ubr5,Arid1a,Kdm3a
4_Summary	GO Biological Processes	GO:0022402	cell cycle process	-7.04235	-3.59324	17/781	12189,13557,15904,20843,21973,22589,54194,70099,77579,83563,100710,114642,209091,216848,229841,233276,268491,103573,226154,331401,233532	Brca1,E2f3,Id4,Stag2,Top2a,Atrx,Akap8l,Smc4,Myh10,Usp26,Pds5b,Brdt,Ccnb3,Chd3,Cenpe,Tubgcp5,Meioc,Xpo1,Lzts2,Thoc2,Rsf1
4_Member	GO Biological Processes	GO:0022402	cell cycle process	-7.04235	-3.59324	17/781	12189,13557,15904,20843,21973,22589,54194,70099,77579,83563,100710,114642,209091,216848,229841,233276,268491	Brca1,E2f3,Id4,Stag2,Top2a,Atrx,Akap8l,Smc4,Myh10,Usp26,Pds5b,Brdt,Ccnb3,Chd3,Cenpe,Tubgcp5,Meioc
4_Member	GO Biological Processes	GO:0000278	mitotic cell cycle	-4.986	-2.11456	12/562	12189,13557,15904,20843,54194,70099,77579,83563,100710,209091,229841,233276	Brca1,E2f3,Id4,Stag2,Akap8l,Smc4,Myh10,Usp26,Pds5b,Ccnb3,Cenpe,Tubgcp5
4_Member	GO Biological Processes	GO:1903047	mitotic cell cycle process	-4.81433	-1.97869	11/489	12189,13557,15904,20843,54194,70099,77579,83563,100710,209091,229841	Brca1,E2f3,Id4,Stag2,Akap8l,Smc4,Myh10,Usp26,Pds5b,Ccnb3,Cenpe
4_Member	GO Biological Processes	GO:0000819	sister chromatid segregation	-4.4964	-1.70651	6/131	20843,21973,54194,70099,100710,229841	Stag2,Top2a,Akap8l,Smc4,Pds5b,Cenpe
4_Member	GO Biological Processes	GO:0007059	chromosome segregation	-4.3975	-1.62185	8/275	12189,20843,21973,54194,70099,100710,229841,268491	Brca1,Stag2,Top2a,Akap8l,Smc4,Pds5b,Cenpe,Meioc
4_Member	GO Biological Processes	GO:0098813	nuclear chromosome segregation	-4.21212	-1.5249	7/215	20843,21973,54194,70099,100710,229841,268491	Stag2,Top2a,Akap8l,Smc4,Pds5b,Cenpe,Meioc
4_Member	GO Biological Processes	GO:0000280	nuclear division	-4.112	-1.46644	8/302	20843,21973,54194,70099,100710,114642,229841,268491	Stag2,Top2a,Akap8l,Smc4,Pds5b,Brdt,Cenpe,Meioc
4_Member	GO Biological Processes	GO:0048285	organelle fission	-3.8732	-1.27829	8/327	20843,21973,54194,70099,100710,114642,229841,268491	Stag2,Top2a,Akap8l,Smc4,Pds5b,Brdt,Cenpe,Meioc
4_Member	Reactome Gene Sets	R-MMU-68877	Mitotic Prometaphase	-3.63076	-1.09614	6/188	20843,70099,100710,103573,229841,233276	Stag2,Smc4,Pds5b,Xpo1,Cenpe,Tubgcp5
4_Member	GO Biological Processes	GO:0051301	cell division	-3.27314	-0.862592	9/505	20843,21973,70099,77579,100710,209091,226154,229841,331401	Stag2,Top2a,Smc4,Myh10,Pds5b,Ccnb3,Lzts2,Cenpe,Thoc2
4_Member	GO Biological Processes	GO:0007051	spindle organization	-3.1614	-0.769457	5/152	20843,22589,216848,229841,233276	Stag2,Atrx,Chd3,Cenpe,Tubgcp5
4_Member	GO Biological Processes	GO:0030261	chromosome condensation	-3.1494	-0.763207	3/38	21973,54194,70099	Top2a,Akap8l,Smc4
4_Member	GO Biological Processes	GO:0140014	mitotic nuclear division	-3.09802	-0.734102	5/157	20843,54194,70099,100710,229841	Stag2,Akap8l,Smc4,Pds5b,Cenpe
4_Member	Reactome Gene Sets	R-MMU-1640170	Cell Cycle	-2.85529	-0.527801	9/579	13557,20843,22589,70099,100710,103573,229841,233276,233532	E2f3,Stag2,Atrx,Smc4,Pds5b,Xpo1,Cenpe,Tubgcp5,Rsf1
4_Member	GO Biological Processes	GO:0000070	mitotic sister chromatid segregation	-2.79055	-0.472936	4/109	54194,70099,100710,229841	Akap8l,Smc4,Pds5b,Cenpe
4_Member	Reactome Gene Sets	R-MMU-2500257	Resolution of Sister Chromatid Cohesion	-2.67797	-0.384092	4/117	20843,100710,103573,229841	Stag2,Pds5b,Xpo1,Cenpe
4_Member	Reactome Gene Sets	R-MMU-69278	Cell Cycle, Mitotic	-2.0985	-0.0190158	7/496	13557,20843,70099,100710,103573,229841,233276	E2f3,Stag2,Smc4,Pds5b,Xpo1,Cenpe,Tubgcp5
4_Member	Reactome Gene Sets	R-MMU-68886	M Phase	-2.08417	-0.0102847	6/380	20843,70099,100710,103573,229841,233276	Stag2,Smc4,Pds5b,Xpo1,Cenpe,Tubgcp5
4_Member	GO Biological Processes	GO:0051225	spindle assembly	-2.05423	0	3/92	20843,229841,233276	Stag2,Cenpe,Tubgcp5
4_Member	Reactome Gene Sets	R-MMU-2467813	Separation of Sister Chromatids	-2.00855	0	4/181	20843,100710,103573,229841	Stag2,Pds5b,Xpo1,Cenpe
5_Summary	Reactome Gene Sets	R-MMU-3247509	Chromatin modifying enzymes	-6.38923	-3.08714	9/203	15161,21372,93760,104263,107932,192195,192285,216848,269424,12189,15901,21888,22589,214162,11798,17999,18710	Hcfc1,Tbl1x,Arid1a,Kdm3a,Chd4,Ash1l,Phf21a,Chd3,Jade1,Brca1,Id1,Tle4,Atrx,Kmt2a,Xiap,Nedd4,Pik3r3
5_Member	Reactome Gene Sets	R-MMU-3247509	Chromatin modifying enzymes	-6.38923	-3.08714	9/203	15161,21372,93760,104263,107932,192195,192285,216848,269424	Hcfc1,Tbl1x,Arid1a,Kdm3a,Chd4,Ash1l,Phf21a,Chd3,Jade1
5_Member	Reactome Gene Sets	R-MMU-4839726	Chromatin organization	-6.38923	-3.08714	9/203	15161,21372,93760,104263,107932,192195,192285,216848,269424	Hcfc1,Tbl1x,Arid1a,Kdm3a,Chd4,Ash1l,Phf21a,Chd3,Jade1
5_Member	WikiPathways	WP1763	Mechanisms associated with pluripotency	-4.21413	-1.5249	8/292	12189,15161,15901,21888,22589,104263,107932,269424	Brca1,Hcfc1,Id1,Tle4,Atrx,Kdm3a,Chd4,Jade1
5_Member	GO Biological Processes	GO:0016570	histone modification	-4.13896	-1.46644	9/386	12189,15161,21372,104263,107932,192195,214162,216848,269424	Brca1,Hcfc1,Tbl1x,Kdm3a,Chd4,Ash1l,Kmt2a,Chd3,Jade1
5_Member	Reactome Gene Sets	R-MMU-3214815	HDACs deacetylate histones	-3.13629	-0.755773	4/88	21372,107932,192285,216848	Tbl1x,Chd4,Phf21a,Chd3
5_Member	Reactome Gene Sets	R-MMU-6807070	PTEN Regulation	-2.79055	-0.472936	4/109	11798,17999,107932,216848	Xiap,Nedd4,Chd4,Chd3
5_Member	GO Biological Processes	GO:0016575	histone deacetylation	-2.63667	-0.356431	3/57	21372,107932,216848	Tbl1x,Chd4,Chd3
5_Member	GO Biological Processes	GO:0006476	protein deacetylation	-2.55252	-0.303033	3/61	21372,107932,216848	Tbl1x,Chd4,Chd3
5_Member	Reactome Gene Sets	R-MMU-1257604	PIP3 activates AKT signaling	-2.4224	-0.204609	5/224	11798,17999,18710,107932,216848	Xiap,Nedd4,Pik3r3,Chd4,Chd3
5_Member	GO Biological Processes	GO:0035601	protein deacylation	-2.33218	-0.162078	3/73	21372,107932,216848	Tbl1x,Chd4,Chd3
5_Member	GO Biological Processes	GO:0098732	macromolecule deacylation	-2.33218	-0.162078	3/73	21372,107932,216848	Tbl1x,Chd4,Chd3
5_Member	GO Biological Processes	GO:2000736	regulation of stem cell differentiation	-2.23648	-0.109644	3/79	104263,107932,216848	Kdm3a,Chd4,Chd3
5_Member	Reactome Gene Sets	R-MMU-9006925	Intracellular signaling by second messengers	-2.2223	-0.109644	5/250	11798,17999,18710,107932,216848	Xiap,Nedd4,Pik3r3,Chd4,Chd3
6_Summary	GO Biological Processes	GO:0051321	meiotic cell cycle	-5.88379	-2.73073	10/302	20843,21973,22589,57908,70099,114642,209091,229841,233276,268491,12189,12419,17999,70790,100710,230379,244059,269254,53379,63830,214162,93760,104263,230594,230861,244891	Stag2,Top2a,Atrx,Zfp318,Smc4,Brdt,Ccnb3,Cenpe,Tubgcp5,Meioc,Brca1,Cbx5,Nedd4,Ubr5,Pds5b,Acer2,Chd2,Setx,Hnrnpa2b1,Kcnq1ot1,Kmt2a,Arid1a,Kdm3a,Tut4,Eif4g3,Scaper
6_Member	GO Biological Processes	GO:0051321	meiotic cell cycle	-5.88379	-2.73073	10/302	20843,21973,22589,57908,70099,114642,209091,229841,233276,268491	Stag2,Top2a,Atrx,Zfp318,Smc4,Brdt,Ccnb3,Cenpe,Tubgcp5,Meioc
6_Member	GO Biological Processes	GO:0006974	cellular response to DNA damage stimulus	-4.0453	-1.41176	12/702	12189,12419,17999,21973,22589,70099,70790,100710,230379,244059,268491,269254	Brca1,Cbx5,Nedd4,Top2a,Atrx,Smc4,Ubr5,Pds5b,Acer2,Chd2,Meioc,Setx
6_Member	GO Biological Processes	GO:1903046	meiotic cell cycle process	-3.61834	-1.0917	6/189	21973,22589,70099,114642,229841,268491	Top2a,Atrx,Smc4,Brdt,Cenpe,Meioc
6_Member	GO Biological Processes	GO:0006259	DNA metabolic process	-3.37402	-0.917287	11/711	12189,21973,22589,53379,63830,70099,70790,100710,214162,268491,269254	Brca1,Top2a,Atrx,Hnrnpa2b1,Kcnq1ot1,Smc4,Ubr5,Pds5b,Kmt2a,Meioc,Setx
6_Member	GO Biological Processes	GO:0033044	regulation of chromosome organization	-3.0697	-0.711179	6/240	21973,22589,53379,70099,93760,229841	Top2a,Atrx,Hnrnpa2b1,Smc4,Arid1a,Cenpe
6_Member	GO Biological Processes	GO:0007143	female meiotic nuclear division	-3.02137	-0.683785	3/42	21973,229841,268491	Top2a,Cenpe,Meioc
6_Member	GO Biological Processes	GO:0140013	meiotic nuclear division	-2.92087	-0.588361	5/172	21973,70099,114642,229841,268491	Top2a,Smc4,Brdt,Cenpe,Meioc
6_Member	GO Biological Processes	GO:0007127	meiosis I	-2.54885	-0.303033	4/127	21973,114642,229841,268491	Top2a,Brdt,Cenpe,Meioc
6_Member	GO Biological Processes	GO:0061982	meiosis I cell cycle process	-2.53658	-0.294874	4/128	21973,114642,229841,268491	Top2a,Brdt,Cenpe,Meioc
6_Member	GO Biological Processes	GO:0007276	gamete generation	-2.50423	-0.266605	10/780	21973,22589,104263,114642,229841,230594,230861,244891,268491,269254	Top2a,Atrx,Kdm3a,Brdt,Cenpe,Tut4,Eif4g3,Scaper,Meioc,Setx
6_Member	GO Biological Processes	GO:0006281	DNA repair	-2.27138	-0.134708	7/460	12189,22589,70099,70790,100710,268491,269254	Brca1,Atrx,Smc4,Ubr5,Pds5b,Meioc,Setx
6_Member	GO Biological Processes	GO:0070192	chromosome organization involved in meiotic cell cycle	-2.23648	-0.109644	3/79	22589,70099,268491	Atrx,Smc4,Meioc
6_Member	GO Biological Processes	GO:0007292	female gamete generation	-2.23148	-0.109644	4/156	21973,229841,230594,268491	Top2a,Cenpe,Tut4,Meioc
6_Member	GO Biological Processes	GO:2001251	negative regulation of chromosome organization	-2.22131	-0.109644	3/80	21973,22589,229841	Top2a,Atrx,Cenpe
6_Member	GO Biological Processes	GO:0045787	positive regulation of cell cycle	-2.18304	-0.0746424	6/362	12189,22589,70099,229841,230861,268491	Brca1,Atrx,Smc4,Cenpe,Eif4g3,Meioc
7_Summary	GO Biological Processes	GO:1903312	negative regulation of mRNA metabolic process	-5.16631	-2.26103	6/100	22057,53379,108013,140486,233908,268491,74326,230594,101214,230379	Tob1,Hnrnpa2b1,Celf4,Igf2bp1,Fus,Meioc,Hnrnpr,Tut4,Tra2a,Acer2
7_Member	GO Biological Processes	GO:1903312	negative regulation of mRNA metabolic process	-5.16631	-2.26103	6/100	22057,53379,108013,140486,233908,268491	Tob1,Hnrnpa2b1,Celf4,Igf2bp1,Fus,Meioc
7_Member	GO Biological Processes	GO:0043488	regulation of mRNA stability	-3.98276	-1.36897	6/162	22057,74326,140486,230594,233908,268491	Tob1,Hnrnpr,Igf2bp1,Tut4,Fus,Meioc
7_Member	GO Biological Processes	GO:0043487	regulation of RNA stability	-3.78587	-1.20906	6/176	22057,74326,140486,230594,233908,268491	Tob1,Hnrnpr,Igf2bp1,Tut4,Fus,Meioc
7_Member	GO Biological Processes	GO:0061013	regulation of mRNA catabolic process	-3.69398	-1.14297	6/183	22057,74326,140486,230594,233908,268491	Tob1,Hnrnpr,Igf2bp1,Tut4,Fus,Meioc
7_Member	GO Biological Processes	GO:1902373	negative regulation of mRNA catabolic process	-3.56273	-1.07387	4/68	22057,140486,233908,268491	Tob1,Igf2bp1,Fus,Meioc
7_Member	GO Biological Processes	GO:1903313	positive regulation of mRNA metabolic process	-3.35226	-0.9048	5/138	22057,74326,101214,108013,230594	Tob1,Hnrnpr,Tra2a,Celf4,Tut4
7_Member	GO Biological Processes	GO:1902369	negative regulation of RNA catabolic process	-3.27227	-0.862592	4/81	22057,140486,233908,268491	Tob1,Igf2bp1,Fus,Meioc
7_Member	GO Biological Processes	GO:0048255	mRNA stabilization	-2.63667	-0.356431	3/57	140486,233908,268491	Igf2bp1,Fus,Meioc
7_Member	GO Biological Processes	GO:2000113	negative regulation of cellular macromolecule biosynthetic process	-2.61476	-0.349231	5/202	22057,74326,140486,230379,230594	Tob1,Hnrnpr,Igf2bp1,Acer2,Tut4
7_Member	GO Biological Processes	GO:0043489	RNA stabilization	-2.43694	-0.211327	3/67	140486,233908,268491	Igf2bp1,Fus,Meioc
7_Member	GO Biological Processes	GO:0061014	positive regulation of mRNA catabolic process	-2.05423	0	3/92	22057,74326,230594	Tob1,Hnrnpr,Tut4
7_Member	GO Biological Processes	GO:0017148	negative regulation of translation	-2.00855	0	4/181	22057,74326,140486,230594	Tob1,Hnrnpr,Igf2bp1,Tut4
8_Summary	GO Biological Processes	GO:0046822	regulation of nucleocytoplasmic transport	-4.4964	-1.70651	6/131	12189,17999,54194,70790,103573,331401,22589,104263,11798,218952,226154	Brca1,Nedd4,Akap8l,Ubr5,Xpo1,Thoc2,Atrx,Kdm3a,Xiap,Fermt2,Lzts2
8_Member	GO Biological Processes	GO:0046822	regulation of nucleocytoplasmic transport	-4.4964	-1.70651	6/131	12189,17999,54194,70790,103573,331401	Brca1,Nedd4,Akap8l,Ubr5,Xpo1,Thoc2
8_Member	GO Biological Processes	GO:0051570	regulation of histone H3-K9 methylation	-3.49975	-1.02514	3/29	12189,22589,104263	Brca1,Atrx,Kdm3a
8_Member	GO Biological Processes	GO:0031057	negative regulation of histone modification	-2.68118	-0.384092	3/55	12189,70790,104263	Brca1,Ubr5,Kdm3a
8_Member	GO Biological Processes	GO:0032386	regulation of intracellular transport	-2.32511	-0.158973	6/338	12189,17999,54194,70790,103573,331401	Brca1,Nedd4,Akap8l,Ubr5,Xpo1,Thoc2
8_Member	KEGG Pathway	mmu04120	Ubiquitin mediated proteolysis	-2.32218	-0.158973	4/147	11798,12189,17999,70790	Xiap,Brca1,Nedd4,Ubr5
8_Member	GO Biological Processes	GO:0046824	positive regulation of nucleocytoplasmic transport	-2.31564	-0.155839	3/74	12189,17999,70790	Brca1,Nedd4,Ubr5
8_Member	GO Biological Processes	GO:1900180	regulation of protein localization to nucleus	-2.2811	-0.141193	4/151	12189,70790,218952,226154	Brca1,Ubr5,Fermt2,Lzts2
8_Member	GO Biological Processes	GO:1900182	positive regulation of protein localization to nucleus	-2.05423	0	3/92	12189,70790,218952	Brca1,Ubr5,Fermt2
9_Summary	WikiPathways	WP310	mRNA processing	-4.34781	-1.59394	10/453	12189,53379,67958,74326,83486,108013,140486,228410,230861,233908,331401,103573,230594,101214	Brca1,Hnrnpa2b1,U2surp,Hnrnpr,Rbm5,Celf4,Igf2bp1,Cstf3,Eif4g3,Fus,Thoc2,Xpo1,Tut4,Tra2a
9_Member	WikiPathways	WP310	mRNA processing	-4.34781	-1.59394	10/453	12189,53379,67958,74326,83486,108013,140486,228410,230861,233908	Brca1,Hnrnpa2b1,U2surp,Hnrnpr,Rbm5,Celf4,Igf2bp1,Cstf3,Eif4g3,Fus
9_Member	Reactome Gene Sets	R-MMU-72203	Processing of Capped Intron-Containing Pre-mRNA	-4.02852	-1.40496	7/230	53379,67958,74326,83486,228410,233908,331401	Hnrnpa2b1,U2surp,Hnrnpr,Rbm5,Cstf3,Fus,Thoc2
9_Member	Reactome Gene Sets	R-MMU-72163	mRNA Splicing - Major Pathway	-3.82654	-1.24077	6/173	53379,67958,74326,83486,228410,233908	Hnrnpa2b1,U2surp,Hnrnpr,Rbm5,Cstf3,Fus
9_Member	Reactome Gene Sets	R-MMU-72172	mRNA Splicing	-3.74599	-1.18655	6/179	53379,67958,74326,83486,228410,233908	Hnrnpa2b1,U2surp,Hnrnpr,Rbm5,Cstf3,Fus
9_Member	Reactome Gene Sets	R-MMU-8953854	Metabolism of RNA	-3.02695	-0.683785	9/547	53379,67958,74326,83486,103573,228410,230594,233908,331401	Hnrnpa2b1,U2surp,Hnrnpr,Rbm5,Xpo1,Cstf3,Tut4,Fus,Thoc2
9_Member	KEGG Pathway	mmu03040	Spliceosome	-2.46514	-0.23556	4/134	67958,101214,233908,331401	U2surp,Tra2a,Fus,Thoc2
10_Summary	GO Biological Processes	GO:0031056	regulation of histone modification	-4.32947	-1.59394	7/206	12189,15161,22589,54194,70790,104263,214162,192195,63830,269424	Brca1,Hcfc1,Atrx,Akap8l,Ubr5,Kdm3a,Kmt2a,Ash1l,Kcnq1ot1,Jade1
10_Member	GO Biological Processes	GO:0031056	regulation of histone modification	-4.32947	-1.59394	7/206	12189,15161,22589,54194,70790,104263,214162	Brca1,Hcfc1,Atrx,Akap8l,Ubr5,Kdm3a,Kmt2a
10_Member	GO Biological Processes	GO:0031060	regulation of histone methylation	-4.1102	-1.46644	5/95	12189,15161,22589,104263,214162	Brca1,Hcfc1,Atrx,Kdm3a,Kmt2a
10_Member	GO Biological Processes	GO:0018027	peptidyl-lysine dimethylation	-3.92708	-1.32283	3/21	104263,192195,214162	Kdm3a,Ash1l,Kmt2a
10_Member	GO Biological Processes	GO:0051571	positive regulation of histone H3-K4 methylation	-3.5935	-1.08992	3/27	12189,15161,214162	Brca1,Hcfc1,Kmt2a
10_Member	GO Biological Processes	GO:0044030	regulation of DNA methylation	-3.37138	-0.917287	3/32	12189,63830,214162	Brca1,Kcnq1ot1,Kmt2a
10_Member	GO Biological Processes	GO:0051569	regulation of histone H3-K4 methylation	-3.02137	-0.683785	3/42	12189,15161,214162	Brca1,Hcfc1,Kmt2a
10_Member	GO Biological Processes	GO:0031062	positive regulation of histone methylation	-2.61504	-0.349231	3/58	12189,15161,214162	Brca1,Hcfc1,Kmt2a
10_Member	GO Biological Processes	GO:0043967	histone H4 acetylation	-2.61504	-0.349231	3/58	15161,214162,269424	Hcfc1,Kmt2a,Jade1
10_Member	GO Biological Processes	GO:0031058	positive regulation of histone modification	-2.57373	-0.319564	4/125	12189,15161,54194,214162	Brca1,Hcfc1,Akap8l,Kmt2a
10_Member	GO Biological Processes	GO:0034968	histone lysine methylation	-2.38333	-0.180777	3/70	104263,192195,214162	Kdm3a,Ash1l,Kmt2a
10_Member	GO Biological Processes	GO:0018022	peptidyl-lysine methylation	-2.14851	-0.0586469	3/85	104263,192195,214162	Kdm3a,Ash1l,Kmt2a
10_Member	GO Biological Processes	GO:0018205	peptidyl-lysine modification	-2.01458	0	5/281	15161,104263,192195,214162,269424	Hcfc1,Kdm3a,Ash1l,Kmt2a,Jade1
11_Summary	GO Biological Processes	GO:0048511	rhythmic process	-3.65909	-1.11636	7/264	15901,15903,15904,21973,214162,244891,269254,22057,18710,218952	Id1,Id3,Id4,Top2a,Kmt2a,Scaper,Setx,Tob1,Pik3r3,Fermt2
11_Member	GO Biological Processes	GO:0048511	rhythmic process	-3.65909	-1.11636	7/264	15901,15903,15904,21973,214162,244891,269254	Id1,Id3,Id4,Top2a,Kmt2a,Scaper,Setx
11_Member	GO Biological Processes	GO:0032922	circadian regulation of gene expression	-3.46732	-0.999657	4/72	15901,15903,15904,214162	Id1,Id3,Id4,Kmt2a
11_Member	GO Biological Processes	GO:0007623	circadian rhythm	-3.32369	-0.88276	5/140	15901,15903,15904,214162,269254	Id1,Id3,Id4,Kmt2a,Setx
11_Member	WikiPathways	WP512	ID signaling pathway	-2.77571	-0.462948	3/51	15901,15903,15904	Id1,Id3,Id4
11_Member	GO Biological Processes	GO:0045668	negative regulation of osteoblast differentiation	-2.40091	-0.190957	3/69	15901,15903,22057	Id1,Id3,Tob1
11_Member	KEGG Pathway	mmu04550	Signaling pathways regulating pluripotency of stem cells	-2.39727	-0.190957	4/140	15901,15903,15904,18710	Id1,Id3,Id4,Pik3r3
11_Member	GO Biological Processes	GO:0045667	regulation of osteoblast differentiation	-2.17433	-0.0746424	4/162	15901,15903,22057,218952	Id1,Id3,Tob1,Fermt2
11_Member	KEGG Pathway	mmu04350	TGF-beta signaling pathway	-2.01625	0	3/95	15901,15903,15904	Id1,Id3,Id4
12_Summary	GO Biological Processes	GO:0015931	nucleobase-containing compound transport	-3.59374	-1.08992	6/191	53379,66972,103573,140486,192287,331401,13557,56338	Hnrnpa2b1,Slc25a23,Xpo1,Igf2bp1,Slc25a36,Thoc2,E2f3,Txnip
12_Member	GO Biological Processes	GO:0015931	nucleobase-containing compound transport	-3.59374	-1.08992	6/191	53379,66972,103573,140486,192287,331401	Hnrnpa2b1,Slc25a23,Xpo1,Igf2bp1,Slc25a36,Thoc2
12_Member	GO Biological Processes	GO:0051028	mRNA transport	-2.66451	-0.375226	4/118	53379,103573,140486,331401	Hnrnpa2b1,Xpo1,Igf2bp1,Thoc2
12_Member	GO Biological Processes	GO:0050657	nucleic acid transport	-2.33265	-0.162078	4/146	53379,103573,140486,331401	Hnrnpa2b1,Xpo1,Igf2bp1,Thoc2
12_Member	GO Biological Processes	GO:0050658	RNA transport	-2.33265	-0.162078	4/146	53379,103573,140486,331401	Hnrnpa2b1,Xpo1,Igf2bp1,Thoc2
12_Member	GO Biological Processes	GO:0051236	establishment of RNA localization	-2.31179	-0.155368	4/148	53379,103573,140486,331401	Hnrnpa2b1,Xpo1,Igf2bp1,Thoc2
12_Member	GO Biological Processes	GO:0006913	nucleocytoplasmic transport	-2.2886	-0.14544	5/241	13557,53379,56338,103573,331401	E2f3,Hnrnpa2b1,Txnip,Xpo1,Thoc2
12_Member	GO Biological Processes	GO:0051169	nuclear transport	-2.2886	-0.14544	5/241	13557,53379,56338,103573,331401	E2f3,Hnrnpa2b1,Txnip,Xpo1,Thoc2
12_Member	GO Biological Processes	GO:0006403	RNA localization	-2.14668	-0.0586469	4/165	53379,103573,140486,331401	Hnrnpa2b1,Xpo1,Igf2bp1,Thoc2
13_Summary	GO Biological Processes	GO:0051052	regulation of DNA metabolic process	-3.56283	-1.07387	10/565	12189,15903,22589,53379,63830,70790,93760,214162,233908,269424	Brca1,Id3,Atrx,Hnrnpa2b1,Kcnq1ot1,Ubr5,Arid1a,Kmt2a,Fus,Jade1
13_Member	GO Biological Processes	GO:0051052	regulation of DNA metabolic process	-3.56283	-1.07387	10/565	12189,15903,22589,53379,63830,70790,93760,214162,233908,269424	Brca1,Id3,Atrx,Hnrnpa2b1,Kcnq1ot1,Ubr5,Arid1a,Kmt2a,Fus,Jade1
14_Summary	Reactome Gene Sets	R-MMU-3769402	Deactivation of the beta-catenin transactivating complex	-3.49975	-1.02514	3/29	11798,21888,103573,77578,70790,226154,269424,218952	Xiap,Tle4,Xpo1,Bcl9,Ubr5,Lzts2,Jade1,Fermt2
14_Member	Reactome Gene Sets	R-MMU-3769402	Deactivation of the beta-catenin transactivating complex	-3.49975	-1.02514	3/29	11798,21888,103573	Xiap,Tle4,Xpo1
14_Member	Reactome Gene Sets	R-MMU-201681	TCF dependent signaling in response to WNT	-2.29125	-0.14544	4/150	11798,21888,77578,103573	Xiap,Tle4,Bcl9,Xpo1
14_Member	GO Biological Processes	GO:0060828	regulation of canonical Wnt signaling pathway	-2.2223	-0.109644	5/250	11798,21888,70790,226154,269424	Xiap,Tle4,Ubr5,Lzts2,Jade1
14_Member	GO Biological Processes	GO:0016055	Wnt signaling pathway	-2.15885	-0.0650329	5/259	11798,21888,77578,218952,226154	Xiap,Tle4,Bcl9,Fermt2,Lzts2
14_Member	GO Biological Processes	GO:0198738	cell-cell signaling by wnt	-2.15885	-0.0650329	5/259	11798,21888,77578,218952,226154	Xiap,Tle4,Bcl9,Fermt2,Lzts2
15_Summary	GO Biological Processes	GO:0010564	regulation of cell cycle process	-3.29316	-0.864581	11/727	12189,22589,52468,70099,93760,103573,209091,209737,229841,230861,269424,268491	Brca1,Atrx,Ctdsp2,Smc4,Arid1a,Xpo1,Ccnb3,Kif15,Cenpe,Eif4g3,Jade1,Meioc
15_Member	GO Biological Processes	GO:0010564	regulation of cell cycle process	-3.29316	-0.864581	11/727	12189,22589,52468,70099,93760,103573,209091,209737,229841,230861,269424	Brca1,Atrx,Ctdsp2,Smc4,Arid1a,Xpo1,Ccnb3,Kif15,Cenpe,Eif4g3,Jade1
15_Member	GO Biological Processes	GO:0045930	negative regulation of mitotic cell cycle	-2.4224	-0.204609	5/224	12189,52468,229841,268491,269424	Brca1,Ctdsp2,Cenpe,Meioc,Jade1
15_Member	GO Biological Processes	GO:1901990	regulation of mitotic cell cycle phase transition	-2.30056	-0.147493	6/342	12189,52468,93760,209091,229841,269424	Brca1,Ctdsp2,Arid1a,Ccnb3,Cenpe,Jade1
15_Member	GO Biological Processes	GO:0045786	negative regulation of cell cycle	-2.22903	-0.109644	6/354	12189,22589,52468,229841,268491,269424	Brca1,Atrx,Ctdsp2,Cenpe,Meioc,Jade1
15_Member	GO Biological Processes	GO:1901991	negative regulation of mitotic cell cycle phase transition	-2.12857	-0.0434022	4/167	12189,52468,229841,269424	Brca1,Ctdsp2,Cenpe,Jade1
15_Member	GO Biological Processes	GO:0010948	negative regulation of cell cycle process	-2.07836	-0.00724861	5/271	12189,22589,52468,229841,269424	Brca1,Atrx,Ctdsp2,Cenpe,Jade1
15_Member	GO Biological Processes	GO:0007346	regulation of mitotic cell cycle	-2.04017	0	7/509	12189,52468,93760,209091,229841,268491,269424	Brca1,Ctdsp2,Arid1a,Ccnb3,Cenpe,Meioc,Jade1
16_Summary	KEGG Pathway	mmu01524	Platinum drug resistance	-3.29274	-0.864581	4/80	11798,12189,18710,21973,13557	Xiap,Brca1,Pik3r3,Top2a,E2f3
16_Member	KEGG Pathway	mmu01524	Platinum drug resistance	-3.29274	-0.864581	4/80	11798,12189,18710,21973	Xiap,Brca1,Pik3r3,Top2a
16_Member	KEGG Pathway	mmu05222	Small cell lung cancer	-2.04142	0	3/93	11798,13557,18710	Xiap,E2f3,Pik3r3
17_Summary	GO Biological Processes	GO:0019827	stem cell population maintenance	-3.28169	-0.862592	5/143	20843,77578,93760,140486,230594	Stag2,Bcl9,Arid1a,Igf2bp1,Tut4
17_Member	GO Biological Processes	GO:0019827	stem cell population maintenance	-3.28169	-0.862592	5/143	20843,77578,93760,140486,230594	Stag2,Bcl9,Arid1a,Igf2bp1,Tut4
17_Member	GO Biological Processes	GO:0098727	maintenance of cell number	-3.21384	-0.816064	5/148	20843,77578,93760,140486,230594	Stag2,Bcl9,Arid1a,Igf2bp1,Tut4
18_Summary	GO Biological Processes	GO:0044770	cell cycle phase transition	-3.12309	-0.748181	5/155	13557,15904,54194,83563,209091	E2f3,Id4,Akap8l,Usp26,Ccnb3
18_Member	GO Biological Processes	GO:0044770	cell cycle phase transition	-3.12309	-0.748181	5/155	13557,15904,54194,83563,209091	E2f3,Id4,Akap8l,Usp26,Ccnb3
18_Member	GO Biological Processes	GO:0000082	G1/S transition of mitotic cell cycle	-2.36601	-0.170887	3/71	13557,15904,83563	E2f3,Id4,Usp26
18_Member	GO Biological Processes	GO:0044772	mitotic cell cycle phase transition	-2.3432	-0.162078	4/145	13557,15904,83563,209091	E2f3,Id4,Usp26,Ccnb3
18_Member	GO Biological Processes	GO:0044843	cell cycle G1/S phase transition	-2.33218	-0.162078	3/73	13557,15904,83563	E2f3,Id4,Usp26
19_Summary	Reactome Gene Sets	R-MMU-3108232	SUMO E3 ligases SUMOylate target proteins	-3.11051	-0.74113	5/156	12189,14815,20843,21973,67040	Brca1,Nr3c1,Stag2,Top2a,Ddx17
19_Member	Reactome Gene Sets	R-MMU-3108232	SUMO E3 ligases SUMOylate target proteins	-3.11051	-0.74113	5/156	12189,14815,20843,21973,67040	Brca1,Nr3c1,Stag2,Top2a,Ddx17
19_Member	Reactome Gene Sets	R-MMU-2990846	SUMOylation	-3.04894	-0.695751	5/161	12189,14815,20843,21973,67040	Brca1,Nr3c1,Stag2,Top2a,Ddx17
20_Summary	Reactome Gene Sets	R-MMU-983231	Factors involved in megakaryocyte development and platelet production	-2.61192	-0.349231	4/122	12419,192285,209737,229841	Cbx5,Phf21a,Kif15,Cenpe
20_Member	Reactome Gene Sets	R-MMU-983231	Factors involved in megakaryocyte development and platelet production	-2.61192	-0.349231	4/122	12419,192285,209737,229841	Cbx5,Phf21a,Kif15,Cenpe

## Sheet: C2
GroupID	Category	Term	Description	LogP	Log(q-value)	InTerm_InList	Genes	Symbols
1_Summary	GO Biological Processes	GO:0034728	nucleosome organization	-5.96829	-1.75164	7/121	14958,50709,56702,67019,67155,67733,244059,58186,225160,108829	H1f0,H1f4,H1f5,Actr6,Smarca2,Itgb3bp,Chd2,Rad18,Thoc1,Jmjd1c
1_Member	GO Biological Processes	GO:0034728	nucleosome organization	-5.96829	-1.75164	7/121	14958,50709,56702,67019,67155,67733,244059	H1f0,H1f4,H1f5,Actr6,Smarca2,Itgb3bp,Chd2
1_Member	GO Biological Processes	GO:0045910	negative regulation of DNA recombination	-5.70434	-1.75164	5/47	14958,50709,56702,58186,225160	H1f0,H1f4,H1f5,Rad18,Thoc1
1_Member	GO Biological Processes	GO:0006334	nucleosome assembly	-4.5589	-1.40583	5/80	14958,50709,56702,67155,67733	H1f0,H1f4,H1f5,Smarca2,Itgb3bp
1_Member	GO Biological Processes	GO:0071824	protein-DNA complex subunit organization	-4.45008	-1.3292	7/206	14958,50709,56702,67019,67155,67733,244059	H1f0,H1f4,H1f5,Actr6,Smarca2,Itgb3bp,Chd2
1_Member	GO Biological Processes	GO:0006338	chromatin remodeling	-3.93232	-1.08028	7/249	14958,50709,56702,67019,67155,67733,244059	H1f0,H1f4,H1f5,Actr6,Smarca2,Itgb3bp,Chd2
1_Member	GO Biological Processes	GO:0000018	regulation of DNA recombination	-3.48244	-0.795219	5/135	14958,50709,56702,58186,225160	H1f0,H1f4,H1f5,Rad18,Thoc1
1_Member	GO Biological Processes	GO:0031497	chromatin assembly	-3.40979	-0.733844	5/140	14958,50709,56702,67155,67733	H1f0,H1f4,H1f5,Smarca2,Itgb3bp
1_Member	GO Biological Processes	GO:0030261	chromosome condensation	-3.20386	-0.571751	3/38	14958,50709,56702	H1f0,H1f4,H1f5
1_Member	GO Biological Processes	GO:0051053	negative regulation of DNA metabolic process	-3.19551	-0.571751	5/156	14958,50709,56702,58186,225160	H1f0,H1f4,H1f5,Rad18,Thoc1
1_Member	GO Biological Processes	GO:0065004	protein-DNA complex assembly	-3.12148	-0.52657	5/162	14958,50709,56702,67155,67733	H1f0,H1f4,H1f5,Smarca2,Itgb3bp
1_Member	GO Biological Processes	GO:0006325	chromatin organization	-2.43923	-0.0173169	8/569	14958,50709,56702,67019,67155,67733,108829,244059	H1f0,H1f4,H1f5,Actr6,Smarca2,Itgb3bp,Jmjd1c,Chd2
2_Summary	Reactome Gene Sets	R-MMU-975956	Nonsense Mediated Decay (NMD) independent of the Exon Junction Complex (EJC)	-5.54153	-1.75164	6/90	18458,20055,22186,56040,67427,267019,55949,19655,74320,225160,231326	Pabpc1,Rps16,Uba52,Rplp1,Rps20,Rps15a,Eef1b2,Rbmx,Wdr33,Thoc1,Aasdh
2_Member	Reactome Gene Sets	R-MMU-975956	Nonsense Mediated Decay (NMD) independent of the Exon Junction Complex (EJC)	-5.54153	-1.75164	6/90	18458,20055,22186,56040,67427,267019	Pabpc1,Rps16,Uba52,Rplp1,Rps20,Rps15a
2_Member	Reactome Gene Sets	R-MMU-156827	L13a-mediated translational silencing of Ceruloplasmin expression	-5.10476	-1.65773	6/107	18458,20055,22186,56040,67427,267019	Pabpc1,Rps16,Uba52,Rplp1,Rps20,Rps15a
2_Member	Reactome Gene Sets	R-MMU-927802	Nonsense-Mediated Decay (NMD)	-5.03558	-1.65773	6/110	18458,20055,22186,56040,67427,267019	Pabpc1,Rps16,Uba52,Rplp1,Rps20,Rps15a
2_Member	Reactome Gene Sets	R-MMU-975957	Nonsense Mediated Decay (NMD) enhanced by the Exon Junction Complex (EJC)	-5.03558	-1.65773	6/110	18458,20055,22186,56040,67427,267019	Pabpc1,Rps16,Uba52,Rplp1,Rps20,Rps15a
2_Member	Reactome Gene Sets	R-MMU-72613	Eukaryotic Translation Initiation	-4.92474	-1.65773	6/115	18458,20055,22186,56040,67427,267019	Pabpc1,Rps16,Uba52,Rplp1,Rps20,Rps15a
2_Member	Reactome Gene Sets	R-MMU-72737	Cap-dependent Translation Initiation	-4.92474	-1.65773	6/115	18458,20055,22186,56040,67427,267019	Pabpc1,Rps16,Uba52,Rplp1,Rps20,Rps15a
2_Member	Reactome Gene Sets	R-MMU-1799339	SRP-dependent cotranslational protein targeting to membrane	-4.35884	-1.26919	5/88	20055,22186,56040,67427,267019	Rps16,Uba52,Rplp1,Rps20,Rps15a
2_Member	Reactome Gene Sets	R-MMU-72766	Translation	-4.26893	-1.23378	7/220	18458,20055,22186,55949,56040,67427,267019	Pabpc1,Rps16,Uba52,Eef1b2,Rplp1,Rps20,Rps15a
2_Member	Reactome Gene Sets	R-MMU-72689	Formation of a pool of free 40S subunits	-4.15619	-1.16793	5/97	20055,22186,56040,67427,267019	Rps16,Uba52,Rplp1,Rps20,Rps15a
2_Member	Reactome Gene Sets	R-MMU-72706	GTP hydrolysis and joining of the 60S ribosomal subunit	-3.93475	-1.08028	5/108	20055,22186,56040,67427,267019	Rps16,Uba52,Rplp1,Rps20,Rps15a
2_Member	Reactome Gene Sets	R-MMU-72649	Translation initiation complex formation	-3.93258	-1.08028	4/57	18458,20055,67427,267019	Pabpc1,Rps16,Rps20,Rps15a
2_Member	Reactome Gene Sets	R-MMU-72662	Activation of the mRNA upon binding of the cap-binding complex and eIFs, and subsequent binding to 43S	-3.90301	-1.06937	4/58	18458,20055,67427,267019	Pabpc1,Rps16,Rps20,Rps15a
2_Member	GO Biological Processes	GO:0002181	cytoplasmic translation	-3.87864	-1.06937	5/111	20055,22186,56040,67427,267019	Rps16,Uba52,Rplp1,Rps20,Rps15a
2_Member	Reactome Gene Sets	R-MMU-8953854	Metabolism of RNA	-3.16239	-0.548591	9/547	18458,19655,20055,22186,56040,67427,74320,225160,267019	Pabpc1,Rbmx,Rps16,Uba52,Rplp1,Rps20,Wdr33,Thoc1,Rps15a
2_Member	WikiPathways	WP163	Cytoplasmic ribosomal proteins	-3.08161	-0.495846	4/95	20055,56040,67427,267019	Rps16,Rplp1,Rps20,Rps15a
2_Member	Reactome Gene Sets	R-MMU-6791226	Major pathway of rRNA processing in the nucleolus and cytosol	-3.01609	-0.456655	5/171	20055,22186,56040,67427,267019	Rps16,Uba52,Rplp1,Rps20,Rps15a
2_Member	Reactome Gene Sets	R-MMU-72312	rRNA processing	-3.01609	-0.456655	5/171	20055,22186,56040,67427,267019	Rps16,Uba52,Rplp1,Rps20,Rps15a
2_Member	Reactome Gene Sets	R-MMU-8868773	rRNA processing in the nucleus and cytosol	-3.01609	-0.456655	5/171	20055,22186,56040,67427,267019	Rps16,Uba52,Rplp1,Rps20,Rps15a
2_Member	KEGG Pathway	mmu03010	Ribosome	-2.9276	-0.3766	5/179	20055,22186,56040,67427,267019	Rps16,Uba52,Rplp1,Rps20,Rps15a
2_Member	Reactome Gene Sets	R-MMU-72695	Formation of the ternary complex, and subsequently, the 43S complex	-2.85431	-0.319699	3/50	20055,67427,267019	Rps16,Rps20,Rps15a
2_Member	Reactome Gene Sets	R-MMU-72702	Ribosomal scanning and start codon recognition	-2.68994	-0.201088	3/57	20055,67427,267019	Rps16,Rps20,Rps15a
2_Member	GO Biological Processes	GO:0043043	peptide biosynthetic process	-2.66729	-0.192674	7/407	20055,22186,55949,56040,67427,231326,267019	Rps16,Uba52,Eef1b2,Rplp1,Rps20,Aasdh,Rps15a
2_Member	KEGG Pathway	mmu05171	Coronavirus disease - COVID-19	-2.3229	0	5/247	20055,22186,56040,67427,267019	Rps16,Uba52,Rplp1,Rps20,Rps15a
2_Member	GO Biological Processes	GO:0043604	amide biosynthetic process	-2.14366	0	7/508	20055,22186,55949,56040,67427,231326,267019	Rps16,Uba52,Eef1b2,Rplp1,Rps20,Aasdh,Rps15a
2_Member	GO Biological Processes	GO:0006412	translation	-2.14096	0	6/386	20055,22186,55949,56040,67427,267019	Rps16,Uba52,Eef1b2,Rplp1,Rps20,Rps15a
3_Summary	GO Biological Processes	GO:0000280	nuclear division	-5.12616	-1.65773	9/302	12316,28135,66977,67981,70385,75459,75801,78267,235559,209091,83563,272158	Aspm,Cep63,Nuf2,Hormad1,Spdl1,Syce3,4930447C04Rik,Klhdc8b,Topbp1,Ccnb3,Usp26,Poln
3_Member	GO Biological Processes	GO:0000280	nuclear division	-5.12616	-1.65773	9/302	12316,28135,66977,67981,70385,75459,75801,78267,235559	Aspm,Cep63,Nuf2,Hormad1,Spdl1,Syce3,4930447C04Rik,Klhdc8b,Topbp1
3_Member	GO Biological Processes	GO:0140013	meiotic nuclear division	-4.95489	-1.65773	7/172	12316,28135,66977,67981,75459,75801,235559	Aspm,Cep63,Nuf2,Hormad1,Syce3,4930447C04Rik,Topbp1
3_Member	GO Biological Processes	GO:0048285	organelle fission	-4.85022	-1.6246	9/327	12316,28135,66977,67981,70385,75459,75801,78267,235559	Aspm,Cep63,Nuf2,Hormad1,Spdl1,Syce3,4930447C04Rik,Klhdc8b,Topbp1
3_Member	GO Biological Processes	GO:1903046	meiotic cell cycle process	-4.68973	-1.5019	7/189	12316,28135,66977,67981,75459,75801,235559	Aspm,Cep63,Nuf2,Hormad1,Syce3,4930447C04Rik,Topbp1
3_Member	GO Biological Processes	GO:0098813	nuclear chromosome segregation	-4.33208	-1.26919	7/215	28135,66977,67981,70385,75459,75801,78267	Cep63,Nuf2,Hormad1,Spdl1,Syce3,4930447C04Rik,Klhdc8b
3_Member	GO Biological Processes	GO:0051321	meiotic cell cycle	-4.24552	-1.23378	8/302	12316,28135,66977,67981,75459,75801,209091,235559	Aspm,Cep63,Nuf2,Hormad1,Syce3,4930447C04Rik,Ccnb3,Topbp1
3_Member	GO Biological Processes	GO:0045132	meiotic chromosome segregation	-4.09317	-1.16478	5/100	28135,66977,67981,75459,75801	Cep63,Nuf2,Hormad1,Syce3,4930447C04Rik
3_Member	GO Biological Processes	GO:0007131	reciprocal meiotic recombination	-4.08937	-1.16478	4/52	28135,75459,75801,235559	Cep63,Syce3,4930447C04Rik,Topbp1
3_Member	GO Biological Processes	GO:0140527	reciprocal homologous recombination	-4.08937	-1.16478	4/52	28135,75459,75801,235559	Cep63,Syce3,4930447C04Rik,Topbp1
3_Member	GO Biological Processes	GO:0035825	homologous recombination	-3.87398	-1.06937	4/59	28135,75459,75801,235559	Cep63,Syce3,4930447C04Rik,Topbp1
3_Member	GO Biological Processes	GO:0007130	synaptonemal complex assembly	-3.75027	-0.960388	3/25	67981,75459,75801	Hormad1,Syce3,4930447C04Rik
3_Member	GO Biological Processes	GO:0007059	chromosome segregation	-3.66695	-0.891308	7/275	28135,66977,67981,70385,75459,75801,78267	Cep63,Nuf2,Hormad1,Spdl1,Syce3,4930447C04Rik,Klhdc8b
3_Member	GO Biological Processes	GO:0007127	meiosis I	-3.60518	-0.866432	5/127	28135,67981,75459,75801,235559	Cep63,Hormad1,Syce3,4930447C04Rik,Topbp1
3_Member	GO Biological Processes	GO:0070193	synaptonemal complex organization	-3.60081	-0.866432	3/28	67981,75459,75801	Hormad1,Syce3,4930447C04Rik
3_Member	GO Biological Processes	GO:0061982	meiosis I cell cycle process	-3.58937	-0.866432	5/128	28135,67981,75459,75801,235559	Cep63,Hormad1,Syce3,4930447C04Rik,Topbp1
3_Member	GO Biological Processes	GO:0045143	homologous chromosome segregation	-3.5621	-0.855969	4/71	28135,67981,75459,75801	Cep63,Hormad1,Syce3,4930447C04Rik
3_Member	GO Biological Processes	GO:0070192	chromosome organization involved in meiotic cell cycle	-3.38444	-0.719492	4/79	28135,67981,75459,75801	Cep63,Hormad1,Syce3,4930447C04Rik
3_Member	GO Biological Processes	GO:0022402	cell cycle process	-3.19531	-0.571751	11/781	12316,28135,66977,67981,70385,75459,75801,78267,83563,209091,235559	Aspm,Cep63,Nuf2,Hormad1,Spdl1,Syce3,4930447C04Rik,Klhdc8b,Usp26,Ccnb3,Topbp1
3_Member	GO Biological Processes	GO:0007129	homologous chromosome pairing at meiosis	-2.71205	-0.215892	3/56	67981,75459,75801	Hormad1,Syce3,4930447C04Rik
3_Member	GO Biological Processes	GO:0006310	DNA recombination	-2.51109	-0.0765918	5/223	28135,75459,75801,235559,272158	Cep63,Syce3,4930447C04Rik,Topbp1,Poln
3_Member	GO Biological Processes	GO:0048477	oogenesis	-2.00651	0	3/100	12316,67981,75801	Aspm,Hormad1,4930447C04Rik
4_Summary	GO Biological Processes	GO:0051640	organelle localization	-3.99664	-1.09136	10/522	12316,28135,52906,66977,70385,70591,70834,216274,229521,100503185	Aspm,Cep63,Ahi1,Nuf2,Spdl1,5730455P16Rik,Spag9,Cep290,Syt11,Btbd8
4_Member	GO Biological Processes	GO:0051640	organelle localization	-3.99664	-1.09136	10/522	12316,28135,52906,66977,70385,70591,70834,216274,229521,100503185	Aspm,Cep63,Ahi1,Nuf2,Spdl1,5730455P16Rik,Spag9,Cep290,Syt11,Btbd8
4_Member	GO Biological Processes	GO:0051656	establishment of organelle localization	-2.77188	-0.253981	7/390	28135,52906,66977,70385,70591,229521,100503185	Cep63,Ahi1,Nuf2,Spdl1,5730455P16Rik,Syt11,Btbd8
4_Member	GO Biological Processes	GO:0051650	establishment of vesicle localization	-2.19376	0	4/167	52906,70591,229521,100503185	Ahi1,5730455P16Rik,Syt11,Btbd8
4_Member	GO Biological Processes	GO:0051648	vesicle localization	-2.08943	0	4/179	52906,70591,229521,100503185	Ahi1,5730455P16Rik,Syt11,Btbd8
5_Summary	GO Biological Processes	GO:0051983	regulation of chromosome segregation	-3.62112	-0.866432	5/126	58186,66977,67155,67981,70385,28135,67733,216274,12316,75459,78267,209091,225160,235559,22186,59032,108686	Rad18,Nuf2,Smarca2,Hormad1,Spdl1,Cep63,Itgb3bp,Cep290,Aspm,Syce3,Klhdc8b,Ccnb3,Thoc1,Topbp1,Uba52,Ppp2r3c,Ccdc88a
5_Member	GO Biological Processes	GO:0051983	regulation of chromosome segregation	-3.62112	-0.866432	5/126	58186,66977,67155,67981,70385	Rad18,Nuf2,Smarca2,Hormad1,Spdl1
5_Member	Reactome Gene Sets	R-MMU-68877	Mitotic Prometaphase	-2.83334	-0.306692	5/188	28135,66977,67733,70385,216274	Cep63,Nuf2,Itgb3bp,Spdl1,Cep290
5_Member	GO Biological Processes	GO:0051784	negative regulation of nuclear division	-2.75756	-0.253981	3/54	66977,67981,70385	Nuf2,Hormad1,Spdl1
5_Member	GO Biological Processes	GO:0051301	cell division	-2.75756	-0.253981	8/505	12316,28135,66977,67733,70385,75459,78267,209091	Aspm,Cep63,Nuf2,Itgb3bp,Spdl1,Syce3,Klhdc8b,Ccnb3
5_Member	GO Biological Processes	GO:1901987	regulation of cell cycle phase transition	-2.51204	-0.0765918	7/434	66977,67155,67981,70385,209091,225160,235559	Nuf2,Smarca2,Hormad1,Spdl1,Ccnb3,Thoc1,Topbp1
5_Member	GO Biological Processes	GO:0051303	establishment of chromosome localization	-2.35151	0	3/75	28135,66977,70385	Cep63,Nuf2,Spdl1
5_Member	GO Biological Processes	GO:0050000	chromosome localization	-2.31951	0	3/77	28135,66977,70385	Cep63,Nuf2,Spdl1
5_Member	GO Biological Processes	GO:0000075	cell cycle checkpoint signaling	-2.30722	0	4/155	66977,67981,70385,235559	Nuf2,Hormad1,Spdl1,Topbp1
5_Member	Reactome Gene Sets	R-MMU-68886	M Phase	-2.17299	0	6/380	22186,28135,66977,67733,70385,216274	Uba52,Cep63,Nuf2,Itgb3bp,Spdl1,Cep290
5_Member	Reactome Gene Sets	R-MMU-69620	Cell Cycle Checkpoints	-2.16219	0	5/270	22186,66977,67733,70385,235559	Uba52,Nuf2,Itgb3bp,Spdl1,Topbp1
5_Member	GO Biological Processes	GO:0030071	regulation of mitotic metaphase/anaphase transition	-2.15845	0	3/88	66977,67155,70385	Nuf2,Smarca2,Spdl1
5_Member	Reactome Gene Sets	R-MMU-141424	Amplification of signal from the kinetochores	-2.13157	0	3/90	66977,67733,70385	Nuf2,Itgb3bp,Spdl1
5_Member	Reactome Gene Sets	R-MMU-141444	Amplification of signal from unattached kinetochores via a MAD2 inhibitory signal	-2.13157	0	3/90	66977,67733,70385	Nuf2,Itgb3bp,Spdl1
5_Member	GO Biological Processes	GO:1902099	regulation of metaphase/anaphase transition of cell cycle	-2.11839	0	3/91	66977,67155,70385	Nuf2,Smarca2,Spdl1
5_Member	GO Biological Processes	GO:0010965	regulation of mitotic sister chromatid separation	-2.10536	0	3/92	66977,67155,70385	Nuf2,Smarca2,Spdl1
5_Member	Reactome Gene Sets	R-MMU-2467813	Separation of Sister Chromatids	-2.07284	0	4/181	22186,66977,67733,70385	Uba52,Nuf2,Itgb3bp,Spdl1
5_Member	GO Biological Processes	GO:0000226	microtubule cytoskeleton organization	-2.04765	0	7/530	12316,28135,59032,66977,70385,108686,216274	Aspm,Cep63,Ppp2r3c,Nuf2,Spdl1,Ccdc88a,Cep290
6_Summary	GO Biological Processes	GO:0006301	postreplication repair	-3.55478	-0.855969	3/29	58186,272158,408022,108686,225160,235559,28135,75459,75801	Rad18,Poln,Primpol,Ccdc88a,Thoc1,Topbp1,Cep63,Syce3,4930447C04Rik
6_Member	GO Biological Processes	GO:0006301	postreplication repair	-3.55478	-0.855969	3/29	58186,272158,408022	Rad18,Poln,Primpol
6_Member	GO Biological Processes	GO:0006260	DNA replication	-2.86417	-0.321439	5/185	108686,225160,235559,272158,408022	Ccdc88a,Thoc1,Topbp1,Poln,Primpol
6_Member	GO Biological Processes	GO:0006261	DNA-templated DNA replication	-2.64165	-0.173986	4/125	225160,235559,272158,408022	Thoc1,Topbp1,Poln,Primpol
6_Member	GO Biological Processes	GO:0006259	DNA metabolic process	-2.3858	0	9/711	28135,58186,75459,75801,108686,225160,235559,272158,408022	Cep63,Rad18,Syce3,4930447C04Rik,Ccdc88a,Thoc1,Topbp1,Poln,Primpol
7_Summary	GO Biological Processes	GO:0030031	cell projection assembly	-3.21085	-0.571751	8/429	52906,67161,72938,108686,211484,216274,216560,218232,12316,12421,28135,29869	Ahi1,Sclt1,Hspb11,Ccdc88a,Tsga10,Cep290,Wdpcp,Ptpdc1,Aspm,Rb1cc1,Cep63,Ulk2
7_Member	GO Biological Processes	GO:0030031	cell projection assembly	-3.21085	-0.571751	8/429	52906,67161,72938,108686,211484,216274,216560,218232	Ahi1,Sclt1,Hspb11,Ccdc88a,Tsga10,Cep290,Wdpcp,Ptpdc1
7_Member	GO Biological Processes	GO:0070925	organelle assembly	-2.67907	-0.197388	10/771	12316,12421,28135,29869,52906,67161,72938,216274,216560,218232	Aspm,Rb1cc1,Cep63,Ulk2,Ahi1,Sclt1,Hspb11,Cep290,Wdpcp,Ptpdc1
7_Member	GO Biological Processes	GO:0120031	plasma membrane bounded cell projection assembly	-2.63168	-0.170853	7/413	52906,67161,72938,108686,216274,216560,218232	Ahi1,Sclt1,Hspb11,Ccdc88a,Cep290,Wdpcp,Ptpdc1
7_Member	GO Biological Processes	GO:0060271	cilium assembly	-2.56703	-0.119563	6/315	52906,67161,72938,216274,216560,218232	Ahi1,Sclt1,Hspb11,Cep290,Wdpcp,Ptpdc1
7_Member	GO Biological Processes	GO:0044782	cilium organization	-2.36146	0	6/347	52906,67161,72938,216274,216560,218232	Ahi1,Sclt1,Hspb11,Cep290,Wdpcp,Ptpdc1
7_Member	GO Biological Processes	GO:0007224	smoothened signaling pathway	-2.20007	0	3/85	72938,216560,218232	Hspb11,Wdpcp,Ptpdc1
8_Summary	Reactome Gene Sets	R-MMU-9696273	RND1 GTPase cycle	-3.138	-0.533755	3/40	19655,68187,108686	Rbmx,Fam135a,Ccdc88a
8_Member	Reactome Gene Sets	R-MMU-9696273	RND1 GTPase cycle	-3.138	-0.533755	3/40	19655,68187,108686	Rbmx,Fam135a,Ccdc88a
9_Summary	GO Biological Processes	GO:0006397	mRNA processing	-2.57948	-0.125384	7/422	14265,18458,19655,74320,101214,225160,234373,52477,20055,108943	Fmr1,Pabpc1,Rbmx,Wdr33,Tra2a,Thoc1,Sugp2,Angel2,Rps16,Trmt10a
9_Member	GO Biological Processes	GO:0006397	mRNA processing	-2.57948	-0.125384	7/422	14265,18458,19655,74320,101214,225160,234373	Fmr1,Pabpc1,Rbmx,Wdr33,Tra2a,Thoc1,Sugp2
9_Member	GO Biological Processes	GO:1902373	negative regulation of mRNA catabolic process	-2.47138	-0.0432222	3/68	14265,18458,52477	Fmr1,Pabpc1,Angel2
9_Member	GO Biological Processes	GO:0008380	RNA splicing	-2.41682	-0.00106974	6/338	14265,18458,19655,101214,225160,234373	Fmr1,Pabpc1,Rbmx,Tra2a,Thoc1,Sugp2
9_Member	GO Biological Processes	GO:1902369	negative regulation of RNA catabolic process	-2.25816	0	3/81	14265,18458,52477	Fmr1,Pabpc1,Angel2
9_Member	GO Biological Processes	GO:0006396	RNA processing	-2.07397	0	9/796	14265,18458,19655,20055,74320,101214,108943,225160,234373	Fmr1,Pabpc1,Rbmx,Rps16,Wdr33,Tra2a,Trmt10a,Thoc1,Sugp2
9_Member	GO Biological Processes	GO:1903312	negative regulation of mRNA metabolic process	-2.00651	0	3/100	14265,18458,52477	Fmr1,Pabpc1,Angel2
10_Summary	GO Biological Processes	GO:1902017	regulation of cilium assembly	-2.40132	0	3/72	52184,108686,216560	Odf2l,Ccdc88a,Wdpcp
10_Member	GO Biological Processes	GO:1902017	regulation of cilium assembly	-2.40132	0	3/72	52184,108686,216560	Odf2l,Ccdc88a,Wdpcp
11_Summary	GO Biological Processes	GO:0051129	negative regulation of cellular component organization	-2.32318	0	9/727	14265,29869,52184,58233,66977,67981,70385,229521,243961	Fmr1,Ulk2,Odf2l,Dnaja4,Nuf2,Hormad1,Spdl1,Syt11,Shank1
11_Member	GO Biological Processes	GO:0051129	negative regulation of cellular component organization	-2.32318	0	9/727	14265,29869,52184,58233,66977,67981,70385,229521,243961	Fmr1,Ulk2,Odf2l,Dnaja4,Nuf2,Hormad1,Spdl1,Syt11,Shank1
12_Summary	Reactome Gene Sets	R-MMU-2565942	Regulation of PLK1 Activity at G2/M Transition	-2.22872	0	3/83	22186,28135,216274,67161	Uba52,Cep63,Cep290,Sclt1
12_Member	Reactome Gene Sets	R-MMU-2565942	Regulation of PLK1 Activity at G2/M Transition	-2.22872	0	3/83	22186,28135,216274	Uba52,Cep63,Cep290
12_Member	Reactome Gene Sets	R-MMU-5620912	Anchoring of the basal body to the plasma membrane	-2.0672	0	3/95	28135,67161,216274	Cep63,Sclt1,Cep290
13_Summary	KEGG Pathway	mmu04512	ECM-receptor interaction	-2.15845	0	3/88	12830,16423,231470	Col4a5,Cd47,Fras1
13_Member	KEGG Pathway	mmu04512	ECM-receptor interaction	-2.15845	0	3/88	12830,16423,231470	Col4a5,Cd47,Fras1

## Sheet: C3
GroupID	Category	Term	Description	LogP	Log(q-value)	InTerm_InList	Genes	Symbols
1_Summary	Reactome Gene Sets	R-MMU-1799339	SRP-dependent cotranslational protein targeting to membrane	-17.9322	-13.8532	11/88	19942,19943,19944,19981,19989,20005,20102,22186,66489,67281,68028,19896,55949,18950	Rpl27,Rpl28,Rpl29,Rpl37a,Rpl7,Rpl9,Rps4x,Uba52,Rpl35,Rpl37,Rpl22l1,Rpl10a,Eef1b2,Pnp
1_Member	Reactome Gene Sets	R-MMU-1799339	SRP-dependent cotranslational protein targeting to membrane	-17.9322	-13.8532	11/88	19942,19943,19944,19981,19989,20005,20102,22186,66489,67281,68028	Rpl27,Rpl28,Rpl29,Rpl37a,Rpl7,Rpl9,Rps4x,Uba52,Rpl35,Rpl37,Rpl22l1
1_Member	Reactome Gene Sets	R-MMU-975956	Nonsense Mediated Decay (NMD) independent of the Exon Junction Complex (EJC)	-17.8192	-13.8532	11/90	19942,19943,19944,19981,19989,20005,20102,22186,66489,67281,68028	Rpl27,Rpl28,Rpl29,Rpl37a,Rpl7,Rpl9,Rps4x,Uba52,Rpl35,Rpl37,Rpl22l1
1_Member	Reactome Gene Sets	R-MMU-72689	Formation of a pool of free 40S subunits	-17.4438	-13.6539	11/97	19942,19943,19944,19981,19989,20005,20102,22186,66489,67281,68028	Rpl27,Rpl28,Rpl29,Rpl37a,Rpl7,Rpl9,Rps4x,Uba52,Rpl35,Rpl37,Rpl22l1
1_Member	Reactome Gene Sets	R-MMU-156827	L13a-mediated translational silencing of Ceruloplasmin expression	-16.9548	-13.3956	11/107	19942,19943,19944,19981,19989,20005,20102,22186,66489,67281,68028	Rpl27,Rpl28,Rpl29,Rpl37a,Rpl7,Rpl9,Rps4x,Uba52,Rpl35,Rpl37,Rpl22l1
1_Member	Reactome Gene Sets	R-MMU-72706	GTP hydrolysis and joining of the 60S ribosomal subunit	-16.9086	-13.3956	11/108	19942,19943,19944,19981,19989,20005,20102,22186,66489,67281,68028	Rpl27,Rpl28,Rpl29,Rpl37a,Rpl7,Rpl9,Rps4x,Uba52,Rpl35,Rpl37,Rpl22l1
1_Member	Reactome Gene Sets	R-MMU-927802	Nonsense-Mediated Decay (NMD)	-16.8175	-13.3956	11/110	19942,19943,19944,19981,19989,20005,20102,22186,66489,67281,68028	Rpl27,Rpl28,Rpl29,Rpl37a,Rpl7,Rpl9,Rps4x,Uba52,Rpl35,Rpl37,Rpl22l1
1_Member	Reactome Gene Sets	R-MMU-975957	Nonsense Mediated Decay (NMD) enhanced by the Exon Junction Complex (EJC)	-16.8175	-13.3956	11/110	19942,19943,19944,19981,19989,20005,20102,22186,66489,67281,68028	Rpl27,Rpl28,Rpl29,Rpl37a,Rpl7,Rpl9,Rps4x,Uba52,Rpl35,Rpl37,Rpl22l1
1_Member	Reactome Gene Sets	R-MMU-72613	Eukaryotic Translation Initiation	-16.5973	-13.2845	11/115	19942,19943,19944,19981,19989,20005,20102,22186,66489,67281,68028	Rpl27,Rpl28,Rpl29,Rpl37a,Rpl7,Rpl9,Rps4x,Uba52,Rpl35,Rpl37,Rpl22l1
1_Member	Reactome Gene Sets	R-MMU-72737	Cap-dependent Translation Initiation	-16.5973	-13.2845	11/115	19942,19943,19944,19981,19989,20005,20102,22186,66489,67281,68028	Rpl27,Rpl28,Rpl29,Rpl37a,Rpl7,Rpl9,Rps4x,Uba52,Rpl35,Rpl37,Rpl22l1
1_Member	KEGG Pathway	mmu03010	Ribosome	-16.2374	-12.9704	12/179	19896,19942,19943,19944,19981,19989,20005,20102,22186,66489,67281,68028	Rpl10a,Rpl27,Rpl28,Rpl29,Rpl37a,Rpl7,Rpl9,Rps4x,Uba52,Rpl35,Rpl37,Rpl22l1
1_Member	WikiPathways	WP163	Cytoplasmic ribosomal proteins	-15.5035	-12.2779	10/95	19896,19942,19943,19944,19981,19989,20005,20102,66489,67281	Rpl10a,Rpl27,Rpl28,Rpl29,Rpl37a,Rpl7,Rpl9,Rps4x,Rpl35,Rpl37
1_Member	Reactome Gene Sets	R-MMU-72766	Translation	-15.1492	-11.9614	12/220	19942,19943,19944,19981,19989,20005,20102,22186,55949,66489,67281,68028	Rpl27,Rpl28,Rpl29,Rpl37a,Rpl7,Rpl9,Rps4x,Uba52,Eef1b2,Rpl35,Rpl37,Rpl22l1
1_Member	GO Biological Processes	GO:0002181	cytoplasmic translation	-14.8032	-11.6502	10/111	19896,19942,19943,19944,19981,19989,20005,20102,22186,68028	Rpl10a,Rpl27,Rpl28,Rpl29,Rpl37a,Rpl7,Rpl9,Rps4x,Uba52,Rpl22l1
1_Member	Reactome Gene Sets	R-MMU-6791226	Major pathway of rRNA processing in the nucleolus and cytosol	-14.6553	-11.5924	11/171	19942,19943,19944,19981,19989,20005,20102,22186,66489,67281,68028	Rpl27,Rpl28,Rpl29,Rpl37a,Rpl7,Rpl9,Rps4x,Uba52,Rpl35,Rpl37,Rpl22l1
1_Member	Reactome Gene Sets	R-MMU-72312	rRNA processing	-14.6553	-11.5924	11/171	19942,19943,19944,19981,19989,20005,20102,22186,66489,67281,68028	Rpl27,Rpl28,Rpl29,Rpl37a,Rpl7,Rpl9,Rps4x,Uba52,Rpl35,Rpl37,Rpl22l1
1_Member	Reactome Gene Sets	R-MMU-8868773	rRNA processing in the nucleus and cytosol	-14.6553	-11.5924	11/171	19942,19943,19944,19981,19989,20005,20102,22186,66489,67281,68028	Rpl27,Rpl28,Rpl29,Rpl37a,Rpl7,Rpl9,Rps4x,Uba52,Rpl35,Rpl37,Rpl22l1
1_Member	KEGG Pathway	mmu05171	Coronavirus disease - COVID-19	-14.5428	-11.5063	12/247	19896,19942,19943,19944,19981,19989,20005,20102,22186,66489,67281,68028	Rpl10a,Rpl27,Rpl28,Rpl29,Rpl37a,Rpl7,Rpl9,Rps4x,Uba52,Rpl35,Rpl37,Rpl22l1
1_Member	GO Biological Processes	GO:0006412	translation	-13.7398	-10.728	13/386	19896,19942,19943,19944,19981,19989,20005,20102,22186,55949,66489,67281,68028	Rpl10a,Rpl27,Rpl28,Rpl29,Rpl37a,Rpl7,Rpl9,Rps4x,Uba52,Eef1b2,Rpl35,Rpl37,Rpl22l1
1_Member	GO Biological Processes	GO:0043043	peptide biosynthetic process	-13.4448	-10.4566	13/407	19896,19942,19943,19944,19981,19989,20005,20102,22186,55949,66489,67281,68028	Rpl10a,Rpl27,Rpl28,Rpl29,Rpl37a,Rpl7,Rpl9,Rps4x,Uba52,Eef1b2,Rpl35,Rpl37,Rpl22l1
1_Member	GO Biological Processes	GO:0043604	amide biosynthetic process	-12.2187	-9.25271	13/508	19896,19942,19943,19944,19981,19989,20005,20102,22186,55949,66489,67281,68028	Rpl10a,Rpl27,Rpl28,Rpl29,Rpl37a,Rpl7,Rpl9,Rps4x,Uba52,Eef1b2,Rpl35,Rpl37,Rpl22l1
1_Member	GO Biological Processes	GO:0006518	peptide metabolic process	-11.7727	-8.82791	13/551	19896,19942,19943,19944,19981,19989,20005,20102,22186,55949,66489,67281,68028	Rpl10a,Rpl27,Rpl28,Rpl29,Rpl37a,Rpl7,Rpl9,Rps4x,Uba52,Eef1b2,Rpl35,Rpl37,Rpl22l1
1_Member	GO Biological Processes	GO:0043603	cellular amide metabolic process	-11.0323	-8.10772	14/793	18950,19896,19942,19943,19944,19981,19989,20005,20102,22186,55949,66489,67281,68028	Pnp,Rpl10a,Rpl27,Rpl28,Rpl29,Rpl37a,Rpl7,Rpl9,Rps4x,Uba52,Eef1b2,Rpl35,Rpl37,Rpl22l1
1_Member	GO Biological Processes	GO:0034645	cellular macromolecule biosynthetic process	-10.1932	-7.28797	13/737	19896,19942,19943,19944,19981,19989,20005,20102,22186,55949,66489,67281,68028	Rpl10a,Rpl27,Rpl28,Rpl29,Rpl37a,Rpl7,Rpl9,Rps4x,Uba52,Eef1b2,Rpl35,Rpl37,Rpl22l1
1_Member	Reactome Gene Sets	R-MMU-8953854	Metabolism of RNA	-9.17088	-6.28409	11/547	19942,19943,19944,19981,19989,20005,20102,22186,66489,67281,68028	Rpl27,Rpl28,Rpl29,Rpl37a,Rpl7,Rpl9,Rps4x,Uba52,Rpl35,Rpl37,Rpl22l1
1_Member	WikiPathways	WP310	mRNA processing	-2.20022	0	4/453	19989,20005,20102,67281	Rpl7,Rpl9,Rps4x,Rpl37
2_Summary	GO Biological Processes	GO:0000470	maturation of LSU-rRNA	-4.79367	-1.9246	3/30	19896,19989,66489,19942	Rpl10a,Rpl7,Rpl35,Rpl27
2_Member	GO Biological Processes	GO:0000470	maturation of LSU-rRNA	-4.79367	-1.9246	3/30	19896,19989,66489	Rpl10a,Rpl7,Rpl35
2_Member	GO Biological Processes	GO:0042273	ribosomal large subunit biogenesis	-3.64718	-0.79515	3/72	19896,19989,66489	Rpl10a,Rpl7,Rpl35
2_Member	GO Biological Processes	GO:0006364	rRNA processing	-3.42796	-0.592312	4/209	19896,19942,19989,66489	Rpl10a,Rpl27,Rpl7,Rpl35
2_Member	GO Biological Processes	GO:0016072	rRNA metabolic process	-3.21532	-0.395471	4/238	19896,19942,19989,66489	Rpl10a,Rpl27,Rpl7,Rpl35
2_Member	GO Biological Processes	GO:0042254	ribosome biogenesis	-2.89075	-0.0861441	4/291	19896,19942,19989,66489	Rpl10a,Rpl27,Rpl7,Rpl35
2_Member	GO Biological Processes	GO:0034470	ncRNA processing	-2.50297	0	4/372	19896,19942,19989,66489	Rpl10a,Rpl27,Rpl7,Rpl35
2_Member	GO Biological Processes	GO:0022613	ribonucleoprotein complex biogenesis	-2.35999	0	4/408	19896,19942,19989,66489	Rpl10a,Rpl27,Rpl7,Rpl35
2_Member	GO Biological Processes	GO:0034660	ncRNA metabolic process	-2.08504	0	4/489	19896,19942,19989,66489	Rpl10a,Rpl27,Rpl7,Rpl35
3_Summary	GO Biological Processes	GO:0030001	metal ion transport	-2.55505	0	5/598	11927,17912,18764,58170,332396	Atox1,Myo1b,Pkd2,Asic5,Kcnk18
3_Member	GO Biological Processes	GO:0030001	metal ion transport	-2.55505	0	5/598	11927,17912,18764,58170,332396	Atox1,Myo1b,Pkd2,Asic5,Kcnk18
3_Member	GO Biological Processes	GO:0098662	inorganic cation transmembrane transport	-2.20022	0	4/453	11927,18764,58170,332396	Atox1,Pkd2,Asic5,Kcnk18
3_Member	GO Biological Processes	GO:0006812	cation transport	-2.14171	0	5/749	11927,17912,18764,58170,332396	Atox1,Myo1b,Pkd2,Asic5,Kcnk18
3_Member	GO Biological Processes	GO:0098655	cation transmembrane transport	-2.06379	0	4/496	11927,18764,58170,332396	Atox1,Pkd2,Asic5,Kcnk18
3_Member	GO Biological Processes	GO:0098660	inorganic ion transmembrane transport	-2.02523	0	4/509	11927,18764,58170,332396	Atox1,Pkd2,Asic5,Kcnk18
4_Summary	GO Biological Processes	GO:0031589	cell-substrate adhesion	-2.44187	0	3/188	19944,21367,118261720	Rpl29,Cntn2,Gm49368
4_Member	GO Biological Processes	GO:0031589	cell-substrate adhesion	-2.44187	0	3/188	19944,21367,118261720	Rpl29,Cntn2,Gm49368
5_Summary	GO Biological Processes	GO:0030705	cytoskeleton-dependent intracellular transport	-2.37885	0	3/198	14533,17912,216560	Bloc1s1,Myo1b,Wdpcp
5_Member	GO Biological Processes	GO:0030705	cytoskeleton-dependent intracellular transport	-2.37885	0	3/198	14533,17912,216560	Bloc1s1,Myo1b,Wdpcp

## Sheet: C4
GroupID	Category	Term	Description	LogP	Log(q-value)	InTerm_InList	Genes	Symbols
1_Summary	GO Biological Processes	GO:0034587	piRNA metabolic process	-9.32965	-5.06264	6/22	57746,66715,74691,83456,83561,98558,104271,194388,15182,70673,214917,16475,71836,12877,243866,13852,330409,68114,70790,70333,67628,73738	Piwil2,Henmt1,Tdrd9,Mov10l1,Tdrd1,Mael,Tex15,Tet3,Hdac2,Prdm16,Antkmt,Ajuba,Shcbp1l,Cpeb1,Meiosin,Stx2,Cecr2,Pwwp3a,Ubr5,Cd3eap,Anp32b,Haus7
1_Member	GO Biological Processes	GO:0034587	piRNA metabolic process	-9.32965	-5.06264	6/22	57746,66715,74691,83456,83561,98558	Piwil2,Henmt1,Tdrd9,Mov10l1,Tdrd1,Mael
1_Member	GO Biological Processes	GO:0006305	DNA alkylation	-8.4419	-4.65202	7/53	57746,74691,83456,83561,98558,104271,194388	Piwil2,Tdrd9,Mov10l1,Tdrd1,Mael,Tex15,Tet3
1_Member	GO Biological Processes	GO:0006306	DNA methylation	-8.4419	-4.65202	7/53	57746,74691,83456,83561,98558,104271,194388	Piwil2,Tdrd9,Mov10l1,Tdrd1,Mael,Tex15,Tet3
1_Member	GO Biological Processes	GO:0044728	DNA methylation or demethylation	-7.75878	-4.19035	7/66	57746,74691,83456,83561,98558,104271,194388	Piwil2,Tdrd9,Mov10l1,Tdrd1,Mael,Tex15,Tet3
1_Member	GO Biological Processes	GO:0043046	DNA methylation involved in gamete generation	-7.75838	-4.19035	5/19	57746,74691,83456,83561,98558	Piwil2,Tdrd9,Mov10l1,Tdrd1,Mael
1_Member	GO Biological Processes	GO:0006304	DNA modification	-7.17015	-3.74824	7/80	57746,74691,83456,83561,98558,104271,194388	Piwil2,Tdrd9,Mov10l1,Tdrd1,Mael,Tex15,Tet3
1_Member	GO Biological Processes	GO:0032259	methylation	-7.07537	-3.71145	11/296	15182,57746,66715,70673,74691,83456,83561,98558,104271,194388,214917	Hdac2,Piwil2,Henmt1,Prdm16,Tdrd9,Mov10l1,Tdrd1,Mael,Tex15,Tet3,Antkmt
1_Member	GO Biological Processes	GO:0043414	macromolecule methylation	-6.78219	-3.46942	10/249	15182,57746,66715,74691,83456,83561,98558,104271,194388,214917	Hdac2,Piwil2,Henmt1,Tdrd9,Mov10l1,Tdrd1,Mael,Tex15,Tet3,Antkmt
1_Member	GO Biological Processes	GO:0031047	gene silencing by RNA	-6.19093	-2.96531	8/162	16475,57746,66715,74691,83456,83561,98558,104271	Ajuba,Piwil2,Henmt1,Tdrd9,Mov10l1,Tdrd1,Mael,Tex15
1_Member	GO Biological Processes	GO:0007140	male meiotic nuclear division	-5.22231	-2.04788	5/58	71836,74691,83456,98558,104271	Shcbp1l,Tdrd9,Mov10l1,Mael,Tex15
1_Member	GO Biological Processes	GO:0051321	meiotic cell cycle	-5.08699	-1.96611	9/302	12877,57746,71836,74691,83456,83561,98558,104271,243866	Cpeb1,Piwil2,Shcbp1l,Tdrd9,Mov10l1,Tdrd1,Mael,Tex15,Meiosin
1_Member	GO Biological Processes	GO:0140013	meiotic nuclear division	-3.91728	-0.90555	6/172	12877,71836,74691,83456,98558,104271	Cpeb1,Shcbp1l,Tdrd9,Mov10l1,Mael,Tex15
1_Member	GO Biological Processes	GO:1903046	meiotic cell cycle process	-3.69445	-0.728476	6/189	12877,71836,74691,83456,98558,104271	Cpeb1,Shcbp1l,Tdrd9,Mov10l1,Mael,Tex15
1_Member	GO Biological Processes	GO:0007127	meiosis I	-3.58303	-0.671719	5/127	12877,74691,83456,98558,104271	Cpeb1,Tdrd9,Mov10l1,Mael,Tex15
1_Member	GO Biological Processes	GO:0061982	meiosis I cell cycle process	-3.56724	-0.671719	5/128	12877,74691,83456,98558,104271	Cpeb1,Tdrd9,Mov10l1,Mael,Tex15
1_Member	GO Biological Processes	GO:0010528	regulation of transposition	-3.54079	-0.671719	3/29	57746,74691,104271	Piwil2,Tdrd9,Tex15
1_Member	GO Biological Processes	GO:0010529	negative regulation of transposition	-3.54079	-0.671719	3/29	57746,74691,104271	Piwil2,Tdrd9,Tex15
1_Member	GO Biological Processes	GO:0007129	homologous chromosome pairing at meiosis	-2.69848	-0.0547218	3/56	12877,98558,104271	Cpeb1,Mael,Tex15
1_Member	GO Biological Processes	GO:0000280	nuclear division	-2.634	-0.0158874	6/302	12877,71836,74691,83456,98558,104271	Cpeb1,Shcbp1l,Tdrd9,Mov10l1,Mael,Tex15
1_Member	GO Biological Processes	GO:0009566	fertilization	-2.62968	-0.0158874	5/207	13852,74691,98558,104271,330409	Stx2,Tdrd9,Mael,Tex15,Cecr2
1_Member	GO Biological Processes	GO:0048285	organelle fission	-2.46343	0	6/327	12877,71836,74691,83456,98558,104271	Cpeb1,Shcbp1l,Tdrd9,Mov10l1,Mael,Tex15
1_Member	GO Biological Processes	GO:0045143	homologous chromosome segregation	-2.40509	0	3/71	12877,98558,104271	Cpeb1,Mael,Tex15
1_Member	GO Biological Processes	GO:0006259	DNA metabolic process	-2.3542	0	9/711	57746,68114,70790,74691,83456,83561,98558,104271,194388	Piwil2,Pwwp3a,Ubr5,Tdrd9,Mov10l1,Tdrd1,Mael,Tex15,Tet3
1_Member	GO Biological Processes	GO:0070192	chromosome organization involved in meiotic cell cycle	-2.27519	0	3/79	12877,98558,104271	Cpeb1,Mael,Tex15
1_Member	GO Biological Processes	GO:0034660	ncRNA metabolic process	-2.20552	0	7/489	57746,66715,70333,74691,83456,83561,98558	Piwil2,Henmt1,Cd3eap,Tdrd9,Mov10l1,Tdrd1,Mael
1_Member	GO Biological Processes	GO:0022402	cell cycle process	-2.09511	0	9/781	12877,13852,67628,71836,73738,74691,83456,98558,104271	Cpeb1,Stx2,Anp32b,Shcbp1l,Haus7,Tdrd9,Mov10l1,Mael,Tex15
2_Summary	GO Biological Processes	GO:0022412	cellular process involved in reproduction in multicellular organism	-7.39283	-3.90397	14/496	18291,26910,53422,57746,71836,74691,75773,83456,83561,98558,104271,216869,227631,243866,16450	Nobox,Figla,Ybx2,Piwil2,Shcbp1l,Tdrd9,Adad2,Mov10l1,Tdrd1,Mael,Tex15,Arrb2,Sohlh1,Meiosin,Jag2
2_Member	GO Biological Processes	GO:0022412	cellular process involved in reproduction in multicellular organism	-7.39283	-3.90397	14/496	18291,26910,53422,57746,71836,74691,75773,83456,83561,98558,104271,216869,227631,243866	Nobox,Figla,Ybx2,Piwil2,Shcbp1l,Tdrd9,Adad2,Mov10l1,Tdrd1,Mael,Tex15,Arrb2,Sohlh1,Meiosin
2_Member	GO Biological Processes	GO:0048477	oogenesis	-6.49913	-3.23212	7/100	18291,26910,53422,57746,83561,227631,243866	Nobox,Figla,Ybx2,Piwil2,Tdrd1,Sohlh1,Meiosin
2_Member	GO Biological Processes	GO:0007292	female gamete generation	-5.20094	-2.04788	7/156	18291,26910,53422,57746,83561,227631,243866	Nobox,Figla,Ybx2,Piwil2,Tdrd1,Sohlh1,Meiosin
2_Member	GO Biological Processes	GO:0007276	gamete generation	-5.05429	-1.96338	14/780	16450,18291,26910,53422,57746,71836,74691,75773,83456,83561,98558,104271,227631,243866	Jag2,Nobox,Figla,Ybx2,Piwil2,Shcbp1l,Tdrd9,Adad2,Mov10l1,Tdrd1,Mael,Tex15,Sohlh1,Meiosin
2_Member	GO Biological Processes	GO:0007283	spermatogenesis	-4.6585	-1.59561	12/627	16450,53422,57746,71836,74691,75773,83456,83561,98558,104271,227631,243866	Jag2,Ybx2,Piwil2,Shcbp1l,Tdrd9,Adad2,Mov10l1,Tdrd1,Mael,Tex15,Sohlh1,Meiosin
2_Member	GO Biological Processes	GO:0048232	male gamete generation	-4.51842	-1.48186	12/648	16450,53422,57746,71836,74691,75773,83456,83561,98558,104271,227631,243866	Jag2,Ybx2,Piwil2,Shcbp1l,Tdrd9,Adad2,Mov10l1,Tdrd1,Mael,Tex15,Sohlh1,Meiosin
2_Member	GO Biological Processes	GO:0007281	germ cell development	-3.54273	-0.671719	8/378	18291,26910,53422,57746,75773,83561,227631,243866	Nobox,Figla,Ybx2,Piwil2,Adad2,Tdrd1,Sohlh1,Meiosin
3_Summary	KEGG Pathway	mmu04330	Notch signaling pathway	-3.82711	-0.838854	4/60	15182,15205,16450,21885,207920,16875,330409,13386,17996,22223	Hdac2,Hes1,Jag2,Tle1,Esrp1,Lhx8,Cecr2,Dlk1,Neb,Uchl1
3_Member	KEGG Pathway	mmu04330	Notch signaling pathway	-3.82711	-0.838854	4/60	15182,15205,16450,21885	Hdac2,Hes1,Jag2,Tle1
3_Member	WikiPathways	WP265	Delta-Notch signaling pathway	-3.26512	-0.41544	4/84	15182,15205,16450,21885	Hdac2,Hes1,Jag2,Tle1
3_Member	GO Biological Processes	GO:0010453	regulation of cell fate commitment	-3.03179	-0.23154	3/43	15182,15205,207920	Hdac2,Hes1,Esrp1
3_Member	WikiPathways	WP29	Notch signaling pathway	-2.94605	-0.20644	3/46	15182,15205,16450	Hdac2,Hes1,Jag2
3_Member	GO Biological Processes	GO:0042475	odontogenesis of dentin-containing tooth	-2.24497	0	3/81	15182,16450,16875	Hdac2,Jag2,Lhx8
3_Member	GO Biological Processes	GO:0060113	inner ear receptor cell differentiation	-2.23017	0	3/82	15205,16450,330409	Hes1,Jag2,Cecr2
3_Member	GO Biological Processes	GO:0042490	mechanoreceptor differentiation	-2.13187	0	3/89	15205,16450,330409	Hes1,Jag2,Cecr2
3_Member	GO Biological Processes	GO:0008593	regulation of Notch signaling pathway	-2.11853	0	3/90	13386,15205,16450	Dlk1,Hes1,Jag2
3_Member	GO Biological Processes	GO:0055001	muscle cell development	-2.00017	0	4/188	15182,15205,17996,22223	Hdac2,Hes1,Neb,Uchl1
4_Summary	GO Biological Processes	GO:0045598	regulation of fat cell differentiation	-3.25108	-0.41544	5/150	13386,15205,19885,70673,228790	Dlk1,Hes1,Rorc,Prdm16,Asxl1
4_Member	GO Biological Processes	GO:0045598	regulation of fat cell differentiation	-3.25108	-0.41544	5/150	13386,15205,19885,70673,228790	Dlk1,Hes1,Rorc,Prdm16,Asxl1
5_Summary	GO Biological Processes	GO:0031397	negative regulation of protein ubiquitination	-3.20747	-0.387623	4/87	70790,75141,216869,268373	Ubr5,Rasd2,Arrb2,Ppia
5_Member	GO Biological Processes	GO:0031397	negative regulation of protein ubiquitination	-3.20747	-0.387623	4/87	70790,75141,216869,268373	Ubr5,Rasd2,Arrb2,Ppia
5_Member	GO Biological Processes	GO:1903321	negative regulation of protein modification by small protein conjugation or removal	-3.01336	-0.23154	4/98	70790,75141,216869,268373	Ubr5,Rasd2,Arrb2,Ppia
6_Summary	GO Biological Processes	GO:0006325	chromatin organization	-3.00719	-0.23154	9/569	15182,67628,67933,68114,70673,76073,194388,228790,330409	Hdac2,Anp32b,Hcfc2,Pwwp3a,Prdm16,Pcgf5,Tet3,Asxl1,Cecr2
6_Member	GO Biological Processes	GO:0006325	chromatin organization	-3.00719	-0.23154	9/569	15182,67628,67933,68114,70673,76073,194388,228790,330409	Hdac2,Anp32b,Hcfc2,Pwwp3a,Prdm16,Pcgf5,Tet3,Asxl1,Cecr2
7_Summary	GO Biological Processes	GO:0048608	reproductive structure development	-2.96534	-0.20644	8/463	14228,15205,16875,18291,20733,104271,216869,227631	Fkbp4,Hes1,Lhx8,Nobox,Spint2,Tex15,Arrb2,Sohlh1
7_Member	GO Biological Processes	GO:0048608	reproductive structure development	-2.96534	-0.20644	8/463	14228,15205,16875,18291,20733,104271,216869,227631	Fkbp4,Hes1,Lhx8,Nobox,Spint2,Tex15,Arrb2,Sohlh1
7_Member	GO Biological Processes	GO:0061458	reproductive system development	-2.94149	-0.20644	8/467	14228,15205,16875,18291,20733,104271,216869,227631	Fkbp4,Hes1,Lhx8,Nobox,Spint2,Tex15,Arrb2,Sohlh1
7_Member	GO Biological Processes	GO:0008585	female gonad development	-2.90198	-0.204948	4/105	16875,18291,216869,227631	Lhx8,Nobox,Arrb2,Sohlh1
7_Member	GO Biological Processes	GO:0046545	development of primary female sexual characteristics	-2.85674	-0.191788	4/108	16875,18291,216869,227631	Lhx8,Nobox,Arrb2,Sohlh1
7_Member	GO Biological Processes	GO:0007548	sex differentiation	-2.64118	-0.0158874	6/301	14228,16875,18291,104271,216869,227631	Fkbp4,Lhx8,Nobox,Tex15,Arrb2,Sohlh1
7_Member	GO Biological Processes	GO:0001541	ovarian follicle development	-2.49471	0	3/66	18291,216869,227631	Nobox,Arrb2,Sohlh1
7_Member	GO Biological Processes	GO:0046660	female sex differentiation	-2.45829	0	4/139	16875,18291,216869,227631	Lhx8,Nobox,Arrb2,Sohlh1
8_Summary	GO Biological Processes	GO:0007628	adult walking behavior	-2.9188	-0.20644	3/47	22223,93688,216869	Uchl1,Klhl1,Arrb2
8_Member	GO Biological Processes	GO:0007628	adult walking behavior	-2.9188	-0.20644	3/47	22223,93688,216869	Uchl1,Klhl1,Arrb2
8_Member	GO Biological Processes	GO:0090659	walking behavior	-2.84065	-0.186428	3/50	22223,93688,216869	Uchl1,Klhl1,Arrb2
9_Summary	GO Biological Processes	GO:0051100	negative regulation of binding	-2.91715	-0.20644	5/178	15182,15901,19268,53422,216869,15205,19280,19885,57746	Hdac2,Id1,Ptprf,Ybx2,Arrb2,Hes1,Ptprs,Rorc,Piwil2
9_Member	GO Biological Processes	GO:0051100	negative regulation of binding	-2.91715	-0.20644	5/178	15182,15901,19268,53422,216869	Hdac2,Id1,Ptprf,Ybx2,Arrb2
9_Member	GO Biological Processes	GO:0031345	negative regulation of cell projection organization	-2.54994	0	5/216	15182,15205,15901,19268,19280	Hdac2,Hes1,Id1,Ptprf,Ptprs
9_Member	GO Biological Processes	GO:0032922	circadian regulation of gene expression	-2.388	0	3/72	15182,15901,19885	Hdac2,Id1,Rorc
9_Member	GO Biological Processes	GO:0048511	rhythmic process	-2.18264	0	5/264	15182,15901,19885,57746,216869	Hdac2,Id1,Rorc,Piwil2,Arrb2
9_Member	GO Biological Processes	GO:0043433	negative regulation of DNA-binding transcription factor activity	-2.15031	0	4/170	15182,15205,15901,216869	Hdac2,Hes1,Id1,Arrb2
9_Member	GO Biological Processes	GO:0051098	regulation of binding	-2.0066	0	6/408	15182,15205,15901,19268,53422,216869	Hdac2,Hes1,Id1,Ptprf,Ybx2,Arrb2
9_Member	GO Biological Processes	GO:0032091	negative regulation of protein binding	-2.00546	0	3/99	15901,19268,216869	Id1,Ptprf,Arrb2
10_Summary	GO Biological Processes	GO:0003382	epithelial cell morphogenesis	-2.89217	-0.204948	3/48	15901,20733,68339,13852,15182,15205,16450,19280,228790,13800,22223,98558,195208	Id1,Spint2,Ccdc88c,Stx2,Hdac2,Hes1,Jag2,Ptprs,Asxl1,Enah,Uchl1,Mael,Dcdc2a
10_Member	GO Biological Processes	GO:0003382	epithelial cell morphogenesis	-2.89217	-0.204948	3/48	15901,20733,68339	Id1,Spint2,Ccdc88c
10_Member	GO Biological Processes	GO:0030855	epithelial cell differentiation	-2.86723	-0.191788	9/596	13852,15182,15205,15901,16450,19280,20733,68339,228790	Stx2,Hdac2,Hes1,Id1,Jag2,Ptprs,Spint2,Ccdc88c,Asxl1
10_Member	GO Biological Processes	GO:0002064	epithelial cell development	-2.59375	0	5/211	15901,19280,20733,68339,228790	Id1,Ptprs,Spint2,Ccdc88c,Asxl1
10_Member	GO Biological Processes	GO:0000902	cell morphogenesis	-2.10901	0	9/777	13800,15205,15901,20733,22223,68339,98558,195208,228790	Enah,Hes1,Id1,Spint2,Uchl1,Ccdc88c,Mael,Dcdc2a,Asxl1
11_Summary	GO Biological Processes	GO:0018022	peptidyl-lysine methylation	-2.18694	0	3/85	15182,194388,214917	Hdac2,Tet3,Antkmt
11_Member	GO Biological Processes	GO:0018022	peptidyl-lysine methylation	-2.18694	0	3/85	15182,194388,214917	Hdac2,Tet3,Antkmt
12_Summary	GO Biological Processes	GO:0006486	protein glycosylation	-2.05645	0	4/181	56546,66435,70551,194388	Sec1,Uggt2,Tmtc4,Tet3
12_Member	GO Biological Processes	GO:0006486	protein glycosylation	-2.05645	0	4/181	56546,66435,70551,194388	Sec1,Uggt2,Tmtc4,Tet3
12_Member	GO Biological Processes	GO:0043413	macromolecule glycosylation	-2.05645	0	4/181	56546,66435,70551,194388	Sec1,Uggt2,Tmtc4,Tet3
13_Summary	GO Biological Processes	GO:0016331	morphogenesis of embryonic epithelium	-2.04011	0	4/183	13800,16450,20733,330409,15205,16475,207920	Enah,Jag2,Spint2,Cecr2,Hes1,Ajuba,Esrp1
13_Member	GO Biological Processes	GO:0016331	morphogenesis of embryonic epithelium	-2.04011	0	4/183	13800,16450,20733,330409	Enah,Jag2,Spint2,Cecr2
13_Member	GO Biological Processes	GO:0002009	morphogenesis of an epithelium	-2.01008	0	7/533	13800,15205,16450,16475,20733,207920,330409	Enah,Hes1,Jag2,Ajuba,Spint2,Esrp1,Cecr2

## Sheet: C5
GroupID	Category	Term	Description	LogP	Log(q-value)	InTerm_InList	Genes	Symbols
1_Summary	Reactome Gene Sets	R-MMU-437239	Recycling pathway of L1	-4.68621	-0.419205	4/35	11461,19684,22143,22146,67042,76411,74192,17195,18125	Actb,Rdx,Tuba1b,Tuba1c,Ift27,Ift43,Arpc5l,Mbl2,Nos1
1_Member	Reactome Gene Sets	R-MMU-437239	Recycling pathway of L1	-4.68621	-0.419205	4/35	11461,19684,22143,22146	Actb,Rdx,Tuba1b,Tuba1c
1_Member	Reactome Gene Sets	R-MMU-5620924	Intraflagellar transport	-3.90328	-0.360674	4/55	22143,22146,67042,76411	Tuba1b,Tuba1c,Ift27,Ift43
1_Member	Reactome Gene Sets	R-MMU-373760	L1CAM interactions	-3.67344	-0.360674	4/63	11461,19684,22143,22146	Actb,Rdx,Tuba1b,Tuba1c
1_Member	Reactome Gene Sets	R-MMU-190828	Gap junction trafficking	-3.07046	-0.0587282	3/40	11461,22143,22146	Actb,Tuba1b,Tuba1c
1_Member	Reactome Gene Sets	R-MMU-157858	Gap junction trafficking and regulation	-3.0082	-0.0199438	3/42	11461,22143,22146	Actb,Tuba1b,Tuba1c
1_Member	KEGG Pathway	mmu04530	Tight junction	-2.95746	-0.00425046	5/167	11461,19684,22143,22146,74192	Actb,Rdx,Tuba1b,Tuba1c,Arpc5l
1_Member	KEGG Pathway	mmu04145	Phagosome	-2.7922	0	5/182	11461,17195,18125,22143,22146	Actb,Mbl2,Nos1,Tuba1b,Tuba1c
2_Summary	GO Biological Processes	GO:0030029	actin filament-based process	-4.0259	-0.360674	11/591	11461,11858,16590,19240,23968,71653,72114,74189,74192,97895,319565,15205,22223	Actb,Rnd2,Kit,Tmsb10,Nlrp5,Shtn1,Zbed3,Phactr3,Arpc5l,Nlrp4f,Syne2,Hes1,Uchl1
2_Member	GO Biological Processes	GO:0030029	actin filament-based process	-4.0259	-0.360674	11/591	11461,11858,16590,19240,23968,71653,72114,74189,74192,97895,319565	Actb,Rnd2,Kit,Tmsb10,Nlrp5,Shtn1,Zbed3,Phactr3,Arpc5l,Nlrp4f,Syne2
2_Member	GO Biological Processes	GO:0040019	positive regulation of embryonic development	-3.73561	-0.360674	3/24	23968,72114,97895	Nlrp5,Zbed3,Nlrp4f
2_Member	GO Biological Processes	GO:0030036	actin cytoskeleton organization	-3.7149	-0.360674	10/535	11461,11858,16590,19240,23968,71653,72114,74189,74192,97895	Actb,Rnd2,Kit,Tmsb10,Nlrp5,Shtn1,Zbed3,Phactr3,Arpc5l,Nlrp4f
2_Member	GO Biological Processes	GO:0045995	regulation of embryonic development	-3.13788	-0.101318	4/87	15205,23968,72114,97895	Hes1,Nlrp5,Zbed3,Nlrp4f
2_Member	GO Biological Processes	GO:0007015	actin filament organization	-2.80869	0	6/267	11858,23968,71653,72114,74192,97895	Rnd2,Nlrp5,Shtn1,Zbed3,Arpc5l,Nlrp4f
2_Member	GO Biological Processes	GO:0051656	establishment of organelle localization	-2.01056	0	6/390	16590,22223,23968,72114,97895,319565	Kit,Uchl1,Nlrp5,Zbed3,Nlrp4f,Syne2
3_Summary	GO Biological Processes	GO:0006305	DNA alkylation	-3.96641	-0.360674	4/53	22715,73708,83561,218214,19340,66617,224440	Zfp57,Dppa3,Tdrd1,Kdm1b,Rab3d,Ntmt1,Setd4
3_Member	GO Biological Processes	GO:0006305	DNA alkylation	-3.96641	-0.360674	4/53	22715,73708,83561,218214	Zfp57,Dppa3,Tdrd1,Kdm1b
3_Member	GO Biological Processes	GO:0006306	DNA methylation	-3.96641	-0.360674	4/53	22715,73708,83561,218214	Zfp57,Dppa3,Tdrd1,Kdm1b
3_Member	GO Biological Processes	GO:0043414	macromolecule methylation	-3.78637	-0.360674	7/249	19340,22715,66617,73708,83561,218214,224440	Rab3d,Zfp57,Ntmt1,Dppa3,Tdrd1,Kdm1b,Setd4
3_Member	GO Biological Processes	GO:0044728	DNA methylation or demethylation	-3.5953	-0.328291	4/66	22715,73708,83561,218214	Zfp57,Dppa3,Tdrd1,Kdm1b
3_Member	GO Biological Processes	GO:0032259	methylation	-3.3315	-0.107791	7/296	19340,22715,66617,73708,83561,218214,224440	Rab3d,Zfp57,Ntmt1,Dppa3,Tdrd1,Kdm1b,Setd4
3_Member	GO Biological Processes	GO:0006304	DNA modification	-3.27553	-0.107791	4/80	22715,73708,83561,218214	Zfp57,Dppa3,Tdrd1,Kdm1b
4_Summary	GO Biological Processes	GO:0019827	stem cell population maintenance	-3.26086	-0.107791	5/143	12578,15205,16590,20848,21432,12931,11677,13685	Cdkn2a,Hes1,Kit,Stat3,Tcl1,Crlf1,Akr1b3,Eif4ebp1
4_Member	GO Biological Processes	GO:0019827	stem cell population maintenance	-3.26086	-0.107791	5/143	12578,15205,16590,20848,21432	Cdkn2a,Hes1,Kit,Stat3,Tcl1
4_Member	GO Biological Processes	GO:0098727	maintenance of cell number	-3.19309	-0.10753	5/148	12578,15205,16590,20848,21432	Cdkn2a,Hes1,Kit,Stat3,Tcl1
4_Member	GO Biological Processes	GO:0045747	positive regulation of Notch signaling pathway	-2.94904	-0.00425046	3/44	15205,16590,20848	Hes1,Kit,Stat3
4_Member	GO Biological Processes	GO:0035019	somatic stem cell population maintenance	-2.86552	0	3/47	12578,15205,16590	Cdkn2a,Hes1,Kit
4_Member	GO Biological Processes	GO:0042531	positive regulation of tyrosine phosphorylation of STAT protein	-2.66821	0	3/55	12931,15205,16590	Crlf1,Hes1,Kit
4_Member	GO Biological Processes	GO:0046427	positive regulation of receptor signaling pathway via JAK-STAT	-2.49981	0	3/63	11677,15205,16590	Akr1b3,Hes1,Kit
4_Member	GO Biological Processes	GO:1904894	positive regulation of receptor signaling pathway via STAT	-2.40601	0	3/68	11677,15205,16590	Akr1b3,Hes1,Kit
4_Member	GO Biological Processes	GO:0042509	regulation of tyrosine phosphorylation of STAT protein	-2.37058	0	3/70	12931,15205,16590	Crlf1,Hes1,Kit
4_Member	KEGG Pathway	mmu05221	Acute myeloid leukemia	-2.37058	0	3/70	13685,16590,20848	Eif4ebp1,Kit,Stat3
4_Member	GO Biological Processes	GO:0008593	regulation of Notch signaling pathway	-2.06789	0	3/90	15205,16590,20848	Hes1,Kit,Stat3
5_Summary	GO Biological Processes	GO:0007346	regulation of mitotic cell cycle	-3.21522	-0.10753	9/509	11461,12055,12578,13685,15205,15902,19684,53376,66197,21432	Actb,Bcl7c,Cdkn2a,Eif4ebp1,Hes1,Id2,Rdx,Usp2,Cks2,Tcl1
5_Member	GO Biological Processes	GO:0007346	regulation of mitotic cell cycle	-3.21522	-0.10753	9/509	11461,12055,12578,13685,15205,15902,19684,53376,66197	Actb,Bcl7c,Cdkn2a,Eif4ebp1,Hes1,Id2,Rdx,Usp2,Cks2
5_Member	GO Biological Processes	GO:2000045	regulation of G1/S transition of mitotic cell cycle	-2.92308	0	5/170	11461,12055,12578,15902,19684	Actb,Bcl7c,Cdkn2a,Id2,Rdx
5_Member	GO Biological Processes	GO:1902806	regulation of cell cycle G1/S phase transition	-2.66127	0	5/195	11461,12055,12578,15902,19684	Actb,Bcl7c,Cdkn2a,Id2,Rdx
5_Member	GO Biological Processes	GO:2000036	regulation of stem cell population maintenance	-2.27064	0	3/76	11461,12055,21432	Actb,Bcl7c,Tcl1
6_Summary	GO Biological Processes	GO:0050869	negative regulation of B cell activation	-3.17042	-0.10753	3/37	12578,15354,15902,18081,20848,57816,11461	Cdkn2a,Hmgb3,Id2,Ninj1,Stat3,Tesc,Actb
6_Member	GO Biological Processes	GO:0050869	negative regulation of B cell activation	-3.17042	-0.10753	3/37	12578,15354,15902	Cdkn2a,Hmgb3,Id2
6_Member	GO Biological Processes	GO:0045639	positive regulation of myeloid cell differentiation	-2.7306	0	4/112	15902,18081,20848,57816	Id2,Ninj1,Stat3,Tesc
6_Member	GO Biological Processes	GO:0045620	negative regulation of lymphocyte differentiation	-2.53963	0	3/61	12578,15354,15902	Cdkn2a,Hmgb3,Id2
6_Member	GO Biological Processes	GO:0045637	regulation of myeloid cell differentiation	-2.42777	0	5/221	15354,15902,18081,20848,57816	Hmgb3,Id2,Ninj1,Stat3,Tesc
6_Member	GO Biological Processes	GO:1903706	regulation of hemopoiesis	-2.4266	0	7/426	11461,12578,15354,15902,18081,20848,57816	Actb,Cdkn2a,Hmgb3,Id2,Ninj1,Stat3,Tesc
6_Member	GO Biological Processes	GO:0002763	positive regulation of myeloid leukocyte differentiation	-2.33625	0	3/72	15902,18081,57816	Id2,Ninj1,Tesc
6_Member	GO Biological Processes	GO:1902105	regulation of leukocyte differentiation	-2.27241	0	6/343	11461,12578,15354,15902,18081,57816	Actb,Cdkn2a,Hmgb3,Id2,Ninj1,Tesc
7_Summary	GO Biological Processes	GO:0008585	female gonad development	-2.83357	0	4/105	16590,16875,18291,227631,57816,15205,56213	Kit,Lhx8,Nobox,Sohlh1,Tesc,Hes1,Htra1
7_Member	GO Biological Processes	GO:0008585	female gonad development	-2.83357	0	4/105	16590,16875,18291,227631	Kit,Lhx8,Nobox,Sohlh1
7_Member	GO Biological Processes	GO:0046545	development of primary female sexual characteristics	-2.78852	0	4/108	16590,16875,18291,227631	Kit,Lhx8,Nobox,Sohlh1
7_Member	GO Biological Processes	GO:0001541	ovarian follicle development	-2.4426	0	3/66	16590,18291,227631	Kit,Nobox,Sohlh1
7_Member	GO Biological Processes	GO:0008406	gonad development	-2.40294	0	5/224	16590,16875,18291,57816,227631	Kit,Lhx8,Nobox,Tesc,Sohlh1
7_Member	GO Biological Processes	GO:0046660	female sex differentiation	-2.3921	0	4/139	16590,16875,18291,227631	Kit,Lhx8,Nobox,Sohlh1
7_Member	GO Biological Processes	GO:0045137	development of primary sexual characteristics	-2.37045	0	5/228	16590,16875,18291,57816,227631	Kit,Lhx8,Nobox,Tesc,Sohlh1
7_Member	GO Biological Processes	GO:0048608	reproductive structure development	-2.23165	0	7/463	15205,16590,16875,18291,56213,57816,227631	Hes1,Kit,Lhx8,Nobox,Htra1,Tesc,Sohlh1
7_Member	GO Biological Processes	GO:0061458	reproductive system development	-2.21181	0	7/467	15205,16590,16875,18291,56213,57816,227631	Hes1,Kit,Lhx8,Nobox,Htra1,Tesc,Sohlh1
8_Summary	KEGG Pathway	mmu00270	Cysteine and methionine metabolism	-2.69111	0	3/54	16832,108645,236539,21351	Ldhb,Mat2b,Phgdh,Taldo1
8_Member	KEGG Pathway	mmu00270	Cysteine and methionine metabolism	-2.69111	0	3/54	16832,108645,236539	Ldhb,Mat2b,Phgdh
8_Member	KEGG Pathway	mmu01230	Biosynthesis of amino acids	-2.22388	0	3/79	21351,108645,236539	Taldo1,Mat2b,Phgdh
9_Summary	GO Biological Processes	GO:0050821	protein stabilization	-2.68074	0	5/193	12578,14251,53376,57816,72114,19340,19684,59020,23968	Cdkn2a,Flot1,Usp2,Tesc,Zbed3,Rab3d,Rdx,Pdzk1,Nlrp5
9_Member	GO Biological Processes	GO:0050821	protein stabilization	-2.68074	0	5/193	12578,14251,53376,57816,72114	Cdkn2a,Flot1,Usp2,Tesc,Zbed3
9_Member	GO Biological Processes	GO:0072659	protein localization to plasma membrane	-2.52237	0	5/210	14251,19340,19684,57816,59020	Flot1,Rab3d,Rdx,Tesc,Pdzk1
9_Member	GO Biological Processes	GO:0031647	regulation of protein stability	-2.4715	0	6/312	12578,14251,23968,53376,57816,72114	Cdkn2a,Flot1,Nlrp5,Usp2,Tesc,Zbed3
9_Member	GO Biological Processes	GO:1990778	protein localization to cell periphery	-2.13312	0	5/260	14251,19340,19684,57816,59020	Flot1,Rab3d,Rdx,Tesc,Pdzk1
10_Summary	GO Biological Processes	GO:0009064	glutamine family amino acid metabolic process	-2.64575	0	3/56	18125,69219,236539,110446	Nos1,Ddah1,Phgdh,Acat1
10_Member	GO Biological Processes	GO:0009064	glutamine family amino acid metabolic process	-2.64575	0	3/56	18125,69219,236539	Nos1,Ddah1,Phgdh
10_Member	GO Biological Processes	GO:1901606	alpha-amino acid catabolic process	-2.23924	0	3/78	18125,69219,110446	Nos1,Ddah1,Acat1
10_Member	GO Biological Processes	GO:1901605	alpha-amino acid metabolic process	-2.04293	0	4/175	18125,69219,110446,236539	Nos1,Ddah1,Acat1,Phgdh
10_Member	GO Biological Processes	GO:0009063	cellular amino acid catabolic process	-2.00389	0	3/95	18125,69219,110446	Nos1,Ddah1,Acat1
11_Summary	GO Biological Processes	GO:1903533	regulation of protein targeting	-2.62372	0	3/57	12578,59020,381038	Cdkn2a,Pdzk1,Parl
11_Member	GO Biological Processes	GO:1903533	regulation of protein targeting	-2.62372	0	3/57	12578,59020,381038	Cdkn2a,Pdzk1,Parl
12_Summary	GO Biological Processes	GO:0032535	regulation of cellular component size	-2.57123	0	7/401	11750,11858,19240,19684,71653,74192,80880,13685,15205,21432,18125	Anxa7,Rnd2,Tmsb10,Rdx,Shtn1,Arpc5l,Kank3,Eif4ebp1,Hes1,Tcl1,Nos1
12_Member	GO Biological Processes	GO:0032535	regulation of cellular component size	-2.57123	0	7/401	11750,11858,19240,19684,71653,74192,80880	Anxa7,Rnd2,Tmsb10,Rdx,Shtn1,Arpc5l,Kank3
12_Member	GO Biological Processes	GO:0030837	negative regulation of actin filament polymerization	-2.53963	0	3/61	19240,19684,80880	Tmsb10,Rdx,Kank3
12_Member	GO Biological Processes	GO:0043254	regulation of protein-containing complex assembly	-2.42104	0	7/427	13685,15205,19240,19684,21432,74192,80880	Eif4ebp1,Hes1,Tmsb10,Rdx,Tcl1,Arpc5l,Kank3
12_Member	GO Biological Processes	GO:0031333	negative regulation of protein-containing complex assembly	-2.32706	0	4/145	13685,19240,19684,80880	Eif4ebp1,Tmsb10,Rdx,Kank3
12_Member	GO Biological Processes	GO:0030833	regulation of actin filament polymerization	-2.31652	0	4/146	19240,19684,74192,80880	Tmsb10,Rdx,Arpc5l,Kank3
12_Member	GO Biological Processes	GO:0090066	regulation of anatomical structure size	-2.31578	0	8/565	11750,11858,18125,19240,19684,71653,74192,80880	Anxa7,Rnd2,Nos1,Tmsb10,Rdx,Shtn1,Arpc5l,Kank3
12_Member	GO Biological Processes	GO:0032272	negative regulation of protein polymerization	-2.25483	0	3/77	19240,19684,80880	Tmsb10,Rdx,Kank3
12_Member	GO Biological Processes	GO:0008064	regulation of actin polymerization or depolymerization	-2.13085	0	4/165	19240,19684,74192,80880	Tmsb10,Rdx,Arpc5l,Kank3
12_Member	GO Biological Processes	GO:0030832	regulation of actin filament length	-2.10383	0	4/168	19240,19684,74192,80880	Tmsb10,Rdx,Arpc5l,Kank3
13_Summary	GO Biological Processes	GO:0042326	negative regulation of phosphorylation	-2.57123	0	7/401	11461,12578,18125,20848,22223,72114,78388,218630,53376,108645,218214,16590,21432	Actb,Cdkn2a,Nos1,Stat3,Uchl1,Zbed3,Mvp,Ccno,Usp2,Mat2b,Kdm1b,Kit,Tcl1
13_Member	GO Biological Processes	GO:0042326	negative regulation of phosphorylation	-2.57123	0	7/401	11461,12578,18125,20848,22223,72114,78388	Actb,Cdkn2a,Nos1,Stat3,Uchl1,Zbed3,Mvp
13_Member	GO Biological Processes	GO:0000079	regulation of cyclin-dependent protein serine/threonine kinase activity	-2.31948	0	3/73	11461,12578,218630	Actb,Cdkn2a,Ccno
13_Member	GO Biological Processes	GO:1904029	regulation of cyclin-dependent protein kinase activity	-2.27064	0	3/76	11461,12578,218630	Actb,Cdkn2a,Ccno
13_Member	Reactome Gene Sets	R-MMU-5688426	Deubiquitination	-2.26943	0	5/241	11461,22223,53376,108645,218214	Actb,Uchl1,Usp2,Mat2b,Kdm1b
13_Member	GO Biological Processes	GO:0010563	negative regulation of phosphorus metabolic process	-2.25678	0	7/458	11461,12578,18125,20848,22223,72114,78388	Actb,Cdkn2a,Nos1,Stat3,Uchl1,Zbed3,Mvp
13_Member	GO Biological Processes	GO:0045936	negative regulation of phosphate metabolic process	-2.25678	0	7/458	11461,12578,18125,20848,22223,72114,78388	Actb,Cdkn2a,Nos1,Stat3,Uchl1,Zbed3,Mvp
13_Member	GO Biological Processes	GO:0071900	regulation of protein serine/threonine kinase activity	-2.21882	0	6/352	11461,12578,16590,21432,22223,218630	Actb,Cdkn2a,Kit,Tcl1,Uchl1,Ccno
13_Member	GO Biological Processes	GO:0001933	negative regulation of protein phosphorylation	-2.21298	0	6/353	11461,12578,18125,22223,72114,78388	Actb,Cdkn2a,Nos1,Uchl1,Zbed3,Mvp
13_Member	Reactome Gene Sets	R-MMU-5689603	UCH proteinases	-2.02903	0	3/93	11461,22223,218214	Actb,Uchl1,Kdm1b
14_Summary	Reactome Gene Sets	R-MMU-6794362	Protein-protein interactions at synapses	-2.49981	0	3/63	14251,19024,228836	Flot1,Ppfibp2,Dlgap4
14_Member	Reactome Gene Sets	R-MMU-6794362	Protein-protein interactions at synapses	-2.49981	0	3/63	14251,19024,228836	Flot1,Ppfibp2,Dlgap4
15_Summary	GO Biological Processes	GO:0045931	positive regulation of mitotic cell cycle	-2.44882	0	4/134	13685,15205,19684,53376,18125	Eif4ebp1,Hes1,Rdx,Usp2,Nos1
15_Member	GO Biological Processes	GO:0045931	positive regulation of mitotic cell cycle	-2.44882	0	4/134	13685,15205,19684,53376	Eif4ebp1,Hes1,Rdx,Usp2
15_Member	GO Biological Processes	GO:0051926	negative regulation of calcium ion transport	-2.28668	0	3/75	15205,18125,53376	Hes1,Nos1,Usp2
16_Summary	GO Biological Processes	GO:0044772	mitotic cell cycle phase transition	-2.32706	0	4/145	13685,66197,218630,636931	Eif4ebp1,Cks2,Ccno,Trim71
16_Member	GO Biological Processes	GO:0044772	mitotic cell cycle phase transition	-2.32706	0	4/145	13685,66197,218630,636931	Eif4ebp1,Cks2,Ccno,Trim71
16_Member	GO Biological Processes	GO:0044770	cell cycle phase transition	-2.22527	0	4/155	13685,66197,218630,636931	Eif4ebp1,Cks2,Ccno,Trim71
17_Summary	KEGG Pathway	mmu05100	Bacterial invasion of epithelial cells	-2.27064	0	3/76	11461,74192,78514	Actb,Arpc5l,Arhgap10
17_Member	KEGG Pathway	mmu05100	Bacterial invasion of epithelial cells	-2.27064	0	3/76	11461,74192,78514	Actb,Arpc5l,Arhgap10
18_Summary	GO Biological Processes	GO:0008360	regulation of cell shape	-2.19621	0	4/158	11750,11858,16590,19684	Anxa7,Rnd2,Kit,Rdx
18_Member	GO Biological Processes	GO:0008360	regulation of cell shape	-2.19621	0	4/158	11750,11858,16590,19684	Anxa7,Rnd2,Kit,Rdx
19_Summary	GO Biological Processes	GO:0001656	metanephros development	-2.19378	0	3/81	11677,15205,15902,20848,236539,319565,11461,14251,22223,68810,71653,11858,16590,18081	Akr1b3,Hes1,Id2,Stat3,Phgdh,Syne2,Actb,Flot1,Uchl1,Nexn,Shtn1,Rnd2,Kit,Ninj1
19_Member	GO Biological Processes	GO:0001656	metanephros development	-2.19378	0	3/81	11677,15205,15902	Akr1b3,Hes1,Id2
19_Member	GO Biological Processes	GO:0042063	gliogenesis	-2.18898	0	5/252	15205,15902,20848,236539,319565	Hes1,Id2,Stat3,Phgdh,Syne2
19_Member	GO Biological Processes	GO:0048667	cell morphogenesis involved in neuron differentiation	-2.17762	0	7/474	11461,14251,15205,15902,22223,68810,71653	Actb,Flot1,Hes1,Id2,Uchl1,Nexn,Shtn1
19_Member	GO Biological Processes	GO:0010720	positive regulation of cell development	-2.06805	0	6/379	11858,15205,15902,16590,18081,71653	Rnd2,Hes1,Id2,Kit,Ninj1,Shtn1
20_Summary	GO Biological Processes	GO:0008283	cell population proliferation	-2.1587	0	8/601	11750,15902,16590,20848,22223,66197,78388,636931	Anxa7,Id2,Kit,Stat3,Uchl1,Cks2,Mvp,Trim71
20_Member	GO Biological Processes	GO:0008283	cell population proliferation	-2.1587	0	8/601	11750,15902,16590,20848,22223,66197,78388,636931	Anxa7,Id2,Kit,Stat3,Uchl1,Cks2,Mvp,Trim71

## Sheet: C6
GroupID	Category	Term	Description	LogP	Log(q-value)	InTerm_InList	Genes	Symbols
1_Summary	GO Biological Processes	GO:0140013	meiotic nuclear division	-19.56	-15.293	18/172	11920,12235,13404,17771,21973,70891,75178,75801,75828,100155,110958,213389,268491,320022,330149,381196,381678,434438,27083,72891,434794,71988,76478,20397,57815,72938,107986,235441,245000,382985,408022,14265,74522	Atm,Bub1,Dmc1,Tesmin,Top2a,Spdya,Meiob,4930447C04Rik,Hormad2,Shoc1,M1ap,Prdm9,Meioc,Terb1,Hfm1,Gm960,Zcwpw1,Iho1,Xlr4b,Xlr4c,Xlr4a,Esco2,Haus8,Sgpl1,Spata5,Hspb11,Ddb2,Usp3,Atr,Rrm2b,Primpol,Fmr1,Morc2a
1_Member	GO Biological Processes	GO:0140013	meiotic nuclear division	-19.56	-15.293	18/172	11920,12235,13404,17771,21973,70891,75178,75801,75828,100155,110958,213389,268491,320022,330149,381196,381678,434438	Atm,Bub1,Dmc1,Tesmin,Top2a,Spdya,Meiob,4930447C04Rik,Hormad2,Shoc1,M1ap,Prdm9,Meioc,Terb1,Hfm1,Gm960,Zcwpw1,Iho1
1_Member	GO Biological Processes	GO:0051321	meiotic cell cycle	-19.1059	-15.1399	21/302	11920,12235,13404,17771,21973,27083,70891,72891,75178,75801,75828,100155,110958,213389,268491,320022,330149,381196,381678,434438,434794	Atm,Bub1,Dmc1,Tesmin,Top2a,Xlr4b,Spdya,Xlr4c,Meiob,4930447C04Rik,Hormad2,Shoc1,M1ap,Prdm9,Meioc,Terb1,Hfm1,Gm960,Zcwpw1,Iho1,Xlr4a
1_Member	GO Biological Processes	GO:1903046	meiotic cell cycle process	-18.8103	-15.0765	18/189	11920,12235,13404,17771,21973,70891,75178,75801,75828,100155,110958,213389,268491,320022,330149,381196,381678,434438	Atm,Bub1,Dmc1,Tesmin,Top2a,Spdya,Meiob,4930447C04Rik,Hormad2,Shoc1,M1ap,Prdm9,Meioc,Terb1,Hfm1,Gm960,Zcwpw1,Iho1
1_Member	GO Biological Processes	GO:0045132	meiotic chromosome segregation	-18.7414	-15.0765	15/100	11920,12235,13404,21973,75178,75801,75828,100155,110958,213389,268491,320022,330149,381678,434438	Atm,Bub1,Dmc1,Top2a,Meiob,4930447C04Rik,Hormad2,Shoc1,M1ap,Prdm9,Meioc,Terb1,Hfm1,Zcwpw1,Iho1
1_Member	GO Biological Processes	GO:0007127	meiosis I	-15.5583	-12.0207	14/127	11920,13404,21973,75178,75801,100155,110958,213389,268491,320022,330149,381196,381678,434438	Atm,Dmc1,Top2a,Meiob,4930447C04Rik,Shoc1,M1ap,Prdm9,Meioc,Terb1,Hfm1,Gm960,Zcwpw1,Iho1
1_Member	GO Biological Processes	GO:0061982	meiosis I cell cycle process	-15.5095	-12.0207	14/128	11920,13404,21973,75178,75801,100155,110958,213389,268491,320022,330149,381196,381678,434438	Atm,Dmc1,Top2a,Meiob,4930447C04Rik,Shoc1,M1ap,Prdm9,Meioc,Terb1,Hfm1,Gm960,Zcwpw1,Iho1
1_Member	GO Biological Processes	GO:0000280	nuclear division	-15.1696	-11.7477	18/302	11920,12235,13404,17771,21973,70891,75178,75801,75828,100155,110958,213389,268491,320022,330149,381196,381678,434438	Atm,Bub1,Dmc1,Tesmin,Top2a,Spdya,Meiob,4930447C04Rik,Hormad2,Shoc1,M1ap,Prdm9,Meioc,Terb1,Hfm1,Gm960,Zcwpw1,Iho1
1_Member	GO Biological Processes	GO:0098813	nuclear chromosome segregation	-15.0052	-11.6413	16/215	11920,12235,13404,21973,71988,75178,75801,75828,100155,110958,213389,268491,320022,330149,381678,434438	Atm,Bub1,Dmc1,Top2a,Esco2,Meiob,4930447C04Rik,Hormad2,Shoc1,M1ap,Prdm9,Meioc,Terb1,Hfm1,Zcwpw1,Iho1
1_Member	GO Biological Processes	GO:0048285	organelle fission	-14.5662	-11.2534	18/327	11920,12235,13404,17771,21973,70891,75178,75801,75828,100155,110958,213389,268491,320022,330149,381196,381678,434438	Atm,Bub1,Dmc1,Tesmin,Top2a,Spdya,Meiob,4930447C04Rik,Hormad2,Shoc1,M1ap,Prdm9,Meioc,Terb1,Hfm1,Gm960,Zcwpw1,Iho1
1_Member	GO Biological Processes	GO:0070192	chromosome organization involved in meiotic cell cycle	-13.4438	-10.1768	11/79	11920,12235,13404,75178,75801,75828,213389,268491,320022,381678,434438	Atm,Bub1,Dmc1,Meiob,4930447C04Rik,Hormad2,Prdm9,Meioc,Terb1,Zcwpw1,Iho1
1_Member	GO Biological Processes	GO:0007059	chromosome segregation	-13.3272	-10.1016	16/275	11920,12235,13404,21973,71988,75178,75801,75828,100155,110958,213389,268491,320022,330149,381678,434438	Atm,Bub1,Dmc1,Top2a,Esco2,Meiob,4930447C04Rik,Hormad2,Shoc1,M1ap,Prdm9,Meioc,Terb1,Hfm1,Zcwpw1,Iho1
1_Member	GO Biological Processes	GO:0045143	homologous chromosome segregation	-10.691	-7.50318	9/71	11920,13404,75178,75801,213389,268491,320022,381678,434438	Atm,Dmc1,Meiob,4930447C04Rik,Prdm9,Meioc,Terb1,Zcwpw1,Iho1
1_Member	GO Biological Processes	GO:0007131	reciprocal meiotic recombination	-10.253	-7.13217	8/52	13404,21973,75178,75801,100155,213389,330149,381196	Dmc1,Top2a,Meiob,4930447C04Rik,Shoc1,Prdm9,Hfm1,Gm960
1_Member	GO Biological Processes	GO:0140527	reciprocal homologous recombination	-10.253	-7.13217	8/52	13404,21973,75178,75801,100155,213389,330149,381196	Dmc1,Top2a,Meiob,4930447C04Rik,Shoc1,Prdm9,Hfm1,Gm960
1_Member	GO Biological Processes	GO:0022402	cell cycle process	-10.0165	-6.92554	20/781	11920,12235,13404,17771,21973,70891,71988,75178,75801,75828,76478,100155,110958,213389,268491,320022,330149,381196,381678,434438	Atm,Bub1,Dmc1,Tesmin,Top2a,Spdya,Esco2,Meiob,4930447C04Rik,Hormad2,Haus8,Shoc1,M1ap,Prdm9,Meioc,Terb1,Hfm1,Gm960,Zcwpw1,Iho1
1_Member	GO Biological Processes	GO:0007129	homologous chromosome pairing at meiosis	-9.98321	-6.92032	8/56	13404,75178,75801,213389,268491,320022,381678,434438	Dmc1,Meiob,4930447C04Rik,Prdm9,Meioc,Terb1,Zcwpw1,Iho1
1_Member	GO Biological Processes	GO:0035825	homologous recombination	-9.79434	-6.75778	8/59	13404,21973,75178,75801,100155,213389,330149,381196	Dmc1,Top2a,Meiob,4930447C04Rik,Shoc1,Prdm9,Hfm1,Gm960
1_Member	GO Biological Processes	GO:0048232	male gamete generation	-9.57955	-6.56781	18/648	11920,13404,17771,20397,27083,57815,70891,72891,72938,75178,75801,110958,213389,268491,330149,381678,434438,434794	Atm,Dmc1,Tesmin,Sgpl1,Xlr4b,Spata5,Spdya,Xlr4c,Hspb11,Meiob,4930447C04Rik,M1ap,Prdm9,Meioc,Hfm1,Zcwpw1,Iho1,Xlr4a
1_Member	GO Biological Processes	GO:0007276	gamete generation	-9.15116	-6.16291	19/780	11920,13404,17771,20397,21973,27083,57815,70891,72891,72938,75178,75801,110958,213389,268491,330149,381678,434438,434794	Atm,Dmc1,Tesmin,Sgpl1,Top2a,Xlr4b,Spata5,Spdya,Xlr4c,Hspb11,Meiob,4930447C04Rik,M1ap,Prdm9,Meioc,Hfm1,Zcwpw1,Iho1,Xlr4a
1_Member	GO Biological Processes	GO:0007292	female gamete generation	-8.85806	-5.89209	10/156	11920,13404,21973,75178,75801,110958,213389,268491,330149,434438	Atm,Dmc1,Top2a,Meiob,4930447C04Rik,M1ap,Prdm9,Meioc,Hfm1,Iho1
1_Member	GO Biological Processes	GO:0006259	DNA metabolic process	-8.07742	-5.15283	17/711	11920,13404,21973,71988,75178,75801,100155,107986,213389,235441,245000,268491,330149,381196,382985,408022,434438	Atm,Dmc1,Top2a,Esco2,Meiob,4930447C04Rik,Shoc1,Ddb2,Prdm9,Usp3,Atr,Meioc,Hfm1,Gm960,Rrm2b,Primpol,Iho1
1_Member	GO Biological Processes	GO:0022412	cellular process involved in reproduction in multicellular organism	-7.58192	-4.67664	14/496	11920,13404,17771,21973,27083,70891,72891,75178,75801,110958,268491,330149,434438,434794	Atm,Dmc1,Tesmin,Top2a,Xlr4b,Spdya,Xlr4c,Meiob,4930447C04Rik,M1ap,Meioc,Hfm1,Iho1,Xlr4a
1_Member	GO Biological Processes	GO:0051307	meiotic chromosome separation	-7.48069	-4.5939	5/22	21973,75178,100155,110958,330149	Top2a,Meiob,Shoc1,M1ap,Hfm1
1_Member	GO Biological Processes	GO:0006310	DNA recombination	-7.36899	-4.49992	10/223	11920,13404,21973,75178,75801,100155,213389,330149,381196,434438	Atm,Dmc1,Top2a,Meiob,4930447C04Rik,Shoc1,Prdm9,Hfm1,Gm960,Iho1
1_Member	GO Biological Processes	GO:0006974	cellular response to DNA damage stimulus	-7.32531	-4.47328	16/702	11920,13404,14265,21973,70891,71988,74522,75178,75801,107986,213389,235441,245000,268491,382985,408022	Atm,Dmc1,Fmr1,Top2a,Spdya,Esco2,Morc2a,Meiob,4930447C04Rik,Ddb2,Prdm9,Usp3,Atr,Meioc,Rrm2b,Primpol
1_Member	GO Biological Processes	GO:0007283	spermatogenesis	-7.15548	-4.31984	15/627	13404,17771,20397,27083,57815,72891,72938,75801,110958,213389,268491,330149,381678,434438,434794	Dmc1,Tesmin,Sgpl1,Xlr4b,Spata5,Xlr4c,Hspb11,4930447C04Rik,M1ap,Prdm9,Meioc,Hfm1,Zcwpw1,Iho1,Xlr4a
1_Member	GO Biological Processes	GO:0051304	chromosome separation	-6.83688	-4.01703	5/29	21973,75178,100155,110958,330149	Top2a,Meiob,Shoc1,M1ap,Hfm1
1_Member	GO Biological Processes	GO:0000712	resolution of meiotic recombination intermediates	-6.24803	-3.44342	4/16	21973,75178,100155,330149	Top2a,Meiob,Shoc1,Hfm1
1_Member	GO Biological Processes	GO:0006281	DNA repair	-6.18463	-3.39475	12/460	11920,13404,71988,75178,75801,107986,213389,235441,245000,268491,382985,408022	Atm,Dmc1,Esco2,Meiob,4930447C04Rik,Ddb2,Prdm9,Usp3,Atr,Meioc,Rrm2b,Primpol
1_Member	GO Biological Processes	GO:0048477	oogenesis	-5.33097	-2.55532	6/100	11920,13404,75801,268491,330149,434438	Atm,Dmc1,4930447C04Rik,Meioc,Hfm1,Iho1
1_Member	GO Biological Processes	GO:0006302	double-strand break repair	-4.72348	-1.97498	7/191	11920,13404,71988,75178,75801,213389,268491	Atm,Dmc1,Esco2,Meiob,4930447C04Rik,Prdm9,Meioc
1_Member	GO Biological Processes	GO:0007281	germ cell development	-4.43367	-1.74644	9/378	11920,13404,27083,72891,75801,268491,330149,434438,434794	Atm,Dmc1,Xlr4b,Xlr4c,4930447C04Rik,Meioc,Hfm1,Iho1,Xlr4a
2_Summary	GO Biological Processes	GO:0007140	male meiotic nuclear division	-8.26104	-5.31625	7/58	11920,13404,17771,70891,75178,110958,268491,21973,320022,12235,103844,229228,245000	Atm,Dmc1,Tesmin,Spdya,Meiob,M1ap,Meioc,Top2a,Terb1,Bub1,Inca1,Nudt6,Atr
2_Member	GO Biological Processes	GO:0007140	male meiotic nuclear division	-8.26104	-5.31625	7/58	11920,13404,17771,70891,75178,110958,268491	Atm,Dmc1,Tesmin,Spdya,Meiob,M1ap,Meioc
2_Member	GO Biological Processes	GO:0007143	female meiotic nuclear division	-4.49633	-1.77339	4/42	11920,21973,75178,268491	Atm,Top2a,Meiob,Meioc
2_Member	GO Biological Processes	GO:0007141	male meiosis I	-3.58324	-0.971473	3/29	13404,75178,268491	Dmc1,Meiob,Meioc
2_Member	GO Biological Processes	GO:0048599	oocyte development	-2.93373	-0.437577	3/48	11920,13404,268491	Atm,Dmc1,Meioc
2_Member	GO Biological Processes	GO:0009994	oocyte differentiation	-2.83268	-0.343823	3/52	11920,13404,268491	Atm,Dmc1,Meioc
2_Member	GO Biological Processes	GO:0051303	establishment of chromosome localization	-2.37854	0	3/75	11920,268491,320022	Atm,Meioc,Terb1
2_Member	GO Biological Processes	GO:0045786	negative regulation of cell cycle	-2.3669	0	6/354	11920,12235,103844,229228,245000,268491	Atm,Bub1,Inca1,Nudt6,Atr,Meioc
2_Member	GO Biological Processes	GO:0050000	chromosome localization	-2.34648	0	3/77	11920,268491,320022	Atm,Meioc,Terb1
3_Summary	GO Biological Processes	GO:0090309	positive regulation of DNA methylation-dependent heterochromatin assembly	-4.78054	-2.01868	3/12	74522,75329,75339,21973,11920,12235,245000,14265,22249,27083,319974,110532	Morc2a,Atf7ip2,Mphosph8,Top2a,Atm,Bub1,Atr,Fmr1,Unc13b,Xlr4b,Auts2,Adarb1
3_Member	GO Biological Processes	GO:0090309	positive regulation of DNA methylation-dependent heterochromatin assembly	-4.78054	-2.01868	3/12	74522,75329,75339	Morc2a,Atf7ip2,Mphosph8
3_Member	GO Biological Processes	GO:0045091	regulation of single stranded viral RNA replication via double stranded DNA intermediate	-4.56458	-1.82905	3/14	21973,74522,75339	Top2a,Morc2a,Mphosph8
3_Member	GO Biological Processes	GO:0031453	positive regulation of heterochromatin assembly	-4.46902	-1.77022	3/15	74522,75329,75339	Morc2a,Atf7ip2,Mphosph8
3_Member	GO Biological Processes	GO:0120263	positive regulation of heterochromatin organization	-4.46902	-1.77022	3/15	74522,75329,75339	Morc2a,Atf7ip2,Mphosph8
3_Member	GO Biological Processes	GO:1905269	positive regulation of chromatin organization	-4.29724	-1.6213	3/17	74522,75329,75339	Morc2a,Atf7ip2,Mphosph8
3_Member	GO Biological Processes	GO:0090308	regulation of DNA methylation-dependent heterochromatin assembly	-4.21941	-1.55447	3/18	74522,75329,75339	Morc2a,Atf7ip2,Mphosph8
3_Member	GO Biological Processes	GO:0033044	regulation of chromosome organization	-4.09314	-1.43892	7/240	11920,12235,21973,74522,75329,75339,245000	Atm,Bub1,Top2a,Morc2a,Atf7ip2,Mphosph8,Atr
3_Member	GO Biological Processes	GO:2001252	positive regulation of chromosome organization	-3.96159	-1.31784	5/109	11920,74522,75329,75339,245000	Atm,Morc2a,Atf7ip2,Mphosph8,Atr
3_Member	GO Biological Processes	GO:0031445	regulation of heterochromatin assembly	-3.53883	-0.953067	3/30	74522,75329,75339	Morc2a,Atf7ip2,Mphosph8
3_Member	GO Biological Processes	GO:0120261	regulation of heterochromatin organization	-3.53883	-0.953067	3/30	74522,75329,75339	Morc2a,Atf7ip2,Mphosph8
3_Member	GO Biological Processes	GO:0010847	regulation of chromatin assembly	-3.41454	-0.846506	3/33	74522,75329,75339	Morc2a,Atf7ip2,Mphosph8
3_Member	GO Biological Processes	GO:0044089	positive regulation of cellular component biogenesis	-3.30811	-0.761264	9/534	11920,14265,22249,27083,74522,75329,75339,245000,319974	Atm,Fmr1,Unc13b,Xlr4b,Morc2a,Atf7ip2,Mphosph8,Atr,Auts2
3_Member	GO Biological Processes	GO:1903900	regulation of viral life cycle	-3.304	-0.761264	5/151	14265,21973,74522,75339,110532	Fmr1,Top2a,Morc2a,Mphosph8,Adarb1
3_Member	GO Biological Processes	GO:0045069	regulation of viral genome replication	-3.11784	-0.59902	4/95	21973,74522,75339,110532	Top2a,Morc2a,Mphosph8,Adarb1
3_Member	GO Biological Processes	GO:0050792	regulation of viral process	-3.01474	-0.503605	5/175	14265,21973,74522,75339,110532	Fmr1,Top2a,Morc2a,Mphosph8,Adarb1
3_Member	GO Biological Processes	GO:1902275	regulation of chromatin organization	-2.93373	-0.437577	3/48	74522,75329,75339	Morc2a,Atf7ip2,Mphosph8
3_Member	GO Biological Processes	GO:0048524	positive regulation of viral process	-2.63301	-0.172184	3/61	14265,21973,110532	Fmr1,Top2a,Adarb1
4_Summary	WikiPathways	WP2902	p53 signaling	-3.69643	-1.06289	4/67	11920,107986,245000,382985,17349,14265,408022,381678	Atm,Ddb2,Atr,Rrm2b,Mlf1,Fmr1,Primpol,Zcwpw1
4_Member	WikiPathways	WP2902	p53 signaling	-3.69643	-1.06289	4/67	11920,107986,245000,382985	Atm,Ddb2,Atr,Rrm2b
4_Member	KEGG Pathway	mmu04115	p53 signaling pathway	-3.57572	-0.971473	4/72	11920,107986,245000,382985	Atm,Ddb2,Atr,Rrm2b
4_Member	GO Biological Processes	GO:1901796	regulation of signal transduction by p53 class mediator	-3.35947	-0.800035	4/82	11920,17349,245000,382985	Atm,Mlf1,Atr,Rrm2b
4_Member	GO Biological Processes	GO:0009411	response to UV	-2.38171	0	4/151	14265,107986,245000,408022	Fmr1,Ddb2,Atr,Primpol
4_Member	GO Biological Processes	GO:2001022	positive regulation of response to DNA damage stimulus	-2.19178	0	4/171	11920,14265,245000,381678	Atm,Fmr1,Atr,Zcwpw1
4_Member	GO Biological Processes	GO:0071478	cellular response to radiation	-2.15688	0	4/175	11920,14265,107986,245000	Atm,Fmr1,Ddb2,Atr
4_Member	GO Biological Processes	GO:0034644	cellular response to UV	-2.14493	0	3/91	14265,107986,245000	Fmr1,Ddb2,Atr
5_Summary	GO Biological Processes	GO:0031058	positive regulation of histone modification	-3.68239	-1.05884	5/125	11920,14265,109331,213389,319974,268491	Atm,Fmr1,Rnf20,Prdm9,Auts2,Meioc
5_Member	GO Biological Processes	GO:0031058	positive regulation of histone modification	-3.68239	-1.05884	5/125	11920,14265,109331,213389,319974	Atm,Fmr1,Rnf20,Prdm9,Auts2
5_Member	GO Biological Processes	GO:0031056	regulation of histone modification	-2.702	-0.228148	5/206	11920,14265,109331,213389,319974	Atm,Fmr1,Rnf20,Prdm9,Auts2
5_Member	GO Biological Processes	GO:0031062	positive regulation of histone methylation	-2.69582	-0.228148	3/58	109331,213389,319974	Rnf20,Prdm9,Auts2
5_Member	GO Biological Processes	GO:0031060	regulation of histone methylation	-2.09362	0	3/95	109331,213389,319974	Rnf20,Prdm9,Auts2
5_Member	GO Biological Processes	GO:1903312	negative regulation of mRNA metabolic process	-2.03278	0	3/100	14265,109331,268491	Fmr1,Rnf20,Meioc
6_Summary	KEGG Pathway	mmu00630	Glyoxylate and dicarboxylate metabolism	-3.45458	-0.877773	3/32	12974,60525,110460	Cs,Acss2,Acat2
6_Member	KEGG Pathway	mmu00630	Glyoxylate and dicarboxylate metabolism	-3.45458	-0.877773	3/32	12974,60525,110460	Cs,Acss2,Acat2
7_Summary	GO Biological Processes	GO:0060996	dendritic spine development	-3.23204	-0.697427	3/38	14265,14270,232227,105835,107045,270163	Fmr1,Srgap2,Iqsec1,Sgsm3,Lars,Myo9a
7_Member	GO Biological Processes	GO:0060996	dendritic spine development	-3.23204	-0.697427	3/38	14265,14270,232227	Fmr1,Srgap2,Iqsec1
7_Member	GO Biological Processes	GO:0043547	positive regulation of GTPase activity	-2.29865	0	5/256	14270,105835,107045,232227,270163	Srgap2,Sgsm3,Lars,Iqsec1,Myo9a
8_Summary	GO Biological Processes	GO:0007062	sister chromatid cohesion	-3.13447	-0.607828	3/41	12235,71988,75828,21973	Bub1,Esco2,Hormad2,Top2a
8_Member	GO Biological Processes	GO:0007062	sister chromatid cohesion	-3.13447	-0.607828	3/41	12235,71988,75828	Bub1,Esco2,Hormad2
8_Member	GO Biological Processes	GO:0000819	sister chromatid segregation	-2.60296	-0.158475	4/131	12235,21973,71988,75828	Bub1,Top2a,Esco2,Hormad2
9_Summary	KEGG Pathway	mmu00600	Sphingolipid metabolism	-2.78525	-0.303568	3/54	20397,22239,66190,56176	Sgpl1,Ugt8a,Acer3,Pigp
9_Member	KEGG Pathway	mmu00600	Sphingolipid metabolism	-2.78525	-0.303568	3/54	20397,22239,66190	Sgpl1,Ugt8a,Acer3
9_Member	Reactome Gene Sets	R-MMU-428157	Sphingolipid metabolism	-2.25551	0	3/83	20397,22239,66190	Sgpl1,Ugt8a,Acer3
9_Member	GO Biological Processes	GO:0006672	ceramide metabolic process	-2.11897	0	3/93	20397,22239,66190	Sgpl1,Ugt8a,Acer3
9_Member	GO Biological Processes	GO:0006643	membrane lipid metabolic process	-2.09801	0	4/182	20397,22239,56176,66190	Sgpl1,Ugt8a,Pigp,Acer3
10_Summary	GO Biological Processes	GO:0043254	regulation of protein-containing complex assembly	-2.60578	-0.158475	7/427	11920,20224,20563,20740,22249,75339,245000	Atm,Sar1a,Slit2,Sptan1,Unc13b,Mphosph8,Atr
10_Member	GO Biological Processes	GO:0043254	regulation of protein-containing complex assembly	-2.60578	-0.158475	7/427	11920,20224,20563,20740,22249,75339,245000	Atm,Sar1a,Slit2,Sptan1,Unc13b,Mphosph8,Atr
11_Summary	KEGG Pathway	mmu05330	Allograft rejection	-2.59297	-0.158475	3/63	14961,14964,14972,11920,245000,22144	H2-Ab1,H2-D1,H2-K1,Atm,Atr,Tuba3a
11_Member	KEGG Pathway	mmu05330	Allograft rejection	-2.59297	-0.158475	3/63	14961,14964,14972	H2-Ab1,H2-D1,H2-K1
11_Member	KEGG Pathway	mmu05332	Graft-versus-host disease	-2.59297	-0.158475	3/63	14961,14964,14972	H2-Ab1,H2-D1,H2-K1
11_Member	KEGG Pathway	mmu04940	Type I diabetes mellitus	-2.46299	-0.0410801	3/70	14961,14964,14972	H2-Ab1,H2-D1,H2-K1
11_Member	GO Biological Processes	GO:0048002	antigen processing and presentation of peptide antigen	-2.3624	0	3/76	14961,14964,14972	H2-Ab1,H2-D1,H2-K1
11_Member	KEGG Pathway	mmu05166	Human T-cell leukemia virus 1 infection	-2.34186	0	5/250	11920,14961,14964,14972,245000	Atm,H2-Ab1,H2-D1,H2-K1,Atr
11_Member	KEGG Pathway	mmu05320	Autoimmune thyroid disease	-2.31531	0	3/79	14961,14964,14972	H2-Ab1,H2-D1,H2-K1
11_Member	KEGG Pathway	mmu05416	Viral myocarditis	-2.18509	0	3/88	14961,14964,14972	H2-Ab1,H2-D1,H2-K1
11_Member	KEGG Pathway	mmu04612	Antigen processing and presentation	-2.15815	0	3/90	14961,14964,14972	H2-Ab1,H2-D1,H2-K1
11_Member	KEGG Pathway	mmu04145	Phagosome	-2.09801	0	4/182	14961,14964,14972,22144	H2-Ab1,H2-D1,H2-K1,Tuba3a
11_Member	KEGG Pathway	mmu04218	Cellular senescence	-2.08168	0	4/184	11920,14964,14972,245000	Atm,H2-D1,H2-K1,Atr
12_Summary	Reactome Gene Sets	R-MMU-1852241	Organelle biogenesis and maintenance	-2.56132	-0.133164	5/222	22144,60525,72938,76478,320299	Tuba3a,Acss2,Hspb11,Haus8,Iqcb1
12_Member	Reactome Gene Sets	R-MMU-1852241	Organelle biogenesis and maintenance	-2.56132	-0.133164	5/222	22144,60525,72938,76478,320299	Tuba3a,Acss2,Hspb11,Haus8,Iqcb1
12_Member	Reactome Gene Sets	R-MMU-5617833	Cilium Assembly	-2.00305	0	4/194	22144,72938,76478,320299	Tuba3a,Hspb11,Haus8,Iqcb1
13_Summary	GO Biological Processes	GO:0007286	spermatid development	-2.31292	0	5/254	13404,27083,72891,268491,434794	Dmc1,Xlr4b,Xlr4c,Meioc,Xlr4a
13_Member	GO Biological Processes	GO:0007286	spermatid development	-2.31292	0	5/254	13404,27083,72891,268491,434794	Dmc1,Xlr4b,Xlr4c,Meioc,Xlr4a
13_Member	GO Biological Processes	GO:0048515	spermatid differentiation	-2.24292	0	5/264	13404,27083,72891,268491,434794	Dmc1,Xlr4b,Xlr4c,Meioc,Xlr4a
14_Summary	GO Biological Processes	GO:2001251	negative regulation of chromosome organization	-2.30006	0	3/80	11920,12235,21973,12780	Atm,Bub1,Top2a,Abcc2
14_Member	GO Biological Processes	GO:2001251	negative regulation of chromosome organization	-2.30006	0	3/80	11920,12235,21973	Atm,Bub1,Top2a
14_Member	KEGG Pathway	mmu01524	Platinum drug resistance	-2.30006	0	3/80	11920,12780,21973	Atm,Abcc2,Top2a

## Sheet: C7
GroupID	Category	Term	Description	LogP	Log(q-value)	InTerm_InList	Genes	Symbols
1_Summary	GO Biological Processes	GO:0051321	meiotic cell cycle	-8.88657	-4.89651	13/302	15270,15512,17427,22210,22589,27084,70691,75514,114642,209091,331416,574438,627081,12387,15078,15081,104263,70645	H2ax,Hspa2,Mns1,Ube2b,Atrx,Xlr5c,3830403N18Rik,1700013H16Rik,Brdt,Ccnb3,Gm773,Xlr5a,Xlr5b,Ctnnb1,H3f3a,H3f3b,Kdm3a,Oip5
1_Member	GO Biological Processes	GO:0051321	meiotic cell cycle	-8.88657	-4.89651	13/302	15270,15512,17427,22210,22589,27084,70691,75514,114642,209091,331416,574438,627081	H2ax,Hspa2,Mns1,Ube2b,Atrx,Xlr5c,3830403N18Rik,1700013H16Rik,Brdt,Ccnb3,Gm773,Xlr5a,Xlr5b
1_Member	GO Biological Processes	GO:0007281	germ cell development	-8.6982	-4.89651	14/378	12387,15078,15081,15512,17427,22210,27084,70691,75514,104263,114642,331416,574438,627081	Ctnnb1,H3f3a,H3f3b,Hspa2,Mns1,Ube2b,Xlr5c,3830403N18Rik,1700013H16Rik,Kdm3a,Brdt,Gm773,Xlr5a,Xlr5b
1_Member	GO Biological Processes	GO:0007286	spermatid development	-8.6864	-4.89651	12/254	15081,15512,17427,22210,27084,70691,75514,104263,114642,331416,574438,627081	H3f3b,Hspa2,Mns1,Ube2b,Xlr5c,3830403N18Rik,1700013H16Rik,Kdm3a,Brdt,Gm773,Xlr5a,Xlr5b
1_Member	GO Biological Processes	GO:0048515	spermatid differentiation	-8.497	-4.83205	12/264	15081,15512,17427,22210,27084,70691,75514,104263,114642,331416,574438,627081	H3f3b,Hspa2,Mns1,Ube2b,Xlr5c,3830403N18Rik,1700013H16Rik,Kdm3a,Brdt,Gm773,Xlr5a,Xlr5b
1_Member	GO Biological Processes	GO:0022412	cellular process involved in reproduction in multicellular organism	-7.21128	-3.78937	14/496	12387,15078,15081,15512,17427,22210,27084,70691,75514,104263,114642,331416,574438,627081	Ctnnb1,H3f3a,H3f3b,Hspa2,Mns1,Ube2b,Xlr5c,3830403N18Rik,1700013H16Rik,Kdm3a,Brdt,Gm773,Xlr5a,Xlr5b
1_Member	GO Biological Processes	GO:0007283	spermatogenesis	-6.7673	-3.45454	15/627	15078,15081,15270,15512,17427,22210,22589,27084,70691,75514,104263,114642,331416,574438,627081	H3f3a,H3f3b,H2ax,Hspa2,Mns1,Ube2b,Atrx,Xlr5c,3830403N18Rik,1700013H16Rik,Kdm3a,Brdt,Gm773,Xlr5a,Xlr5b
1_Member	GO Biological Processes	GO:0048232	male gamete generation	-6.58413	-3.31712	15/648	15078,15081,15270,15512,17427,22210,22589,27084,70691,75514,104263,114642,331416,574438,627081	H3f3a,H3f3b,H2ax,Hspa2,Mns1,Ube2b,Atrx,Xlr5c,3830403N18Rik,1700013H16Rik,Kdm3a,Brdt,Gm773,Xlr5a,Xlr5b
1_Member	GO Biological Processes	GO:0007276	gamete generation	-6.29806	-3.07244	16/780	12387,15078,15081,15270,15512,17427,22210,22589,27084,70691,75514,104263,114642,331416,574438,627081	Ctnnb1,H3f3a,H3f3b,H2ax,Hspa2,Mns1,Ube2b,Atrx,Xlr5c,3830403N18Rik,1700013H16Rik,Kdm3a,Brdt,Gm773,Xlr5a,Xlr5b
1_Member	GO Biological Processes	GO:0007289	spermatid nucleus differentiation	-4.91923	-2.17347	4/31	70691,75514,104263,114642	3830403N18Rik,1700013H16Rik,Kdm3a,Brdt
1_Member	GO Biological Processes	GO:0043486	histone exchange	-4.80818	-2.12095	4/33	70645,70691,75514,114642	Oip5,3830403N18Rik,1700013H16Rik,Brdt
1_Member	GO Biological Processes	GO:0035093	spermatogenesis, exchange of chromosomal proteins	-4.38422	-1.77997	3/15	70691,75514,114642	3830403N18Rik,1700013H16Rik,Brdt
1_Member	GO Biological Processes	GO:0035092	sperm DNA condensation	-4.06171	-1.5271	3/19	70691,75514,114642	3830403N18Rik,1700013H16Rik,Brdt
1_Member	GO Biological Processes	GO:0006997	nucleus organization	-3.33792	-0.979398	5/139	15081,70691,75514,104263,114642	H3f3b,3830403N18Rik,1700013H16Rik,Kdm3a,Brdt
2_Summary	Reactome Gene Sets	R-MMU-2559580	Oxidative Stress Induced Senescence	-7.47524	-3.9072	8/107	12567,15078,15081,15267,15270,16476,22166,51788,12705,20020,11852,11836,17161,69389,216848,12385,12387,22589,15512,18024,14461,70645,14325,67028,22210,218952	Cdk4,H3f3a,H3f3b,H2ac18,H2ax,Jun,Txn1,H2az1,Cited1,Polr2a,Rhob,Araf,Maoa,H2bw2,Chd3,Ctnna1,Ctnnb1,Atrx,Hspa2,Nfe2l2,Gata2,Oip5,Ftl1,2610002M06Rik,Ube2b,Fermt2
2_Member	Reactome Gene Sets	R-MMU-2559580	Oxidative Stress Induced Senescence	-7.47524	-3.9072	8/107	12567,15078,15081,15267,15270,16476,22166,51788	Cdk4,H3f3a,H3f3b,H2ac18,H2ax,Jun,Txn1,H2az1
2_Member	Reactome Gene Sets	R-MMU-9018519	Estrogen-dependent gene expression	-7.25917	-3.78937	8/114	12705,15078,15081,15267,15270,16476,20020,51788	Cited1,H3f3a,H3f3b,H2ac18,H2ax,Jun,Polr2a,H2az1
2_Member	Reactome Gene Sets	R-MMU-2559583	Cellular Senescence	-6.06344	-2.87562	8/163	12567,15078,15081,15267,15270,16476,22166,51788	Cdk4,H3f3a,H3f3b,H2ac18,H2ax,Jun,Txn1,H2az1
2_Member	Reactome Gene Sets	R-MMU-8939211	ESR-mediated signaling	-5.7033	-2.59867	8/182	12705,15078,15081,15267,15270,16476,20020,51788	Cited1,H3f3a,H3f3b,H2ac18,H2ax,Jun,Polr2a,H2az1
2_Member	Reactome Gene Sets	R-MMU-5625740	RHO GTPases activate PKNs	-5.60791	-2.59617	6/84	11852,15078,15081,15267,15270,51788	Rhob,H3f3a,H3f3b,H2ac18,H2ax,H2az1
2_Member	KEGG Pathway	mmu05034	Alcoholism	-5.31961	-2.36381	8/205	11836,15078,15081,15267,15270,17161,51788,69389	Araf,H3f3a,H3f3b,H2ac18,H2ax,Maoa,H2az1,H2bw2
2_Member	Reactome Gene Sets	R-MMU-2559582	Senescence-Associated Secretory Phenotype (SASP)	-5.26909	-2.36381	6/96	12567,15078,15081,15267,15270,51788	Cdk4,H3f3a,H3f3b,H2ac18,H2ax,H2az1
2_Member	Reactome Gene Sets	R-MMU-5578749	Transcriptional regulation by small RNAs	-5.04397	-2.19646	6/105	15078,15081,15267,15270,20020,51788	H3f3a,H3f3b,H2ac18,H2ax,Polr2a,H2az1
2_Member	Reactome Gene Sets	R-MMU-73854	RNA Polymerase I Promoter Clearance	-5.04397	-2.19646	6/105	15078,15081,15267,15270,51788,216848	H3f3a,H3f3b,H2ac18,H2ax,H2az1,Chd3
2_Member	Reactome Gene Sets	R-MMU-73864	RNA Polymerase I Transcription	-5.02026	-2.19646	6/106	15078,15081,15267,15270,51788,216848	H3f3a,H3f3b,H2ac18,H2ax,H2az1,Chd3
2_Member	Reactome Gene Sets	R-MMU-427413	NoRC negatively regulates rRNA expression	-5.01028	-2.19646	5/62	15078,15081,15267,15270,51788	H3f3a,H3f3b,H2ac18,H2ax,H2az1
2_Member	Reactome Gene Sets	R-MMU-73728	RNA Polymerase I Promoter Opening	-4.97594	-2.18606	5/63	15078,15081,15267,15270,51788	H3f3a,H3f3b,H2ac18,H2ax,H2az1
2_Member	Reactome Gene Sets	R-MMU-427359	SIRT1 negatively regulates rRNA expression	-4.94219	-2.17347	5/64	15078,15081,15267,15270,51788	H3f3a,H3f3b,H2ac18,H2ax,H2az1
2_Member	Reactome Gene Sets	R-MMU-9006931	Signaling by Nuclear Receptors	-4.92663	-2.17347	8/232	12705,15078,15081,15267,15270,16476,20020,51788	Cited1,H3f3a,H3f3b,H2ac18,H2ax,Jun,Polr2a,H2az1
2_Member	Reactome Gene Sets	R-MMU-5250941	Negative epigenetic regulation of rRNA expression	-4.909	-2.17347	5/65	15078,15081,15267,15270,51788	H3f3a,H3f3b,H2ac18,H2ax,H2az1
2_Member	Reactome Gene Sets	R-MMU-5625886	Activated PKN1 stimulates transcription of AR (androgen receptor) regulated genes KLK2 and KLK3	-4.87636	-2.15342	5/66	15078,15081,15267,15270,51788	H3f3a,H3f3b,H2ac18,H2ax,H2az1
2_Member	Reactome Gene Sets	R-MMU-211000	Gene Silencing by RNA	-4.8609	-2.1502	6/113	15078,15081,15267,15270,20020,51788	H3f3a,H3f3b,H2ac18,H2ax,Polr2a,H2az1
2_Member	Reactome Gene Sets	R-MMU-68616	Assembly of the ORC complex at the origin of replication	-4.78157	-2.10933	5/69	15078,15081,15267,15270,51788	H3f3a,H3f3b,H2ac18,H2ax,H2az1
2_Member	Reactome Gene Sets	R-MMU-212300	PRC2 methylates histones and DNA	-4.63309	-1.97886	5/74	15078,15081,15267,15270,51788	H3f3a,H3f3b,H2ac18,H2ax,H2az1
2_Member	Reactome Gene Sets	R-MMU-8936459	RUNX1 regulates genes involved in megakaryocyte differentiation and platelet function	-4.49511	-1.86157	5/79	15078,15081,15267,15270,51788	H3f3a,H3f3b,H2ac18,H2ax,H2az1
2_Member	Reactome Gene Sets	R-MMU-73772	RNA Polymerase I Promoter Escape	-4.24562	-1.65985	5/89	15078,15081,15267,15270,51788	H3f3a,H3f3b,H2ac18,H2ax,H2az1
2_Member	Reactome Gene Sets	R-MMU-5250913	Positive epigenetic regulation of rRNA expression	-4.22237	-1.65673	5/90	15078,15081,15267,15270,51788	H3f3a,H3f3b,H2ac18,H2ax,H2az1
2_Member	Reactome Gene Sets	R-MMU-5250924	B-WICH complex positively regulates rRNA expression	-4.22237	-1.65673	5/90	15078,15081,15267,15270,51788	H3f3a,H3f3b,H2ac18,H2ax,H2az1
2_Member	KEGG Pathway	mmu05322	Systemic lupus erythematosus	-4.19979	-1.64879	6/148	15078,15081,15267,15270,51788,69389	H3f3a,H3f3b,H2ac18,H2ax,H2az1,H2bw2
2_Member	Reactome Gene Sets	R-MMU-195258	RHO GTPase Effectors	-4.09205	-1.54932	8/304	11852,12385,12387,15078,15081,15267,15270,51788	Rhob,Ctnna1,Ctnnb1,H3f3a,H3f3b,H2ac18,H2ax,H2az1
2_Member	Reactome Gene Sets	R-MMU-9670095	Inhibition of DNA recombination at telomere	-3.95217	-1.44104	4/54	15267,15270,22589,51788	H2ac18,H2ax,Atrx,H2az1
2_Member	Reactome Gene Sets	R-MMU-2262752	Cellular responses to stress	-3.90064	-1.40448	10/513	12567,15078,15081,15267,15270,15512,16476,18024,22166,51788	Cdk4,H3f3a,H3f3b,H2ac18,H2ax,Hspa2,Jun,Nfe2l2,Txn1,H2az1
2_Member	Reactome Gene Sets	R-MMU-8953897	Cellular responses to stimuli	-3.88	-1.39114	10/516	12567,15078,15081,15267,15270,15512,16476,18024,22166,51788	Cdk4,H3f3a,H3f3b,H2ac18,H2ax,Hspa2,Jun,Nfe2l2,Txn1,H2az1
2_Member	Reactome Gene Sets	R-MMU-212165	Epigenetic regulation of gene expression	-3.84645	-1.36477	5/108	15078,15081,15267,15270,51788	H3f3a,H3f3b,H2ac18,H2ax,H2az1
2_Member	Reactome Gene Sets	R-MMU-8878171	Transcriptional regulation by RUNX1	-3.63076	-1.18982	6/188	14461,15078,15081,15267,15270,51788	Gata2,H3f3a,H3f3b,H2ac18,H2ax,H2az1
2_Member	Reactome Gene Sets	R-MMU-73886	Chromosome Maintenance	-3.61561	-1.18111	5/121	15267,15270,22589,51788,70645	H2ac18,H2ax,Atrx,H2az1,Oip5
2_Member	Reactome Gene Sets	R-MMU-606279	Deposition of new CENPA-containing nucleosomes at the centromere	-3.42176	-1.03557	4/74	15267,15270,51788,70645	H2ac18,H2ax,H2az1,Oip5
2_Member	Reactome Gene Sets	R-MMU-774815	Nucleosome assembly	-3.42176	-1.03557	4/74	15267,15270,51788,70645	H2ac18,H2ax,H2az1,Oip5
2_Member	KEGG Pathway	mmu04613	Neutrophil extracellular trap formation	-3.40696	-1.03204	6/207	15078,15081,15267,15270,51788,69389	H3f3a,H3f3b,H2ac18,H2ax,H2az1,H2bw2
2_Member	Reactome Gene Sets	R-MMU-68867	Assembly of the pre-replicative complex	-3.29558	-0.955175	5/142	15078,15081,15267,15270,51788	H3f3a,H3f3b,H2ac18,H2ax,H2az1
2_Member	Reactome Gene Sets	R-MMU-69002	DNA Replication Pre-Initiation	-3.09802	-0.780402	5/157	15078,15081,15267,15270,51788	H3f3a,H3f3b,H2ac18,H2ax,H2az1
2_Member	Reactome Gene Sets	R-MMU-157579	Telomere Maintenance	-3.02889	-0.735642	4/94	15267,15270,22589,51788	H2ac18,H2ax,Atrx,H2az1
2_Member	KEGG Pathway	mmu04217	Necroptosis	-2.87661	-0.609607	5/176	14325,15267,15270,51788,67028	Ftl1,H2ac18,H2ax,H2az1,2610002M06Rik
2_Member	Reactome Gene Sets	R-MMU-69306	DNA Replication	-2.80189	-0.562977	5/183	15078,15081,15267,15270,51788	H3f3a,H3f3b,H2ac18,H2ax,H2az1
2_Member	WikiPathways	WP519	Proteasome degradation	-2.75135	-0.529663	3/52	15270,22210,51788	H2ax,Ube2b,H2az1
2_Member	Reactome Gene Sets	R-MMU-110330	Recognition and association of DNA glycosylase with site containing an affected purine	-2.7041	-0.49017	3/54	15267,15270,51788	H2ac18,H2ax,H2az1
2_Member	Reactome Gene Sets	R-MMU-110331	Cleavage of the damaged purine	-2.65871	-0.459886	3/56	15267,15270,51788	H2ac18,H2ax,H2az1
2_Member	Reactome Gene Sets	R-MMU-73927	Depurination	-2.65871	-0.459886	3/56	15267,15270,51788	H2ac18,H2ax,H2az1
2_Member	Reactome Gene Sets	R-MMU-2299718	Condensation of Prophase Chromosomes	-2.57298	-0.402881	3/60	15267,15270,51788	H2ac18,H2ax,H2az1
2_Member	Reactome Gene Sets	R-MMU-73929	Base-Excision Repair, AP Site Formation	-2.51266	-0.359598	3/63	15267,15270,51788	H2ac18,H2ax,H2az1
2_Member	Reactome Gene Sets	R-MMU-194315	Signaling by Rho GTPases	-2.507	-0.357266	9/652	11852,12385,12387,15078,15081,15267,15270,51788,218952	Rhob,Ctnna1,Ctnnb1,H3f3a,H3f3b,H2ac18,H2ax,H2az1,Fermt2
2_Member	Reactome Gene Sets	R-MMU-9716542	Signaling by Rho GTPases, Miro GTPases and RHOBTB3	-2.44196	-0.321086	9/667	11852,12385,12387,15078,15081,15267,15270,51788,218952	Rhob,Ctnna1,Ctnnb1,H3f3a,H3f3b,H2ac18,H2ax,H2az1,Fermt2
2_Member	Reactome Gene Sets	R-MMU-2559586	DNA Damage/Telomere Stress Induced Senescence	-2.22131	-0.19982	3/80	15267,15270,51788	H2ac18,H2ax,H2az1
2_Member	Reactome Gene Sets	R-MMU-73884	Base Excision Repair	-2.16268	-0.151918	3/84	15267,15270,51788	H2ac18,H2ax,H2az1
3_Summary	GO Biological Processes	GO:0034728	nucleosome organization	-7.05709	-3.69317	8/121	15078,15081,22589,69389,70645,70691,75514,114642,50887,51788,104263,213742,216848,12387,15904,16478	H3f3a,H3f3b,Atrx,H2bw2,Oip5,3830403N18Rik,1700013H16Rik,Brdt,Hmgn5,H2az1,Kdm3a,Xist,Chd3,Ctnnb1,Id4,Jund
3_Member	GO Biological Processes	GO:0034728	nucleosome organization	-7.05709	-3.69317	8/121	15078,15081,22589,69389,70645,70691,75514,114642	H3f3a,H3f3b,Atrx,H2bw2,Oip5,3830403N18Rik,1700013H16Rik,Brdt
3_Member	GO Biological Processes	GO:0006336	DNA replication-independent chromatin assembly	-5.71492	-2.59867	4/20	15078,15081,22589,70645	H3f3a,H3f3b,Atrx,Oip5
3_Member	GO Biological Processes	GO:0006325	chromatin organization	-5.68959	-2.59867	13/569	15078,15081,22589,50887,51788,69389,70645,70691,75514,104263,114642,213742,216848	H3f3a,H3f3b,Atrx,Hmgn5,H2az1,H2bw2,Oip5,3830403N18Rik,1700013H16Rik,Kdm3a,Brdt,Xist,Chd3
3_Member	GO Biological Processes	GO:0006338	chromatin remodeling	-5.65144	-2.59617	9/249	15078,15081,22589,69389,70645,70691,75514,114642,216848	H3f3a,H3f3b,Atrx,H2bw2,Oip5,3830403N18Rik,1700013H16Rik,Brdt,Chd3
3_Member	GO Biological Processes	GO:0034724	DNA replication-independent chromatin organization	-5.62468	-2.59617	4/21	15078,15081,22589,70645	H3f3a,H3f3b,Atrx,Oip5
3_Member	GO Biological Processes	GO:0071824	protein-DNA complex subunit organization	-5.30403	-2.36381	8/206	15078,15081,22589,69389,70645,70691,75514,114642	H3f3a,H3f3b,Atrx,H2bw2,Oip5,3830403N18Rik,1700013H16Rik,Brdt
3_Member	GO Biological Processes	GO:0031055	chromatin remodeling at centromere	-4.81894	-2.12095	3/11	15078,15081,70645	H3f3a,H3f3b,Oip5
3_Member	GO Biological Processes	GO:0006334	nucleosome assembly	-4.46866	-1.8451	5/80	15078,15081,22589,69389,70645	H3f3a,H3f3b,Atrx,H2bw2,Oip5
3_Member	GO Biological Processes	GO:0001649	osteoblast differentiation	-3.94354	-1.43996	5/103	12387,15078,15081,15904,16478	Ctnnb1,H3f3a,H3f3b,Id4,Jund
3_Member	GO Biological Processes	GO:0034508	centromere complex assembly	-3.5935	-1.16534	3/27	15078,15081,70645	H3f3a,H3f3b,Oip5
3_Member	GO Biological Processes	GO:0031497	chromatin assembly	-3.32369	-0.975763	5/140	15078,15081,22589,69389,70645	H3f3a,H3f3b,Atrx,H2bw2,Oip5
3_Member	GO Biological Processes	GO:0065004	protein-DNA complex assembly	-3.03689	-0.738368	5/162	15078,15081,22589,69389,70645	H3f3a,H3f3b,Atrx,H2bw2,Oip5
3_Member	GO Biological Processes	GO:0001503	ossification	-2.23678	-0.19982	5/248	12387,15078,15081,15904,16478	Ctnnb1,H3f3a,H3f3b,Id4,Jund
3_Member	GO Biological Processes	GO:2001251	negative regulation of chromosome organization	-2.22131	-0.19982	3/80	15078,15081,22589	H3f3a,H3f3b,Atrx
4_Summary	GO Biological Processes	GO:0043065	positive regulation of apoptotic process	-5.36716	-2.3789	13/609	11852,12385,12387,12567,13198,15903,16476,16828,16852,23882,26941,56338,94275,15901,16842,22589,27206,67071,218952,12581,14461,22057	Rhob,Ctnna1,Ctnnb1,Cdk4,Ddit3,Id3,Jun,Ldha,Lgals1,Gadd45g,Slc9a3r1,Txnip,Maged1,Id1,Lef1,Atrx,Nrk,Rps6ka6,Fermt2,Cdkn2d,Gata2,Tob1
4_Member	GO Biological Processes	GO:0043065	positive regulation of apoptotic process	-5.36716	-2.3789	13/609	11852,12385,12387,12567,13198,15903,16476,16828,16852,23882,26941,56338,94275	Rhob,Ctnna1,Ctnnb1,Cdk4,Ddit3,Id3,Jun,Ldha,Lgals1,Gadd45g,Slc9a3r1,Txnip,Maged1
4_Member	GO Biological Processes	GO:0043068	positive regulation of programmed cell death	-5.283	-2.36381	13/620	11852,12385,12387,12567,13198,15903,16476,16828,16852,23882,26941,56338,94275	Rhob,Ctnna1,Ctnnb1,Cdk4,Ddit3,Id3,Jun,Ldha,Lgals1,Gadd45g,Slc9a3r1,Txnip,Maged1
4_Member	GO Biological Processes	GO:0010942	positive regulation of cell death	-4.77428	-2.10933	13/692	11852,12385,12387,12567,13198,15903,16476,16828,16852,23882,26941,56338,94275	Rhob,Ctnna1,Ctnnb1,Cdk4,Ddit3,Id3,Jun,Ldha,Lgals1,Gadd45g,Slc9a3r1,Txnip,Maged1
4_Member	GO Biological Processes	GO:0030855	epithelial cell differentiation	-2.20672	-0.187685	8/596	12387,15901,15903,16476,16842,22589,26941,56338	Ctnnb1,Id1,Id3,Jun,Lef1,Atrx,Slc9a3r1,Txnip
4_Member	GO Biological Processes	GO:0043408	regulation of MAPK cascade	-2.16718	-0.153029	9/736	12387,15901,16476,23882,26941,27206,67071,94275,218952	Ctnnb1,Id1,Jun,Gadd45g,Slc9a3r1,Nrk,Rps6ka6,Maged1,Fermt2
4_Member	GO Biological Processes	GO:0008285	negative regulation of cell population proliferation	-2.03109	-0.0692491	9/774	12385,12387,12581,14461,16476,22057,26941,27206,94275	Ctnna1,Ctnnb1,Cdkn2d,Gata2,Jun,Tob1,Slc9a3r1,Nrk,Maged1
5_Summary	KEGG Pathway	mmu05213	Endometrial cancer	-5.15388	-2.26709	5/58	11836,12385,12387,16842,23882,16476,12567,18024,19716,218952,14168,14461,16431,16852,16478,15901,13198,26941,68337,70691	Araf,Ctnna1,Ctnnb1,Lef1,Gadd45g,Jun,Cdk4,Nfe2l2,Bex1,Fermt2,Fgf13,Gata2,Itm2a,Lgals1,Jund,Id1,Ddit3,Slc9a3r1,Crip2,3830403N18Rik
5_Member	KEGG Pathway	mmu05213	Endometrial cancer	-5.15388	-2.26709	5/58	11836,12385,12387,16842,23882	Araf,Ctnna1,Ctnnb1,Lef1,Gadd45g
5_Member	KEGG Pathway	mmu05210	Colorectal cancer	-4.26916	-1.67425	5/88	11836,12387,16476,16842,23882	Araf,Ctnnb1,Jun,Lef1,Gadd45g
5_Member	KEGG Pathway	mmu05224	Breast cancer	-4.21617	-1.65673	6/147	11836,12387,12567,16476,16842,23882	Araf,Ctnnb1,Cdk4,Jun,Lef1,Gadd45g
5_Member	KEGG Pathway	mmu05225	Hepatocellular carcinoma	-3.81289	-1.33828	6/174	11836,12387,12567,16842,18024,23882	Araf,Ctnnb1,Cdk4,Lef1,Nfe2l2,Gadd45g
5_Member	KEGG Pathway	mmu05226	Gastric cancer	-3.18742	-0.861147	5/150	11836,12385,12387,16842,23882	Araf,Ctnna1,Ctnnb1,Lef1,Gadd45g
5_Member	KEGG Pathway	mmu05216	Thyroid cancer	-3.18367	-0.861147	3/37	12387,16842,23882	Ctnnb1,Lef1,Gadd45g
5_Member	GO Biological Processes	GO:1902692	regulation of neuroblast proliferation	-3.05211	-0.744148	3/41	12385,12387,19716	Ctnna1,Ctnnb1,Bex1
5_Member	GO Biological Processes	GO:0010718	positive regulation of epithelial to mesenchymal transition	-2.82603	-0.580213	3/49	12387,16842,218952	Ctnnb1,Lef1,Fermt2
5_Member	WikiPathways	WP339	ESC pluripotency pathways	-2.67797	-0.471662	4/117	11836,12387,14168,16476	Araf,Ctnnb1,Fgf13,Jun
5_Member	GO Biological Processes	GO:2000177	regulation of neural precursor cell proliferation	-2.63797	-0.444989	4/120	12385,12387,14461,19716	Ctnna1,Ctnnb1,Gata2,Bex1
5_Member	KEGG Pathway	mmu05217	Basal cell carcinoma	-2.51266	-0.359598	3/63	12387,16842,23882	Ctnnb1,Lef1,Gadd45g
5_Member	Reactome Gene Sets	R-MMU-446728	Cell junction organization	-2.47417	-0.334263	3/65	12385,12387,218952	Ctnna1,Ctnnb1,Fermt2
5_Member	GO Biological Processes	GO:0002521	leukocyte differentiation	-2.46309	-0.332808	7/424	12387,14461,16431,16476,16842,16852,23882	Ctnnb1,Gata2,Itm2a,Jun,Lef1,Lgals1,Gadd45g
5_Member	KEGG Pathway	mmu05200	Pathways in cancer	-2.44661	-0.322618	8/543	11836,12385,12387,12567,16476,16842,18024,23882	Araf,Ctnna1,Ctnnb1,Cdk4,Jun,Lef1,Nfe2l2,Gadd45g
5_Member	GO Biological Processes	GO:0002285	lymphocyte activation involved in immune response	-2.41952	-0.307844	4/138	16431,16842,16852,23882	Itm2a,Lef1,Lgals1,Gadd45g
5_Member	KEGG Pathway	mmu04520	Adherens junction	-2.36601	-0.272192	3/71	12385,12387,16842	Ctnna1,Ctnnb1,Lef1
5_Member	KEGG Pathway	mmu05412	Arrhythmogenic right ventricular cardiomyopathy	-2.26746	-0.211347	3/77	12385,12387,16842	Ctnna1,Ctnnb1,Lef1
5_Member	GO Biological Processes	GO:0045669	positive regulation of osteoblast differentiation	-2.23648	-0.19982	3/79	12387,16478,218952	Ctnnb1,Jund,Fermt2
5_Member	GO Biological Processes	GO:1903131	mononuclear cell differentiation	-2.22321	-0.19982	6/355	12387,16431,16476,16842,16852,23882	Ctnnb1,Itm2a,Jun,Lef1,Lgals1,Gadd45g
5_Member	KEGG Pathway	mmu04390	Hippo signaling pathway	-2.22178	-0.19982	4/157	12385,12387,15901,16842	Ctnna1,Ctnnb1,Id1,Lef1
5_Member	GO Biological Processes	GO:0016055	Wnt signaling pathway	-2.15885	-0.151918	5/259	12387,13198,16842,26941,218952	Ctnnb1,Ddit3,Lef1,Slc9a3r1,Fermt2
5_Member	GO Biological Processes	GO:0198738	cell-cell signaling by wnt	-2.15885	-0.151918	5/259	12387,13198,16842,26941,218952	Ctnnb1,Ddit3,Lef1,Slc9a3r1,Fermt2
5_Member	Reactome Gene Sets	R-MMU-1500931	Cell-Cell communication	-2.14851	-0.143955	3/85	12385,12387,218952	Ctnna1,Ctnnb1,Fermt2
5_Member	GO Biological Processes	GO:0030097	hemopoiesis	-2.1304	-0.134739	9/746	12387,14461,16431,16476,16842,16852,23882,68337,70691	Ctnnb1,Gata2,Itm2a,Jun,Lef1,Lgals1,Gadd45g,Crip2,3830403N18Rik
5_Member	GO Biological Processes	GO:0010717	regulation of epithelial to mesenchymal transition	-2.00389	-0.0507533	3/96	12387,16842,218952	Ctnnb1,Lef1,Fermt2
6_Summary	GO Biological Processes	GO:0045667	regulation of osteoblast differentiation	-5.00107	-2.19646	7/162	12387,12705,15901,15903,16478,22057,218952,12385,13198,14168,14461,15904,18024,19716,94275,13984,11852	Ctnnb1,Cited1,Id1,Id3,Jund,Tob1,Fermt2,Ctnna1,Ddit3,Fgf13,Gata2,Id4,Nfe2l2,Bex1,Maged1,Esx1,Rhob
6_Member	GO Biological Processes	GO:0045667	regulation of osteoblast differentiation	-5.00107	-2.19646	7/162	12387,12705,15901,15903,16478,22057,218952	Ctnnb1,Cited1,Id1,Id3,Jund,Tob1,Fermt2
6_Member	GO Biological Processes	GO:0045596	negative regulation of cell differentiation	-4.44657	-1.83278	13/744	12385,12387,12705,13198,14168,14461,15901,15903,15904,18024,19716,22057,218952	Ctnna1,Ctnnb1,Cited1,Ddit3,Fgf13,Gata2,Id1,Id3,Id4,Nfe2l2,Bex1,Tob1,Fermt2
6_Member	WikiPathways	WP512	ID signaling pathway	-4.04986	-1.52321	4/51	12387,15901,15903,15904	Ctnnb1,Id1,Id3,Id4
6_Member	GO Biological Processes	GO:0045668	negative regulation of osteoblast differentiation	-3.53832	-1.12257	4/69	12705,15901,15903,22057	Cited1,Id1,Id3,Tob1
6_Member	GO Biological Processes	GO:0032922	circadian regulation of gene expression	-3.46732	-1.06955	4/72	15901,15903,15904,94275	Id1,Id3,Id4,Maged1
6_Member	KEGG Pathway	mmu04550	Signaling pathways regulating pluripotency of stem cells	-3.32369	-0.975763	5/140	12387,13984,15901,15903,15904	Ctnnb1,Esx1,Id1,Id3,Id4
6_Member	GO Biological Processes	GO:0030857	negative regulation of epithelial cell differentiation	-2.75135	-0.529663	3/52	12387,12705,15901	Ctnnb1,Cited1,Id1
6_Member	GO Biological Processes	GO:0007623	circadian rhythm	-2.39727	-0.294612	4/140	15901,15903,15904,94275	Id1,Id3,Id4,Maged1
6_Member	GO Biological Processes	GO:0003158	endothelium development	-2.02876	-0.0692491	3/94	11852,12387,15901	Rhob,Ctnnb1,Id1
6_Member	KEGG Pathway	mmu04350	TGF-beta signaling pathway	-2.01625	-0.0609998	3/95	15901,15903,15904	Id1,Id3,Id4
7_Summary	GO Biological Processes	GO:0051101	regulation of DNA binding	-4.57241	-1.92866	6/127	12387,13198,15901,16476,16842,22166,12705,15936,19716,218952,11852,14433,18024,13984,14461	Ctnnb1,Ddit3,Id1,Jun,Lef1,Txn1,Cited1,Ier2,Bex1,Fermt2,Rhob,Gapdh,Nfe2l2,Esx1,Gata2
7_Member	GO Biological Processes	GO:0051101	regulation of DNA binding	-4.57241	-1.92866	6/127	12387,13198,15901,16476,16842,22166	Ctnnb1,Ddit3,Id1,Jun,Lef1,Txn1
7_Member	GO Biological Processes	GO:0043392	negative regulation of DNA binding	-3.98407	-1.46525	4/53	13198,15901,16476,16842	Ddit3,Id1,Jun,Lef1
7_Member	GO Biological Processes	GO:0070848	response to growth factor	-3.66664	-1.21254	9/446	12387,12705,13198,15901,15936,16476,16842,19716,218952	Ctnnb1,Cited1,Ddit3,Id1,Ier2,Jun,Lef1,Bex1,Fermt2
7_Member	KEGG Pathway	mmu05132	Salmonella infection	-2.95152	-0.671286	6/253	11852,12387,14433,16476,16842,22166	Rhob,Ctnnb1,Gapdh,Jun,Lef1,Txn1
7_Member	GO Biological Processes	GO:0043618	regulation of transcription from RNA polymerase II promoter in response to stress	-2.8006	-0.562977	3/50	13198,16476,18024	Ddit3,Jun,Nfe2l2
7_Member	GO Biological Processes	GO:0001944	vasculature development	-2.78908	-0.555499	9/592	11852,12387,12705,13198,13984,14461,15901,16476,16842	Rhob,Ctnnb1,Cited1,Ddit3,Esx1,Gata2,Id1,Jun,Lef1
7_Member	WikiPathways	WP113	TGF-beta signaling pathway	-2.75135	-0.529663	3/52	12387,16476,16842	Ctnnb1,Jun,Lef1
7_Member	GO Biological Processes	GO:0043620	regulation of DNA-templated transcription in response to stress	-2.68118	-0.471662	3/55	13198,16476,18024	Ddit3,Jun,Nfe2l2
7_Member	GO Biological Processes	GO:0002573	myeloid leukocyte differentiation	-2.50039	-0.357237	4/131	12387,14461,16476,16842	Ctnnb1,Gata2,Jun,Lef1
7_Member	GO Biological Processes	GO:0007178	transmembrane receptor protein serine/threonine kinase signaling pathway	-2.44728	-0.322618	5/221	12705,15901,16476,16842,218952	Cited1,Id1,Jun,Lef1,Fermt2
7_Member	GO Biological Processes	GO:0071363	cellular response to growth factor stimulus	-2.42419	-0.309475	7/431	12387,12705,15901,16476,16842,19716,218952	Ctnnb1,Cited1,Id1,Jun,Lef1,Bex1,Fermt2
7_Member	GO Biological Processes	GO:0002761	regulation of myeloid leukocyte differentiation	-2.40835	-0.2997	4/139	12387,14461,16476,16842	Ctnnb1,Gata2,Jun,Lef1
7_Member	GO Biological Processes	GO:0001568	blood vessel development	-2.39898	-0.294612	8/553	11852,12387,12705,13198,13984,14461,16476,16842	Rhob,Ctnnb1,Cited1,Ddit3,Esx1,Gata2,Jun,Lef1
7_Member	GO Biological Processes	GO:0007179	transforming growth factor beta receptor signaling pathway	-2.12071	-0.134739	3/87	12705,16476,218952	Cited1,Jun,Fermt2
7_Member	GO Biological Processes	GO:0043525	positive regulation of neuron apoptotic process	-2.12071	-0.134739	3/87	12387,13198,16476	Ctnnb1,Ddit3,Jun
7_Member	GO Biological Processes	GO:0051100	negative regulation of binding	-2.03332	-0.0692491	4/178	13198,15901,16476,16842	Ddit3,Id1,Jun,Lef1
8_Summary	GO Biological Processes	GO:0045599	negative regulation of fat cell differentiation	-3.8017	-1.33404	4/59	13198,14461,15904,218952,12385,12387,12705,17427,15903,26941,94275	Ddit3,Gata2,Id4,Fermt2,Ctnna1,Ctnnb1,Cited1,Mns1,Id3,Slc9a3r1,Maged1
8_Member	GO Biological Processes	GO:0045599	negative regulation of fat cell differentiation	-3.8017	-1.33404	4/59	13198,14461,15904,218952	Ddit3,Gata2,Id4,Fermt2
8_Member	WikiPathways	WP2872	White fat cell differentiation	-3.37138	-1.00746	3/32	12385,13198,14461	Ctnna1,Ddit3,Gata2
8_Member	GO Biological Processes	GO:0009798	axis specification	-2.92881	-0.657434	4/100	12387,12705,13198,17427	Ctnnb1,Cited1,Ddit3,Mns1
8_Member	WikiPathways	WP447	Adipogenesis genes	-2.46514	-0.332808	4/134	12387,13198,14461,15903	Ctnnb1,Ddit3,Gata2,Id3
8_Member	GO Biological Processes	GO:0045598	regulation of fat cell differentiation	-2.29125	-0.223104	4/150	13198,14461,15904,218952	Ddit3,Gata2,Id4,Fermt2
8_Member	GO Biological Processes	GO:2001235	positive regulation of apoptotic signaling pathway	-2.22178	-0.19982	4/157	12385,13198,26941,94275	Ctnna1,Ddit3,Slc9a3r1,Maged1
9_Summary	GO Biological Processes	GO:0001892	embryonic placenta development	-3.71855	-1.25772	5/115	12705,13984,14461,16842,213742,12387,15081,15904,22589,12567,15903,26941	Cited1,Esx1,Gata2,Lef1,Xist,Ctnnb1,H3f3b,Id4,Atrx,Cdk4,Id3,Slc9a3r1
9_Member	GO Biological Processes	GO:0001892	embryonic placenta development	-3.71855	-1.25772	5/115	12705,13984,14461,16842,213742	Cited1,Esx1,Gata2,Lef1,Xist
9_Member	GO Biological Processes	GO:0048608	reproductive structure development	-3.54686	-1.12495	9/463	12387,12705,13984,14461,15081,15904,16842,22589,213742	Ctnnb1,Cited1,Esx1,Gata2,H3f3b,Id4,Lef1,Atrx,Xist
9_Member	GO Biological Processes	GO:0061458	reproductive system development	-3.51947	-1.10979	9/467	12387,12705,13984,14461,15081,15904,16842,22589,213742	Ctnnb1,Cited1,Esx1,Gata2,H3f3b,Id4,Lef1,Atrx,Xist
9_Member	GO Biological Processes	GO:0070670	response to interleukin-4	-3.49975	-1.09607	3/29	12567,12705,16842	Cdk4,Cited1,Lef1
9_Member	GO Biological Processes	GO:0001890	placenta development	-2.85492	-0.596512	5/178	12705,13984,14461,16842,213742	Cited1,Esx1,Gata2,Lef1,Xist
9_Member	GO Biological Processes	GO:0048568	embryonic organ development	-2.53538	-0.372616	8/525	12387,12705,13984,14461,15903,16842,26941,213742	Ctnnb1,Cited1,Esx1,Gata2,Id3,Lef1,Slc9a3r1,Xist
9_Member	GO Biological Processes	GO:0060711	labyrinthine layer development	-2.53241	-0.372616	3/62	12705,13984,16842	Cited1,Esx1,Lef1
10_Summary	WikiPathways	WP3654	Novel Jun-Dmp1 pathway	-3.6432	-1.19574	3/26	11836,12567,16476,13198,15512,16478,23882,67071,12581,209091	Araf,Cdk4,Jun,Ddit3,Hspa2,Jund,Gadd45g,Rps6ka6,Cdkn2d,Ccnb3
10_Member	WikiPathways	WP3654	Novel Jun-Dmp1 pathway	-3.6432	-1.19574	3/26	11836,12567,16476	Araf,Cdk4,Jun
10_Member	KEGG Pathway	mmu04010	MAPK signaling pathway	-3.37671	-1.00746	7/294	11836,13198,15512,16476,16478,23882,67071	Araf,Ddit3,Hspa2,Jun,Jund,Gadd45g,Rps6ka6
10_Member	KEGG Pathway	mmu04110	Cell cycle	-2.57373	-0.402881	4/125	12567,12581,23882,209091	Cdk4,Cdkn2d,Gadd45g,Ccnb3
10_Member	KEGG Pathway	mmu04068	FoxO signaling pathway	-2.50039	-0.357237	4/131	11836,12581,23882,209091	Araf,Cdkn2d,Gadd45g,Ccnb3
10_Member	WikiPathways	WP2902	p53 signaling	-2.43694	-0.319153	3/67	12567,23882,209091	Cdk4,Gadd45g,Ccnb3
10_Member	KEGG Pathway	mmu05218	Melanoma	-2.34896	-0.260934	3/72	11836,12567,23882	Araf,Cdk4,Gadd45g
10_Member	KEGG Pathway	mmu05223	Non-small cell lung cancer	-2.34896	-0.260934	3/72	11836,12567,23882	Araf,Cdk4,Gadd45g
10_Member	KEGG Pathway	mmu05214	Glioma	-2.31564	-0.241754	3/74	11836,12567,23882	Araf,Cdk4,Gadd45g
10_Member	KEGG Pathway	mmu05212	Pancreatic cancer	-2.28329	-0.223104	3/76	11836,12567,23882	Araf,Cdk4,Gadd45g
10_Member	KEGG Pathway	mmu05220	Chronic myeloid leukemia	-2.28329	-0.223104	3/76	11836,12567,23882	Araf,Cdk4,Gadd45g
10_Member	KEGG Pathway	mmu04914	Progesterone-mediated oocyte maturation	-2.05423	-0.0777977	3/92	11836,67071,209091	Araf,Rps6ka6,Ccnb3
10_Member	KEGG Pathway	mmu01522	Endocrine resistance	-2.04142	-0.0698248	3/93	11836,12567,16476	Araf,Cdk4,Jun
11_Summary	GO Biological Processes	GO:0045454	cell redox homeostasis	-3.41269	-1.03217	3/31	13198,18024,22166,11666,12387,15512,68134,16476,17161,78174,67071	Ddit3,Nfe2l2,Txn1,Abcd1,Ctnnb1,Hspa2,Upf3b,Jun,Maoa,Cox7b2,Rps6ka6
11_Member	GO Biological Processes	GO:0045454	cell redox homeostasis	-3.41269	-1.03217	3/31	13198,18024,22166	Ddit3,Nfe2l2,Txn1
11_Member	GO Biological Processes	GO:1900407	regulation of cellular response to oxidative stress	-3.08161	-0.768848	4/91	11666,12387,18024,22166	Abcd1,Ctnnb1,Nfe2l2,Txn1
11_Member	GO Biological Processes	GO:1902882	regulation of response to oxidative stress	-2.92881	-0.657434	4/100	11666,12387,18024,22166	Abcd1,Ctnnb1,Nfe2l2,Txn1
11_Member	GO Biological Processes	GO:0006986	response to unfolded protein	-2.85037	-0.596197	4/105	13198,15512,18024,68134	Ddit3,Hspa2,Nfe2l2,Upf3b
11_Member	GO Biological Processes	GO:1903202	negative regulation of oxidative stress-induced cell death	-2.7041	-0.49017	3/54	12387,18024,22166	Ctnnb1,Nfe2l2,Txn1
11_Member	GO Biological Processes	GO:0035966	response to topologically incorrect protein	-2.54885	-0.382214	4/127	13198,15512,18024,68134	Ddit3,Hspa2,Nfe2l2,Upf3b
11_Member	GO Biological Processes	GO:0034620	cellular response to unfolded protein	-2.31564	-0.241754	3/74	13198,15512,18024	Ddit3,Hspa2,Nfe2l2
11_Member	KEGG Pathway	mmu05418	Fluid shear stress and atherosclerosis	-2.31179	-0.240678	4/148	12387,16476,18024,22166	Ctnnb1,Jun,Nfe2l2,Txn1
11_Member	GO Biological Processes	GO:1903201	regulation of oxidative stress-induced cell death	-2.22131	-0.19982	3/80	12387,18024,22166	Ctnnb1,Nfe2l2,Txn1
11_Member	KEGG Pathway	mmu05012	Parkinson disease	-2.12476	-0.134739	5/264	13198,17161,18024,22166,78174	Ddit3,Maoa,Nfe2l2,Txn1,Cox7b2
11_Member	GO Biological Processes	GO:0045995	regulation of embryonic development	-2.12071	-0.134739	3/87	12387,18024,67071	Ctnnb1,Nfe2l2,Rps6ka6
11_Member	GO Biological Processes	GO:0035967	cellular response to topologically incorrect protein	-2.02876	-0.0692491	3/94	13198,15512,18024	Ddit3,Hspa2,Nfe2l2
12_Summary	GO Biological Processes	GO:0007405	neuroblast proliferation	-3.29276	-0.955175	3/34	14168,15904,16842,12385,12387,15901,19716,218952	Fgf13,Id4,Lef1,Ctnna1,Ctnnb1,Id1,Bex1,Fermt2
12_Member	GO Biological Processes	GO:0007405	neuroblast proliferation	-3.29276	-0.955175	3/34	14168,15904,16842	Fgf13,Id4,Lef1
12_Member	GO Biological Processes	GO:0050768	negative regulation of neurogenesis	-3.02493	-0.735642	5/163	12385,12387,14168,15901,15904	Ctnna1,Ctnnb1,Fgf13,Id1,Id4
12_Member	GO Biological Processes	GO:0051961	negative regulation of nervous system development	-2.97789	-0.693149	5/167	12385,12387,14168,15901,15904	Ctnna1,Ctnnb1,Fgf13,Id1,Id4
12_Member	GO Biological Processes	GO:0021761	limbic system development	-2.83518	-0.585204	4/106	12387,14168,15904,16842	Ctnnb1,Fgf13,Id4,Lef1
12_Member	GO Biological Processes	GO:0010721	negative regulation of cell development	-2.57799	-0.402881	5/206	12385,12387,14168,15901,15904	Ctnna1,Ctnnb1,Fgf13,Id1,Id4
12_Member	GO Biological Processes	GO:0050767	regulation of neurogenesis	-2.2866	-0.223104	7/457	12385,12387,14168,15901,15904,16842,19716	Ctnna1,Ctnnb1,Fgf13,Id1,Id4,Lef1,Bex1
12_Member	GO Biological Processes	GO:0021766	hippocampus development	-2.25186	-0.19982	3/78	14168,15904,16842	Fgf13,Id4,Lef1
12_Member	GO Biological Processes	GO:0060284	regulation of cell development	-2.17722	-0.160632	8/603	12385,12387,14168,15901,15904,16842,19716,218952	Ctnna1,Ctnnb1,Fgf13,Id1,Id4,Lef1,Bex1,Fermt2
12_Member	GO Biological Processes	GO:0021543	pallium development	-2.13759	-0.137754	4/166	12387,14168,15904,16842	Ctnnb1,Fgf13,Id4,Lef1
12_Member	GO Biological Processes	GO:0061351	neural precursor cell proliferation	-2.02876	-0.0692491	3/94	14168,15904,16842	Fgf13,Id4,Lef1
13_Summary	GO Biological Processes	GO:2001233	regulation of apoptotic signaling pathway	-3.25644	-0.923936	8/404	12385,12387,12581,13198,18024,26941,66073,94275,22210,67071,216505	Ctnna1,Ctnnb1,Cdkn2d,Ddit3,Nfe2l2,Slc9a3r1,Txndc12,Maged1,Ube2b,Rps6ka6,Pik3ip1
13_Member	GO Biological Processes	GO:2001233	regulation of apoptotic signaling pathway	-3.25644	-0.923936	8/404	12385,12387,12581,13198,18024,26941,66073,94275	Ctnna1,Ctnnb1,Cdkn2d,Ddit3,Nfe2l2,Slc9a3r1,Txndc12,Maged1
13_Member	GO Biological Processes	GO:2001242	regulation of intrinsic apoptotic signaling pathway	-2.86573	-0.603046	5/177	12581,13198,18024,26941,66073	Cdkn2d,Ddit3,Nfe2l2,Slc9a3r1,Txndc12
13_Member	GO Biological Processes	GO:1902532	negative regulation of intracellular signal transduction	-2.46599	-0.332808	8/539	12581,13198,18024,22210,26941,66073,67071,216505	Cdkn2d,Ddit3,Nfe2l2,Ube2b,Slc9a3r1,Txndc12,Rps6ka6,Pik3ip1
13_Member	GO Biological Processes	GO:2001234	negative regulation of apoptotic signaling pathway	-2.26617	-0.211347	5/244	12385,12387,12581,18024,66073	Ctnna1,Ctnnb1,Cdkn2d,Nfe2l2,Txndc12
14_Summary	GO Biological Processes	GO:0022402	cell cycle process	-3.03701	-0.738368	11/781	11852,12387,12567,15512,15904,22210,22589,83563,114642,209091,216848,16842	Rhob,Ctnnb1,Cdk4,Hspa2,Id4,Ube2b,Atrx,Usp26,Brdt,Ccnb3,Chd3,Lef1
14_Member	GO Biological Processes	GO:0022402	cell cycle process	-3.03701	-0.738368	11/781	11852,12387,12567,15512,15904,22210,22589,83563,114642,209091,216848	Rhob,Ctnnb1,Cdk4,Hspa2,Id4,Ube2b,Atrx,Usp26,Brdt,Ccnb3,Chd3
14_Member	GO Biological Processes	GO:0000082	G1/S transition of mitotic cell cycle	-2.36601	-0.272192	3/71	12567,15904,83563	Cdk4,Id4,Usp26
14_Member	GO Biological Processes	GO:0044772	mitotic cell cycle phase transition	-2.3432	-0.25804	4/145	12567,15904,83563,209091	Cdk4,Id4,Usp26,Ccnb3
14_Member	GO Biological Processes	GO:0044843	cell cycle G1/S phase transition	-2.33218	-0.249859	3/73	12567,15904,83563	Cdk4,Id4,Usp26
14_Member	GO Biological Processes	GO:0044770	cell cycle phase transition	-2.24126	-0.19982	4/155	12567,15904,83563,209091	Cdk4,Id4,Usp26,Ccnb3
14_Member	GO Biological Processes	GO:0090068	positive regulation of cell cycle process	-2.07836	-0.0969063	5/271	12567,15512,16842,22210,22589	Cdk4,Hspa2,Lef1,Ube2b,Atrx
15_Summary	WikiPathways	WP1763	Mechanisms associated with pluripotency	-2.63645	-0.444989	6/292	12387,15078,15901,16842,22589,104263,14461,22210	Ctnnb1,H3f3a,Id1,Lef1,Atrx,Kdm3a,Gata2,Ube2b
15_Member	WikiPathways	WP1763	Mechanisms associated with pluripotency	-2.63645	-0.444989	6/292	12387,15078,15901,16842,22589,104263	Ctnnb1,H3f3a,Id1,Lef1,Atrx,Kdm3a
15_Member	GO Biological Processes	GO:0031056	regulation of histone modification	-2.57799	-0.402881	5/206	12387,14461,22210,22589,104263	Ctnnb1,Gata2,Ube2b,Atrx,Kdm3a
15_Member	GO Biological Processes	GO:0031060	regulation of histone methylation	-2.01625	-0.0609998	3/95	12387,22589,104263	Ctnnb1,Atrx,Kdm3a
16_Summary	KEGG Pathway	mmu04722	Neurotrophin signaling pathway	-2.62488	-0.438778	4/121	12070,16476,67071,94275	Bex3,Jun,Rps6ka6,Maged1
16_Member	KEGG Pathway	mmu04722	Neurotrophin signaling pathway	-2.62488	-0.438778	4/121	12070,16476,67071,94275	Bex3,Jun,Rps6ka6,Maged1
17_Summary	GO Biological Processes	GO:0010035	response to inorganic substance	-2.623	-0.438778	8/508	11852,12567,14433,16476,16478,18024,22166,22589,14461	Rhob,Cdk4,Gapdh,Jun,Jund,Nfe2l2,Txn1,Atrx,Gata2
17_Member	GO Biological Processes	GO:0010035	response to inorganic substance	-2.623	-0.438778	8/508	11852,12567,14433,16476,16478,18024,22166,22589	Rhob,Cdk4,Gapdh,Jun,Jund,Nfe2l2,Txn1,Atrx
17_Member	GO Biological Processes	GO:0010634	positive regulation of epithelial cell migration	-2.23148	-0.19982	4/156	11852,14461,16476,18024	Rhob,Gata2,Jun,Nfe2l2
18_Summary	Reactome Gene Sets	R-MMU-72203	Processing of Capped Intron-Containing Pre-mRNA	-2.37382	-0.274128	5/230	20020,20492,56258,68134,83454	Polr2a,Slbp,Hnrnph2,Upf3b,Nxf2
18_Member	Reactome Gene Sets	R-MMU-72203	Processing of Capped Intron-Containing Pre-mRNA	-2.37382	-0.274128	5/230	20020,20492,56258,68134,83454	Polr2a,Slbp,Hnrnph2,Upf3b,Nxf2
18_Member	Reactome Gene Sets	R-MMU-72202	Transport of Mature Transcript to Cytoplasm	-2.22131	-0.19982	3/80	20492,68134,83454	Slbp,Upf3b,Nxf2
19_Summary	GO Biological Processes	GO:0120161	regulation of cold-induced thermogenesis	-2.32218	-0.24269	4/147	13198,15901,23882,104263	Ddit3,Id1,Gadd45g,Kdm3a
19_Member	GO Biological Processes	GO:0120161	regulation of cold-induced thermogenesis	-2.32218	-0.24269	4/147	13198,15901,23882,104263	Ddit3,Id1,Gadd45g,Kdm3a
20_Summary	GO Biological Processes	GO:2000736	regulation of stem cell differentiation	-2.23648	-0.19982	3/79	18024,104263,216848,15078,16842,22210,107815	Nfe2l2,Kdm3a,Chd3,H3f3a,Lef1,Ube2b,Scml2
20_Member	GO Biological Processes	GO:2000736	regulation of stem cell differentiation	-2.23648	-0.19982	3/79	18024,104263,216848	Nfe2l2,Kdm3a,Chd3
20_Member	GO Biological Processes	GO:0016570	histone modification	-2.05255	-0.0777977	6/386	15078,16842,22210,104263,107815,216848	H3f3a,Lef1,Ube2b,Kdm3a,Scml2,Chd3

[truncated: 1 more sheets: C8]
