# Supplementary material for: STRA8–RB interaction is required for timely entry of meiosis in mouse female germ cells
Source: Nat Commun. 2023 Oct 25;14:6443. doi: 10.1038/s41467-023-42259-6 (PMC10600341; doi:10.1038/s41467-023-42259-6)
Supplement: Supplementary file 9 — Supplementary Data 6 [file 41467_2023_42259_MOESM9_ESM.xlsx]

## Sheet: Table S5
Table S5	Primers and oligos used in this study, related to STAR Methods and the Key Resources Table
St8-24996F	5’-AGGCCCAGCATATGTCTAACATCAG-3’	genotyping
St8-29564R	5’-AGAAGGCTTTTGGAAGCAGCCTTTC-3’	genotyping
St8-delHLH1F	5'-CAAGGCTAAAGGGGGGTATATTATG-3'	genotyping
St8-29564R	5'-AGAAGGCTTTTGGAAGCAGCCTTTC-3'	genotyping
Vasa 5'-common	5'-AAGTCGTGCTGCTTCATGTG-3'	genotyping
Vasa 5' Venus	5'-CCTAGAGCACAGCCCCATAG-3'	genotyping
Stra8 Ex9 ssODN	5’-ACCAGAGCCCCCAGATGATGATGATGCAATGTTGgcGAAGgcgCTGGcGACCTTTGACGATCTGtccGGAGACTACAAAGACCATGACGG -3’	genome editing
Stra8 null ssODN	5'-CGACCAGGATGGGCACCACCCCGGTGAACAGCTCCTCGCCCTTGCTCACGGCCATTATAATCTACAACATAATATACCCCCCTTTAGCCTTGCATAATA-3'	genome editing
