# Supplementary material for: STRA8–RB interaction is required for timely entry of meiosis in mouse female germ cells
Source: Nat Commun. 2023 Oct 25;14:6443. doi: 10.1038/s41467-023-42259-6 (PMC10600341; doi:10.1038/s41467-023-42259-6)
Supplement: Supplementary file 11 — Source Data [file 41467_2023_42259_MOESM11_ESM.xlsx]

## Sheet: Fig.2d
Nanog			Sox2			Pou5f1			Esrrb			Klf5
Stra8 wt/wt	LXCXE homozygous	Stra8-null	Stra8 wt/wt	LXCXE homozygous	Stra8-null	Stra8 wt/wt	LXCXE homozygous	Stra8-null	Stra8 wt/wt	LXCXE homozygous	Stra8-null	Stra8 wt/wt	LXCXE homozygous	Stra8-null
0	0	0	1.09861	0.693147	2.70805	2.56495	2.30259	2.30259	0	0	1.09861	1.38629	1.38629	1.38629
0	0	0	1.09861	2.19722	2.07944	0.693147	2.30259	2.3979	0	0	0	0.693147	0.693147	1.79176
0	1.09861	1.38629	2.07944	1.60944	2.77259	1.09861	1.79176	2.63906	0.693147	0	0	0.693147	1.09861	1.09861
0	0	0.693147	2.30259	1.94591	2.63906	2.77259	2.83321	2.30259	0.693147	0	0.693147	0.693147	1.60944	0.693147
0	0.693147	0	0	2.77259	2.19722	0.693147	2.70805	2.77259	0.693147	0	0	0	0.693147	1.38629
0	0	0.693147	1.94591	1.94591	2.70805	0	2.3979	2.99573	0	0.693147	0	1.09861	1.09861	0
0	0	0	0	1.79176	1.79176	0.693147	2.19722	3.09104	0	0	0.693147	0	0	0
0	0	0	0	0	2.63906	1.60944	1.38629	2.30259	0	0	0.693147	0	0	0.693147
0	0	0	0	1.09861	2.56495	0.693147	2.89037	2.48491	0	0	0.693147	0	0	2.30259
0	0	0.693147	1.79176	1.09861	2.89037	1.38629	1.94591	2.77259	0	0	0.693147	0	1.60944	1.38629
0	0	0	1.60944	2.83321	3.21888	1.79176	2.70805	2.83321	0	1.38629	0	0	1.38629	0.693147
0	0	0	0	0.693147	2.94444	1.09861	2.07944	2.56495	0	0	0.693147	0.693147	0	2.19722
0	0	0	0	1.60944	2.30259	0	2.70805	2.77259	0	0	1.09861	0.693147	0	1.09861
0	0	0	2.07944	2.30259	2.70805	3.4012	1.79176	2.3979	0.693147	0	0	1.09861	0	1.38629
0	0	0	0	1.60944	2.63906	0	0.693147	2.89037	0	0.693147	1.60944	0	0	0.693147
0	0	0	1.79176	1.79176	2.48491	1.09861	2.19722	1.09861	0.693147	0	0	1.09861	1.09861	1.79176
0	0	0.693147	0	2.48491	2.3979	0	3.29584	2.83321	0	0	1.09861	0.693147	1.60944	1.38629
0	0	0	1.09861	2.19722	2.30259	1.38629	1.38629	2.48491	0	0	0.693147	0.693147	0	1.38629
0	0	1.09861	1.38629	1.60944	2.48491	1.38629	1.09861	2.56495	0	0	1.09861	0.693147	0	1.38629
0	0	0	1.38629	3.13549	2.3979	2.89037	2.89037	1.94591	0	0	1.38629	0.693147	1.38629	1.60944
0	0	0	0	1.09861	2.07944	1.79176	2.70805	1.60944	0	0	0	0	0	0.693147
0	0	0.693147	1.94591	2.07944	2.07944	2.19722	2.48491	3.09104	0	0	0.693147	1.38629	1.79176	1.94591
0.693147	0	0	1.38629	1.38629	2.3979	2.19722	2.94444	2.89037	0	0.693147	0	0.693147	1.09861	0
0	0.693147	0	1.09861	1.60944	1.60944	2.30259	2.77259	2.63906	0	0	0	0	2.19722	0.693147
0	0	1.09861	0	2.19722	2.07944	1.79176	2.56495	2.99573	0	0	0.693147	0	2.19722	2.07944
0	0	0	0	1.60944	2.56495	1.09861	2.07944	2.48491	0	0	0	0	1.09861	1.60944
0	0.693147	0	0	1.60944	1.38629	0.693147	2.89037	1.60944	0	0	0	0.693147	1.60944	1.09861
0	0	0	2.30259	2.19722	1.60944	2.89037	1.94591	1.79176	0	0	0.693147	0	1.09861	1.09861
0	0	0.693147	0	1.60944	2.48491	1.09861	2.99573	3.09104	0	0	0	0.693147	1.60944	1.79176
0	0.693147	0	1.60944	1.60944	1.38629	3.04452	2.56495	2.19722	0	0	0	0	1.79176	0.693147
0	0	0.693147	1.60944	1.79176	2.77259	2.63906	2.56495	2.3979	0.693147	0	1.38629	1.38629	1.09861	1.38629
0	0	0	0	2.07944	2.70805	0.693147	1.79176	1.09861	0	0	0	0	2.48491	1.60944
0	0.693147	0	0	1.38629	0	1.38629	2.77259	2.30259	0	0	0	0	1.38629	0.693147
0	0	1.38629	0	2.3979	2.83321	0.693147	2.3979	3.13549	0	0	1.09861	0.693147	0.693147	2.07944
0	0	0	0.693147	1.38629	1.38629	1.09861	2.19722	1.60944	0	0	0	0	1.09861	0.693147
0	0	0.693147	0.693147	2.56495	2.70805	0.693147	1.94591	2.30259	0	0	0	0	1.38629	0
0	0.693147	0	0	1.79176	2.3979	0.693147	3.21888	1.79176	0.693147	0	0.693147	0	2.07944	1.60944
0	1.38629	0	1.79176	1.09861	2.94444	1.60944	2.99573	1.09861	0	0.693147	0	1.94591	1.09861	1.60944
0.693147	0.693147	0	1.94591	2.07944	1.79176	2.70805	2.99573	1.79176	0	0	0	1.79176	0.693147	1.38629
0	0	0	0.693147	2.07944	1.09861	1.79176	3.43399	2.89037	0	0.693147	0	1.38629	0	1.60944
0	0.693147	0	1.38629	1.38629	2.48491	1.09861	3.13549	1.38629	0	0	0	0	0.693147	1.09861
0	0.693147	0	0	2.07944	2.3979	0.693147	2.63906	3.21888	0	0	0	1.38629	0	1.09861
1.09861	0	0	2.3979	1.94591	1.38629	3.17805	2.94444	2.07944	0	0	0	1.94591	2.07944	0
0.693147	0	0	1.38629	1.79176	2.56495	3.09104	2.63906	1.09861	0	0	0	2.07944	1.09861	0
0	0	0	0	2.83321	2.19722	1.38629	2.83321	2.94444	0	0.693147	0	0	2.19722	1.60944
0	0	0	0.693147	1.09861	2.56495	1.09861	1.79176	2.56495	0	0	0	0	1.09861	1.38629
0	0	0	2.19722	1.79176	2.48491	1.38629	3.17805	2.19722	0	0	0	1.38629	0	0.693147
0	0.693147	0	2.07944	1.38629	2.07944	1.94591	2.77259	0.693147	0	1.09861	0	2.07944	2.19722	1.79176
0	0	1.09861	0	2.19722	2.48491	1.94591	2.30259	2.56495	0.693147	0	0.693147	0	0.693147	1.79176
0	0	1.38629	1.38629	1.94591	2.77259	1.94591	3.21888	2.48491	0	0.693147	0.693147	0	0.693147	1.60944
0	0.693147	1.38629	0.693147	1.60944	2.77259	0	2.70805	2.63906	0.693147	0.693147	0.693147	0	0	1.79176
0	0	0	1.38629	1.79176	3.3673	2.56495	3.13549	2.19722	0	1.09861	0	1.09861	1.38629	2.56495
0	0	0	1.38629	1.38629	2.77259	2.56495	2.94444	2.56495	0.693147	0	0	1.09861	1.38629	1.09861
0	0	0.693147	0	1.38629	3.21888	1.09861	1.09861	2.3979	0	0	0.693147	0	0	2.07944
0	0	0	0	2.56495	2.83321	0	2.94444	2.3979	0	1.09861	0.693147	0	1.79176	2.3979
0	0	1.09861	0	2.30259	2.19722	1.09861	2.56495	2.77259	0	0.693147	1.09861	0	0.693147	0.693147
0	0	1.09861	0	2.99573	2.30259	0	2.19722	2.77259	0	0	0	0	0.693147	0.693147
0	0	1.09861	1.60944	2.07944	2.48491	2.56495	2.89037	2.77259	0.693147	0	1.09861	1.09861	1.38629	1.38629
0	0	0	0.693147	2.77259	0.693147	1.38629	2.48491	0	0	0	0	1.09861	1.09861	0.693147
0	0	0	0	2.19722	2.30259	1.38629	2.99573	1.79176	0	1.09861	1.09861	0	2.19722	0.693147
0	0	0	1.09861	1.79176	2.56495	1.60944	2.89037	1.79176	0	0	0	0	0	1.38629
0	0.693147	0	0.693147	1.38629	2.63906	1.38629	2.94444	2.48491	0.693147	0	0	1.38629	1.94591	1.38629
0	0	1.79176	1.79176	1.60944	2.19722	2.56495	2.83321	2.70805	1.09861	0	1.09861	0.693147	1.79176	2.19722
1.09861	0	0.693147	2.30259	0.693147	3.13549	2.77259	0.693147	2.07944	1.09861	0	0.693147	2.3979	0	2.3979
0.693147	0	0	0.693147	2.30259	2.83321	3.4012	2.56495	2.30259	0	0	0.693147	1.09861	0	1.79176
0	0	0	1.09861	1.60944	2.3979	1.38629	2.3979	1.38629	0	0	0.693147	0.693147	1.94591	1.09861
0	0	0	0	2.07944	3.21888	1.60944	2.48491	2.48491	0	0	0.693147	0	1.38629	2.07944
0	0	1.09861	1.09861	1.09861	2.30259	3.04452	1.38629	2.63906	0.693147	0	1.09861	1.09861	1.38629	1.09861
0	0	1.09861	0	0.693147	2.48491	0.693147	1.38629	2.19722	0	0.693147	0	0.693147	0	2.07944
0	0	1.09861	0.693147	0.693147	1.38629	2.07944	2.30259	3.04452	0	0	0.693147	0	0	1.60944
0	0	0	1.38629	1.09861	3.73767	2.3979	3.21888	2.70805	0	0	0.693147	0	0.693147	2.07944
0	0	0.693147	0	1.60944	2.19722	1.38629	2.94444	2.30259	0	0	1.09861	0	1.09861	2.3979
0	0	0.693147	0	1.79176	2.70805	1.38629	2.19722	2.19722	0	0	0.693147	0	1.38629	1.79176
0	0	0	0.693147	1.38629	2.94444	1.09861	2.99573	2.56495	0	1.38629	1.09861	1.94591	1.09861	1.38629
0	0	0	0	2.30259	1.38629	0	2.19722	2.77259	0	0	0	0	0	1.09861
0	0	0.693147	0	1.79176	2.30259	0	2.19722	2.48491	0	0.693147	1.09861	0	0	1.09861
0	0	0	0	0.693147	2.70805	0.693147	1.60944	2.56495	0	0	0	0	1.09861	1.60944
0	0	1.09861	0	2.07944	2.94444	0	3.4012	2.3979	0	0	0	0	1.60944	1.79176
0	0	0	0.693147	1.38629	3.2581	1.94591	2.77259	2.19722	0	0	1.09861	0.693147	0	1.94591
0	0	0	0	1.60944	2.30259	1.79176	2.07944	1.94591	0	0	0	1.09861	2.07944	1.38629
0.693147	0.693147	0.693147	2.48491	1.38629	2.07944	2.99573	2.94444	2.07944	1.09861	0	0	1.60944	1.09861	1.94591
0	1.38629	0	1.09861	1.79176	3.46574	1.38629	3.04452	2.94444	0	0	0	0	1.38629	1.60944
0	0	0	0	3.04452	2.70805	0	2.07944	1.94591	0	0.693147	0	0	1.38629	1.38629
0	0	0.693147	0	1.09861	1.94591	0.693147	2.07944	2.63906	0	0	0.693147	0	0.693147	1.38629
0	0	1.09861	0	2.70805	2.56495	0	3.2581	2.70805	0	0.693147	0.693147	0.693147	1.38629	1.79176
0	0	0	1.94591	1.79176	1.79176	1.94591	2.48491	2.99573	0	0	1.09861	1.09861	0.693147	1.09861
0	0	0.693147	1.79176	1.79176	2.19722	2.19722	2.63906	2.94444	0	0	1.09861	1.79176	2.30259	1.79176
0	0	0	0	1.09861	2.30259	0	2.48491	2.77259	0	0	0.693147	0	1.38629	0.693147
0	0.693147	0.693147	1.38629	2.56495	2.94444	1.79176	2.63906	2.83321	0	0	0	1.38629	1.60944	1.38629
0	0	0.693147	2.07944	3.17805	2.77259	2.56495	2.70805	2.07944	0	0	0	1.09861	1.60944	0.693147
0	0	0	0	0.693147	2.63906	0	0.693147	2.63906	0	0	1.60944	0	1.09861	0.693147
0	0	0	0	1.38629	1.79176	0.693147	3.13549	1.09861	0	1.38629	0	0	0.693147	1.79176
0	0	1.09861	2.3979	1.38629	2.56495	2.3979	3.3322	3.17805	0	0.693147	0.693147	1.09861	1.60944	1.60944
0	0.693147	0.693147	1.79176	3.55535	2.99573	1.60944	1.79176	2.63906	0	0.693147	1.09861	0	2.07944	1.79176
0	0.693147	0	0	0	2.3979	1.38629	2.19722	2.99573	0	0	0	0	1.38629	0
0	0	0	1.79176	1.94591	2.30259	1.38629	2.07944	3.17805	0	0	0	0.693147	1.60944	0.693147
0	0	0	0.693147	2.30259	2.77259	1.79176	3.04452	2.30259	0	0.693147	0.693147	0	0	1.38629
0	0	0	0	1.38629	2.63906	0	2.3979	2.3979	0	0	0.693147	0	1.60944	2.07944
0	0	1.60944	1.09861	2.83321	1.09861	1.09861	2.48491	3.09104	0	0	1.09861	0	1.09861	2.07944
0	0.693147	0.693147	0	1.94591	2.77259	2.19722	2.83321	2.83321	0	0	0	0.693147	1.60944	1.38629
0	0	0	1.60944	2.70805	3.04452	1.94591	2.3979	1.60944	0	0	0	0	0	1.09861
0	0	1.60944	0	1.79176	2.63906	0.693147	2.07944	2.63906	0	0.693147	0	0	1.09861	1.09861
0	0	0	1.94591	2.19722	2.3979	2.19722	2.70805	2.83321	0	0	0	0	1.38629	1.38629
0	0	1.09861	0.693147	1.38629	2.89037	1.38629	1.09861	2.48491	0	0	0.693147	0	1.09861	1.79176
0	0	0	0	2.63906	2.63906	1.09861	2.56495	2.19722	0	0	1.38629	0	1.09861	1.60944
0	0	1.60944	0.693147	2.30259	2.07944	2.3979	2.30259	2.63906	0	0	0.693147	0.693147	0	2.07944
0	0	0	2.30259	1.38629	3.17805	2.07944	1.09861	2.3979	0	0	1.09861	0.693147	0.693147	1.09861
0	0	0.693147	2.30259	1.94591	3.55535	1.94591	2.07944	2.83321	0	0	0.693147	1.38629	1.60944	1.94591
0	0	0.693147	1.94591	1.79176	2.94444	2.63906	1.60944	2.3979	0	0	0.693147	1.09861	1.60944	2.19722
0	0	0	1.94591	1.79176	1.79176	1.79176	2.19722	2.19722	0	0	0	0	2.19722	0.693147
0	0	0	0	1.60944	2.30259	0.693147	1.79176	2.70805	0	0	0	0	0	1.79176
0	0	0.693147	0	2.77259	2.77259	1.60944	2.70805	2.19722	0	0	0	0	0.693147	1.94591
0	1.60944	0	0	1.94591	3.13549	1.09861	3.09104	2.19722	0	0.693147	0	0	1.60944	1.09861
0	0	0	1.38629	2.77259	2.83321	2.70805	1.60944	3.13549	1.09861	0	1.09861	0	1.60944	1.09861
0	0	1.09861	0	2.30259	1.94591	1.60944	2.3979	2.56495	0	0	1.38629	0	0	1.60944
0	0	0	0.693147	1.09861	2.19722	1.79176	1.94591	2.30259	0.693147	0	0	0.693147	1.60944	0
0	0	0	0.693147	1.94591	2.3979	0	3.09104	2.63906	0	1.38629	0	0	0.693147	2.07944
0	0.693147	0	0	1.38629	2.63906	0.693147	3.04452	2.30259	0	0	1.09861	0	0.693147	0.693147
0	0	0.693147	2.48491	2.3979	2.30259	2.3979	1.79176	2.3979	0	0	0.693147	0.693147	1.38629	2.07944
0	0	1.38629	0	0.693147	2.48491	0	2.07944	2.83321	0	0	0	0.693147	0	1.94591
0	0.693147	0.693147	0	2.30259	2.83321	1.09861	2.83321	2.70805	0	0	0	0	1.09861	1.94591
0.693147	0	1.38629	1.94591	2.30259	3.09104	2.07944	2.48491	2.70805	1.09861	0.693147	0.693147	1.09861	1.09861	1.60944
0	0.693147	1.60944	0	2.3979	1.79176	1.09861	2.94444	2.89037	0	0	1.09861	0	1.94591	2.19722
0	1.09861	0	1.94591	1.79176	2.48491	1.09861	2.99573	2.07944	0	1.09861	1.09861	1.60944	1.09861	1.09861
0	0	0.693147	2.63906	2.48491	3.17805	2.63906	2.48491	3.09104	0	0	1.60944	1.09861	2.19722	2.77259
0	0	0.693147	0	2.07944	3.2581	1.09861	1.79176	2.83321	0	0.693147	1.38629	0	1.09861	1.09861
0	0.693147	0.693147	1.09861	2.30259	3.43399	2.63906	3.04452	2.77259	0	0	1.09861	0.693147	0.693147	2.77259
0	0	0	1.38629	2.07944	2.3979	0.693147	2.3979	1.38629	0	1.09861	0	0	1.79176	1.09861
0	0	0.693147	0.693147	1.09861	3.29584	1.60944	1.60944	2.56495	0	0	0	0	0	1.60944
0	0	0.693147	1.09861	1.60944	2.48491	1.09861	2.99573	2.89037	0	0	0.693147	0	0.693147	1.79176
0	0	0	1.60944	1.79176	2.70805	2.48491	2.3979	2.89037	0.693147	0	0	0	0.693147	0.693147
0.693147	0.693147	0	1.38629	1.60944	2.94444	2.89037	2.89037	2.48491	0.693147	0	0.693147	0.693147	1.60944	2.07944
0	0	0	1.94591	1.79176	2.89037	2.89037	1.09861	2.07944	0	0	0	1.38629	0	0
0	1.09861	0	2.30259	1.79176	2.83321	2.19722	3.17805	2.83321	0	0.693147	0	0	1.09861	1.09861
0	0	0.693147	3.04452	2.56495	2.3979	2.48491	2.63906	2.30259	0	0	0.693147	0.693147	0.693147	1.60944
0	0	0	2.70805	2.19722	2.48491	2.30259	2.3979	2.19722	0	0	0	1.09861	0	1.60944
0	0	0	1.79176	0.693147	2.07944	2.3979	1.60944	3.09104	0.693147	0.693147	0	0.693147	1.09861	0.693147
0	0	0	2.30259	1.09861	2.56495	2.30259	3.2581	0.693147	0	0	0.693147	1.38629	1.79176	1.38629
0	0	1.09861	2.19722	1.79176	2.19722	1.60944	0	2.89037	0	0	0.693147	1.79176	1.60944	1.94591
0	0	1.38629	0	0.693147	3.04452	2.48491	1.94591	2.94444	1.09861	0	0	1.09861	0	1.60944
0	0	0	1.79176	1.94591	1.60944	1.94591	2.3979	2.07944	0.693147	1.09861	0	0.693147	1.60944	0.693147
0	0	1.38629	1.60944	0.693147	2.70805	2.19722	1.09861	3.13549	0	0	0.693147	0.693147	0	1.38629
0	1.38629	0	1.94591	1.38629	2.56495	2.99573	2.94444	2.07944	0	0.693147	0	0	0	0
0	1.38629	0	0.693147	1.94591	2.89037	1.09861	2.48491	0.693147	0	1.38629	0	0	1.60944	1.09861
0.693147	0	0	1.60944	2.07944	2.63906	2.30259	2.83321	1.60944	0	0.693147	0	1.38629	1.94591	1.79176
0	1.09861	1.38629	0	3.09104	3.04452	0	2.99573	2.19722	0	0.693147	1.09861	0.693147	1.60944	1.38629
0	0	0	0	2.07944	2.48491	1.38629	2.07944	2.48491	0	0	0	0	0.693147	2.07944
0	0.693147	0.693147	2.56495	1.38629	2.63906	2.30259	2.77259	1.94591	0	0.693147	0	1.09861	1.38629	1.94591
0	0	0	2.07944	1.09861	3.09104	2.07944	2.30259	2.48491	0	0.693147	1.38629	0.693147	1.79176	2.19722
0	0	0	0	2.30259	2.89037	1.60944	2.99573	2.30259	0.693147	0	0.693147	1.09861	1.38629	0.693147
0	0	0	1.79176	1.38629	2.63906	2.94444	1.94591	1.79176	0	0.693147	0.693147	0.693147	0.693147	0
0	1.38629	0	0	2.07944	2.94444	1.38629	3.17805	2.3979	0	0.693147	0	0	1.09861	0
0	0	0	0	1.79176	2.30259	0	3.09104	3.09104	0	0	0.693147	0	1.60944	1.09861
0	0.693147	0	1.38629	2.56495	2.48491	1.38629	2.07944	2.19722	0	0	0	0	1.79176	1.38629
0	0	0.693147	0.693147	1.38629	3.04452	2.48491	2.19722	1.60944	0.693147	1.09861	0	1.38629	1.09861	1.60944
0	0	0	0	0	1.94591	1.38629	2.70805	2.99573	0	0	0	0	0	1.38629
0	0	0.693147	0	2.30259	1.94591	1.09861	2.3979	2.07944	0	0	0	0	0.693147	1.09861
0	0	0.693147	0	1.94591	1.38629	0	3.3673	2.63906	0	0.693147	0.693147	0	0.693147	2.07944
0	0	0	1.94591	1.09861	2.70805	2.77259	2.30259	2.89037	0.693147	0	0.693147	0	1.09861	1.94591
1.09861	0.693147	0	1.09861	2.56495	2.3979	2.48491	3.68888	2.19722	0	1.09861	0.693147	1.60944	1.09861	1.09861
0	0	1.38629	2.3979	1.79176	2.07944	1.38629	2.56495	3.17805	0	0	0.693147	0.693147	1.09861	1.38629
0	0	0	1.94591	2.63906	3.13549	2.83321	2.70805	1.94591	0.693147	0	0	1.60944	1.60944	1.60944
0	0	0	2.56495	1.60944	1.60944	1.94591	0.693147	2.63906	0.693147	0	0.693147	1.09861	0	1.60944
0	1.09861	0	0	1.79176	2.89037	0	2.19722	1.94591	0	0	0.693147	0	2.48491	0.693147
0	0	0	1.38629	2.70805	1.94591	2.94444	2.30259	1.60944	0	0.693147	0.693147	0.693147	0.693147	0
0	0	1.09861	0.693147	2.30259	1.79176	1.94591	3.13549	2.56495	0	0	0	0.693147	1.60944	2.30259
0	0	0	1.60944	1.94591	3.09104	2.70805	2.3979	1.38629	0	0	0	1.79176	1.60944	1.79176
0	0	0	1.38629	2.30259	2.3979	0	2.07944	1.79176	0	0	1.09861	0	1.60944	1.38629
0	0	0	1.09861	2.48491	2.89037	1.38629	1.79176	1.94591	0	0	0.693147	0	1.09861	1.38629
0	0	0	0	1.09861	2.77259	2.56495	1.94591	2.3979	0	0	1.60944	0	1.38629	1.94591
0	0	0	0	2.19722	2.56495	1.60944	2.56495	2.77259	0	1.09861	1.09861	0	1.79176	1.94591
0	0	0.693147	0.693147	1.60944	2.56495	1.38629	1.60944	2.70805	0	0.693147	0	0	1.79176	1.60944
0	0	0	0	1.09861	2.30259	0	2.63906	1.60944	0	0	0	1.09861	0.693147	0.693147
0	0	0	0	1.60944	3.29584	0	2.07944	2.30259	0	0	0.693147	0	0	1.60944
0	0	0.693147	0	1.38629	2.56495	0	2.77259	3.17805	0	0.693147	0.693147	0	0	1.79176
0	0	1.09861	1.38629	0.693147	2.07944	1.94591	2.83321	3.17805	0	0	0	0	0	1.09861
0.693147	0	0	1.94591	2.30259	2.48491	2.3979	2.70805	2.63906	0.693147	0	0.693147	1.79176	0	0
0	0	1.09861	0	2.48491	2.30259	0.693147	2.70805	2.3979	0	0.693147	1.38629	0	1.94591	1.60944
0	0	0.693147	1.79176	1.60944	2.89037	1.94591	2.70805	2.70805	0	0	0.693147	1.09861	0.693147	2.56495
0.693147	0.693147	0	1.79176	2.70805	1.94591	2.07944	2.19722	2.77259	0	0	0	1.09861	1.38629	1.09861
0	0	0	0	1.60944	2.30259	0	3.3322	2.83321	0	0.693147	0	0.693147	0.693147	1.38629
0	0	0	1.79176	2.70805	1.38629	1.60944	1.94591	1.94591	0	0	0	0	1.09861	1.60944
0	0.693147	0.693147	0	2.19722	2.19722	1.09861	2.77259	3.13549	0	0.693147	0	0	1.09861	0.693147
0	0	0	1.38629	2.56495	2.63906	1.38629	2.63906	2.3979	0	0	0	0.693147	1.38629	1.79176
0	0	0.693147	1.09861	1.38629	2.94444	1.09861	2.3979	2.3979	0	0	0	0.693147	0.693147	1.60944
0	0	0	0.693147	2.48491	2.48491	1.09861	2.07944	3.04452	0	0	0	0	1.09861	1.09861
0	0	0.693147	1.60944	1.79176	2.77259	2.63906	2.77259	2.83321	1.09861	0	0	0.693147	1.09861	1.94591
0	0.693147	0	1.60944	2.30259	2.30259	0	3.13549	1.79176	0	0.693147	0	0.693147	2.19722	1.79176
0	0.693147	0	1.09861	1.94591	2.83321	0.693147	2.56495	2.3979	0	0	1.09861	1.09861	1.94591	1.38629
0	0	0	0	2.19722	2.56495	1.38629	1.79176	2.19722	0	0	0	0	1.09861	2.07944
0	0	0	0	2.3979	2.3979	0.693147	1.38629	2.3979	0	0.693147	0.693147	0.693147	0	2.07944
0	0	1.09861	1.09861	2.77259	2.3979	2.19722	2.70805	2.56495	0	0	0.693147	1.09861	0	0.693147
0	0	0	0	2.3979	1.38629	0	1.79176	2.07944	0	0	0	0.693147	1.09861	0
0	0	0.693147	0	2.07944	2.70805	0	2.77259	2.56495	0	0	1.38629	0	0.693147	2.07944
0	0.693147	0	0	1.38629	2.56495	1.38629	3.2581	2.19722	0	0.693147	1.09861	0.693147	1.38629	1.60944
0	0	1.09861	0	1.79176	2.83321	0	2.07944	1.60944	0.693147	0	0	0	0	0.693147
0	0	0	1.94591	2.70805	0	1.60944	2.3979	1.09861	0	0	0	1.09861	0	0.693147
0	0	1.09861	1.60944	1.79176	2.63906	2.07944	2.07944	2.19722	0	0.693147	0.693147	1.09861	1.09861	1.79176
0	0	0	0	1.09861	2.30259	1.38629	1.94591	2.63906	0	0	0	0	0.693147	1.38629
0	0	1.38629	1.38629	2.56495	1.60944	2.99573	2.30259	3.43399	0	0	0.693147	1.09861	2.07944	1.38629
0	0	0	2.56495	1.79176	2.94444	2.63906	2.48491	2.19722	0.693147	0.693147	1.38629	0	2.07944	2.48491
1.09861	0	1.09861	2.3979	2.30259	2.63906	2.63906	2.3979	3.13549	1.09861	0.693147	1.60944	1.38629	1.94591	1.09861
0	0	1.09861	1.60944	1.38629	2.56495	1.09861	2.56495	2.56495	0	0	0.693147	1.38629	1.09861	1.79176
0	0	0.693147	2.07944	2.63906	2.19722	1.38629	2.07944	2.77259	0	0	1.60944	1.09861	1.09861	1.09861
0	0	0	1.09861	2.48491	2.3979	2.89037	2.56495	2.30259	0	0	0	1.09861	1.60944	1.79176
0	0.693147	0	1.94591	0.693147	2.63906	1.09861	2.89037	2.19722	0	0	0	1.38629	1.60944	1.09861
0	0	0	1.38629	1.09861	2.19722	2.77259	1.94591	2.77259	0	0	0.693147	1.09861	0	2.19722
0	0.693147	0	2.07944	1.94591	1.79176	0	2.94444	1.60944	0	0	0	0	0.693147	1.60944
0	0	0.693147	1.09861	3.09104	3.09104	0.693147	2.3979	3.17805	0	0	1.09861	0	0.693147	1.38629
0	1.09861	1.09861	0.693147	1.94591	3.09104	0	3.17805	2.63906	0	0.693147	0	0	1.60944	2.30259
0	0	0.693147	1.79176	1.94591	3.21888	1.38629	2.30259	1.38629	0	0.693147	0	0	1.38629	1.38629
0	0	0.693147	1.09861	1.94591	2.07944	1.94591	2.07944	3.13549	0	0	0	0	1.94591	1.79176
1.09861	0	0	1.79176	1.79176	3.49651	2.89037	1.79176	3.2581	0.693147	0	0	1.09861	1.09861	1.60944
0	0	0	1.09861	1.94591	2.63906	1.94591	1.60944	1.94591	0	0	0.693147	1.09861	0	1.38629
0	0	0	1.09861	2.56495	2.70805	1.79176	2.30259	1.94591	0	0	1.09861	1.09861	0	1.79176
0	0	0	0.693147	2.30259	1.94591	1.94591	2.70805	1.60944	0	0.693147	0	0	0	0.693147
0	0	1.38629	2.48491	2.19722	2.48491	2.19722	1.94591	2.19722	0.693147	0	0.693147	0.693147	0	1.60944
0	0	1.09861	0	2.70805	2.70805	0	2.3979	2.99573	0	0	0	0	1.38629	1.38629
0	0	0.693147	0	0.693147	2.3979	0	2.70805	2.83321	0	0	0	0	1.38629	1.09861
0	0	0	1.09861	1.38629	1.79176	2.30259	2.19722	2.83321	0	0	1.09861	0.693147	0	1.79176
0	0	1.79176	0	2.30259	1.79176	0.693147	2.19722	2.99573	0	0	0	0	0.693147	0.693147
0	0.693147	0	0	1.38629	2.77259	1.09861	3.17805	2.48491	0	0.693147	0	0	0	1.94591
1.09861	0	0	2.77259	1.79176	2.83321	2.83321	2.30259	2.56495	1.09861	0	0.693147	1.94591	0.693147	2.07944
0	0	1.94591	0	1.94591	2.48491	1.60944	2.30259	3.29584	0	0.693147	0.693147	0	1.38629	2.07944
0	1.09861	0	1.60944	1.38629	1.94591	2.70805	2.07944	2.48491	0	0	1.09861	1.38629	1.09861	0.693147
0.693147	1.38629	0	1.09861	2.07944	2.63906	2.30259	3.09104	2.30259	0	0	0.693147	0	1.38629	1.38629
0	0	0.693147	0	0	1.60944	0.693147	1.79176	2.63906	0	0	0.693147	0	1.38629	1.94591
0	0	0	1.38629	2.07944	1.94591	1.38629	3.21888	1.60944	0	0	0	1.79176	0.693147	1.60944
0	0	2.30259	2.19722	2.30259	2.63906	1.79176	2.19722	3.4012	0.693147	0	0	1.94591	1.09861	1.38629
1.09861	0	0.693147	1.09861	1.60944	2.89037	3.4012	1.79176	2.70805	0	0	0.693147	1.79176	0.693147	2.19722
0	0	0	1.79176	1.09861	0.693147	2.19722	1.60944	0	0	0.693147	0	1.79176	1.79176	1.38629
0	0	1.79176	1.94591	1.94591	1.79176	2.19722	3.13549	2.89037	0	0	0.693147	1.09861	2.07944	1.79176
0	0.693147	0	2.3979	2.07944	1.38629	2.19722	2.83321	2.07944	0.693147	1.09861	0	0.693147	1.79176	1.38629
0	0	0	2.07944	2.3979	2.56495	1.94591	2.48491	1.79176	0	1.09861	1.09861	1.09861	0.693147	1.79176
0	0	0	1.38629	2.30259	2.48491	1.60944	1.60944	1.60944	0	0	0	1.79176	1.09861	1.60944
0	0.693147	1.38629	1.38629	2.07944	2.3979	1.60944	3.09104	2.89037	0	0.693147	0.693147	0	1.38629	1.60944
0	1.38629	1.60944	0	1.94591	2.3979	0	3.09104	3.13549	0	0	0.693147	1.79176	1.79176	2.19722
0	0	0	0	1.79176	1.94591	1.09861	2.3979	2.07944	0	0	0.693147	0	0.693147	0
0	0.693147	0.693147	0	1.79176	2.63906	1.09861	2.3979	2.3979	0	0	0.693147	0	1.09861	1.09861
0	0	0.693147	1.38629	1.94591	3.04452	2.30259	2.77259	2.07944	0	0.693147	0.693147	1.09861	1.60944	1.09861
0	0	0.693147	0	2.30259	2.3979	0	1.38629	3.13549	0	0	1.09861	0	2.30259	0
0	0.693147	0	1.60944	2.19722	2.63906	1.94591	2.56495	2.3979	0	1.09861	0	0	0	1.38629
0.693147	0	1.09861	2.07944	2.30259	1.79176	3.49651	2.70805	3.21888	0.693147	0	0.693147	1.38629	1.79176	1.09861
0	0.693147	0	0.693147	1.09861	2.30259	1.94591	3.29584	1.94591	0	0	0.693147	0	1.79176	1.79176
1.09861	0	1.09861	1.38629	2.56495	2.07944	1.79176	3.17805	2.77259	0	0	0	0.693147	1.09861	1.38629
0	0	1.09861	0	2.70805	3.13549	1.09861	2.83321	2.56495	0	0	1.09861	0.693147	0.693147	1.79176
0	0.693147	1.09861	0.693147	1.79176	3.71357	1.94591	2.19722	2.63906	0	0.693147	0	0.693147	0.693147	0.693147
0	0	1.09861	0.693147	1.38629	1.09861	1.38629	1.38629	2.94444	0	0	0.693147	0	1.38629	1.09861
0	0	0	0	1.79176	2.3979	0.693147	2.63906	1.79176	0	0	0	1.38629	0.693147	0
0	0.693147	0	1.38629	1.38629	2.89037	0.693147	2.70805	2.30259	0	1.09861	0	1.60944	1.38629	2.07944
0	0	0.693147	1.60944	0	2.94444	1.60944	0.693147	2.63906	0	0	0	0	0	2.07944
0	0	0.693147	0	2.48491	2.83321	0.693147	2.63906	2.94444	0	0.693147	0	0.693147	1.38629	2.19722
0	0	0	1.60944	2.70805	2.63906	1.60944	2.99573	3.09104	0	0	0.693147	1.09861	1.60944	1.79176
0	0	0	1.38629	1.60944	2.3979	1.38629	2.48491	3.04452	0.693147	0	0.693147	0.693147	1.38629	1.60944
0	0	1.09861	0	1.79176	2.3979	0	3.04452	2.48491	0	0	1.60944	0	0	0.693147
0	0.693147	0.693147	2.3979	1.38629	3.3673	2.30259	2.48491	2.3979	0	0	0.693147	1.60944	0.693147	1.60944
0	0.693147	1.38629	1.79176	2.07944	2.30259	2.56495	3.04452	2.83321	0	0	0	1.09861	1.09861	1.09861
0	0.693147	0	1.60944	1.38629	2.77259	2.3979	1.09861	2.19722	0	0	0	0.693147	1.79176	1.09861
0	1.60944	1.09861	0	1.94591	2.3979	1.79176	2.70805	3.17805	0	0	0.693147	1.60944	0.693147	1.60944
0	1.38629	0	0	1.38629	2.48491	1.79176	2.07944	2.3979	0	0	1.09861	0	1.60944	1.79176
0	0	0	2.19722	1.94591	2.94444	2.3979	2.70805	1.38629	0	0	0	0	1.60944	0
0.693147	0	0	0	2.94444	2.48491	0	2.07944	2.30259	0	0	1.09861	0	1.38629	1.94591
0	0	0	0	1.09861	3.2581	2.07944	2.3979	1.60944	0	0	0	0.693147	0.693147	1.79176
1.38629	1.38629	0.693147	2.07944	1.09861	1.94591	2.70805	3.43399	2.19722	0	0	1.60944	1.09861	1.09861	1.94591
0	0	0	0	1.38629	2.3979	0	2.19722	2.89037	0	0.693147	1.09861	0.693147	0	1.09861
0	0	0	0	2.07944	3.4012	0.693147	2.3979	0	0	0	0	0	0.693147	1.09861
0.693147	0	0	0.693147	2.48491	2.19722	2.89037	2.48491	2.70805	0	0	0.693147	0.693147	1.79176	1.94591
0	0	0	0	2.3979	3.17805	0	1.79176	3.04452	0	0	0	0.693147	2.07944	1.38629
0	0	1.38629	0	2.19722	2.07944	2.19722	2.83321	2.99573	0	0.693147	0.693147	0	1.38629	2.07944
0	1.09861	0.693147	0	1.60944	2.70805	0.693147	3.58352	2.48491	0	0	0.693147	0	1.09861	2.3979
0	0	0	1.79176	1.38629	3.13549	0.693147	2.30259	2.3979	0	0	0	0	1.38629	2.30259
0	0	0	0	2.3979	2.94444	1.38629	3.09104	2.70805	0	0	0.693147	0	0	1.09861
0	1.09861	0	0.693147	1.60944	2.48491	1.79176	3.13549	2.07944	0	0	0	1.09861	1.09861	1.60944
0	0	1.09861	2.19722	2.19722	2.3979	2.48491	2.56495	2.56495	0.693147	0	0	0.693147	1.60944	2.07944
0	0	0	1.79176	2.30259	2.07944	1.60944	2.19722	0.693147	0	0	0	1.60944	0.693147	1.09861
0	0	1.09861	0	2.30259	2.07944	0.693147	2.56495	2.83321	0	0	0	0	0.693147	1.79176
0	0	0	1.79176	1.94591	3.2581	1.94591	2.70805	2.30259	0	0.693147	1.09861	0	1.38629	0
0	0	0	1.09861	0	2.30259	1.09861	2.19722	2.07944	0	0	0	0.693147	0	0
0	0	0.693147	2.3979	0.693147	2.83321	2.70805	1.79176	2.30259	0.693147	0	0.693147	0	0	2.07944
0	0	1.38629	1.79176	2.30259	1.94591	2.19722	3.17805	2.99573	0	1.09861	0	1.09861	1.38629	1.60944
0	0	1.09861	0	1.60944	2.48491	0.693147	2.48491	2.48491	0	0	1.09861	0	1.09861	1.79176
0	1.09861	0	0.693147	1.60944	1.94591	2.19722	2.48491	2.3979	0.693147	0.693147	0	1.94591	1.94591	1.60944
0	0	0.693147	1.94591	2.70805	1.94591	2.77259	2.63906	2.89037	0	1.09861	0	1.38629	1.94591	0
0	0	1.09861	1.79176	1.38629	2.30259	1.79176	2.70805	2.19722	0	0	0	1.09861	0.693147	0.693147
0	0.693147	0	1.79176	2.56495	2.56495	2.83321	2.48491	2.89037	0.693147	0	0	2.19722	1.79176	0.693147
0	0	0	0.693147	2.77259	1.79176	1.38629	2.56495	1.79176	0	0	0	0	1.60944	0
0	0	1.60944	0	2.89037	2.83321	1.94591	3.43399	2.48491	0	0	0.693147	0	1.60944	1.38629
0	0	1.09861	1.38629	1.79176	2.63906	1.94591	2.83321	3.21888	0	0.693147	0.693147	0.693147	1.09861	1.09861
0	0	0	0	2.19722	2.30259	2.19722	2.56495	2.3979	0	0	0.693147	0	1.38629	1.38629
0	0.693147	0.693147	0	2.19722	2.70805	1.09861	2.99573	3.13549	0	0.693147	0	1.09861	1.38629	2.07944
0	0	0.693147	1.09861	1.94591	2.56495	2.30259	3.3322	1.94591	0	0	0.693147	0	1.38629	2.07944
0	0	0	1.60944	2.07944	2.94444	2.48491	2.77259	2.70805	0.693147	0.693147	0	0.693147	1.60944	1.60944
0.693147	0	0.693147	1.38629	1.94591	2.77259	2.77259	1.79176	2.56495	0.693147	1.09861	0.693147	1.09861	1.38629	1.60944
0	0	0	0	1.60944	2.48491	0.693147	1.60944	2.70805	0	0.693147	0	1.09861	1.60944	1.38629
0	0	0	1.79176	1.60944	2.70805	1.38629	2.77259	2.77259	0	0	0	0.693147	0	1.94591
0	0	0	1.60944	0.693147	2.19722	2.07944	1.79176	2.63906	0	0	0.693147	0.693147	0	0.693147
0	1.09861	0.693147	0	2.07944	2.83321	0	3.29584	2.30259	0.693147	1.09861	0	0	0.693147	1.79176
0	0	1.60944	2.07944	2.3979	2.48491	1.38629	1.79176	2.83321	0	0	1.09861	0.693147	1.09861	1.79176
0	0	0.693147	2.07944	2.07944	1.94591	2.19722	3.3673	3.04452	0	0	0	0.693147	1.38629	1.09861
0	0.693147	0	1.38629	2.07944	2.70805	1.79176	2.63906	2.19722	0	0	0	0	1.09861	2.83321
0	0	1.60944	0	2.48491	2.94444	1.79176	2.19722	2.99573	0	0	1.38629	0	1.60944	2.07944
0.693147	0	0.693147	1.79176	2.30259	2.07944	2.3979	2.70805	2.56495	0	0.693147	0	0.693147	2.07944	1.09861
0	0.693147	0.693147	1.94591	1.60944	2.83321	1.09861	2.94444	2.30259	0	1.38629	0	0	2.30259	0.693147
0	0	0	1.94591	2.94444	1.94591	1.38629	2.99573	2.19722	0	0	0.693147	0	1.09861	1.09861
0	0	0.693147	1.38629	2.07944	2.56495	1.60944	1.94591	2.89037	0.693147	0.693147	0	0	2.07944	1.79176
0	0	0	1.09861	1.38629	1.09861	1.09861	2.99573	0	0	0	0	1.60944	2.30259	1.60944
0	0	0	0	1.94591	2.30259	1.09861	1.94591	1.60944	0	0	0	0	1.79176	1.60944
0	0	0	2.63906	1.09861	1.94591	2.3979	2.89037	0.693147	1.09861	0	0	1.60944	0.693147	0.693147
0	0	0.693147	2.48491	1.38629	2.30259	2.83321	2.63906	2.56495	0	0.693147	0.693147	0.693147	0.693147	1.38629
0	0	0	0	1.94591	2.48491	0	1.09861	2.30259	0	0.693147	0	0.693147	0.693147	0.693147
0	0	1.09861	0	1.94591	2.30259	1.38629	0.693147	2.83321	0.693147	0	0.693147	0	0	1.38629
0	1.09861	1.60944	0	1.38629	2.63906	1.60944	3.04452	2.30259	0	0	0.693147	0	1.09861	1.79176
0	0	0	1.38629	1.79176	1.60944	2.56495	2.19722	2.63906	0	0	0	1.79176	0	1.09861
0	0	0	0.693147	1.38629	1.94591	2.63906	1.79176	1.60944	0	0	0	1.09861	1.60944	0.693147
0.693147	0	0	1.94591	0.693147	3.04452	1.94591	1.79176	2.30259	0	0	0	1.38629	1.09861	2.19722
0	0	1.38629	1.60944	1.09861	2.48491	1.09861	2.07944	2.48491	0	0	1.38629	1.09861	0	1.94591
0	0.693147	0	0	2.19722	2.63906	0.693147	2.48491	2.48491	0	0	0.693147	0	1.09861	0
0	0	0	0	1.60944	3.49651	0	2.56495	2.63906	0.693147	0	0	0.693147	1.38629	0.693147
0	0	0.693147	2.07944	2.19722	1.79176	2.3979	2.56495	3.13549	0.693147	0	0	1.09861	1.38629	1.94591
0	0.693147	0.693147	0	1.60944	2.3979	0	2.19722	2.70805	0	0	0	0	2.07944	1.38629
0.693147	0	0	2.19722	0.693147	3.13549	2.63906	1.38629	2.30259	0	0	0	1.38629	0	2.07944
0	0	0	1.60944	1.94591	3.13549	2.56495	2.83321	2.89037	0.693147	0.693147	0	1.09861	1.60944	1.38629
0	0	0	1.09861	1.38629	3.43399	2.30259	2.3979	2.48491	0	0	0	1.38629	1.79176	2.07944
0	0	0	1.38629	2.56495	1.09861	1.60944	2.56495	2.30259	0	0	0	0	1.60944	0
0	0	0	1.79176	3.04452	2.3979	2.77259	2.07944	2.99573	0	0	0.693147	0.693147	0	0.693147
0	0	1.09861	0	1.38629	1.60944	0.693147	2.3979	2.3979	0	0	1.09861	1.09861	1.94591	2.07944
0	0.693147	0	1.09861	2.07944	2.63906	1.60944	2.48491	2.30259	0	0	0.693147	0	0.693147	1.38629
0	0	1.38629	1.38629	1.79176	2.63906	2.07944	2.30259	2.56495	0	0	0.693147	0.693147	0	1.38629
0	0	0	0.693147	1.94591	2.83321	1.09861	2.70805	2.07944	0	0	1.60944	0.693147	1.09861	2.70805
0.693147	0	0.693147	1.79176	2.30259	2.56495	2.63906	3.13549	1.94591	0	0	0.693147	1.94591	1.60944	1.94591
0	0	0	2.30259	1.38629	1.79176	2.83321	2.30259	2.30259	0.693147	0	0.693147	1.09861	0	1.60944
0	0	1.09861	2.77259	2.77259	2.19722	3.13549	2.63906	3.13549	0.693147	0.693147	0.693147	1.09861	1.79176	0
0	0	0.693147	1.79176	2.30259	2.3979	2.30259	3.04452	2.77259	0	0.693147	1.09861	1.09861	1.60944	2.30259
0	0.693147	0	0.693147	2.30259	2.48491	0	1.79176	1.94591	0	0	0.693147	0	0	2.07944
0	0.693147	0.693147	2.07944	1.79176	2.77259	2.48491	2.83321	3.3673	0	0	0	0	2.07944	1.09861
0	0	0.693147	0	0.693147	2.70805	0	0.693147	2.77259	0	0	0	0	0	1.60944
0	0	0	1.79176	1.09861	2.56495	1.09861	2.70805	2.30259	0	0	1.09861	0.693147	1.38629	2.19722
0	0	0	0	2.07944	1.94591	0	2.89037	2.89037	0	0	0.693147	0	1.60944	1.79176
0	0	0	0.693147	2.56495	3.13549	1.09861	3.09104	2.07944	0	0	0	0	1.79176	1.09861
0	1.09861	0.693147	1.94591	1.60944	1.60944	1.38629	3.09104	2.56495	0.693147	0	0.693147	0	1.09861	2.3979
0	0	0	0	0	2.48491	0	2.30259	2.77259	0	0	0	0.693147	0.693147	1.94591
0	1.09861	0	1.09861	1.79176	2.19722	0.693147	3.17805	2.07944	0	0	0.693147	0	1.09861	0.693147
0	0	1.38629	1.60944	2.48491	2.89037	1.79176	2.63906	2.89037	0	0.693147	1.09861	1.38629	1.94591	1.79176
0	0	0	2.19722	2.19722	0	1.94591	1.60944	1.38629	0	0.693147	0	0	0.693147	1.09861
0.693147	1.09861	0.693147	1.60944	1.94591	1.94591	2.19722	2.07944	2.3979	0	0	1.09861	0	1.38629	1.38629
0	0	0	0.693147	1.94591	3.09104	1.09861	1.60944	2.70805	0	1.09861	0.693147	0	0.693147	1.60944
0	0	0	0	2.07944	1.94591	1.09861	2.3979	1.09861	0	0	0	0	1.60944	0
0	0	1.38629	0.693147	1.09861	2.70805	0.693147	1.60944	1.38629	0	0	1.38629	0	1.38629	1.09861
0	0	1.09861	2.07944	1.09861	2.07944	2.07944	2.94444	2.07944	0	0	0	1.09861	1.60944	1.94591
0	0	0	2.3979	1.94591	3.04452	0.693147	1.79176	3.13549	0	0	1.09861	1.94591	1.09861	2.30259
0	1.38629	1.38629	0	1.38629	1.60944	0.693147	3.09104	3.3673	0	0	0.693147	0	1.60944	1.60944
0	0.693147	1.09861	0	2.56495	1.94591	0	3.21888	2.56495	0.693147	0	1.09861	0	1.38629	1.79176
0	0	0	2.30259	1.38629	1.60944	1.60944	2.89037	1.38629	0	0	0	0	1.09861	1.09861
0	0	0	0	1.94591	1.09861	1.94591	1.94591	1.79176	0	0	0	0	1.09861	1.09861
0	0	0	0	1.94591	2.99573	1.94591	2.94444	2.83321	0	0.693147	1.09861	0	1.60944	1.79176
0	0	1.09861	0	1.79176	2.77259	1.79176	2.77259	3.09104	0	0	0.693147	0	1.38629	2.19722
0	1.09861	0.693147	0	0	2.99573	1.09861	2.63906	2.30259	0	0	0	0.693147	1.60944	2.19722
0	0	0.693147	2.07944	0	2.3979	0	0	2.63906	0	0	0.693147	0	0.693147	1.79176
0.693147	0	0.693147	1.94591	2.56495	1.60944	2.70805	1.60944	3.13549	0	0	1.09861	1.38629	1.09861	1.60944
0	0	0	2.07944	2.07944	2.30259	1.60944	2.70805	1.38629	0	0	0	0	1.38629	1.09861
0	0	1.09861	0	2.07944	2.48491	0.693147	3.2581	2.3979	0	0	1.09861	0	1.60944	1.38629
0	0	0.693147	0	2.56495	2.89037	1.38629	2.70805	1.38629	0	0.693147	0.693147	0	1.38629	1.38629
0	0	0.693147	1.94591	2.48491	2.89037	0	2.89037	0.693147	0	0	1.38629	0	0.693147	0.693147
0	0	0.693147	2.19722	2.56495	2.56495	1.38629	2.89037	2.94444	0	0	1.09861	0	1.38629	1.09861
0	0	0	0	3.13549	2.19722	0.693147	1.79176	2.94444	0	0	0.693147	0	1.09861	2.30259
0	0	1.38629	0.693147	1.38629	2.07944	1.79176	2.3979	2.94444	0	0	1.38629	0	0.693147	1.09861
0	0	0	1.38629	1.79176	3.21888	0	2.56495	2.19722	0	1.09861	0.693147	0	1.94591	1.94591
0	0	0.693147	0	1.60944	2.63906	1.09861	3.17805	3.09104	0	0	0.693147	0	0	1.09861
0	0	0	0	2.83321	2.48491	2.77259	2.3979	2.07944	0	0	0.693147	1.09861	2.07944	1.38629
0	0	1.09861	2.19722	1.94591	2.19722	1.60944	1.94591	2.63906	0	0	0.693147	1.38629	0.693147	1.60944
0	0	0	0.693147	1.94591	2.56495	2.07944	2.63906	2.70805	1.60944	0	0	1.38629	1.79176	1.38629
0	0	0	2.07944	1.60944	3.04452	1.79176	1.94591	1.94591	0	0	0.693147	1.09861	0.693147	1.79176
0	0	0	0	2.19722	1.60944	0	1.60944	2.30259	0	0	0	1.60944	1.09861	0
0	0	1.09861	1.79176	1.79176	2.3979	1.38629	2.99573	1.79176	0	0	0	0	0.693147	1.09861
0	0	0	1.38629	2.3979	2.77259	2.48491	3.09104	3.09104	0	0	1.09861	1.38629	1.38629	2.48491
0	0	0.693147	1.79176	2.56495	2.63906	1.60944	2.70805	2.70805	0	0	1.38629	0.693147	0.693147	2.19722
0	0	0	2.30259	2.63906	1.79176	2.3979	2.56495	2.63906	0	0	0	0.693147	1.60944	0.693147
0	0	1.79176	0	2.07944	2.56495	0	1.79176	3.04452	0.693147	0	1.09861	1.09861	1.60944	1.79176
0	0	0	1.38629	1.60944	1.38629	1.60944	2.89037	2.48491	0.693147	0	1.09861	0	1.60944	0
0	0	0	2.3979	2.07944	2.77259	2.3979	2.89037	2.07944	1.09861	0.693147	1.38629	1.60944	1.38629	1.60944
0	0	0	0	2.77259	2.56495	0	2.19722	2.3979	0	0	0	1.09861	1.60944	1.79176
0	0	1.79176	1.38629	2.94444	2.56495	2.30259	1.38629	2.70805	0	0	0	1.09861	1.94591	2.19722
0	0.693147	0	1.09861	2.3979	3.3322	0.693147	1.79176	2.77259	0	0	0.693147	1.09861	0	1.79176
0	0	0	0	2.19722	2.70805	0	2.77259	1.09861	0	0	0	0	1.09861	0.693147
0	1.09861	0	0	0.693147	2.30259	1.09861	2.70805	3.13549	0	0	0.693147	0.693147	1.94591	1.38629
0	0	0	0.693147	1.79176	2.19722	2.30259	2.89037	1.38629	0	0	0	1.09861	0.693147	1.09861
0	0.693147	0	0	1.94591	3.09104	0.693147	2.89037	2.77259	0	0	1.38629	0	2.30259	1.38629
0	0	0.693147	1.38629	1.79176	2.77259	1.09861	1.09861	2.63906	0	0	0	1.38629	0.693147	1.09861
0	1.38629	1.09861	0	2.07944	1.94591	0.693147	3.09104	2.56495	0	0	0.693147	0	1.38629	2.30259
0	0	0.693147	0	1.09861	1.79176	0.693147	2.70805	3.09104	0	0	0	0	0.693147	1.09861
0	0	0	1.79176	2.30259	1.79176	1.94591	1.60944	2.83321	0	0.693147	0.693147	0	0	1.60944
0	0.693147	0	1.94591	2.48491	1.38629	0.693147	3.09104	1.38629	0	1.09861	0	0	2.07944	1.09861
0	0	0.693147	1.38629	2.07944	2.89037	1.60944	2.77259	2.48491	0	0	0.693147	1.09861	0.693147	2.30259
0	0.693147	1.09861	0	1.79176	2.48491	1.94591	3.21888	2.56495	0	0	0	0.693147	0.693147	2.3979
0	0	0	0	1.79176	2.63906	0	2.19722	2.70805	0	0.693147	1.09861	0	2.19722	0.693147
0	0.693147	0	2.19722	2.30259	2.99573	2.48491	2.77259	3.09104	0	0	0	1.94591	0	2.07944
0	0	0	0	1.60944	1.94591	2.56495	2.30259	2.19722	0	1.09861	0	1.38629	1.09861	0
0.693147	0.693147	0	0.693147	1.09861	2.99573	2.19722	2.19722	2.89037	0	0	0	1.38629	1.79176	1.60944
0	0	0	0	1.09861	3.2581	0.693147	2.63906	2.63906	0	0	1.09861	0	0.693147	2.07944
0	0	0	0.693147	2.07944	1.79176	2.56495	2.63906	2.99573	0	0.693147	1.09861	1.09861	1.79176	1.09861
0	0	0.693147	1.60944	1.94591	2.89037	2.94444	2.77259	1.94591	0	0	0	1.09861	0.693147	1.79176
0	0	0	1.09861	2.70805	2.89037	1.60944	1.79176	2.48491	0	0	0	0	1.94591	2.07944
0	0	1.38629	1.60944	2.07944	2.83321	2.19722	2.30259	2.89037	0	0	0.693147	1.09861	1.60944	2.07944
0	0	1.09861	0.693147	1.09861	1.60944	0.693147	2.70805	2.83321	0	0.693147	0	0.693147	1.38629	1.38629
0	0	0	2.30259	1.09861	2.3979	2.48491	1.79176	1.94591	0	0	0	0.693147	1.09861	2.48491
0	0	0.693147	0	2.19722	2.63906	0	2.63906	2.48491	0	0	0	0.693147	1.60944	1.79176
0	0.693147	1.94591	0	2.70805	2.89037	1.79176	2.56495	2.94444	0	0.693147	0	0	2.07944	1.38629
0	0	0.693147	0	1.09861	2.83321	1.94591	1.79176	2.30259	0	0	0	0.693147	0.693147	1.79176
0	0	0	0	1.94591	2.3979	0.693147	2.56495	2.30259	0	0	1.09861	0	0.693147	1.60944
0	0	0.693147	0	2.19722	2.70805	0	0.693147	1.94591	0	0	0	0	1.38629	1.09861
0.693147	0	0	1.60944	1.94591	2.48491	2.94444	1.60944	2.70805	0	0	0	0.693147	2.30259	1.38629
0	0.693147	0	0	1.94591	2.48491	1.09861	2.3979	2.63906	0	0	0.693147	0.693147	2.48491	0.693147
0	0	1.60944	0	1.09861	3.04452	0	1.94591	3.17805	0	0	0	0	0	1.79176
0	0	0	2.56495	1.38629	3.21888	2.77259	1.60944	2.30259	0	0.693147	0	2.19722	1.09861	1.60944
0	0.693147	0	2.30259	2.07944	2.19722	2.3979	2.07944	2.63906	0	0	0	1.38629	1.09861	2.19722
0	0.693147	0.693147	1.60944	2.19722	2.94444	2.56495	1.60944	2.70805	0	0.693147	0.693147	0	1.09861	2.07944
0	1.09861	1.38629	0	2.19722	1.60944	0.693147	3.21888	2.63906	0	0	0.693147	0	2.07944	1.60944
0	0	0.693147	1.09861	2.07944	2.48491	3.09104	2.48491	2.63906	0	0.693147	0	0.693147	0.693147	1.38629
0	0	0	0.693147	1.94591	3.2581	1.09861	3.09104	3.04452	0	1.38629	0.693147	1.60944	0.693147	1.79176
0	0	0	0	1.38629	2.77259	0.693147	2.56495	2.89037	0	0	0	0.693147	0	1.94591
0	0	0	0	2.99573	1.79176	0.693147	2.56495	3.04452	0	0	0.693147	0	1.09861	1.94591
0	0	2.07944	0.693147	2.89037	2.56495	2.30259	2.3979	2.70805	0	0	0	0	1.60944	2.19722
0.693147	0	0.693147	2.07944	2.56495	2.83321	3.13549	1.94591	2.19722	0.693147	0.693147	0.693147	1.94591	1.60944	2.07944
0	0	1.79176	2.19722	2.56495	1.94591	1.38629	2.56495	2.70805	1.09861	0	0.693147	2.07944	1.60944	0.693147
0	0.693147	0	1.60944	2.07944	1.38629	2.83321	3.09104	0.693147	0.693147	0	0	0	1.79176	0
0	1.09861	0	0	1.60944	3.04452	0	3.52636	1.60944	0	0.693147	0	0.693147	0.693147	1.09861
0.693147	0	0.693147	1.38629	1.38629	3.55535	3.04452	1.38629	2.07944	0.693147	0	0	0.693147	1.09861	2.07944
0	0	0	2.07944	1.60944	1.94591	1.09861	2.3979	1.79176	0	0	0	0	0	1.94591
0	0	0	1.79176	2.30259	2.48491	2.48491	2.83321	1.79176	0	0	0	1.09861	0.693147	2.19722
0	0.693147	0	0.693147	2.19722	2.77259	1.09861	3.09104	2.07944	0.693147	0	0	0	1.09861	1.09861
0	0.693147	0	0.693147	2.83321	1.38629	1.09861	3.04452	1.09861	0	0.693147	0	0	1.79176	1.09861
0	0	0	0	1.38629	1.38629	0	2.56495	1.60944	0	0	0	0	1.38629	1.94591
0	0	0	0	0.693147	2.30259	1.09861	1.38629	1.79176	0.693147	0	0.693147	0	0	1.38629
0	0	0	0.693147	1.60944	2.56495	0.693147	2.89037	2.77259	0.693147	0.693147	0	1.38629	1.38629	1.94591
0.693147	0	0	1.60944	1.38629	2.3979	2.3979	2.3979	2.48491	0	0	0	1.38629	1.79176	1.94591
0	0	0.693147	0	2.63906	2.19722	1.09861	2.48491	2.07944	0	0	0.693147	0	1.09861	1.94591
0.693147	0	0	0	1.60944	2.19722	1.38629	2.89037	1.79176	0	0	0	1.09861	1.09861	1.38629
0	0	0.693147	0	2.48491	1.94591	0	2.07944	3.17805	0	0	0	0	0	1.38629
0	0	0	0	2.07944	3.04452	0.693147	2.19722	2.48491	0	0	0	0	0	1.79176
0	0	0	0.693147	1.60944	2.89037	0.693147	0	2.63906	0	0	0	0	0.693147	1.09861
0	0	0	2.07944	2.56495	2.94444	2.07944	2.07944	1.09861	0.693147	0.693147	1.09861	0	1.38629	2.19722
0	0	0.693147	0	2.07944	1.79176	1.09861	2.77259	2.63906	0	0	1.38629	0	1.60944	0.693147
0	0	1.09861	0	1.79176	1.60944	1.60944	1.60944	3.4012	0	0	0	0	1.09861	0.693147
0	0	0.693147	1.09861	2.19722	2.77259	2.30259	3.04452	2.77259	0	0	0	1.09861	1.09861	1.38629
0	0	1.09861	2.19722	1.38629	2.56495	2.07944	2.3979	2.89037	0	0	0.693147	0.693147	1.09861	1.38629
0	0.693147	0	2.30259	1.94591	2.94444	3.04452	2.99573	2.19722	0.693147	0	0.693147	1.38629	1.38629	2.07944
0	0	0	2.07944	2.07944	1.94591	1.94591	1.79176	1.09861	0	0	0	1.09861	1.09861	1.38629
0	0.693147	0	0	1.94591	2.63906	1.38629	2.94444	2.56495	0	1.09861	0.693147	0.693147	1.79176	1.94591
0	0	1.60944	1.09861	1.79176	2.30259	1.09861	3.43399	2.94444	0	0.693147	0	0.693147	1.79176	2.3979
0	0	0.693147	0	0.693147	3.13549	0.693147	1.94591	2.3979	0.693147	0	1.09861	0	0	1.09861
0	0	0.693147	0	1.79176	2.56495	1.79176	3.21888	2.07944	0	0	0.693147	0	1.38629	0.693147
0	0.693147	0	0	2.19722	2.19722	1.60944	2.63906	2.07944	0	0.693147	0	0	1.09861	0
0	0	0	0.693147	1.94591	1.79176	1.09861	1.60944	2.48491	0	0	0	0	1.09861	1.09861
1.09861	0	0	1.38629	1.94591	2.63906	2.70805	1.79176	1.60944	0	0	0	1.09861	0	0.693147
0	0	0	0	1.94591	2.63906	1.60944	2.3979	2.70805	0	0	0	0	1.60944	1.38629
0	0	0	0	2.30259	2.19722	1.60944	1.79176	1.09861	0	0	0	0.693147	1.38629	1.38629
0	0	0.693147	2.19722	1.09861	2.89037	1.09861	1.79176	2.30259	0.693147	0	0	0.693147	0	0
0	0	0	0	2.3979	3.13549	1.09861	0.693147	2.77259	0	0	1.09861	0.693147	1.09861	1.79176
0	0	1.09861	0	2.77259	1.94591	0	2.83321	3.04452	0	0	1.38629	1.09861	2.63906	1.79176
0	0	0	0.693147	1.79176	2.07944	0.693147	2.94444	2.83321	0	0.693147	1.09861	0	1.09861	1.09861
0	0	0.693147	0	2.19722	2.70805	0.693147	2.70805	2.48491	0	0.693147	0	0.693147	1.38629	1.09861
0	0.693147	0	0.693147	1.79176	1.94591	2.07944	2.63906	3.09104	0	1.09861	1.09861	0	0.693147	1.09861
0	0	0.693147	0.693147	1.79176	1.60944	1.38629	1.38629	2.63906	0	0	0.693147	0.693147	0.693147	1.60944
0	0	1.09861	1.09861	2.56495	2.07944	1.60944	2.19722	2.83321	0	0.693147	0	0	2.30259	1.79176
0	0	0	0	2.48491	2.94444	0	3.04452	2.83321	0	0	0	0	0.693147	0.693147
0	0	1.09861	0	2.19722	1.79176	0	2.30259	2.94444	0	0	0.693147	0	0	1.60944
0	0	0.693147	0	1.94591	1.79176	0	1.79176	2.48491	0	1.38629	0.693147	0	1.60944	1.60944
1.09861	0.693147	2.07944	0	1.38629	1.79176	3.04452	2.83321	2.70805	0.693147	0.693147	0.693147	1.60944	0.693147	1.79176
0.693147	0.693147	0.693147	2.07944	2.19722	2.89037	2.70805	2.63906	2.83321	0.693147	0	0.693147	1.94591	1.09861	2.07944
0	0	0.693147	0	2.56495	2.70805	0.693147	1.38629	2.48491	0	0	0.693147	0	0	1.60944
0	0	0	0.693147	1.38629	2.07944	1.38629	1.09861	1.60944	0	0	1.09861	0	1.60944	0.693147
0	0	0	0	2.19722	2.07944	1.38629	3.13549	0.693147	0	0.693147	0	0.693147	0.693147	0
0	0	0.693147	0.693147	2.56495	2.3979	0.693147	2.70805	2.19722	0	0	0.693147	0.693147	0.693147	2.19722
0	0	0	0	1.94591	2.77259	1.09861	2.07944	1.38629	0	0	0.693147	0.693147	0.693147	2.19722
0	0.693147	0.693147	1.09861	1.60944	1.60944	2.70805	3.21888	2.89037	0.693147	0	0.693147	0.693147	1.09861	1.38629
0	0	0	1.94591	1.79176	3.4012	1.38629	2.70805	1.94591	0	0	1.09861	0.693147	0.693147	1.09861
0	0	1.38629	1.79176	1.38629	2.56495	1.38629	2.89037	2.89037	0	0	0.693147	0.693147	1.60944	1.94591
0	0	1.09861	0	1.60944	2.94444	1.79176	2.3979	2.83321	0	0	1.38629	1.38629	1.09861	1.60944
1.09861	0.693147	0	0.693147	2.07944	2.3979	1.94591	3.17805	1.79176	0	0	0	0.693147	1.09861	0.693147
0	0	0.693147	0	2.30259	2.3979	0	2.30259	2.83321	0	1.09861	0.693147	0	0.693147	1.60944
0	1.09861	1.09861	0	2.99573	2.30259	0.693147	3.04452	2.70805	0.693147	0	1.09861	0.693147	1.38629	1.09861
0	0	0.693147	0	2.63906	2.07944	0	2.77259	2.30259	0	0	0.693147	0	1.60944	1.94591
0	0	0	0	2.19722	2.30259	1.60944	2.30259	2.19722	0	0	0	0.693147	1.38629	0.693147
1.09861	0	1.09861	1.09861	1.94591	2.19722	3.13549	1.09861	3.17805	0.693147	0	1.60944	0.693147	1.38629	1.38629
0	0.693147	0	0	2.56495	2.63906	1.79176	2.94444	2.56495	0	0	0	0.693147	0	1.09861
0	0	0	0	2.48491	0.693147	1.38629	3.2581	2.63906	0	0	0.693147	0	0	1.09861
0	0	0	0	2.3979	3.13549	0.693147	2.56495	2.48491	0	0	0.693147	0	1.60944	1.60944
0	0	0	0.693147	1.09861	2.3979	0.693147	2.94444	1.79176	0	0	0	0	0.693147	1.60944
0	0.693147	0.693147	0	1.79176	3.2581	0.693147	2.89037	3.09104	0	0	0	0	0.693147	0.693147
0	0	1.38629	0.693147	2.19722	2.07944	0	2.56495	2.63906	0.693147	0	0.693147	0	0	0.693147
0	0	0	0	2.99573	2.30259	0.693147	2.56495	1.09861	0	0	0.693147	0	1.60944	0.693147
0.693147	0	0.693147	2.19722	2.56495	1.79176	2.07944	3.17805	3.04452	0	0.693147	0.693147	0.693147	1.09861	1.94591
0	0	1.09861	0.693147	2.48491	2.63906	2.07944	1.79176	2.30259	0	0	0	0	0.693147	2.70805
0	0	0	0	1.79176	1.79176	0.693147	2.48491	2.3979	0	0	0	0	0.693147	1.60944
0	0	0.693147	1.60944	2.30259	1.79176	0.693147	2.94444	2.70805	0	0	0.693147	0	1.38629	1.38629
0	0	0	2.07944	0.693147	2.19722	1.94591	1.38629	2.89037	0	0	1.38629	1.38629	0	1.09861
0	0	0	0	1.38629	2.19722	1.38629	2.83321	3.04452	0	0	0	0	1.09861	1.79176
0	0	0	0	1.94591	1.94591	0.693147	2.3979	2.19722	0	0	0	0	1.09861	1.79176
0	0	0	0	2.3979	2.19722	0	1.79176	1.94591	0	0	0	0	0.693147	0
0	0	1.09861	1.94591	1.79176	1.79176	2.07944	2.19722	1.94591	0	0	0	1.94591	1.60944	1.38629
0	0	0	1.60944	2.70805	2.63906	2.19722	2.30259	1.94591	0	0	0	1.09861	1.60944	0.693147
0	0	0	0	2.19722	1.94591	1.09861	2.30259	2.48491	0	0	0	0	1.09861	2.19722
0	0	0	0	1.79176	2.30259	1.38629	2.89037	1.38629	0	0.693147	0.693147	0	1.09861	1.38629
0	0	0	0	1.79176	2.3979	0.693147	2.56495	2.30259	0	0	0	1.09861	2.19722	1.94591
0	0	0	0	1.79176	2.99573	0	1.79176	2.48491	0	0.693147	0	0	1.79176	1.09861
0	0	0	0	2.30259	1.79176	0.693147	2.19722	1.60944	0	1.09861	0	0.693147	1.38629	1.09861
0	1.09861	0	1.38629	1.60944	2.63906	2.94444	2.99573	0	0	0.693147	0	1.09861	1.94591	1.38629
0	0.693147	0	0	1.09861	2.83321	0.693147	2.56495	2.89037	0	0	1.09861	0	1.38629	2.07944
0	0	0	0	1.60944	1.09861	0	3.29584	3.04452	0	0	1.09861	1.38629	1.09861	1.38629
0	0	0	0	2.30259	2.94444	0	2.70805	2.19722	0.693147	0	0	0	1.94591	1.60944
0	0.693147	0.693147	0.693147	2.30259	3.04452	0	3.21888	1.94591	0	0.693147	0	1.09861	1.60944	1.60944
0	1.09861	0	0	1.94591	0	1.60944	1.94591	2.48491	0.693147	1.09861	0	0	0.693147	0.693147
0	0	1.60944	1.38629	2.48491	1.38629	1.79176	3.2581	2.56495	0	0	0.693147	0	2.30259	2.07944
0	1.38629	0	2.30259	1.79176	2.07944	2.56495	2.63906	1.60944	0.693147	0	0	1.09861	1.60944	0.693147
0	0	0	0	2.83321	2.56495	0	3.17805	1.60944	0	0	0.693147	0	0	1.09861
0	0	0.693147	2.3979	2.48491	2.3979	1.79176	2.30259	2.83321	0	0.693147	0.693147	1.09861	1.94591	2.07944
0	0	0	2.19722	2.19722	1.60944	2.89037	1.60944	1.09861	0.693147	0	0	0.693147	1.94591	1.09861
0	0	0	0	1.38629	2.19722	1.94591	2.70805	2.56495	0	0	1.09861	1.60944	0.693147	1.94591
0	0.693147	0	0	1.60944	1.94591	1.09861	2.94444	1.60944	0	0	0	1.09861	1.60944	2.07944
0	1.09861	0	2.07944	1.94591	2.07944	2.30259	2.70805	2.07944	0	1.09861	0.693147	1.79176	1.79176	1.09861
0	0	1.38629	2.30259	2.19722	2.63906	1.60944	2.77259	2.89037	0	0.693147	0	1.38629	0	1.38629
0	0	0	2.07944	2.3979	3.09104	2.63906	2.30259	2.30259	1.09861	0	0.693147	1.38629	1.38629	1.60944
0	0	0	0.693147	1.60944	2.07944	1.09861	2.30259	1.09861	0	0	0	0	0.693147	0
0	1.09861	0.693147	1.79176	2.19722	3.3673	2.19722	3.52636	2.07944	0	0	0.693147	1.09861	1.79176	2.30259
0	1.09861	0	1.38629	1.79176	1.79176	2.30259	2.94444	1.09861	0	0	1.09861	0	1.09861	0.693147
0	0	0	2.07944	2.19722	0.693147	1.79176	2.94444	2.99573	0.693147	0	0	1.09861	2.07944	0.693147
0	0	0	0	1.09861	3.29584	0	2.63906	2.56495	0	0	0	0	2.30259	0.693147
0	1.09861	0.693147	2.48491	2.83321	2.77259	2.3979	3.2581	2.30259	0	0	0	0	1.38629	1.94591
0	0	0	0	1.79176	2.56495	1.09861	2.3979	2.48491	0	0	0	0	1.94591	1.09861
0	1.09861	0	1.60944	2.56495	2.30259	1.94591	3.21888	2.48491	0	0	0	1.38629	1.94591	0.693147
0.693147	0	0	1.60944	1.94591	2.48491	2.56495	1.94591	2.3979	0	0	1.09861	0	1.09861	0
0	0.693147	0	0	2.3979	3.04452	0	2.77259	1.94591	1.09861	0	0	0	2.07944	2.48491
0	0	0	0	2.19722	2.77259	0.693147	2.77259	1.38629	0	0	0	0.693147	0.693147	1.38629
1.09861	0	1.38629	2.3979	1.94591	2.07944	3.04452	2.07944	3.09104	0	0	1.09861	0.693147	0.693147	1.79176
0	0	0.693147	0	2.19722	3.43399	1.60944	2.19722	2.56495	0	0	0	0.693147	1.38629	0
0	0.693147	1.09861	0	2.07944	2.3979	0.693147	3.04452	2.56495	0	0.693147	0	0	0.693147	0.693147
0	0.693147	0.693147	2.19722	1.60944	2.07944	2.07944	2.19722	3.04452	0	0	0.693147	1.60944	1.38629	0
0	0	0	0	1.79176	2.07944	0	3.04452	1.79176	0	1.09861	0.693147	0	1.94591	0.693147
0	0	0	2.07944	1.79176	2.70805	2.3979	2.99573	2.07944	0	0.693147	0	0	0.693147	2.07944
0	0	0	1.38629	3.17805	2.77259	1.09861	2.19722	2.77259	0	0	0.693147	0	2.07944	1.94591
0	0	0	0	1.79176	1.09861	1.38629	2.07944	2.30259	0	0	0	0	1.09861	0
0.693147	0	0	1.60944	1.38629	2.77259	2.48491	1.79176	2.3979	0	0	0	1.94591	0	1.38629
0.693147	0.693147	0	1.38629	0.693147	2.83321	3.04452	3.09104	2.70805	0.693147	0.693147	0.693147	0.693147	0	1.94591
0	0	0	2.48491	1.09861	3.13549	2.30259	2.99573	2.56495	0	0.693147	1.60944	1.38629	1.60944	2.07944
0.693147	0	0	2.07944	1.94591	2.3979	3.3322	2.63906	2.70805	0	0.693147	0.693147	2.19722	0	0
0	0.693147	0	0	0.693147	2.99573	0.693147	1.60944	2.89037	0	0	0.693147	0	1.38629	1.60944
0	0	0.693147	0	2.70805	2.19722	1.09861	1.38629	1.94591	0	0.693147	0	0	1.38629	1.38629
0	0	0	2.30259	1.09861	3.2581	2.07944	2.48491	2.63906	0	0	0.693147	0	1.94591	1.09861
0	0	0	1.60944	1.09861	2.89037	1.09861	2.99573	2.94444	0	0	0.693147	1.60944	1.38629	0.693147
0	0	0	1.60944	2.07944	1.09861	1.60944	2.19722	0.693147	0	0	0	0	1.60944	0
0	1.09861	0	1.09861	1.60944	1.94591	1.38629	2.30259	2.77259	0.693147	0	1.09861	1.60944	1.38629	1.60944
0	1.09861	0	2.3979	1.94591	2.94444	2.30259	2.99573	2.07944	0.693147	0	0.693147	1.09861	1.38629	2.30259
0.693147	0	0	2.30259	1.79176	2.48491	3.3322	1.94591	2.19722	0.693147	0	0.693147	0.693147	0	1.09861
0	0	0.693147	0	2.30259	3.09104	1.09861	3.09104	2.3979	0	0	0	0	1.09861	2.30259
0	0	0	2.07944	2.07944	0	1.94591	3.13549	1.09861	0	0	0	1.60944	1.60944	0
0	0.693147	0	0.693147	2.3979	2.77259	1.09861	3.21888	2.30259	0	0	0	0	0.693147	1.79176
0	0	0	0	2.19722	2.94444	0	1.60944	0.693147	0.693147	0	0	0	1.09861	1.38629
0	0	0	0	1.94591	2.99573	0.693147	2.83321	2.89037	0	0	0	0.693147	0	0.693147
0	0	0	1.09861	1.94591	2.63906	1.09861	1.38629	1.60944	0	0	0	1.09861	0	0
0	0	0	1.38629	1.60944	2.30259	0	2.70805	1.60944	0	0.693147	0	0.693147	1.38629	0.693147
0	1.09861	0.693147	0	2.07944	2.77259	1.60944	2.99573	2.3979	0	1.09861	0	1.09861	0.693147	2.07944
0	1.38629	0	0	1.60944	2.94444	0.693147	2.99573	1.79176	0.693147	0	0	0	1.38629	1.09861
0	0	0	0	2.3979	2.89037	1.79176	2.70805	2.07944	0	0	0	0	1.79176	1.60944
0	0	1.38629	1.60944	1.94591	2.70805	0.693147	2.19722	2.56495	0.693147	0	0	1.09861	1.09861	1.60944
0	0	1.09861	0	1.38629	2.83321	0	2.77259	2.19722	0	0	0.693147	0	1.09861	1.38629
0	0	0	0	2.77259	2.3979	2.70805	2.83321	2.07944	0	0	0	0.693147	0.693147	1.38629
0	0	1.09861	0	2.56495	1.94591	0.693147	1.60944	2.63906	0	0	1.09861	0	1.94591	2.07944
0.693147	0	0	2.07944	0	2.3979	2.56495	1.94591	1.60944	0	0	0	1.09861	0	0.693147
0	0	0	0	2.07944	2.07944	1.09861	2.3979	1.94591	0	0	0	0	1.09861	1.09861
0.693147	0	1.09861	1.79176	0	2.83321	3.13549	1.38629	2.56495	0	0	0	0.693147	0	1.79176
0	0	0	0	2.99573	2.94444	1.38629	3.09104	3.13549	0	0.693147	0	0.693147	1.94591	0.693147
0	0	0	0	1.60944	1.38629	0	2.94444	2.07944	0	0	0	0.693147	1.94591	1.60944
0	1.09861	0	1.60944	2.30259	2.30259	1.38629	2.89037	0.693147	0	1.09861	0	1.60944	1.60944	0
0	0	0	2.48491	1.79176	2.48491	2.94444	3.4012	2.77259	1.09861	0	0	1.94591	1.79176	1.79176
0	0	0	1.38629	1.60944	1.79176	1.60944	2.70805	2.19722	0	0	0	0.693147	1.60944	1.38629
0	0	1.09861	1.94591	2.70805	1.94591	1.38629	2.99573	2.07944	0	1.09861	0	0.693147	1.09861	1.38629
0	0	0	0.693147	2.70805	3.3322	2.70805	2.19722	2.19722	0	0	0	0	0	1.79176
0	0	0	0	1.09861	2.3979	1.09861	0.693147	2.19722	0.693147	0	0	0	0	1.09861
0	1.94591	0.693147	2.30259	2.70805	2.70805	1.38629	3.17805	1.38629	1.38629	0	0.693147	1.60944	0.693147	2.07944
0	0	0.693147	0	1.38629	2.19722	1.38629	3.3322	2.77259	0	0	1.09861	0	1.09861	1.94591
0	0	0.693147	0	1.38629	2.19722	1.38629	2.99573	2.63906	0	0.693147	0.693147	0	1.79176	1.79176
1.09861	0	0	2.83321	1.60944	2.56495	2.63906	2.48491	2.70805	0	0.693147	0	0.693147	0	1.79176
0	0.693147	0.693147	1.09861	1.38629	1.60944	0.693147	2.99573	2.07944	0.693147	1.09861	0.693147	0	1.09861	1.38629
0	0	0.693147	1.94591	1.60944	2.3979	1.38629	2.30259	2.56495	0	1.09861	0.693147	0.693147	0.693147	1.38629
0	0	0	0.693147	2.19722	2.89037	0	2.30259	2.07944	0	0	0.693147	1.09861	1.09861	1.09861
0	0	0	0	2.48491	2.83321	0.693147	2.99573	2.77259	0	0	1.09861	0.693147	1.94591	1.79176
0	0	1.60944	2.48491	1.60944	1.79176	1.79176	3.3322	2.70805	0	0	0.693147	0	0.693147	1.60944
0	0	0.693147	1.94591	1.60944	2.3979	2.89037	2.48491	2.3979	1.09861	0	1.09861	0	2.07944	1.38629
0	1.09861	1.38629	0	2.70805	2.56495	1.60944	3.21888	2.63906	0	0	0.693147	0	1.38629	1.09861
0	0	0.693147	1.38629	2.07944	2.07944	1.94591	2.3979	1.38629	0.693147	0.693147	0	1.38629	2.19722	0
0	0	0	1.09861	1.94591	2.99573	2.3979	3.3673	2.19722	0	1.38629	1.09861	0	2.30259	1.60944
0	0	0	1.38629	2.48491	2.70805	2.07944	1.94591	2.3979	0	0.693147	0	0	0	2.3979
0.693147	0	0	1.94591	1.79176	0.693147	2.94444	2.94444	2.77259	0.693147	0.693147	0.693147	1.38629	0.693147	0.693147
0	0	0	0	2.19722	3.43399	0	2.30259	1.94591	0	1.38629	0.693147	0.693147	1.09861	2.19722
0	0	0	0	1.94591	2.3979	1.38629	2.63906	2.07944	0	1.09861	0	0	1.38629	0.693147
0	0	0	0	1.79176	3.21888	1.94591	2.70805	2.99573	0	0	0	0.693147	1.94591	1.94591
0	0	0	1.60944	2.07944	2.63906	1.09861	2.56495	2.07944	0	1.94591	0	0	2.19722	1.09861
0	0	0	1.60944	1.38629	2.70805	1.38629	3.04452	1.60944	0	0	0	0.693147	0	1.09861
0	0	0	0	2.63906	3.09104	1.38629	2.77259	2.07944	0	0	0.693147	0.693147	1.79176	1.79176
0	1.09861	0.693147	0.693147	2.48491	2.94444	2.07944	2.77259	2.89037	0	0	1.60944	0	0.693147	1.38629
0	0	0	1.60944	1.38629	2.19722	1.38629	2.3979	2.77259	0	0	0	0	0	1.94591
0	0	0	0	1.38629	1.79176	0	2.83321	1.94591	0	0	0	0	1.79176	1.60944
0	0	0	0	1.94591	2.89037	1.60944	2.89037	2.89037	0	0	0	0	1.38629	1.09861
0	0	1.09861	0	1.94591	2.07944	0	2.19722	2.70805	0	0	0.693147	0	1.60944	0
0.693147	0	0	1.94591	1.94591	2.3979	2.70805	2.19722	1.09861	0	0	0	0.693147	1.09861	2.07944
0	1.09861	0	1.38629	1.38629	2.83321	0	2.30259	1.38629	0	0	0.693147	0.693147	1.60944	2.63906
0	0	0	2.94444	2.70805	2.83321	1.09861	2.94444	2.30259	0	0.693147	0	2.99573	1.09861	1.79176
0	0	0.693147	2.3979	0.693147	3.55535	1.38629	1.09861	2.48491	0	0	0	1.09861	1.09861	1.09861
0	0	0	0	2.19722	2.63906	0	2.70805	2.83321	0	0	0	0	0.693147	1.79176
0.693147	0	0	1.94591	2.3979	2.89037	2.48491	2.89037	2.19722	0.693147	0	0	0.693147	0	1.38629
0	0	1.38629	1.79176	1.94591	2.07944	1.60944	2.70805	2.89037	0	0	0	1.09861	1.60944	1.79176
0	0	1.09861	0	0.693147	2.70805	0.693147	2.19722	2.94444	0	0.693147	0	0	0.693147	2.07944
0	0	0	1.94591	2.07944	1.79176	1.38629	2.19722	2.89037	0	0	1.09861	0.693147	2.63906	1.60944
0.693147	0	0.693147	1.94591	1.09861	2.77259	2.89037	1.09861	2.70805	1.38629	0	0	1.79176	0	1.60944
0	0	0	1.38629	1.94591	2.99573	2.83321	2.77259	2.48491	0	0	1.09861	0.693147	1.09861	1.09861
0	0	1.09861	0	1.94591	2.83321	1.94591	1.38629	2.77259	0	0	0.693147	0.693147	0	1.79176
0	0	0	0	2.07944	1.79176	1.09861	3.2581	2.3979	0	0	1.09861	0	1.09861	0
0	0	0	2.30259	2.07944	2.83321	2.07944	2.94444	3.04452	0	0	0	0.693147	1.09861	1.60944
0	0	0	0.693147	1.38629	2.89037	0.693147	2.56495	2.63906	0	0	0.693147	1.09861	0.693147	1.60944
0	0	0.693147	0	2.19722	2.77259	0	3.21888	2.48491	0	0	0.693147	0	1.38629	1.79176
0	0	0.693147	0	1.79176	2.89037	0	2.99573	2.70805	0.693147	0	0.693147	0.693147	0.693147	1.60944
0	0.693147	0	1.38629	2.56495	2.94444	1.60944	2.48491	2.30259	0.693147	0	0.693147	0	1.38629	1.60944
0	0	1.38629	0	1.60944	2.30259	0	1.38629	3.09104	0	0	0	1.38629	0.693147	1.09861
0	0	0	0	1.94591	2.19722	0.693147	2.77259	1.79176	0	0	0	0.693147	0.693147	1.79176
0	0.693147	0	0	2.30259	2.56495	1.60944	3.13549	2.99573	0	0	0.693147	0	1.60944	1.79176
0	0	0.693147	1.79176	2.30259	2.3979	2.19722	1.79176	2.56495	0	0	0.693147	0.693147	1.38629	1.60944
0	0	0	3.3322	1.79176	2.56495	2.19722	1.60944	2.83321	0	0	1.09861	1.79176	2.3979	1.60944
0	0	0	0	2.3979	2.30259	0	3.2581	2.56495	0	0	1.60944	0.693147	1.94591	1.79176
0	0	0.693147	0.693147	1.79176	0	1.38629	2.30259	2.89037	0	0	0	1.09861	0.693147	1.60944
0	0	0.693147	1.60944	2.48491	2.30259	2.07944	2.07944	2.30259	0	0	1.09861	1.38629	1.60944	1.38629
0	0	0	0	2.70805	3.04452	0.693147	3.04452	1.79176	0	0	0.693147	0	1.38629	1.60944
0	0	0.693147	0	2.07944	2.99573	0	2.07944	2.89037	0	0.693147	0	1.09861	1.60944	1.38629
0	0	1.79176	1.09861	3.09104	1.38629	2.48491	2.48491	2.89037	0	0	0.693147	0	1.79176	0.693147
0	0.693147	0	0.693147	2.07944	1.38629	0.693147	2.30259	2.07944	0	0	0	0	0.693147	1.09861
0	0	1.09861	0	2.3979	2.19722	0.693147	2.77259	2.99573	0	0	0.693147	0.693147	0.693147	1.60944
0	0.693147	0	1.79176	1.09861	2.48491	2.70805	2.83321	3.21888	0.693147	0	0.693147	1.09861	0	1.38629
0	1.09861	0.693147	1.09861	0	3.09104	1.09861	3.09104	2.94444	0	0	1.09861	1.38629	1.94591	1.79176
0	0	1.38629	1.09861	2.07944	2.19722	1.94591	3.29584	3.04452	0.693147	0.693147	0.693147	0	1.60944	1.38629
0.693147	0	0	1.79176	1.09861	3.09104	2.94444	1.38629	1.79176	0	0	0.693147	1.38629	0.693147	1.60944
0	0	1.38629	0.693147	1.94591	1.94591	0.693147	3.09104	2.99573	0	0.693147	0.693147	0	1.60944	0
0	0	1.09861	0.693147	1.38629	2.48491	1.38629	2.63906	3.21888	0	0	0.693147	0	1.09861	1.09861
0	0	0.693147	0	2.63906	1.94591	1.09861	1.79176	2.56495	0	0	0	0	1.09861	2.19722
0	0	0	1.79176	1.38629	2.63906	2.48491	2.48491	2.30259	0	0	0	1.09861	1.60944	1.94591
0	0	0	0	1.60944	3.4012	1.60944	1.38629	2.07944	0	0	0	0	1.09861	1.60944
0	1.09861	0.693147	0	1.60944	2.3979	0	2.56495	2.30259	0	0	0	0	0.693147	1.38629
0	0	0.693147	2.94444	2.19722	2.19722	2.07944	2.63906	2.48491	0	1.09861	0	1.79176	1.60944	1.60944
0	0	0.693147	0	2.48491	1.94591	0	2.70805	2.83321	0	0	0.693147	0.693147	1.09861	1.09861
0	0	0	0	2.07944	2.83321	2.48491	1.94591	2.77259	0	0.693147	0	0	1.38629	1.38629
0	0	0.693147	0	2.30259	2.3979	1.94591	1.79176	2.48491	0	0	0	0.693147	0	1.09861
0	0.693147	1.09861	0	1.94591	2.48491	1.60944	2.19722	3.13549	0	1.38629	0	0	0.693147	1.09861
0	0	0.693147	1.60944	1.94591	2.19722	2.3979	2.07944	2.56495	0	0	1.09861	0	1.38629	0.693147
0	0	0.693147	0.693147	2.30259	2.70805	2.19722	2.19722	2.77259	0	0.693147	0	0	1.79176	1.60944
0	0	0	1.60944	1.79176	1.79176	2.19722	2.3979	2.83321	0.693147	0	1.09861	1.09861	1.60944	1.09861
0	0	0	1.38629	2.48491	1.09861	2.07944	2.94444	0.693147	0.693147	0.693147	0	1.09861	2.07944	0.693147
0	0	0.693147	0	2.30259	1.60944	1.09861	2.30259	2.07944	0	0	0	0	2.19722	1.38629
0	0.693147	1.38629	0	2.07944	2.07944	0.693147	2.63906	2.48491	0	0	0	0	1.79176	0.693147
0	0	0.693147	0	0.693147	2.83321	1.60944	2.56495	2.19722	0	0	0	0	0	1.09861
0	0	1.09861	0.693147	1.79176	2.99573	1.09861	2.48491	2.63906	0	0	1.09861	0	1.09861	1.09861
0	0	0.693147	1.38629	2.30259	0.693147	2.07944	2.19722	2.89037	0	0	1.09861	0.693147	1.94591	1.94591
0	0.693147	0.693147	0	1.60944	2.48491	1.09861	3.46574	2.56495	0	1.09861	0	0	0.693147	1.38629
0	0	0	1.60944	1.79176	2.56495	1.79176	0.693147	2.77259	0	0	0.693147	0	1.38629	1.09861
0	0	0.693147	2.63906	1.94591	2.30259	2.70805	1.94591	2.94444	0	0	1.09861	0.693147	1.79176	1.94591
0	0.693147	0	0	2.48491	3.17805	1.09861	2.70805	1.60944	0	0.693147	0	1.09861	0	1.09861
0	0	0	0	1.94591	2.56495	1.09861	2.89037	1.94591	0	0.693147	0	0.693147	1.79176	1.09861
0	0	1.09861	0	1.38629	2.77259	1.09861	2.07944	2.30259	0	0	1.09861	0	0.693147	1.60944
0.693147	0	0	2.56495	1.94591	2.3979	2.83321	2.19722	2.3979	0.693147	0	0.693147	0.693147	0.693147	0.693147
0	0	0	0	0.693147	1.79176	1.38629	1.38629	1.94591	0	0	0	0	0.693147	1.38629
0	0.693147	1.60944	1.60944	1.60944	3.21888	1.09861	2.83321	3.04452	0	0	0.693147	1.38629	1.60944	1.79176
0	0	0	1.38629	2.63906	1.38629	0.693147	1.09861	2.77259	0.693147	0	0	2.3979	0	1.60944
0	0	0.693147	1.09861	2.07944	1.38629	0	2.30259	2.56495	0	0	1.09861	1.38629	0	1.79176
0.693147	0	0	0.693147	1.09861	2.07944	3.29584	1.09861	2.70805	0	0	0.693147	0	0	1.38629
0	0.693147	1.09861	0	1.60944	3.13549	1.09861	2.3979	2.48491	0	0.693147	0	0	1.38629	2.3979
0	0	0.693147	0	2.3979	2.83321	0.693147	2.63906	2.77259	0	0.693147	0	0	0	2.19722
0	0	0	0.693147	0.693147	2.19722	0.693147	2.19722	0.693147	0	0.693147	0	0	0.693147	2.19722
0	0	0.693147	0	1.09861	2.56495	0	1.60944	2.83321	0	0	1.09861	0	0	0.693147
0	0	1.94591	1.09861	0.693147	2.30259	1.79176	2.30259	3.21888	0	0	1.60944	1.38629	0.693147	1.38629
0	0	0	0	2.48491	2.63906	0	1.79176	1.94591	0	0	0	0.693147	1.60944	1.79176
0	0	0	1.79176	1.94591	2.56495	2.07944	2.48491	2.19722	0	1.79176	0	1.60944	0.693147	0
0	0.693147	0	0	2.07944	1.38629	1.60944	2.77259	1.60944	0	0	0	0	0.693147	0.693147
0	0	0.693147	1.60944	2.70805	2.56495	2.56495	2.3979	2.94444	0	0.693147	0.693147	1.60944	1.09861	1.94591
0.693147	0	0.693147	1.94591	2.56495	2.48491	2.89037	1.60944	3.29584	0.693147	0	1.09861	1.79176	1.60944	1.60944
0	0	0	0	1.94591	2.99573	0.693147	1.94591	1.60944	0	0.693147	0	0.693147	1.09861	0
0	0	0	0	2.19722	2.77259	1.38629	2.83321	2.3979	0	0	0	0	0.693147	1.60944
0	0	0.693147	0	1.94591	2.89037	0.693147	2.99573	3.04452	0	0	0	1.09861	1.94591	1.94591
0	0	1.09861	1.09861	1.79176	1.79176	1.38629	1.38629	3.2581	0	0.693147	0.693147	2.19722	0	0.693147
0	0	1.09861	0	0.693147	2.56495	0	1.09861	2.07944	0	0	0	1.09861	0	1.38629
0	0	0	1.60944	1.09861	2.19722	2.30259	2.07944	2.48491	0	0	0	1.09861	1.38629	0
0	0	0	0	1.94591	1.60944	0.693147	1.09861	2.19722	0	0	0	0	1.09861	0
0	0	1.38629	1.09861	2.63906	2.83321	1.60944	1.09861	2.70805	0	0	0.693147	0	2.19722	2.07944
0.693147	0	0	1.09861	2.70805	2.07944	2.77259	1.09861	2.56495	0	0	0	1.94591	1.09861	2.3979
0	0	0	0	2.70805	2.07944	1.60944	2.19722	2.99573	0	0	0	1.09861	1.09861	0.693147
0	0	1.38629	1.94591	1.79176	2.63906	1.09861	2.94444	2.89037	0	0	1.09861	0	1.79176	2.3979
0	0	0	0	1.79176	1.38629	0.693147	2.83321	0	0	0	0	0	1.38629	1.38629
0	0	1.09861	2.3979	1.60944	2.89037	1.94591	3.04452	3.09104	0	0	0	1.09861	1.60944	1.60944
0	0	1.09861	1.09861	2.19722	2.30259	2.48491	2.48491	2.48491	0	0	1.38629	0.693147	1.60944	1.60944
0	0	1.09861	0	2.3979	1.60944	0.693147	2.83321	2.3979	0	0.693147	0.693147	1.09861	1.60944	1.94591
0	0	0	0.693147	1.94591	2.48491	1.38629	2.89037	2.63906	0	0.693147	0	0	0.693147	1.94591
0	0	0	0	2.99573	1.79176	2.63906	1.38629	2.89037	0	0	1.38629	1.60944	1.38629	0.693147
0	0.693147	0.693147	1.94591	2.56495	2.83321	1.94591	2.99573	2.48491	0.693147	0.693147	1.09861	1.09861	1.94591	1.38629
0	0	0	0	1.79176	0.693147	1.38629	2.30259	2.3979	0	0	0	0	0.693147	0
0	0	0.693147	1.09861	1.38629	2.3979	2.94444	2.19722	2.48491	0	0	0	2.07944	0.693147	1.38629
0	0	0	0	1.94591	2.07944	0	2.19722	2.3979	0	0	0.693147	0	1.09861	2.30259
0	0.693147	0.693147	1.94591	1.09861	2.19722	1.38629	2.30259	2.94444	0.693147	0	0	1.60944	1.38629	2.19722
0.693147	0	1.09861	1.38629	1.79176	2.63906	3.04452	0.693147	2.07944	0.693147	0	0	1.09861	0	1.09861
0	0.693147	0	0	3.17805	2.30259	0	3.13549	1.38629	0	0	1.09861	0	0.693147	2.30259
0	0	0	0	1.09861	2.07944	1.38629	2.3979	1.38629	0	0	0	0	0.693147	1.60944
0.693147	0.693147	1.60944	1.60944	1.94591	2.19722	2.30259	2.63906	2.07944	0	0.693147	1.09861	1.79176	1.79176	2.07944
0	0.693147	0	1.94591	1.94591	3.09104	1.79176	1.60944	2.70805	0.693147	0	0	0.693147	0	1.60944
0	0	0.693147	1.60944	2.30259	2.48491	2.89037	1.38629	2.56495	0	0	1.09861	0.693147	0	1.60944
0	0	1.60944	0	1.09861	2.07944	3.13549	1.94591	2.63906	0	0	0	1.79176	0	1.94591
0	0	0	0	1.94591	1.09861	0	2.77259	2.30259	0	0.693147	0	0	0.693147	1.09861
0	1.94591	0	0	1.94591	2.07944	0	3.29584	2.07944	0.693147	0	0	0.693147	1.38629	1.09861
0	1.09861	0.693147	0	2.07944	1.60944	0	3.13549	2.48491	0	0	0.693147	0.693147	0.693147	1.09861
1.09861	0	1.38629	1.38629	2.07944	2.70805	2.70805	3.13549	2.3979	0	0.693147	0	1.38629	1.94591	0
1.09861	0	0.693147	2.3979	2.48491	1.60944	2.70805	2.70805	1.94591	0	0	0.693147	1.38629	1.09861	1.60944
0	0	0	0	1.79176	1.60944	0.693147	2.83321	2.3979	0	0	0	0	1.94591	0
0	0	1.60944	1.09861	2.30259	1.94591	2.30259	2.30259	3.04452	0	0	0	0.693147	1.09861	2.07944
0.693147	0	1.09861	0.693147	2.3979	2.77259	2.56495	2.56495	2.83321	0	0	1.09861	1.09861	1.38629	1.60944
0	0	0.693147	1.94591	1.60944	2.56495	1.79176	1.79176	2.99573	0.693147	0	1.09861	0.693147	0	1.38629
0	0	0	1.09861	1.94591	2.07944	1.60944	1.60944	3.04452	0	0	0	0	1.79176	1.79176
0	0	0.693147	0	1.38629	3.04452	1.09861	2.63906	1.94591	0	0.693147	0.693147	0	2.07944	1.94591
0	0	0	1.60944	1.60944	2.77259	2.30259	1.60944	2.3979	0	0	0	0.693147	1.38629	1.60944
0	0.693147	1.09861	0	2.30259	2.99573	0	3.3673	2.63906	0	1.09861	0	0	1.60944	0.693147
0	0.693147	1.09861	0	1.38629	2.70805	1.38629	2.83321	3.04452	0	0	1.09861	0	1.94591	1.79176
0	0	0	0	2.30259	3.3322	0.693147	1.38629	2.30259	0	0	0	0	1.60944	2.30259
0	0	0	0.693147	2.30259	3.13549	0.693147	2.48491	2.89037	0	0	0.693147	0	1.09861	1.09861
0	1.09861	1.38629	0.693147	0.693147	2.56495	0	2.77259	2.30259	0	1.09861	0.693147	0	1.09861	0.693147
	0	0		1.94591	2.77259		2.3979	2.83321		0	0.693147		0.693147	0.693147
	1.09861	0		1.38629	2.77259		2.30259	1.94591		0	0.693147		1.09861	1.79176
	0	0		2.07944	2.30259		2.83321	3.09104		0.693147	0		2.07944	0
	0	0		1.09861	2.99573		2.3979	1.38629		0	0		0.693147	0.693147
	0	0		1.79176	2.48491		2.3979	2.56495		0	0		1.38629	1.09861
	0	0		2.19722	1.38629		2.99573	1.60944		0	0		1.09861	1.60944
	0	0		1.09861	1.38629		1.38629	1.60944		0	0		0.693147	0.693147
	0	0		2.83321	2.48491		1.60944	3.3322		0	0		1.09861	2.3979
	0	0		1.94591	2.63906		2.07944	2.19722		0	0		2.07944	2.07944
	0	0		2.63906	2.83321		2.83321	2.70805		0	0		1.09861	0.693147
	0	0		1.09861	2.3979		1.60944	1.94591		0.693147	0		0.693147	0
	0	0.693147		2.19722	2.30259		2.07944	2.70805		0.693147	0.693147		1.60944	1.60944
	0	0		1.94591	1.79176		2.89037	1.94591		0.693147	0		0	1.38629
	0	0.693147		1.79176	2.48491		2.63906	2.30259		0.693147	0		1.38629	2.07944
	0	1.38629		0.693147	1.79176		2.94444	3.09104		0	1.09861		0	1.38629
	1.09861	0		2.70805	2.56495		2.70805	2.56495		0	0		1.94591	1.09861
	0	0		1.79176	1.94591		2.30259	2.94444		0	1.09861		0	1.38629
	0	0.693147		1.09861	2.83321		1.09861	2.3979		0	0		0	1.09861
	0	0.693147		2.30259	2.70805		2.30259	2.63906		0	0.693147		1.79176	1.60944
	0	0		2.56495	2.3979		2.77259	2.3979		0	0		1.38629	1.38629
	0	0		2.48491	3.29584		1.60944	2.70805		0	1.09861		1.94591	0.693147
	1.60944	0		2.70805	2.83321		2.83321	2.77259		0	1.09861		2.3979	2.07944
	0	1.09861		2.07944	2.07944		0.693147	2.19722		0	0.693147		0	1.09861
	0	0.693147		2.30259	2.30259		2.48491	2.99573		0	1.09861		0.693147	0.693147
	0.693147	0.693147		2.19722	2.48491		2.77259	2.83321		0	1.38629		1.60944	1.38629
	0	0		2.83321	3.13549		2.30259	2.56495		0	0.693147		0.693147	1.09861
	0.693147	0.693147		2.77259	3.04452		3.04452	2.94444		0	0.693147		1.09861	2.19722
	0	0		1.60944	2.70805		2.94444	2.56495		0	1.09861		1.38629	2.56495
	0	0		2.89037	2.56495		2.94444	3.29584		1.09861	0		1.38629	1.38629
	0	0		1.60944	2.30259		2.99573	2.19722		0	1.09861		1.38629	1.60944
	0	1.09861		1.60944	1.94591		1.94591	2.70805		0	1.38629		0	1.09861
	1.60944	0.693147		1.09861	2.63906		3.2581	2.70805		0	1.09861		1.38629	2.19722
	1.09861	0		1.79176	2.89037		2.94444	2.70805		0.693147	0.693147		0.693147	1.38629
	0	1.38629		2.07944	2.48491		2.30259	2.77259		0	0.693147		0	2.3979
	0	0		1.79176	2.30259		2.3979	1.79176		0	0		1.60944	0.693147
	0	0		1.94591	0.693147		2.48491	2.19722		0	0		1.38629	1.09861
	0	1.60944		2.48491	2.83321		2.77259	2.70805		0	1.09861		2.07944	2.07944
	0	0		2.19722	1.94591		1.09861	3.09104		0	0		1.09861	0.693147
	0.693147	0		1.09861	2.3979		3.13549	2.19722		0.693147	0		1.60944	1.09861
	1.09861	0		1.38629	1.60944		2.83321	2.19722		0	1.09861		1.60944	0.693147
	0	0		1.94591	2.30259		0.693147	2.48491		0.693147	0		1.09861	1.38629
	0	0		2.3979	1.94591		2.3979	2.56495		0	0		1.09861	1.60944
	0	0		1.60944	3.3322		2.99573	2.07944		0	1.09861		1.09861	1.09861
	0.693147	0		1.79176	2.30259		2.70805	2.19722		1.09861	0		1.60944	0
	0	1.09861		0.693147	1.60944		1.60944	1.38629		0	0		0	1.94591
	0	0.693147		2.48491	1.79176		2.48491	2.94444		0	0.693147		0	1.94591
	0.693147	0		2.07944	2.99573		2.89037	1.38629		0	1.09861		1.60944	0.693147
	0	0.693147		2.19722	2.48491		2.07944	2.77259		0	0.693147		1.60944	1.09861
	0	0		1.94591	1.60944		2.19722	2.77259		0	1.09861		1.09861	1.79176
	1.09861	1.09861		1.60944	2.94444		2.77259	2.07944		0	1.09861		0.693147	2.3979
	0	0		1.60944	1.94591		1.94591	1.60944		0	0		0	0.693147
	0	0.693147		2.63906	2.70805		2.19722	3.43399		1.38629	0		0.693147	2.63906
	0	1.38629		0.693147	0		2.63906	2.89037		0	1.09861		1.09861	1.38629
	0	1.09861		2.3979	1.60944		1.38629	2.48491		0	1.09861		1.94591	1.79176
	0	0		1.79176	1.94591		2.70805	1.38629		0	0		1.09861	1.60944
	0	0		0.693147	2.99573		2.48491	2.19722		0	0		1.38629	2.30259
	0	0		2.56495	2.19722		2.3979	1.79176		0	0		1.09861	1.09861
	0	0.693147		2.30259	2.30259		1.60944	3.04452		0	0		0	2.07944
	0.693147	1.09861		1.09861	3.04452		2.63906	3.17805		0	0.693147		0.693147	1.09861
	0	1.38629		2.48491	2.19722		2.30259	2.70805		0.693147	0		1.09861	1.60944
	0	1.60944		1.94591	1.79176		2.30259	3.13549		0	1.09861		1.38629	1.60944
	0	0		1.60944	2.94444		0.693147	0.693147		0	0		1.38629	0.693147
	0	0.693147		1.60944	1.60944		2.30259	2.94444		0	0		0.693147	2.30259
	0	0		1.79176	1.38629		2.56495	2.94444		0	1.09861		1.94591	1.09861
	0	1.09861		2.19722	2.77259		2.94444	2.94444		1.09861	1.09861		1.79176	1.38629
	0	0		2.3979	2.89037		2.94444	2.83321		0	0.693147		1.60944	1.09861
	0	2.19722		1.79176	3.04452		2.3979	3.17805		0	0.693147		2.19722	1.79176
	0	0		1.94591	2.48491		2.89037	2.77259		0	0.693147		0.693147	1.09861
	0	0		2.89037	2.63906		2.19722	2.94444		0	0.693147		1.38629	1.79176
	0	0.693147		1.38629	2.07944		2.19722	2.83321		0	0.693147		1.38629	1.60944
	0.693147	0		2.30259	1.38629		2.89037	1.38629		0	0		1.79176	0
	0	0		2.89037	2.3979		2.07944	2.48491		0	0.693147		1.38629	1.94591
	0	1.09861		1.09861	2.48491		2.07944	2.94444		0	0.693147		1.09861	0.693147
	0	0.693147		1.60944	1.94591		2.48491	2.30259		0	0		0.693147	1.09861
	0	1.09861		2.07944	2.07944		3.13549	2.77259		0	1.09861		2.3979	0.693147
	0	0		1.79176	1.94591		2.19722	2.07944		0.693147	0		1.79176	1.38629
	0	0		0.693147	3.49651		1.09861	2.77259		0	0		0.693147	1.09861
	0	0.693147		2.07944	2.99573		1.60944	2.3979		0.693147	0		0	0
	0	0		1.09861	2.30259		2.07944	2.19722		0	0		0.693147	1.60944
	0	0.693147		0.693147	1.60944		1.09861	2.83321		0	0.693147		0	1.09861
	0.693147	0		1.79176	1.94591		3.21888	2.07944		0.693147	0		1.09861	0.693147
	0	0		3.04452	0.693147		2.56495	1.94591		0	0		1.60944	1.09861
	0.693147	0		2.48491	1.79176		2.63906	3.17805		0.693147	0.693147		1.38629	1.60944
	0	0.693147		2.19722	2.63906		2.30259	2.3979		1.09861	1.09861		1.09861	1.38629
	0.693147	1.09861		1.60944	2.19722		2.3979	2.83321		0.693147	1.09861		1.60944	0.693147
	0	1.09861		2.70805	2.30259		3.21888	2.94444		0.693147	1.38629		1.79176	1.38629
	0	1.09861		2.19722	3.04452		2.30259	2.48491		0.693147	0.693147		1.09861	1.79176
	1.09861	0		1.94591	2.19722		3.2581	2.3979		0	0.693147		1.60944	0.693147
	0	0		1.79176	1.94591		2.89037	2.77259		0	1.09861		1.60944	1.60944
	0	0		2.63906	1.38629		2.63906	1.60944		0.693147	0		1.94591	0.693147
	0.693147	1.38629		3.09104	1.09861		2.63906	2.48491		1.09861	0.693147		1.79176	1.09861
	0	0		2.3979	1.79176		2.48491	2.07944		0	0		1.60944	0
	0	1.09861		2.19722	2.3979		2.56495	2.94444		0	1.38629		0.693147	1.60944
	0.693147	1.09861		2.19722	0		1.94591	2.63906		0	0.693147		1.09861	1.60944
	0	0		2.3979	2.07944		3.63759	3.3673		0.693147	0		1.09861	1.79176
	0	0		2.3979	3.04452		2.94444	1.94591		0.693147	0.693147		1.38629	2.19722
	0	0		0.693147	2.07944		2.63906	2.07944		0	0		1.09861	0
	0	0		1.79176	2.83321		3.2581	2.3979		0.693147	0		1.09861	2.3979
	0	0.693147		2.63906	1.79176		0.693147	2.56495		0.693147	0		0.693147	1.38629
	0	1.09861		2.3979	1.60944		2.70805	2.99573		0	0		1.60944	0.693147
	0	0.693147		2.99573	1.60944		2.19722	2.63906		0.693147	0		1.09861	1.09861
	0	0.693147		1.94591	2.77259		2.48491	2.07944		0.693147	0.693147		0	1.38629
	0	1.79176		1.60944	1.94591		1.79176	2.77259		0	0.693147		1.09861	0.693147
	0	0		1.09861	3.66356		0.693147	2.48491		0.693147	0.693147		1.09861	2.07944
	0.693147	0		1.60944	3.29584		2.30259	1.79176		0	1.09861		1.09861	1.09861
	0	1.38629		1.60944	2.3979		2.07944	2.63906		0	0		1.38629	1.60944
	0.693147	1.38629		1.94591	2.83321		2.48491	3.09104		0	0.693147		0	1.09861
	0	0.693147		2.07944	1.94591		2.83321	2.70805		0	0.693147		1.38629	2.63906
	0	0		2.56495	2.99573		2.77259	2.07944		0	0		0	1.79176
	0	0.693147		1.09861	1.94591		2.70805	2.30259		0	0.693147		0.693147	1.79176
	0	0		1.09861	2.63906		2.83321	3.04452		0.693147	0.693147		0	1.38629
	0	0		2.19722	1.94591		3.04452	2.3979		0	0.693147		1.38629	2.19722
	0	1.09861		2.70805	2.48491		1.79176	2.56495		0	0		1.38629	1.09861
	0	0.693147		2.3979	2.19722		2.94444	2.89037		0	0.693147		1.79176	1.60944
	1.09861	0.693147		1.79176	2.99573		2.56495	1.60944		0	0		2.07944	1.60944
	0	1.09861		1.38629	2.63906		2.63906	3.29584		0.693147	1.09861		1.38629	1.38629
	1.09861	0		1.94591	1.09861		3.09104	1.79176		1.38629	0		0.693147	0
	0	0		1.79176	2.3979		2.63906	2.19722		0	0		2.3979	1.79176
	0	0.693147		1.09861	2.83321		2.48491	2.3979		0	1.09861		0.693147	1.60944
	1.09861	0		1.94591	2.07944		2.19722	2.48491		0	0		0	1.38629
	0	0		1.79176	2.3979		2.99573	2.30259		1.38629	1.09861		1.79176	1.09861
	0	0		1.38629	2.30259		1.79176	2.63906		0.693147	0		0	2.07944
	0	0.693147		1.94591	2.19722		1.60944	2.3979		0	1.38629		1.38629	1.79176
	0	0.693147		1.79176	2.63906		2.77259	2.30259		0.693147	0.693147		1.38629	1.94591
	0	0.693147		2.83321	2.3979		2.07944	2.30259		0	0.693147		1.60944	1.79176
	0	0		2.30259	1.38629		2.07944	2.63906		0	0		0	1.09861
	0	0		1.94591	2.19722		2.89037	1.79176		0	0		0.693147	0
	0.693147	1.09861		0.693147	2.63906		1.60944	2.30259		0.693147	0		0.693147	1.09861
	0	0		0.693147	2.19722		2.07944	2.48491		0	1.09861		0	1.79176
	0	0		0.693147	2.48491		1.94591	1.60944		0	0		0	1.79176
	0	0		2.07944	1.09861		3.17805	1.94591		0	0		0.693147	0.693147
	0	1.09861		1.38629	1.09861		2.94444	3.04452		0	1.09861		1.09861	1.38629
	0	1.09861		0.693147	2.30259		1.94591	2.63906		0	1.09861		0	1.60944
	0	0.693147		2.94444	2.30259		2.56495	2.83321		0.693147	0		2.30259	1.38629
	0	0		2.07944	2.48491		2.48491	2.07944		0.693147	0		0.693147	1.38629
	0	0.693147		1.94591	3.09104		2.56495	2.89037		0	0		0	1.60944
	0	1.09861		1.60944	2.07944		2.63906	3.04452		0	0.693147		1.60944	1.60944
	0	0.693147		1.79176	2.07944		2.48491	2.56495		0.693147	0		1.60944	1.60944
	0	1.09861		1.09861	2.89037		1.09861	2.83321		0	0.693147		1.09861	1.60944
	0.693147	0		1.79176	2.70805		3.29584	2.30259		0	1.09861		1.38629	1.09861
	0	0		2.56495	2.63906		2.19722	3.09104		0	1.09861		0	1.09861
	0	0.693147		1.60944	3.13549		2.83321	2.30259		0	0.693147		0	2.19722
	0	0.693147		1.94591	1.94591		2.48491	2.70805		0	0		1.09861	1.09861
	0.693147	0		1.79176	1.60944		2.70805	1.09861		0	0		1.60944	0.693147
	0	0.693147		1.79176	2.70805		2.56495	2.70805		0	0		0	1.60944
	0	0		1.38629	3.04452		1.60944	2.19722		0	0.693147		0	1.38629
	0	1.09861		1.94591	2.94444		1.79176	2.99573		0	1.09861		0	1.94591
	0	1.60944		1.38629	1.38629		2.48491	2.48491		0	1.09861		0.693147	1.60944
	0	0		1.60944	2.3979		2.3979	2.3979		0	1.09861		1.38629	1.94591
	1.09861	0		1.60944	2.30259		3.3322	1.94591		1.09861	0.693147		1.60944	0.693147
	0	1.09861		2.07944	2.83321		2.56495	2.70805		0	0.693147		1.79176	1.60944
	0	0		2.56495	2.63906		1.79176	2.63906		0	0		0.693147	1.60944
	0	0		2.07944	2.63906		1.94591	2.48491		0	0		1.38629	1.38629
	1.09861	0		2.19722	2.63906		2.99573	2.48491		0	0		1.09861	1.60944
	0	0.693147		1.79176	2.48491		2.3979	2.48491		0	1.09861		0	1.94591
	0	0		1.94591	0		2.70805	0		0	0		0	1.09861
	0	0		0	3.71357		2.48491	2.19722		0	0.693147		1.79176	2.19722
	0	1.38629		1.60944	2.07944		2.48491	3.21888		0	0		1.38629	1.09861
	0.693147	0.693147		1.94591	3.21888		2.56495	2.63906		0	0		1.79176	2.07944
	0	0		2.07944	2.56495		2.56495	1.94591		0.693147	0.693147		1.09861	1.60944
	0	0		1.79176	1.60944		2.3979	2.70805		0.693147	0.693147		0	0.693147
	0	0		2.48491	2.77259		2.94444	2.19722		0.693147	0.693147		1.94591	2.30259
	0	0		3.04452	2.07944		3.3322	2.19722		1.38629	0		0	0.693147
	0	0		1.38629	3.04452		1.60944	2.63906		0	0.693147		0	1.38629
	0	0		1.09861	2.30259		1.79176	1.79176		0	0		0	0
	0	0		1.94591	3.09104		2.77259	2.83321		0	0		1.94591	2.83321
	0.693147	0		1.09861	2.89037		2.63906	2.63906		0.693147	0		0.693147	1.79176
	1.38629	0		2.07944	1.94591		2.77259	2.30259		0.693147	0		0.693147	0.693147
	0	1.09861		0.693147	2.19722		2.77259	2.94444		0	0.693147		1.60944	1.94591
	0	1.09861		1.79176	2.56495		2.19722	2.94444		0	0		0.693147	1.38629
	0	0		1.38629	3.29584		2.56495	1.09861		0.693147	0.693147		0.693147	1.09861
	0	1.09861		1.79176	2.48491		3.17805	2.89037		0	0		0	1.60944
	0	0.693147		1.38629	2.70805		2.94444	2.3979		0	1.79176		1.09861	1.09861
	0	0		3.49651	2.07944		2.30259	2.63906		0.693147	0		0	0
	1.38629	0		1.94591	2.77259		2.94444	2.3979		1.09861	0		2.30259	1.38629
	0.693147	0		2.07944	2.77259		2.70805	2.77259		1.09861	0.693147		1.38629	1.38629
	0	1.09861		2.56495	2.19722		2.70805	2.3979		0	0		0	1.60944
	0	1.09861		1.60944	3.43399		2.99573	2.48491		0.693147	0		1.38629	1.60944
	0	0		1.09861	2.30259		1.60944	2.99573		0.693147	1.09861		1.60944	1.79176
	0	0		1.79176	2.48491		2.94444	2.19722		0.693147	0		1.38629	1.94591
	0	0.693147		2.3979	3.09104		1.09861	2.77259		0	0.693147		2.07944	1.09861
	0	1.60944		1.60944	2.77259		2.89037	3.17805		0.693147	1.38629		1.38629	1.79176
	0	0		0.693147	3.09104		3.09104	2.83321		0	0		1.38629	1.38629
	0.693147	1.09861		1.38629	2.63906		3.3673	2.77259		1.09861	0.693147		1.60944	1.09861
	1.09861	0		2.63906	2.63906		2.83321	2.19722		0.693147	1.38629		1.60944	1.60944
	0	0		1.09861	2.3979		1.38629	1.79176		0	0		1.38629	1.09861
	0	0		1.60944	2.19722		2.19722	2.48491		0	0		0	0.693147
	0	0		2.63906	2.83321		2.07944	1.09861		0	0		0.693147	1.09861
	0	0		2.48491	2.83321		2.07944	1.79176		0	1.09861		1.09861	1.79176
	0	0		1.38629	1.94591		2.48491	1.09861		0	1.09861		1.60944	0.693147
	1.09861	0.693147		0	1.79176		2.89037	3.04452		0	1.38629		1.94591	0
	0	0.693147		1.38629	2.48491		3.04452	2.19722		0	0.693147		1.60944	2.07944
	0	0		2.63906	2.63906		2.30259	1.60944		0	1.09861		1.60944	1.94591
	0	1.09861		2.07944	3.04452		1.60944	2.48491		0.693147	1.60944		0	2.07944
	0.693147	0		2.63906	2.89037		2.48491	1.79176		0	1.09861		1.60944	1.60944
	0	0		1.38629	2.19722		2.07944	2.63906		0	1.09861		0.693147	0
	0	1.38629		1.94591	2.48491		2.83321	2.19722		0	0.693147		0.693147	2.07944
	0	0		2.19722	1.38629		3.04452	2.19722		0	0		1.60944	0.693147
	0	1.09861		1.94591	3.7612		1.94591	1.94591		0	0.693147		0	2.3979
	1.09861	1.38629		2.30259	2.70805		2.63906	2.94444		0.693147	1.38629		1.60944	1.09861
	0	0.693147		1.38629	1.09861		2.30259	2.99573		0	0.693147		0	1.38629
	0	0		1.79176	2.63906		2.19722	2.77259		0	0		0.693147	1.38629
	0	0		1.09861	2.3979		2.30259	1.60944		0	0		0.693147	1.94591
	0	1.09861		2.30259	2.3979		2.70805	3.09104		0	1.60944		1.94591	1.79176
	1.38629	1.60944		1.09861	2.3979		3.09104	3.29584		0	1.09861		2.07944	1.60944
	0	0		2.07944	0.693147		1.60944	1.09861		0.693147	0		0	0.693147
	0.693147	1.09861		2.30259	1.79176		2.56495	2.70805		0	1.09861		1.09861	2.19722
	0	0		2.19722	2.48491		2.19722	1.38629		0	0		0.693147	1.09861
	0	0.693147		1.79176	3.21888		2.30259	2.83321		0	1.38629		0	1.79176
	0	0		0.693147	2.56495		2.48491	1.79176		0	0		0	1.09861
	0	0		1.79176	2.07944		2.89037	0.693147		0	0		0.693147	1.38629
	0	1.38629		1.09861	1.38629		2.07944	2.99573		0	0		1.09861	1.09861
	0	0		2.30259	2.19722		2.70805	2.56495		0	1.09861		0	0.693147
	0	0		1.60944	2.94444		2.19722	2.3979		1.09861	0		1.38629	1.09861
	0	0		2.3979	2.70805		2.19722	2.56495		0	0		1.38629	2.56495
	0	0		2.07944	3.17805		2.3979	1.38629		0.693147	0		0.693147	1.09861
	0	0		1.79176	2.19722		2.56495	2.70805		0.693147	0		2.07944	2.07944
	0	0		1.60944	2.3979		2.56495	2.77259		0	0.693147		0	1.38629
	0	0		1.79176	2.63906		2.63906	1.38629		0	0		1.60944	1.60944
	0.693147	0		2.3979	1.38629		3.09104	2.30259		0	0		0.693147	1.09861
	0	0		1.38629	3.04452		1.09861	2.19722		0	0		0	1.79176
	0	1.94591		1.79176	2.07944		2.30259	2.89037		0	1.79176		1.60944	1.79176
	0.693147	0		2.07944	2.07944		2.89037	0.693147		0	0		1.38629	2.19722
	1.38629	0		2.07944	2.63906		3.04452	1.38629		0.693147	0		1.94591	1.38629
	0	0.693147		1.38629	2.07944		0	2.30259		0	0.693147		0	1.60944
	0.693147	0		1.94591	1.79176		3.2581	2.30259		0.693147	1.09861		0.693147	1.60944
	0	0		2.48491	0		1.60944	0		0	0		0.693147	0
	0	1.09861		2.70805	3.43399		1.94591	2.63906		1.38629	1.09861		0.693147	1.38629
	0	1.09861		0	1.09861		1.79176	2.70805		0	0		0	1.38629
	0	1.38629		1.79176	2.30259		2.3979	2.48491		0	0.693147		1.79176	1.09861
	0.693147	1.38629		2.07944	3.3322		3.04452	2.89037		0.693147	1.60944		1.60944	1.38629
	0	1.09861		0.693147	2.48491		1.38629	2.77259		0	0.693147		0	1.60944
	0	0		2.19722	1.09861		2.19722	0.693147		0	0		1.60944	0
	0	0		1.38629	2.3979		2.30259	1.38629		0	0		0.693147	0
	0	0		3.17805	2.30259		0	1.94591		0	0		0	1.38629
	0	0		0.693147	2.07944		0.693147	2.83321		0	0		0	1.94591
	0	1.38629		1.79176	2.19722		2.19722	3.04452		0	0		0	1.38629
	0	0.693147		1.09861	3.21888		2.77259	3.04452		0	1.38629		0.693147	0.693147
	0.693147	0.693147		2.48491	3.09104		2.3979	2.70805		0.693147	0.693147		0.693147	1.94591
	1.09861	0		2.19722	2.89037		2.63906	1.94591		0	0.693147		0	1.60944
	0	1.60944		1.60944	2.70805		1.79176	2.94444		0	1.38629		0.693147	2.07944
	0	1.60944		0.693147	2.70805		1.79176	3.13549		0	0		0	1.38629
	0	1.38629		2.83321	1.94591		2.83321	2.70805		1.38629	0		1.94591	0.693147
	0	0		1.79176	2.56495		2.56495	1.60944		0	1.09861		1.38629	1.38629
	1.09861	0		1.79176	3.3673		2.89037	2.70805		0	0.693147		1.09861	1.94591
	0	0		2.07944	1.94591		2.77259	2.48491		0	0		1.38629	1.60944
	0	1.38629		2.99573	2.48491		3.04452	2.77259		0.693147	0.693147		1.94591	1.79176
	0	0		1.60944	1.94591		0.693147	2.70805		0	0		0.693147	1.38629
	0	0		1.79176	2.19722		2.56495	2.89037		0	0		0	1.79176
	0	0.693147		0.693147	1.38629		3.09104	3.09104		0	0		2.30259	1.79176
	0	0		2.3979	3.2581		2.56495	2.07944		0.693147	0.693147		1.09861	1.94591
	0	1.60944		1.79176	2.30259		1.09861	2.99573		0	0		0	1.38629
	0	0		1.09861	2.56495		1.79176	2.48491		0.693147	0.693147		0.693147	1.79176
	0	0.693147		1.79176	2.56495		2.83321	1.38629		0	0.693147		0	1.94591
	0	0		3.43399	3.04452		2.19722	1.79176		0	0		2.48491	1.38629
	0	0		1.94591	1.94591		2.48491	2.77259		0	1.38629		1.60944	1.79176
	1.09861	1.38629		2.30259	2.3979		2.99573	3.04452		0	0		1.60944	1.09861
	0	0		3.55535	3.04452		2.94444	1.79176		1.09861	1.09861		1.79176	1.79176
	0.693147	0		2.07944	3.21888		3.21888	2.07944		0	0		1.09861	2.07944
	0	0		1.79176	1.94591		2.63906	2.30259		0	0		0	1.79176
	0	0		1.60944	1.09861		2.70805	3.04452		0	0.693147		1.79176	1.38629
	0	0		1.79176	1.38629		2.70805	1.60944		0	0		1.09861	0.693147
	0	0.693147		1.60944	2.56495		3.13549	2.63906		0.693147	0.693147		1.79176	0.693147
	1.09861	1.09861		1.09861	2.07944		3.09104	3.09104		0	0.693147		0.693147	1.60944
	0	0.693147		2.07944	1.94591		0.693147	2.70805		0	1.38629		1.38629	1.60944
	0	0		2.30259	2.94444		0	2.30259		0	0		1.09861	1.09861
	0	0		1.38629	2.99573		1.60944	2.48491		1.38629	1.38629		0.693147	1.94591
	0	0		2.3979	2.63906		2.07944	2.83321		0	1.38629		0	1.09861
	0	0.693147		2.30259	1.60944		2.30259	2.63906		0	0		0	0
	0	0.693147		1.09861	2.30259		1.79176	2.70805		0	0		1.09861	2.07944
	0	0.693147		1.38629	3.13549		2.63906	1.94591		0.693147	0		2.19722	1.09861
	0.693147	1.38629		1.94591	2.19722		2.56495	2.63906		0	0.693147		1.38629	1.60944
	0	0.693147		0.693147	2.83321		2.56495	2.19722		0	0		1.09861	1.38629
	0	0		2.89037	2.19722		1.60944	1.38629		0	0		2.77259	1.79176
	1.09861	0.693147		1.60944	2.83321		2.07944	2.56495		0	0		1.38629	1.79176
	0	0.693147		1.09861	2.63906		1.09861	2.94444		0	0		1.09861	1.60944
	0	0		2.19722	2.63906		1.38629	2.83321		0	1.09861		1.38629	1.79176
	0.693147	1.38629		2.07944	2.48491		3.09104	2.48491		0.693147	0		1.38629	2.07944
	0	0		1.38629	1.94591		1.09861	2.63906		0	0		1.60944	0.693147
	1.09861	0		2.70805	2.07944		2.83321	2.83321		0	1.09861		0.693147	0
	0	0		2.56495	2.89037		2.3979	2.77259		0	1.60944		1.09861	1.94591
	0.693147	0		1.79176	3.17805		2.07944	2.48491		0	0.693147		2.30259	2.19722
	0.693147	0.693147		1.60944	2.3979		2.99573	1.79176		0	0		1.94591	1.38629
	1.60944	1.38629		1.09861	2.70805		2.3979	2.3979		0	1.09861		0.693147	1.79176
	0	0		2.30259	1.38629		3.49651	1.60944		0	0		0.693147	0.693147
	0	1.09861		2.07944	1.94591		2.19722	2.77259		0	0		2.07944	1.60944
	1.09861	1.38629		1.94591	2.19722		2.83321	2.77259		1.09861	0		1.38629	1.60944
	0	0.693147		2.77259	2.63906		2.63906	2.48491		1.38629	0		1.09861	1.09861
	0	0.693147		0.693147	2.30259		1.38629	2.83321		0	0		0.693147	1.38629
	0.693147	0.693147		2.19722	2.77259		2.83321	2.99573		0	0		1.09861	0
	0.693147	0		2.07944	3.2581		3.3322	1.38629		1.09861	0.693147		0	1.94591
	0	0		2.63906	3.21888		1.94591	2.07944		0	0.693147		1.60944	2.48491
	0.693147	1.38629		1.38629	2.30259		2.63906	3.13549		1.09861	0		1.09861	2.07944
	0	0.693147		1.60944	2.48491		2.48491	3.04452		0	1.09861		0	1.38629
	0	0		1.79176	2.89037		2.07944	2.48491		0	0		1.38629	0.693147
	0	0		0.693147	1.79176		1.38629	2.19722		0	0.693147		1.09861	0.693147
	1.38629	1.38629		1.38629	2.19722		3.4012	3.04452		0	1.09861		1.60944	1.09861
	1.09861	0.693147		1.60944	2.83321		2.94444	2.30259		0.693147	1.38629		0.693147	0.693147
	0	0		1.79176	2.48491		3.21888	1.79176		1.38629	1.09861		0.693147	1.09861
	0	0		1.79176	2.77259		2.56495	1.79176		0.693147	0		1.38629	1.38629
	0	1.38629		1.38629	1.94591		1.60944	3.2581		0	0.693147		0.693147	0.693147
	0	0		2.30259	2.30259		1.94591	2.48491		0	0		0	1.79176
	0	0		2.07944	3.3322		3.09104	2.56495		0	0		1.38629	1.38629
	0	0		2.07944	1.94591		1.79176	1.09861		1.09861	0		0	0
	0	1.38629		2.94444	2.3979		1.60944	2.94444		0	0.693147		0.693147	0.693147
	0	1.79176		2.19722	2.30259		1.79176	2.94444		0	0.693147		0	1.94591
	0	0		2.70805	2.19722		1.60944	2.48491		0	0		1.79176	1.09861
	0	0.693147		2.19722	3.04452		2.07944	2.63906		0	0		1.60944	1.09861
	0	1.09861		1.94591	1.09861		1.38629	2.56495		0	0		1.09861	1.38629
	0	0		1.94591	3.04452		3.04452	2.30259		0	0		1.09861	0.693147
	0	0		1.38629	2.3979		1.94591	1.60944		0	0		0	0
	0.693147	0		1.94591	2.99573		0.693147	3.09104		0	0.693147		1.09861	1.38629
	0	1.09861		0.693147	1.38629		0.693147	2.30259		0	0.693147		0	1.79176
	1.09861	0		1.38629	3.21888		2.63906	1.79176		1.38629	0.693147		1.94591	2.19722
	0.693147	0		1.94591	2.77259		2.30259	2.89037		0	1.09861		1.79176	1.94591
	0	1.09861		2.19722	2.56495		3.09104	2.70805		1.09861	0.693147		2.56495	1.38629
	0	0		2.30259	2.30259		2.07944	2.63906		0	0		2.3979	0
	0	1.09861		1.09861	3.3673		2.70805	2.56495		0	0		1.79176	1.79176
	0.693147	1.09861		1.79176	2.07944		2.83321	2.56495		0	1.09861		0.693147	1.09861
	0	0		1.94591	2.89037		2.07944	2.77259		0.693147	0.693147		0.693147	0.693147
	1.09861	0		2.48491	3.3322		3.13549	2.07944		0.693147	0		1.60944	1.09861
	0	0		2.3979	2.56495		2.56495	1.60944		0	0		1.94591	0.693147
	1.79176	0		2.89037	2.56495		2.99573	1.79176		0.693147	0		1.94591	0.693147
	0	1.09861		0.693147	2.19722		2.63906	2.89037		0	1.38629		1.94591	1.09861
	0	0		1.09861	2.56495		1.94591	2.99573		0	0		0.693147	0
	0	0		2.30259	2.83321		2.99573	1.09861		0	0		1.60944	1.09861
	0.693147	0		2.48491	3.17805		3.04452	2.48491		1.38629	0		1.60944	1.09861
	0	1.09861		1.38629	2.07944		2.07944	2.94444		0	0		1.60944	2.07944
	0	0		1.79176	2.3979		1.94591	2.89037		0.693147	0		0	1.38629
	1.09861	0		1.94591	2.19722		2.83321	3.04452		0	0		1.94591	1.79176
	0	0		1.60944	2.70805		3.2581	1.38629		0	0		1.09861	2.19722
	0	0		1.79176	1.09861		1.60944	2.83321		0	0.693147		0	1.79176
	0	1.38629		1.09861	2.63906		1.09861	2.48491		0	0.693147		0	1.94591
	0	0		2.89037	2.07944		3.09104	2.19722		0.693147	0		1.38629	1.38629
	0	0.693147		2.30259	2.07944		2.70805	3.3322		0.693147	0.693147		0.693147	1.38629
	0	0		2.48491	2.63906		1.79176	2.89037		0.693147	0.693147		0	1.79176
	0	0		1.79176	2.56495		2.3979	1.60944		0	0		1.60944	1.09861
	0	0		1.60944	2.07944		2.3979	1.94591		0	0		1.38629	1.38629
	0.693147	1.79176		2.30259	1.94591		3.09104	3.46574		0	0.693147		1.38629	1.38629
	0	0		2.48491	2.07944		2.07944	2.3979		0	0		0.693147	2.19722
	0	1.09861		2.48491	1.38629		2.56495	3.3673		0	0		2.30259	0.693147
	0.693147	0		2.3979	1.09861		2.63906	2.56495		0	0		1.60944	1.38629
	0	0.693147		2.3979	1.79176		2.83321	2.94444		0.693147	0		1.09861	0.693147
	0	0.693147		1.38629	3.04452		2.19722	2.3979		0	0.693147		0	2.19722
	0	0		3.17805	2.3979		1.09861	1.79176		0	0.693147		1.79176	0
	0	0		1.94591	2.56495		2.77259	2.63906		0	0		0	0.693147
	0	0.693147		2.48491	3.04452		2.94444	2.77259		0	0.693147		1.09861	1.38629
	0	0.693147		1.60944	1.94591		2.70805	2.94444		0.693147	0		1.60944	1.09861
	0	0		1.09861	2.94444		1.94591	2.19722		0	0.693147		1.09861	2.07944
	0	0		1.94591	2.48491		2.63906	2.30259		0.693147	0		1.79176	1.09861
	0	0.693147		0.693147	1.94591		2.89037	2.3979		0	0		0	2.07944
	0	1.09861		1.79176	2.77259		2.70805	2.19722		0	0		0.693147	0.693147
	0	0		2.70805	3.21888		2.70805	1.09861		0	0.693147		2.30259	1.38629
	0	0		1.79176	2.70805		2.48491	2.30259		0	0		1.38629	1.38629
	1.60944	0		2.83321	2.94444		3.21888	2.94444		0.693147	0.693147		0	1.38629
	0	0		2.30259	1.38629		2.48491	1.60944		0	0		0.693147	1.09861
	0	0		2.99573	2.30259		1.09861	1.60944		0	0.693147		1.38629	2.19722
	0	0		2.07944	3.04452		2.94444	1.94591		0	0		1.60944	1.09861
	0	0		2.19722	2.3979		1.38629	3.52636		0.693147	0		2.48491	1.79176
	0	0		2.63906	2.89037		1.94591	1.60944		0	0		1.38629	1.60944
	0	1.09861		1.94591	2.30259		2.83321	2.48491		0	0.693147		2.07944	1.09861
	0	0.693147		2.19722	3.04452		2.30259	2.48491		0	0		1.94591	1.38629
	0	0		2.30259	2.30259		1.60944	2.83321		0	0.693147		1.94591	0.693147
	0	0		1.79176	2.3979		1.38629	2.63906		0	0		1.38629	2.19722
	0	1.09861		2.94444	1.60944		2.19722	2.77259		0	0		1.38629	1.79176
	0	1.60944		2.19722	2.63906		2.99573	2.56495		0	0.693147		0.693147	1.09861
	0	0		1.60944	1.38629		2.94444	1.60944		0.693147	0		1.60944	0.693147
	0	1.09861		2.07944	3.09104		2.19722	2.3979		0	0		1.38629	1.79176
	0	1.38629		2.19722	2.30259		2.07944	2.94444		0	1.38629		1.38629	2.30259
	0	0		1.09861	2.56495		2.48491	2.3979		0	0		0	0
	0	0		2.07944	2.19722		1.94591	1.79176		0	0.693147		0	1.38629
	0	0		1.79176	1.79176		1.60944	1.09861		0	0		0	1.09861
	0.693147	0.693147		2.63906	2.3979		2.99573	2.77259		0.693147	0		1.79176	1.09861
	0	0.693147		1.60944	2.89037		2.19722	2.63906		0.693147	0.693147		2.19722	2.19722
	0.693147	0		2.19722	2.07944		2.77259	2.63906		0	1.60944		1.79176	1.60944
	0	0		1.09861	1.60944		3.3322	2.30259		0	0		0.693147	0.693147
	0	0		2.30259	1.94591		2.48491	2.63906		0	0.693147		1.09861	2.30259
	0	0		1.94591	2.48491		1.94591	1.38629		0	0		0	0
	0.693147	0		2.07944	2.19722		2.89037	2.3979		0.693147	0		2.19722	0
	1.38629	0		2.48491	2.30259		3.3673	0.693147		0	0.693147		2.19722	1.38629
	0	0		1.38629	2.30259		2.89037	1.94591		0	0		0.693147	1.38629
	0	0.693147		2.07944	2.3979		2.56495	2.89037		1.38629	0		1.79176	0.693147
	0.693147	0		2.83321	2.3979		3.17805	1.38629		1.09861	0		0.693147	0
	0	0		1.38629	2.3979		3.2581	2.48491		0	0		1.60944	0
	0	0.693147		0.693147	3.09104		2.70805	3.09104		0	0		1.09861	0.693147
	0	1.09861		0	2.63906		0.693147	2.07944		0	0		0	2.07944
	0	0		0.693147	2.89037		0.693147	2.30259		0	0		0	1.09861
	0	0		1.60944	2.89037		2.70805	2.89037		0	0.693147		0	1.38629
	0	0.693147		1.79176	3.52636		1.60944	2.30259		0	0.693147		1.38629	2.07944
	0	0.693147		1.94591	2.30259		2.07944	2.70805		0	0.693147		1.09861	1.60944
	0	0		2.77259	1.60944		1.79176	2.56495		0	0		1.60944	0
	0	0.693147		1.60944	2.56495		2.77259	2.83321		0	0.693147		1.09861	1.79176
	0	0		3.89182	2.94444		2.19722	2.3979		0	0		0	1.09861
	0	1.38629		1.94591	2.48491		0.693147	2.56495		0	0.693147		1.38629	1.79176
	0	0.693147		2.07944	2.19722		1.60944	2.83321		0	0.693147		0	1.60944
	0.693147	1.38629		1.60944	3.78419		2.83321	3.04452		1.09861	1.09861		1.38629	1.60944
	1.09861	0		0.693147	2.30259		3.29584	2.70805		0	0.693147		0	1.38629
	0	1.09861		2.63906	2.30259		2.30259	2.77259		0	0.693147		1.09861	1.09861
	0	0		2.19722	1.94591		2.19722	0.693147		1.09861	0		0.693147	1.09861
	0	0		1.94591	1.94591		3.43399	1.38629		1.09861	1.09861		1.79176	1.60944
	0	0		2.89037	0.693147		1.79176	1.79176		0	0		1.09861	0
	0	1.09861		2.07944	2.94444		2.19722	2.56495		0	0.693147		0.693147	1.94591
	0	0		2.19722	0		2.70805	0		0.693147	0		0.693147	1.38629
	0	1.60944		1.60944	3.04452		2.07944	2.83321		0	0.693147		1.09861	1.79176
	0	0		1.79176	1.60944		2.3979	2.70805		0	0		0	0.693147
	0	0		2.3979	2.3979		3.29584	2.07944		0	0		1.79176	1.79176
	0			1.79176			2.19722			0			1.60944
	0			2.19722			2.48491			0			1.60944
	0			2.07944			2.07944			0			0
	0			2.19722			2.48491			0.693147			1.60944
	0			1.79176			2.19722			0			1.09861
	0			1.79176			1.79176			0.693147			0
	0			1.09861			1.79176			0			0
	0			0.693147			2.07944			0			0
	0			2.94444			1.79176			0			1.09861
	0			1.09861			2.30259			0			1.79176
	0			2.63906			3.04452			0			1.38629
	0			2.07944			2.30259			0.693147			0.693147
	0			2.30259			1.60944			0.693147			1.38629
	0			1.09861			2.3979			0			0
	0			2.48491			0.693147			0.693147			0.693147
	1.09861			2.07944			3.3322			0			2.30259
	0.693147			1.09861			3.21888			1.38629			0.693147
	0			2.19722			2.83321			0			0
	0			1.94591			2.07944			0			0.693147
	0			1.38629			1.09861			0			0
	0			1.60944			1.09861			0			1.79176
	0			1.60944			1.38629			0			0
	0			2.19722			2.99573			1.09861			1.38629
	0.693147			1.38629			2.3979			0			1.60944
	0			2.30259			2.30259			0			0.693147
	0.693147			1.60944			3.09104			0			0
	0			1.38629			2.63906			0			1.38629
	0			2.56495			3.13549			1.09861			0.693147
	0			2.07944			2.3979			0			2.19722
	1.09861			1.60944			3.13549			1.09861			1.09861
	1.09861			1.60944			2.77259			0			1.60944
	0			1.79176			2.70805			0			1.94591
	0			1.94591			2.70805			0			1.60944
	0			2.63906			2.99573			0			1.38629
	0.693147			2.19722			2.56495			1.09861			1.38629
	0			1.09861			2.56495			0			1.09861
	0			3.3673			1.60944			0			1.38629
	0			2.19722			1.94591			0			0
	0			1.09861			1.38629			0			0
	0			1.94591			2.70805			0			1.38629
	0			1.38629			3.2581			0			2.07944
	0.693147			1.38629			2.19722			0			1.09861
	0.693147			1.60944			3.04452			0			1.38629
	0			2.07944			1.09861			0			1.09861
	0			2.63906			3.3322			0			1.38629
	0			2.63906			2.56495			0			1.94591
	0			2.89037			1.60944			0			0
	0			1.38629			1.60944			0			1.38629
	0			2.19722			2.63906			0			2.07944
	0			2.30259			2.89037			1.09861			1.38629
	0			2.70805			2.19722			0			1.09861
	0			2.83321			2.19722			0			1.09861
	0			2.63906			2.56495			0.693147			1.09861
	0			1.94591			2.94444			0			1.60944
	0			1.94591			2.3979			0.693147			1.38629
	0			1.38629			1.94591			0			1.09861
	1.09861			2.19722			3.3322			1.38629			1.38629
	0			1.79176			2.07944			0.693147			0
	0			1.94591			1.09861			0			0
	0			1.60944			2.77259			1.09861			1.60944
	1.09861			2.19722			2.83321			0.693147			1.79176
	0			2.70805			2.3979			1.09861			1.09861
	0			1.38629			1.60944			0			0.693147
	0			2.63906			2.63906			0.693147			1.38629
	0			1.38629			3.13549			0			1.79176
	0			1.60944			2.07944			0			1.38629
	0			2.48491			2.19722			0			1.09861
	0			2.19722			2.70805			0			1.94591
	0			2.30259			2.56495			0			1.79176
	0			2.48491			2.07944			0			0.693147
	0			1.79176			2.48491			0			1.38629
	0			2.19722			2.70805			0			0.693147
	0			1.38629			1.09861			0			0
	0			1.79176			1.38629			0			1.38629
	0			2.19722			3.3322			0			1.38629
	0			2.07944			2.99573			0			1.09861
	0			2.3979			2.3979			0.693147			1.38629
	0			2.56495			1.60944			0			1.79176
	0			1.60944			3.21888			0			1.38629
	0			1.09861			1.79176			0			1.09861
	0			2.3979			2.07944			0			0.693147
	0			0			2.70805			0			0
	0.693147			1.79176			1.60944			1.09861			1.09861
	0			0			2.89037			0			0.693147
	0.693147			2.07944			2.70805			0			1.09861
	0			2.07944			2.89037			0.693147			1.60944
	0			2.48491			2.19722			0			1.09861
	0			2.48491			2.63906			0.693147			1.38629
	0			2.19722			2.48491			0			1.94591
	0			1.09861			1.09861			0			0
	0			1.60944			2.19722			0			0
	0.693147			1.38629			2.77259			0			2.07944
	0			2.07944			2.19722			0			0
	0			0.693147			2.19722			0			0.693147
	0			1.38629			1.60944			0			1.60944
	0			2.19722			2.83321			0			1.09861
	0			3.09104			1.60944			0			1.94591
	0			1.09861			1.38629			0			1.09861
	0			1.38629			1.94591			0.693147			0
	0			2.48491			1.38629			0			0
	0			2.94444			2.56495			0			2.19722
	0			1.94591			1.94591			0			1.09861
	0			2.70805			2.48491			0			0.693147
	1.09861			2.70805			3.85015			0			1.09861
	0			1.09861			3.13549			0			1.79176
	0			2.30259			0			0			0.693147
	0			1.60944			2.63906			0			0.693147
	0			1.09861			3.17805			0			1.09861
	0.693147			1.79176			2.56495			0			2.30259
	0			2.77259			1.79176			1.09861			0.693147
	0			1.60944			2.19722			0			0.693147
	0			2.19722			2.77259			0.693147			1.38629
	0			0.693147			2.07944			0.693147			0
	1.09861			2.56495			3.29584			0			1.38629
	0			1.79176			2.56495			0			2.30259
	0			1.38629			3.4012			1.38629			1.38629
	1.09861			1.38629			3.2581			0			1.60944
	1.09861			1.38629			3.17805			0			1.09861
	0			2.07944			2.63906			0			1.09861
	0			1.94591			2.30259			0			1.38629
	0			1.60944			1.60944			0			0
	0			2.07944			2.56495			0			1.60944
	0			1.79176			2.70805			1.09861			1.60944
	0			2.07944			2.83321			0			1.09861
	0.693147			2.19722			3.09104			0			0
	0			1.94591			2.83321			0			1.60944
	0			1.38629			2.70805			0			1.60944
	0.693147			2.48491			2.48491			0			0
	0			2.48491			2.07944			0			1.09861
	0			2.19722			2.07944			0			0.693147
	0			1.38629			2.3979			0			0
	0			1.94591			2.56495			0.693147			1.09861
	0			2.19722			2.30259			0			1.38629
	0			2.3979			1.60944			0			1.38629
	0			1.79176			2.77259			1.09861			2.30259
	0			2.56495			1.38629			0			1.38629
	0.693147			3.21888			2.48491			1.38629			1.60944
	0.693147			1.79176			2.77259			0			0
	0			2.19722			2.07944			0			1.79176
	0			1.79176			2.19722			0			0.693147
	0			2.3979			1.60944			0			2.63906
	0			2.48491			1.94591			0			1.60944
	0			2.3979			2.70805			0			0
	0			1.09861			2.30259			0.693147			1.38629
	0			3.29584			2.07944			0			1.38629
	0			2.07944			2.89037			0			0.693147
	1.09861			2.3979			2.94444			0			1.38629
	0			0.693147			3.21888			0.693147			0
	0			0			1.09861			0			0
	0			2.30259			1.60944			0			1.60944
	0.693147			1.60944			2.77259			0.693147			1.38629
	0			1.60944			1.38629			0			0.693147
	1.09861			1.60944			2.70805			0			1.60944
	0			2.56495			2.48491			0.693147			2.70805
	0.693147			1.79176			2.3979			0			0.693147
	0			0.693147			2.19722			0			1.60944
	0.693147			1.09861			2.3979			0.693147			1.79176
	0			3.13549			2.30259			0			1.38629
	1.09861			1.09861			3.3322			0			1.60944
	0			3.13549			1.38629			0			1.60944
	0			1.09861			0.693147			0			1.38629
	0			2.19722			2.30259			0			1.79176
	0			0.693147			2.94444			0			1.09861
	0.693147			1.38629			3.2581			0.693147			1.79176
	0			2.3979			2.77259			0			1.09861
	0			2.63906			1.60944			0			2.07944
	0			1.94591			2.30259			0			0
	0			2.63906			1.94591			0			0.693147
	0			2.07944			2.48491			0			0.693147
	0			1.38629			2.70805			0			0
	0			1.94591			2.83321			1.09861			1.38629
	0			0.693147			2.94444			0.693147			0.693147
	0.693147			1.94591			2.99573			0			0
	0			1.09861			1.09861			0			0
	0			1.60944			2.56495			0			1.09861
	0			2.07944			2.94444			1.79176			2.30259
	0			1.60944			3.13549			0			1.79176
	1.09861			2.48491			2.63906			0.693147			0.693147
	0			2.3979			2.48491			0			0
	0			2.30259			2.30259			0			0.693147
	0			1.38629			1.60944			0			0
	0			1.09861			2.30259			0			1.38629
	0			2.48491			1.79176			0			2.19722
	0			0.693147			2.56495			0			0.693147
	0.693147			1.79176			2.77259			0.693147			1.94591
	0			1.94591			2.70805			0			0.693147
	0			1.79176			0.693147			0			0
	0			1.09861			0.693147			0			0
	0			2.48491			1.60944			0			1.60944
	0			1.60944			1.94591			0			0.693147
	0			0.693147			2.07944			0			1.09861
	0			2.07944			2.19722			0			2.07944
	0			2.70805			2.94444			1.09861			0.693147
	1.09861			2.30259			2.56495			0			1.79176
	0			2.19722			2.48491			0.693147			1.94591
	0			1.09861			2.30259			0			0.693147
	0			1.79176			2.19722			0			0
	1.09861			1.38629			3.09104			0			1.60944
	0			1.38629			1.94591			0.693147			0.693147
	0			2.19722			1.09861			0			1.94591
	0			1.79176			2.99573			0.693147			0.693147
	0			1.79176			2.70805			0			1.60944
	0			1.79176			2.94444			0.693147			1.09861
	0			3.13549			2.99573			0			1.09861
	0			1.60944			2.70805			0			1.09861
	0			2.77259			1.09861			0			0.693147
	0			1.79176			3.09104			1.09861			1.09861
	1.60944			1.79176			2.94444			0			1.38629
	0			1.60944			1.60944			0.693147			1.38629
	0			2.3979			2.19722			0			1.38629
	0			1.38629			2.63906			0			0.693147
	0			2.3979			2.77259			0			1.79176
	0			1.09861			2.83321			0			0.693147
	0			1.60944			2.48491			0			1.09861
	0			0.693147			1.94591			0			0
	0			2.30259			2.70805			0			1.38629
	0.693147			1.60944			2.83321			1.09861			1.38629
	0			1.38629			2.56495			0			0.693147
	1.09861			1.38629			3.2581			0.693147			1.38629
	0			1.60944			2.99573			0			1.09861
	0			2.07944			1.79176			0			0.693147
	0			2.56495			1.94591			0			0.693147
	0			3.09104			1.94591			0			0
	0			1.09861			3.13549			1.09861			1.60944
	0			2.3979			1.60944			0			1.09861
	0			1.94591			1.94591			0			1.09861
	0.693147			2.07944			2.77259			0.693147			1.09861
	0			1.60944			1.79176			0			0.693147
	0			2.48491			0.693147			0			1.09861
	0.693147			1.38629			2.30259			0.693147			0
	0.693147			2.30259			2.89037			0			2.07944
	0			1.60944			2.83321			0			0.693147
	0			3.04452			1.94591			0.693147			1.60944
	0			2.19722			3.17805			0			1.38629
	0			1.60944			2.77259			0			1.94591
	0			2.07944			2.63906			0			0.693147
	0			1.94591			2.07944			0			1.60944
	0			2.07944			2.30259			0			0
	0			1.79176			1.38629			0			0.693147
	0			1.09861			0.693147			0			0
	0.693147			2.30259			3.4012			0.693147			1.60944
	0			2.89037			2.30259			0.693147			1.38629
	0			2.30259			2.07944			0			2.07944
	0			2.07944			2.19722			0			0.693147
	0			1.60944			2.07944			0			1.38629
	0			1.60944			2.30259			0			1.79176
	0			1.94591			1.60944			0			0.693147
	1.09861			1.79176			2.94444			1.09861			1.38629
	0			2.07944			3.29584			0			1.09861
	0.693147			1.09861			2.77259			0			0
	0			1.94591			2.63906			0			0.693147
	0			1.79176			1.09861			0			1.09861
	0			2.30259			2.63906			0.693147			0.693147
	0			1.94591			1.38629			0			0.693147
	0			2.30259			1.60944			0			0.693147
	0			2.94444			3.13549			0			0.693147
	0			1.38629			2.63906			0			0
	0			2.77259			2.07944			0.693147			1.38629
	0			2.3979			2.48491			0.693147			1.38629
	0			0.693147			2.63906			0.693147			1.60944
	0			1.60944			3.21888			0.693147			0.693147
	0.693147			1.79176			3.2581			1.09861			0
	0			0.693147			1.79176			0			0
	0			2.07944			3.29584			0.693147			1.09861
	0			2.83321			2.19722			0.693147			1.79176
	0.693147			2.30259			2.77259			0.693147			0.693147
	0			2.19722			2.19722			0			0.693147
	0			1.38629			2.83321			0			0.693147
	0			1.79176			2.63906			0.693147			1.09861
	0			1.09861			0.693147			1.09861			1.60944
	0			1.79176			2.99573			0			1.09861
	0			2.94444			1.38629			0			0
	0			1.09861			2.99573			1.09861			1.38629
	0			2.70805			1.79176			0			1.38629
	0			1.38629			3.21888			0.693147			1.94591
	0			1.60944			1.38629			0			1.38629
	0			2.48491			2.94444			1.09861			1.60944
	0			1.38629			2.48491			0			2.07944
	0			1.94591			2.63906			0			0
	0			1.09861			1.60944			0			0
	0			0.693147			1.94591			0			1.09861
	0			1.94591			2.63906			0			1.38629
	0			2.70805			3.13549			0			1.79176
	0			1.38629			2.3979			0			1.38629
	0			3.04452			1.60944			0			0
	0			2.07944			2.70805			0.693147			1.38629
	0			1.79176			2.30259			0			1.38629
	0			1.38629			1.60944			0			0.693147
	0			2.30259			1.94591			0			1.94591
	0			2.30259			2.70805			0.693147			0.693147
	0			1.38629			2.70805			0			1.09861
	0			2.3979			2.30259			0			1.09861
	0			2.19722			2.30259			0			1.09861
	0			2.56495			2.70805			1.09861			1.09861
	0			1.38629			1.94591			0.693147			0
	0			3.3673			1.60944			0			0
	0			1.94591			2.19722			0			2.07944
	0			3.21888			1.38629			0			1.60944
	0.693147			2.56495			2.99573			0.693147			2.07944
	0			1.09861			1.60944			0			0.693147
	0			0.693147			1.94591			0			1.09861
	0			2.3979			2.07944			0			1.09861
	0			2.30259			2.83321			0			0.693147
	0			1.79176			2.48491			0			1.38629
	0			2.70805			1.94591			0			2.07944
	0			2.19722			2.94444			0			1.79176
	0			1.79176			2.30259			0			0
	0			1.09861			2.56495			0.693147			1.38629
	1.09861			1.94591			1.79176			0			0.693147
	0.693147			2.19722			2.3979			0			2.07944
	0			0.693147			0.693147			0			0
	0			2.19722			2.19722			0			0
	0.693147			2.63906			3.21888			1.38629			1.38629
	0			2.19722			1.38629			0			1.09861
	0			2.07944			2.77259			1.09861			1.60944
	0			2.48491			1.60944			0			0.693147
	0			1.60944			2.63906			0			0.693147
	0			2.3979			1.60944			0			1.38629
	0			2.3979			1.38629			0.693147			0.693147
	0.693147			1.94591			2.48491			0.693147			1.38629
	0			1.79176			3.29584			0			1.60944
	0			2.48491			1.09861			0			0
	0			1.79176			2.30259			0			0.693147
	0			1.09861			0.693147			0			0.693147
	0			2.89037			2.70805			0			1.60944
	0			2.3979			2.19722			0			1.09861
	0.693147			2.70805			3.09104			0			1.38629
	0			1.79176			1.09861			0			0.693147
	0.693147			1.60944			3.04452			0			1.09861
	0.693147			2.07944			2.3979			0			0.693147
	0			2.19722			2.63906			0			2.19722
	0.693147			1.38629			2.89037			0			1.38629
	1.38629			2.3979			3.09104			1.38629			1.09861
	0			1.09861			1.38629			0			0.693147
	0			1.38629			2.77259			0			0.693147
	0			2.19722			1.94591			0			0.693147
	0			1.60944			2.77259			0			0
	0			2.48491			2.94444			0			1.60944

## Sheet: Fig.2e
Sample Control	GFP.pos	GFPNANOG	ratio
Stra8-null hetero	476	23	4.83193
Stra8-null hetero	752	49	6.51596
Stra8-null hetero	82	26	31.7073
Stra8-null hetero	723	57	7.88382
Stra8-null hetero	437	43	9.83982
		average	12.1558
		sd	11.0829
Sample LXCXE homozygous	GFP.pos	GFPNANOG	ratio
Stra8-null homo	279	92	32.9749
Stra8-null homo	366	103	28.1421
Stra8-null homo	1014	402	39.645
		average	33.5873
		sd	5.77585

## Sheet: Fig.2f
Prdm14			Nanos3
Stra8 wt/wt	LXCXE homozygous	Stra8-null	Stra8 wt/wt	LXCXE homozygous	Stra8-null
0	0	0.693147	0	0	0
0	0.693147	1.60944	0	0	0
0.693147	0	0	0	0	1.09861
0.693147	0	0	0	0	1.09861
0	0	0	0.693147	0	1.09861
0	0	0	0	0.693147	0.693147
0	0	0.693147	0	0.693147	0
0	0	0	0	0	0
0	0.693147	0.693147	0	0	1.09861
0	0.693147	0.693147	0	0	0.693147
0	0	0	0	0	1.09861
0	0	0.693147	0	0	0
0	0.693147	0	0	0.693147	1.09861
0	0	1.09861	0	0.693147	0.693147
0	0	0	0	0	0
0	0.693147	0	0.693147	0.693147	0
0	0	1.09861	0	0	1.09861
0	0	0	0.693147	0	0
0	0	0.693147	0	0	0
0	0	0	0	0	1.09861
0	0	0	0	0	0
0	0	0.693147	0	0	1.09861
0	0	0	0.693147	0.693147	0
0	1.38629	0	0	0	0
0	0.693147	1.09861	0	0	0
0	0	0	0	1.09861	0
0.693147	0	0	0	0	0.693147
0.693147	0	0	0	0	0
0	0.693147	0.693147	0	0	0
0	0.693147	0	0.693147	0.693147	0
0.693147	0	0	0	1.38629	0
0	0	0.693147	0	0.693147	0
0	0	0	0	0	0
0	0.693147	0.693147	0	0.693147	0
0	0	0	0	0.693147	0
0	0	0	0	0	0
0	1.09861	0.693147	0	0	0
0	0	0.693147	0	0.693147	0.693147
0.693147	0	0.693147	0	0.693147	0
0	0	0	0	0	0
0	0	0	0	0	0.693147
0	0	0	0	0.693147	1.09861
1.38629	0.693147	0	1.09861	0.693147	0.693147
0.693147	0	0	0.693147	0	0
0	0.693147	0	0	1.09861	0
0	0	0.693147	0	0	0
0	0	0	0	0	0
0	0	0	0.693147	0	0.693147
0	0	0.693147	0	0	0
0	0	0	1.09861	0	1.38629
0	1.09861	0.693147	0.693147	1.09861	0.693147
0	0.693147	0	0	0.693147	0
0	0	1.38629	0	0	0
0	0	1.09861	0	0	0
0	0.693147	0	0	0.693147	0.693147
0	0.693147	0	0	0.693147	0
0	0.693147	0	0	0	0
0	0.693147	0.693147	0	0	0.693147
0	0	0	0	0	0
0	0	0	0	0	0
0	0	0	0	0.693147	0
0	0.693147	0.693147	0	0	0
0	0	0	0	0	0.693147
0	0	1.09861	0.693147	0	0.693147
0	0	0	0	0	0
0	0.693147	0	0	0.693147	0.693147
0	0	0	0	0	0
0.693147	0	1.09861	0.693147	0	0.693147
0	0	0	0	0	0
0	0	0.693147	0	0	0.693147
0	0	0	0.693147	0	1.09861
0	1.09861	0.693147	0	0.693147	1.09861
0	0	0.693147	0	0	0
0	0	0	0	0.693147	0
0	1.38629	0	0	0.693147	1.38629
0	0	0	0	1.38629	0
0	0	0	0	0	0.693147
0	0	1.09861	0	0	0
0	0.693147	0.693147	0	0	0
0	0	0	0.693147	0	0
0.693147	0	0.693147	0.693147	0	0.693147
0	0	0.693147	0	0.693147	1.09861
0	0	0.693147	0	0.693147	0
0	0	0.693147	0	0	0.693147
0	0	1.09861	0	0.693147	0
0	0	0	0.693147	0	1.09861
1.09861	0	1.60944	0	1.09861	1.09861
0	0	0	0	0.693147	0
0	0	0.693147	0	0.693147	0.693147
0	0.693147	0	0	1.09861	1.09861
0	0	0	0	0	1.09861
0	0	0	0	0	0.693147
0	0	0	0	0.693147	1.09861
0	0	0.693147	0.693147	0.693147	1.09861
0	0.693147	0.693147	0	0.693147	0
0	0	0	0	0	0
0	0	0.693147	0	1.09861	0
0	0	0.693147	0	0	1.09861
0	0	0	0	0	0.693147
0	0	0	0	0.693147	1.09861
0	0.693147	0.693147	0.693147	0	0.693147
0	1.09861	0	0	0.693147	0
0	0	0	0	0	0
0	0	0	0	0	1.09861
0	0	0	0	0	0.693147
0	0	0	0	0	1.09861
0	0	0.693147	0	0	0
0	0	1.09861	0	0	0
0	0.693147	0	0	0.693147	0
0	0	0	0.693147	1.09861	0
0	0	1.38629	0	0	0.693147
0	0	0	0	0	0.693147
0	0.693147	0	0	1.09861	0
0	0	1.60944	0.693147	0	0
0	0	0	0	0	0
0	0	0.693147	0	0	0
0	0.693147	1.09861	0	0.693147	0
0	0	0.693147	0	0.693147	1.38629
0	0	0.693147	0	0	1.09861
0	0	0.693147	0	0	1.09861
0	0.693147	1.09861	0	0.693147	1.09861
0	0	0	0	0.693147	1.60944
0	0	1.38629	0	0	0
0	0	0	0	0	0
0.693147	0.693147	0	0	1.94591	1.09861
0	0	0	0	0	0
0	0	1.38629	0	1.09861	0
0	0	0	0	0	0
0	0	0	0	0	1.38629
0	0	1.60944	0	1.09861	0
0	0	0	0	0	0
0.693147	0	0.693147	0.693147	1.38629	0
0	0	0.693147	0.693147	0	0.693147
0	0.693147	1.09861	0	0	0
0	0	0.693147	0.693147	0	0
1.09861	0.693147	0.693147	0	0	0
0	0	1.09861	0	0.693147	1.09861
0.693147	0	0	0	0	0
0	0	1.09861	0	0	1.09861
0	0	1.38629	0	0	0.693147
0	0	0	0	0	0
0	0	0.693147	0	0	0.693147
0	0	0	0	0.693147	0.693147
0	0	0	0	0	0.693147
0	0.693147	0	1.09861	0.693147	0
0	0	0	0	0	0
0	0	0	0	0	0
0	0	1.09861	0	0	0.693147
0	0	0.693147	0	0	0
0	0	0.693147	0	0	0
0	0	1.09861	0	0	0.693147
0	0	0.693147	0	0.693147	0
0	0.693147	0	0	0	0.693147
0	0	1.09861	0.693147	0	0.693147
0	0	0	1.09861	0	0
0	0	1.38629	0	1.09861	1.09861
0	0	0.693147	0	1.09861	0.693147
0	0	0	0	0.693147	0.693147
0	0	0	1.09861	0	0.693147
0	1.09861	0.693147	0	1.38629	0.693147
0	0	0.693147	0	0.693147	0
0	0	0	0	0	0
0.693147	0	0	0	0	0.693147
0	0	0.693147	0	0	0.693147
0	0	0.693147	0	0	1.60944
0	0	0	0	0	1.60944
0	0	0	0.693147	1.09861	0
0	0	0	0	0	0
0	0	0.693147	0.693147	0	0
0	0	0.693147	0.693147	0	0.693147
0	0	0.693147	0	0.693147	0.693147
0	0	0	0	0	0.693147
0	0	0	0	0	0
0	0	0	0	0	0.693147
0	0	0.693147	0	0.693147	0.693147
0	0	0	0	0.693147	1.09861
0	0	0	0	0.693147	0
0	0	0.693147	0	0.693147	0
0	0	1.38629	0	0	0.693147
0	0	0.693147	0	0	0.693147
0	0	0	0	0	0
0	0	0	0	0	0.693147
0	1.09861	1.09861	0	0.693147	1.60944
0	0.693147	0	0	0	0
0	0	1.09861	0	0	0
0	0	0.693147	0	0	0.693147
0.693147	0	1.38629	0	0	1.09861
0	0	0.693147	0	0.693147	0
0	0	0.693147	0	0.693147	0.693147
0	0	0.693147	0	0	0
0	0	0.693147	0	0	1.09861
0	0	0	0	0	0
0	0	0.693147	0	0	0
0	0	0	0	0	0
0	0.693147	0.693147	0	0	0.693147
0	0	0	0	0	0
0	0	0	0	0	0
0	0	0	0.693147	1.09861	0
0	0	1.60944	0	0	0
0	0	0.693147	0	0	0
0	0	0	0.693147	0.693147	0
0	0	0	1.09861	0	0.693147
0	0	1.38629	0	0	0.693147
0	0	1.60944	0	0	0
0	0	0	0.693147	0	0
0	0	0	0	0.693147	0
0	0	0.693147	0	0	1.38629
0	0	0	0	0.693147	0
0	0	1.09861	0	0.693147	1.09861
0	0	0.693147	0	0	0.693147
0	0	0.693147	0	1.09861	0.693147
0	0	0.693147	0	0	0
0	0	1.09861	0	0	0.693147
0	0	0	0	0	0
0	0	1.09861	0	0	1.09861
0	0.693147	0	0	0	0
0	0	0	0	0	0.693147
0	0	0	0	0	1.09861
0	0	1.38629	0	0	0
0.693147	0	0.693147	0	0	0
0	0	0	0	0	1.60944
0	0	0	0	1.60944	0.693147
0	0	1.38629	0.693147	0	0.693147
0	0	0.693147	0	0.693147	1.09861
0	0	0	0	0	0
0.693147	0	1.09861	0.693147	1.09861	0.693147
0	0	1.09861	0	0	1.60944
0	0.693147	0	0	1.09861	0
0.693147	0	0	0	0	0
0	0	1.38629	1.38629	0	0
0	0	0	0	0	0
0	0.693147	1.09861	0.693147	1.09861	0
0	1.09861	0.693147	0	1.09861	0.693147
0.693147	0	0	0	0	0
0	0	0	0	0	0
0	0	0	0	1.60944	0
0	0.693147	0.693147	0	0.693147	0.693147
0	0	1.09861	0	0	0
0	0.693147	0	0	0	0.693147
0	0	0	0	1.09861	0
0	0	1.09861	0	0	0.693147
0	0	0	0	0	1.09861
0	0.693147	0	1.38629	0.693147	0.693147
0	0.693147	1.09861	0	0	0
0	1.38629	0.693147	0	0	0.693147
0	0	0	0	0	1.09861
0	0	0	0.693147	0	0
0	0	0.693147	0	0	0
0	0	0.693147	0	0	0
0	0	0	0	1.09861	1.09861
0	0	1.09861	0	0	1.60944
0	0.693147	1.38629	0	0.693147	1.60944
0	0	1.38629	0	0	1.09861
0	0	0.693147	0	0	0.693147
0	0.693147	0	0	0	0
0.693147	1.09861	0.693147	0.693147	0.693147	0
0.693147	1.38629	0.693147	0	1.09861	1.38629
0.693147	0.693147	1.09861	0	0	0
0	0.693147	0.693147	1.09861	0.693147	1.38629
0	0	1.09861	0	0	0
0	0	0	0	0.693147	0
0	0.693147	0	0	0	0.693147
0	0	1.38629	0	0	0
0	0.693147	0.693147	0.693147	1.09861	1.09861
0	0.693147	0.693147	0.693147	0.693147	0.693147
0	0	0	0	0.693147	0
0	0.693147	0	0.693147	0	0
0	0	0	0	0	1.09861
0	0.693147	0.693147	0	0.693147	0.693147
0	0	1.60944	0	0.693147	0
0	0	0.693147	1.09861	0	0
0	0	1.38629	0	0.693147	0.693147
0	0	1.09861	0	0	0
0.693147	0	0	0	1.09861	1.60944
0.693147	0.693147	0	0	0	0.693147
0	0.693147	1.09861	0	0	0.693147
0	1.38629	0.693147	0	0	0
0	0	1.09861	0	0	0.693147
0	0	0	0.693147	0	0
0	1.09861	0.693147	0	0	0.693147
0	0	0	0	0	0
1.09861	0	0	1.09861	1.09861	0.693147
0	0	0	0.693147	0	0.693147
0	0	0.693147	0	0	0.693147
0.693147	0	1.09861	0.693147	0.693147	0.693147
0	0	0	0	0.693147	0
0	0.693147	0	0	0.693147	0.693147
0	0	0.693147	0.693147	0	1.09861
0	0.693147	0	0.693147	0	0.693147
0	0	0.693147	0	0	0.693147
0	1.38629	0.693147	0	1.09861	0
0	0	1.09861	0.693147	0.693147	0.693147
0.693147	0	1.09861	0	0.693147	0
0	0	0	0.693147	0	0
0	0	1.09861	0	0	0.693147
0	0	1.38629	0	0	1.38629
0	0.693147	0	0	0.693147	0.693147
0	0	1.09861	0	0	0.693147
0	1.09861	0	0.693147	0	0
0	0.693147	0	0	0.693147	0.693147
0	0	0.693147	0	0	0.693147
0	1.38629	0.693147	1.38629	0.693147	0.693147
0	1.38629	0	0	0	0
0	0	0	0	0	0.693147
0	0	0	0	0	0.693147
0	0	0	0	0	0
0	0	0	0	0	0.693147
0	0	0.693147	0	0.693147	0
0	0	0.693147	0	0	1.09861
0	0	0	0	0	0
0	0	0	0	0	0.693147
0	1.09861	0	0	0	0
0	0.693147	1.09861	1.09861	0	0
1.38629	0	0	1.09861	0	0
0.693147	0	0.693147	0.693147	0.693147	0.693147
0	0	0.693147	0	0	0.693147
0	0.693147	0.693147	0	0	0
0	0.693147	0	0	0	0
0	0	0.693147	0	0	0.693147
0	0.693147	0.693147	0	0	1.38629
0	0	0	0	0	0.693147
0	0	0.693147	0.693147	1.38629	0.693147
0	0.693147	0	0	1.38629	1.38629
0	0	0.693147	0	1.09861	0
0	0	0	0	0	0
0	0	0	0	0.693147	0.693147
0	0.693147	1.38629	0	0.693147	0.693147
0	0.693147	0	0	0.693147	0.693147
0	0	0.693147	0	0	0
0	0	0.693147	0	0	0
0.693147	0	0	0	0	0.693147
0	0.693147	0	0.693147	0.693147	1.09861
0	0	0.693147	0	0	0
0	0	0	0	0	0.693147
0.693147	1.09861	0	1.09861	1.09861	1.38629
0	0	1.09861	0.693147	0	1.09861
0	0	0.693147	0	0	0.693147
0	0	1.38629	0	0.693147	0.693147
0	0	0	0	1.09861	0
0	0.693147	0.693147	0	1.09861	1.09861
0	0	0	0	0	0.693147
0	0	0	0	0.693147	0
0	0	0.693147	0	0.693147	0.693147
0	0	0	0	0.693147	0
0	0.693147	0	0	1.09861	0.693147
0	0	0.693147	0	0	0.693147
0	0.693147	0	0	1.09861	0
0	0	0	0	0.693147	0
0	0	0	0.693147	1.09861	0.693147
0	0	1.09861	0	0	1.09861
0	0	0.693147	0	0	0
0	0	0.693147	0	0	1.60944
0	0.693147	0	0	1.09861	0.693147
0	0	0	0	0.693147	0.693147
0	0.693147	0	0	0.693147	0.693147
0	0.693147	0	0	0.693147	0
0	0	1.09861	0	0	0
0	0	0	0	0	0
0.693147	0	0	0.693147	0	1.09861
0	0.693147	0	0.693147	0.693147	0
0	0	0.693147	0	0.693147	0.693147
0	0	1.09861	0	1.60944	1.09861
0	1.09861	1.60944	0	0	0
0	0	0	0	0.693147	0
0	0	0	0	0	0
0	0	0	0	0	0
0	0	0.693147	0	0.693147	0
0	1.09861	0.693147	0	0	1.09861
0	0	1.09861	0	0.693147	1.09861
0	0	0.693147	0	0	0.693147
0	0	0	0	0	0.693147
0	0.693147	1.09861	0	0	0.693147
0	1.09861	0.693147	0	0.693147	1.38629
0	0	0.693147	0	0	0
0	0.693147	0	0	0	0.693147
0	0.693147	0.693147	0	0.693147	0
0	0	0	0	0	1.60944
0	0.693147	0.693147	0	0.693147	1.38629
0	0	0	0	0.693147	1.09861
0	0	0.693147	0.693147	0	0.693147
0	0	0.693147	0	0	0
0	0	0.693147	0.693147	0.693147	0
0	0	1.09861	0	0.693147	1.09861
0	0	0.693147	0	0.693147	0
0	0	0	0	0	0.693147
0	0	1.09861	0.693147	0	0
0	0.693147	0.693147	0	0.693147	1.60944
0	0	1.09861	0	0	0
0	0.693147	0	0	0.693147	1.09861
0	0	0.693147	0	1.09861	1.09861
0	0	0.693147	0	0	0
0	1.79176	0	0	1.09861	0
0	1.09861	0	0	0	1.09861
0	0	0	0	0	0
0	0	0	0	0	0
0	0	1.09861	0.693147	0.693147	1.09861
0	0	0	0	0	0.693147
0	0	0.693147	0	0.693147	0.693147
0	0	0	0	0	0
0	0.693147	1.09861	0.693147	0.693147	0.693147
0	0	0.693147	1.09861	0	0
0	0.693147	1.38629	0	0	0
0	0	0.693147	0.693147	0	1.38629
0	0.693147	0	0	0.693147	0
0	0	1.09861	0	0	0.693147
0	0	0	0.693147	0.693147	0
0	0	0.693147	0	0	1.09861
0	0	0.693147	0	0	0
0	0.693147	0.693147	0	0	0
0	0	0.693147	0	0	0.693147
0.693147	0	0	0.693147	0	0
0	0	1.09861	0	0	0
0	0	1.09861	0	0	1.09861
1.09861	0	0	1.09861	0	0
0	1.38629	0.693147	0.693147	0.693147	1.38629
0	0	0	0	0.693147	0.693147
0	1.09861	0.693147	0	1.09861	0.693147
0	0	0.693147	1.09861	0.693147	0
0	0	0.693147	0	0	1.09861
0	0	0	0	0	0.693147
0	0	1.09861	0	0	1.60944
0	0	1.09861	0	1.09861	0
0.693147	0.693147	0	0	0	1.09861
0	0	1.09861	0	0	1.38629
0.693147	0.693147	0	0	0	0
0	0.693147	0.693147	0	0.693147	0
0.693147	0	0.693147	0	0	0
0	0.693147	1.38629	0	0	0
0	0	0	0	0	1.09861
0	0	0	0	0	0.693147
0	0.693147	0	0	1.09861	0
0	0.693147	0	0	0.693147	0
0	0	0	0	0	0
0	0.693147	0	0	0	0
0	0	0	0.693147	0	0
0	0.693147	0	0	0	0
0	0	0	0	0.693147	0
0	0	1.09861	0	0.693147	1.60944
0	0	0.693147	0	0	0
0	0	1.09861	0	0	0
0	1.09861	1.09861	0	0.693147	0
0	0.693147	0.693147	0	0	0
0	0	0	0	0	0
0	0	0.693147	0	0	0
0	0	0.693147	0	0	0.693147
0.693147	0	0	0.693147	0	1.09861
1.09861	0	0	0	0.693147	0
0	0.693147	1.38629	0	0	0
0	0	0	0	0.693147	1.09861
0	0	0.693147	0	0	1.09861
0	0	0.693147	0	0	0
0	0.693147	0.693147	1.09861	0.693147	0
0	1.38629	1.09861	0	0	0
0	0	0	0.693147	0	0
0	0	0.693147	0	0	0
0	0.693147	0	0	0	0
0	0	0	1.09861	0	0
0	0	0	0	0	0.693147
0	1.09861	0	0	1.38629	0
0	0	0.693147	0	1.09861	1.38629
0	0.693147	1.09861	0	0	0
0	0.693147	0.693147	0	0	0.693147
0	1.09861	0.693147	0	0	0
0	0	0	0	0	1.38629
0	0	0.693147	0	0	0
0	0	0	0	0.693147	0
0	0	0	0	0	0
0	0.693147	0	0	0.693147	0.693147
0	0	0	0.693147	0	0
0	0	0	0	0	0.693147
0	0	0	0	0	0
0	0.693147	0	0	0	0
0	0	0	0	0	0
0	0	0.693147	0	0	0
0	0	0	0.693147	0	0.693147
0	0.693147	0	0	0	0
0	0	1.38629	0	0	0
0	0.693147	0.693147	0	0	0.693147
0	0	0.693147	0	0	0
0	0	0.693147	0	0	0.693147
0	0	1.09861	0	0.693147	0.693147
0	0	0	0	0.693147	0
0	0	1.09861	0	0	0
0.693147	0	0.693147	0.693147	0	0.693147
0	0	0.693147	0.693147	0	0
0	0.693147	1.09861	0	0.693147	0
0	1.38629	0.693147	0	0	0.693147
0	0	0	0	1.38629	0.693147
0	1.38629	0	0	0	0.693147
0	0.693147	0.693147	0	0.693147	0.693147
0	0	0	0	1.09861	1.38629
0	0	1.60944	0	0.693147	1.38629
0	0	0	0	0	0
0	0	0	0	0	0
0	0	1.09861	0	0	1.09861
0	0	0.693147	0	0	0
0	0	0.693147	0	0.693147	0
0	0	0.693147	0	0.693147	0
0	0	1.09861	0	0.693147	0.693147
0	0	0	0	1.09861	0
0	0	0	0	1.38629	0
0	0	0	0	0	0.693147
0	0.693147	0.693147	0	0	0
0	0	0	0	0	0
0	0	0	0	0	1.09861
0	0	0	0	1.38629	0
0	0	0	0	0	1.09861
0	0.693147	0.693147	0	0	0.693147
0	0	0	0	0	1.09861
0	0	1.38629	0	0	0
0	0.693147	0	0	1.09861	0.693147
0	0	1.38629	0	0.693147	0.693147
0	0	0.693147	0	0.693147	0
0	0	1.09861	0	0.693147	0
0	0.693147	1.09861	0	0	0
0	0	0.693147	0	0.693147	0.693147
0	0	0	0.693147	0	0
0	0	0	0	0	0
0	0	0.693147	0	0	0.693147
0.693147	0	0	0	0	0.693147
0	0.693147	0.693147	0	0.693147	0
0	0	1.09861	0	0	1.09861
0	0.693147	0.693147	0	1.09861	0
0	0	0.693147	0.693147	0	0
0	0	0	0	1.09861	0
0	0	1.09861	0.693147	1.09861	0.693147
0	0	0.693147	0	1.09861	0
0	0.693147	0	0	0	0.693147
0	0	0	0	0.693147	0
0	0.693147	0	0	1.09861	0
0	1.09861	0	0.693147	0	0
0	0.693147	0.693147	0	0.693147	0
0	1.79176	0	0	0	1.09861
0.693147	0	1.38629	0	0	1.09861
0	0	0.693147	0	0	0
0	0	1.09861	0	0.693147	1.09861
0	0	0	0	0	1.09861
0	0	0.693147	0	0	0
0.693147	0	0	0	0.693147	0
0	0	0.693147	0	1.38629	0
0	0	0	0	0	0
0	0	0	0.693147	0	0.693147
0	0.693147	0.693147	0.693147	0.693147	0
0	0	0.693147	0	0.693147	0.693147
1.38629	0	1.09861	0	0	0.693147
0	0	1.38629	0	0	1.09861
0	0	0	0	0	0
0	0	1.60944	0	0.693147	0
0	0	0	0	0	0.693147
0	0	0	0	0.693147	0
0	0.693147	0.693147	0	0	1.09861
0	0	0	0	0	1.09861
0.693147	0	1.09861	0.693147	0	0
0	0	0.693147	0	1.09861	1.09861
1.09861	0	0	0	0.693147	0
0	0	0	0	0	0.693147
0	0	1.38629	0	0.693147	0
0	0	0	0	0.693147	0
0	0	0	0	0	0
0	0	0.693147	0	0.693147	0
0	1.60944	0.693147	0	0	0
0	1.09861	1.09861	0	1.09861	0
0	0.693147	1.09861	0	0	0
0	0.693147	1.38629	0	0.693147	0
0	0	0	0	0	0
0	0	0	0	0	0
0	0	0.693147	0	0	0.693147
0.693147	0	0	0	0	0
0	0	1.09861	0	0.693147	0
0	0	1.09861	0.693147	0	1.38629
0	1.09861	1.09861	0	0.693147	0
0	0	0	0	0.693147	0
0	0	0	0	1.09861	0
0	0.693147	0	1.09861	0	0
0	0	0	0	0.693147	0
0	0	0	0	0	0.693147
0	0	0	0	0	0.693147
0	0	0	0	0	0
0	0	0	0	1.38629	0
0	0	0	0	1.09861	1.60944
0	0	0	0	0.693147	1.38629
1.09861	0	0.693147	0	0	0.693147
0	0	0	0	0.693147	0.693147
0	0	0.693147	0	0	0
0	0.693147	0	0	0	0
0	0	0.693147	0	0.693147	0
1.09861	1.09861	1.09861	0	0.693147	0.693147
0	0	0.693147	0	0	0
0	0	0.693147	0	0	0
0	0	0.693147	0.693147	0.693147	1.09861
0	0	0	0	0	0
0	0	1.09861	0	0	0.693147
0	0.693147	1.09861	0.693147	1.09861	0
0	0	0	0	0	0
0	0	0.693147	0	0.693147	0.693147
0	0	0.693147	0	0.693147	0
0	0	0	0	1.38629	0
0	0	0	0	0.693147	0.693147
0	0.693147	1.09861	0	0	0.693147
0	0	0.693147	0	1.38629	0
0	0	0	0	0	0
0	0	0	0	0	0
0	0	0.693147	0	0.693147	1.09861
0	0	1.09861	0	0	1.09861
0.693147	0	0.693147	1.09861	0	1.09861
0	0	0.693147	0	0	0.693147
1.38629	0	0	0	0.693147	0
0	0	0.693147	0	0	0.693147
0	0	0	0	0	0.693147
0.693147	0.693147	0.693147	0	0	0
0	0	1.09861	0	0.693147	0
0	0	0.693147	0	0	1.38629
0	0.693147	1.38629	0	0	0.693147
0	0	0.693147	0	0	0
0	0	0.693147	0	0.693147	0.693147
0	0	0.693147	0	0	0.693147
0	0	0	0	1.09861	1.09861
0	0	0.693147	0	0	0.693147
0	0	0	0	0.693147	0
0	0	1.09861	0	0.693147	0.693147
0	0	1.09861	0	1.38629	0
0	0	0	0	0	0.693147
0	0	1.09861	0	0.693147	0.693147
0	0	0	0	0	0
0	0	0	0	0	1.94591
0	0	1.09861	0	1.09861	0.693147
0	0.693147	0	0	0	0.693147
0	0	1.09861	0	0	1.09861
0	1.09861	1.09861	0	0	0.693147
0	0	0.693147	0	1.38629	0.693147
0	0	1.09861	0	0	0.693147
0	0	0.693147	0	0	0
0	0	1.09861	0	0	0
0	0	0.693147	0	0	0
0	0	0	0	0	0.693147
0	0	0	0	0	0
0	0.693147	0	0	0	0.693147
0	0	0	0.693147	0.693147	0.693147
0.693147	0	1.09861	0.693147	0	0
0	0	0.693147	0	0	0.693147
0	0	0.693147	0	1.38629	0
0	0	0	0	0	0.693147
0	0	0	0	0	0
0	0	1.09861	0	0	0
0	1.09861	0.693147	0	0	0
0	0	0.693147	0	0	0
0	0.693147	0.693147	0	0	0
0	0	1.38629	0	0.693147	0
0	0	0	0	0	0
0	0.693147	0	0	0.693147	0
0.693147	0.693147	0.693147	0.693147	0.693147	0
0	0	0	0	0.693147	0
0	0	1.09861	0	0	0.693147
0	0	0	0	0	0
0	0.693147	1.38629	0	0.693147	0
0	0.693147	0	0	0.693147	0
0	0	0	0	0	0.693147
0	0	0.693147	0	0.693147	0.693147
0.693147	0	0.693147	0	0	0.693147
0	0.693147	1.38629	0	1.09861	0
0	0	0	0	0	0.693147
0	0	0.693147	0.693147	0	0.693147
0	0.693147	1.09861	0	0	0
0	0	0.693147	0	1.38629	0
0	0	0	0	0	0
0.693147	0	1.38629	0	0	1.09861
0	0	0	0	0	0
0	0.693147	0	0	1.09861	0.693147
0	0	0	0.693147	0	0
0	0	0	0	0	1.09861
0.693147	0	1.09861	1.09861	0	1.38629
0	0	1.38629	0	0	0
0	0	0.693147	0	0.693147	0.693147
0	0	0	0	0	0.693147
0	0	1.38629	0	0	1.09861
0	0	0.693147	0	0	0
0	0	0	0	0	0
0	0	1.09861	0	1.38629	0
0	0	0	0	1.38629	0
0	0.693147	0	0	0.693147	0.693147
0.693147	0.693147	1.60944	0.693147	0	0
0	0	0.693147	0	0	0.693147
0	0	0.693147	0	0.693147	0
0	0	0	0	0	0
0	0	0	0	0	0.693147
0	0	0.693147	0.693147	0	0.693147
0	0	1.09861	0	0	0.693147
0	0	0	0	0	0
0	0	0.693147	0	0	0.693147
0	0	0	1.60944	0	1.09861
0	0	0	0	0	1.09861
0	0	1.38629	0	0	0
0	0	0	0	0	0
0	0.693147	1.79176	0	1.09861	0
0	0	1.09861	0	0	0.693147
0	0	0.693147	0	0	0.693147
0	0	0	0	0	0
0	0	0	0.693147	0	0
0	0	0.693147	0	0	0.693147
0	0	1.09861	0	0	1.09861
0	0	0	0.693147	0	0
0	0	0.693147	0	0	0
0	0.693147	0.693147	0	0	1.09861
0	0	0	0.693147	0	0
0	0	0.693147	0	0	0
0	0	0	0	0	0
0	0	0.693147	0	0.693147	0.693147
0	0	0.693147	0	0	0
0	0	0	0.693147	0	1.09861
0.693147	0	0.693147	0.693147	0	0.693147
0	0	0	0	0	0.693147
0	0	0	0	0.693147	0
0	1.09861	1.09861	0	0	0.693147
0	0.693147	0.693147	0	0	0.693147
0	0	0	1.09861	1.09861	0
0	0	0	0	0	0
0.693147	0	0.693147	0.693147	0.693147	0.693147
0	0	1.09861	1.09861	0.693147	0.693147
0	0	1.09861	0	0	1.38629
0	0	0.693147	0	0	0.693147
0	0.693147	0	0	0.693147	0
0	0	0	0.693147	0.693147	0
0	0.693147	0	0	1.38629	0.693147
0	0.693147	0.693147	0	0	1.09861
0	0	0	0	1.09861	0
0	0	1.09861	0	1.09861	0
0	0	0.693147	0	0	0.693147
	0	0.693147		0	0
	0	0		0	0
	0	1.09861		0.693147	0
	0	0.693147		0	0
	0.693147	0.693147		0	1.09861
	0	0		1.38629	0
	0	1.09861		0	0
	0	0		0	0.693147
	1.09861	0.693147		0	1.09861
	0	0		0	0
	0	1.09861		0	0
	1.09861	0.693147		0	0.693147
	0.693147	0.693147		0	0
	0.693147	0.693147		0.693147	1.09861
	0	0		0	0.693147
	0	0.693147		0.693147	0
	0.693147	0		0	0
	0	0.693147		0	0.693147
	0	0.693147		0	0
	1.38629	1.38629		0	0
	0	1.09861		0	0
	0	1.79176		1.09861	0
	0	0		0	0
	0	0		0	1.38629
	0	0		0	0
	0	1.09861		0.693147	0
	0	1.38629		0	0
	0	0		0	0
	0.693147	1.09861		0.693147	0
	0	1.09861		0	0
	0.693147	0		0	1.60944
	0.693147	0		0.693147	0.693147
	0	0.693147		0	0.693147
	1.09861	1.09861		0	0.693147
	0	0		0.693147	0
	0	0		0	0
	0	1.38629		0	0.693147
	1.38629	0.693147		0.693147	0.693147
	0	0.693147		0	0
	0	0		0	0
	0	0.693147		0	0
	0	0		0	0
	0	0		0.693147	0
	1.09861	0		0	0.693147
	0	0		0	0
	0.693147	0		0	0.693147
	0	1.60944		0.693147	0
	0.693147	1.09861		0	1.09861
	0	1.60944		0.693147	0
	0	1.09861		1.09861	1.38629
	0	0		0.693147	0
	0	0		0	0
	0	0		0	1.09861
	0	1.09861		0	1.09861
	0	0		0	0
	0.693147	1.09861		0	0
	0	0		0	0
	0	0		0	1.09861
	0	1.09861		0.693147	0.693147
	0	0		0	0
	1.09861	1.09861		0	1.09861
	0	0		0	0
	0	0		0	0.693147
	0.693147	0		0	0.693147
	0	0		0.693147	0
	0	0.693147		0	1.09861
	0	0.693147		0.693147	1.60944
	0	1.09861		0	1.09861
	0	1.38629		0	0.693147
	0	0.693147		0	0
	0	0		1.38629	0
	0	0.693147		0.693147	0.693147
	0	0.693147		0	0.693147
	0	1.09861		1.09861	0.693147
	0	0.693147		0.693147	1.09861
	0	0.693147		0.693147	0
	0	1.09861		0	0.693147
	0.693147	1.09861		0	0.693147
	0	0		0	0
	0	0.693147		0	0
	0	0		0	0
	0.693147	0		0	0
	1.09861	1.38629		0	0.693147
	0	1.38629		0	1.38629
	0	0.693147		0	1.38629
	0	0		0.693147	0
	0.693147	0.693147		0	0.693147
	1.09861	0.693147		0	0
	0	0		0	0
	0	0		1.09861	0
	0.693147	1.09861		0	0.693147
	0	0.693147		0	0.693147
	0	1.09861		0	0
	0.693147	0		0.693147	0.693147
	0	0		0.693147	0
	1.09861	0.693147		0.693147	0.693147
	0	0		1.38629	0.693147
	0	0.693147		0	1.09861
	0	0.693147		0.693147	0
	1.38629	1.09861		0	0.693147
	0	0		0	0
	0	1.09861		0	0.693147
	0	1.09861		0	1.09861
	0	0.693147		0	0.693147
	0	0		0.693147	0
	0	0		1.38629	0
	0.693147	0.693147		0	0
	0	0		0	0.693147
	0	1.09861		1.38629	0.693147
	0	0		0	0.693147
	0	0.693147		0	0.693147
	0.693147	1.09861		0.693147	0.693147
	0.693147	0		0.693147	0
	0.693147	1.38629		1.38629	0
	0	0		0.693147	0
	1.09861	1.09861		0	1.09861
	1.09861	0.693147		0	0
	1.09861	0		0	0.693147
	0	0.693147		0	1.09861
	0	0		0.693147	0
	0.693147	0.693147		0.693147	0
	0	0		0	0.693147
	0	1.38629		0	0.693147
	0.693147	0.693147		0.693147	1.38629
	0	0		1.09861	0
	0	0		0	0
	0	0		0.693147	0
	0	0		0	1.38629
	0	0.693147		0	0.693147
	0	0		0	0
	0	0		1.38629	0
	0	1.09861		0	0.693147
	0	0		0	0
	0	0		0	0.693147
	1.09861	0		0	0
	0.693147	0.693147		0.693147	0
	0	0.693147		0.693147	0
	0.693147	0.693147		0.693147	0.693147
	0	0.693147		0	0.693147
	0.693147	1.09861		0	0
	0	0		0	1.60944
	0	1.09861		0	0.693147
	0.693147	0		0	1.09861
	0	0		0	0
	0	1.38629		0.693147	0.693147
	0	0.693147		0.693147	0
	0	0.693147		0	0.693147
	0	1.09861		0	0
	0.693147	1.38629		0	0
	0	0		0	0
	0.693147	0		0	0
	0	0		0	0
	0.693147	0		0	0
	1.09861	0.693147		0.693147	0
	0	0.693147		0.693147	1.09861
	1.09861	0		1.09861	0
	0	1.09861		0	0.693147
	0.693147	0.693147		0	1.38629
	0	0.693147		0.693147	0.693147
	1.09861	0		0	0
	0	0		0	0.693147
	0	0		0	0.693147
	0.693147	0		1.60944	0
	0	1.09861		0	0.693147
	0	0		0	0
	0.693147	0.693147		0.693147	0
	0	0		0	0
	0.693147	0		0	0
	0.693147	0		0	0.693147
	0	0		1.09861	0
	0.693147	0.693147		0	1.09861
	1.09861	1.09861		0	0.693147
	0	0.693147		0.693147	0.693147
	0	0		0	0.693147
	0.693147	0		0	0.693147
	0.693147	1.09861		0	0.693147
	0	1.38629		0	0
	0	0.693147		0	0
	0	0.693147		0	1.09861
	0	0.693147		0	0
	1.09861	0.693147		0	0
	0.693147	0.693147		0.693147	0.693147
	0	0		0	0
	0	0.693147		0.693147	0
	0	0.693147		0.693147	0
	0	0		0	0.693147
	0	0.693147		0	0
	1.09861	0		0	0
	0	0		0.693147	0
	0	0.693147		1.38629	0
	0	0.693147		0	1.38629
	0	0.693147		0	0
	0	0		0	0.693147
	0	0.693147		0	1.09861
	0	0.693147		0	0
	0	0.693147		0	1.09861
	0	0.693147		0.693147	0
	0	0		0.693147	0
	0	0		0	0
	0	1.38629		0.693147	0
	0.693147	0.693147		0.693147	0
	0	1.38629		0	0.693147
	0.693147	0		0.693147	0
	0	0.693147		0.693147	0.693147
	1.09861	1.09861		0	1.38629
	0	0		0.693147	0
	0	0		0	1.09861
	0	0		1.09861	0
	0	0		0	0.693147
	0	0		0	0
	0	0		0	0
	0	1.09861		0.693147	0.693147
	0	1.38629		0.693147	0
	0	1.09861		0.693147	0
	0	0.693147		0	0.693147
	0	0.693147		0	0
	0	1.09861		0	0
	0	1.09861		0	0.693147
	0	0		0.693147	0
	0	0		0.693147	0
	0	0		0	0
	0	1.09861		0	0.693147
	0	0		0.693147	0
	1.38629	1.60944		0	0
	0	1.09861		0	0.693147
	0.693147	0		1.09861	0
	0	0.693147		0	0
	0	1.09861		0.693147	0.693147
	0	0		0	1.60944
	0	0.693147		1.09861	0
	0.693147	0		0.693147	0.693147
	0	0.693147		0	0.693147
	0	0		0	0
	0	0.693147		0	0
	0.693147	1.38629		0	0
	0	0		0	0.693147
	0	1.09861		0	0
	0	0.693147		0	1.60944
	0.693147	0		0.693147	0.693147
	0	0		0.693147	0
	0	1.38629		0	0
	0	0		0	1.09861
	0	0.693147		0	0.693147
	0.693147	0.693147		0	1.09861
	0.693147	0.693147		1.09861	0.693147
	0	0.693147		0	0
	0.693147	0.693147		0	0
	0	0		0	0
	0	1.79176		0	0
	0.693147	0.693147		0.693147	0
	0	0		0	0.693147
	0	0.693147		0.693147	0
	0	0.693147		0.693147	0.693147
	0	0.693147		0	0
	0	0.693147		0	0
	0	1.09861		0	1.79176
	0	1.09861		0.693147	1.38629
	0	0.693147		0	0
	0	1.38629		0	0
	0.693147	0		0	1.09861
	0	0.693147		0	0
	0.693147	0		0	0
	0.693147	0.693147		0	0
	0	0		0.693147	1.60944
	0	0		0	0.693147
	0	0		0	1.38629
	0	0		0	0.693147
	1.09861	1.09861		0	1.60944
	0	0.693147		0	0
	0	1.09861		0	0
	0	0.693147		0.693147	1.09861
	0	0.693147		0	1.09861
	0	1.09861		0	0
	0	0		0	0.693147
	0	0		0	0.693147
	0	0		0	0.693147
	0	1.09861		0	0
	0	0.693147		0.693147	0
	0	0.693147		0	1.09861
	0	0		0	0
	0	0		0	0
	0	0.693147		0	0
	0	1.09861		0	1.60944
	1.09861	1.09861		0	1.09861
	0	0		0	0
	0	0.693147		0	1.09861
	0	0		0	1.38629
	0.693147	0		0	0.693147
	0	0		0	0
	0	1.38629		0.693147	0
	0	0		0.693147	0
	0	0.693147		0.693147	0
	1.09861	0		0	1.09861
	0	0		0.693147	0.693147
	0	0		0	0
	0	0		0	0
	0	1.09861		0	1.38629
	1.09861	1.09861		0	0
	0	0.693147		1.38629	0
	0	0.693147		0.693147	0
	0	1.09861		0	0.693147
	0	0		0.693147	0.693147
	0	0.693147		0	0
	0	0		0	0.693147
	0	0.693147		1.79176	1.38629
	0.693147	0.693147		0	0
	0	0.693147		0	0
	0	0		0	0
	0	0		0.693147	0
	0	1.09861		0.693147	0.693147
	0	0.693147		0	1.09861
	0	0.693147		0	0.693147
	0	1.09861		0	0
	0	0		0	0
	0	0		0	0
	0	0.693147		0	0
	0.693147	0		0	0
	0.693147	0		0.693147	1.38629
	0.693147	1.09861		0	1.09861
	0	0.693147		0.693147	0
	0.693147	1.09861		0	0
	0	0		1.09861	0
	0	0.693147		0.693147	0.693147
	0	1.09861		0	0.693147
	1.09861	0		0	0.693147
	0	0		0	0
	0.693147	0.693147		1.09861	0.693147
	0	0		0	1.09861
	0	0.693147		0	1.60944
	1.09861	1.60944		1.09861	0.693147
	0.693147	1.09861		1.09861	0
	0	0.693147		0	0.693147
	0	0.693147		0	0.693147
	0	1.09861		0	0
	0	0		0	0.693147
	1.09861	0		0	0
	0	0.693147		0	0
	0.693147	0.693147		0.693147	0
	0	0.693147		1.09861	0.693147
	0	0		0	0.693147
	0	0		0	0.693147
	0.693147	0.693147		0.693147	1.09861
	0	0		0	0
	0	0.693147		0	0.693147
	0.693147	1.38629		0	0.693147
	0	1.09861		0.693147	0
	0	1.09861		1.38629	0
	0	0		0	0
	0	0		0.693147	0
	0.693147	0.693147		0	0
	0	0		0.693147	1.09861
	1.09861	0.693147		0	0.693147
	0.693147	0		0	0
	0.693147	0.693147		0	0
	0.693147	1.09861		0	0.693147
	0.693147	0		1.09861	0
	0.693147	0		0	0
	0	0.693147		0	0
	0	1.09861		0.693147	0.693147
	0	0.693147		0	0
	0	0		0	0
	0	1.09861		1.09861	0.693147
	0	0		0	0
	0	0		0	0
	0.693147	0		0	0
	0	1.09861		0	0.693147
	0	0		0	0
	0	1.09861		0	0
	0	0		0.693147	1.09861
	0	1.09861		1.38629	0
	0	0		0	0
	1.60944	0		0	0
	0	0.693147		0.693147	1.09861
	0	1.38629		0.693147	0.693147
	0.693147	0		0	0
	0.693147	0		0	0
	0	0		0	0.693147
	0	0		0	0
	0.693147	0.693147		1.38629	0
	0	0		0	0
	0	0.693147		0	0
	0	0.693147		0	1.09861
	1.09861	0		0.693147	0.693147
	0	0		0.693147	0.693147
	0	0		0	0
	0	1.09861		0	1.09861
	0	0.693147		0	0
	0	1.09861		0	0
	0	0		0	0
	0	0		0	0
	0	0		0	0.693147
	0.693147	1.38629		0.693147	0.693147
	0.693147	1.79176		0	0.693147
	0	0.693147		0	0.693147
	0	0		0	0
	0	0.693147		0	0.693147
	0	0		0.693147	0
	0	0.693147		1.09861	1.09861
	0	0		0.693147	0
	0	0.693147		1.38629	0.693147
	0	0.693147		0	0
	0	0.693147		0	0
	0.693147	0		0.693147	0
	0	1.79176		0	0
	0	0		0	0
	0	0		0	0
	0			0
	0			0
	0.693147			0
	0			0
	0			0
	0			0.693147
	0			0
	0			0
	0			0
	0			1.09861
	0			0
	0			0.693147
	0.693147			0
	0			0
	0			0.693147
	0			0
	0			1.09861
	0			0
	0			0
	0			0
	0			0
	0			0
	0			0
	0			0.693147
	0			0
	0			0
	0			0
	0			0.693147
	0.693147			0
	0			0.693147
	0			0
	0			0
	0			1.09861
	0.693147			1.38629
	0.693147			1.09861
	0.693147			0
	0			0
	0.693147			0
	0			0
	0			0
	0			0
	0.693147			0.693147
	1.38629			0
	0			0
	0.693147			0
	0			0
	0			0
	0			0
	0			0.693147
	1.09861			1.09861
	0.693147			0.693147
	0			0
	0.693147			0
	0			0
	0.693147			0
	1.38629			0
	0.693147			1.38629
	0			0.693147
	0			0
	0			1.60944
	0			0.693147
	0			0
	0			0
	0			0
	0			0
	0			0
	1.38629			0
	0.693147			0
	0			0.693147
	0			0
	0			0.693147
	1.09861			0
	0			0
	0			0
	0			0.693147
	0.693147			0.693147
	0			0
	0			0
	0			0
	0			0
	0			0.693147
	0			0
	0			0
	0			0
	0			0.693147
	0.693147			0
	0			0
	0			0.693147
	0			0
	0			0
	0			0
	0.693147			0.693147
	0			0
	0			0
	0			0
	0			0
	0.693147			0
	0			0
	0			0
	0			0.693147
	1.09861			0.693147
	0			0
	0.693147			0
	0.693147			1.09861
	0			0
	0			0
	0			0.693147
	0			0.693147
	0			0
	0			0
	0			0
	0			0
	0			0
	0.693147			0
	0			0
	0			0
	0.693147			1.38629
	0			0
	0			0
	0			0
	0			0
	0			0
	1.09861			0
	0			1.09861
	0			0
	0			0
	0			0
	0.693147			0.693147
	0.693147			0
	0			1.09861
	0			0
	0			0.693147
	0			0
	0			0
	0.693147			1.09861
	0			0
	1.38629			0.693147
	0			1.09861
	0.693147			0
	0			0.693147
	0			0
	0			0
	0			0
	0			1.09861
	0			0
	0			0
	0.693147			0.693147
	0			0
	0			0
	0			1.09861
	0.693147			0
	0			0
	0			0
	0.693147			0
	1.09861			0.693147
	0			0
	0			0.693147
	0			0
	0			0.693147
	0			0
	0			0
	0			0
	0			0
	0			0.693147
	0			0
	0			0
	0			1.38629
	0			0
	0			1.09861
	0			0
	1.09861			0.693147
	0			0
	0.693147			1.09861
	0			0
	0			0
	0.693147			0.693147
	0			0
	0			1.09861
	1.09861			0
	0.693147			0.693147
	0			0
	0			0
	0			0
	0			0
	0.693147			1.38629
	0			0
	0			0
	0			0
	0			0
	0			0
	0			0
	0			0
	0			0.693147
	0			0
	0			0.693147
	0			0
	0			0
	0.693147			1.09861
	0			0.693147
	0			0
	0			0.693147
	0			0
	0.693147			0.693147
	0.693147			0
	0			0.693147
	0			0
	0			0
	0			0
	0			0.693147
	0.693147			0
	0			0
	0			0.693147
	0			0
	0			0
	0			0
	0			0
	0.693147			0
	0			0
	1.09861			0
	0.693147			0
	0			0
	0			0
	0.693147			0
	1.09861			0
	0			1.09861
	0			0
	0			0
	0			0
	0			0
	0			0
	0			0
	0			1.09861
	0			0.693147
	0			0
	0			0
	1.09861			0.693147
	0.693147			0
	0			0
	0			0
	0			0
	0.693147			0.693147
	0.693147			0
	0			1.09861
	0			0
	0			0
	0			0
	0			0
	0			0.693147
	0			0
	0			0.693147
	0			0
	0			0
	0.693147			0
	0			0
	0			0
	0			0
	0.693147			0
	1.09861			0
	0			0
	0			0.693147
	0.693147			0
	0.693147			0
	0			0
	0			0
	0			0
	0			0.693147
	0			0
	0			0.693147
	0			1.38629
	0			0.693147
	0			0.693147
	0			0.693147
	0			0
	0.693147			0
	0			0.693147
	0			0
	0.693147			0.693147
	0			0
	0			0
	0			0
	0			0
	0			0
	0			0
	0			0
	0			0
	0			0
	0			0
	0			0
	0			0
	0			0.693147
	0.693147			0
	0			0
	0.693147			1.60944
	0			0
	0			0
	0			0
	0			0
	0			0
	0			1.09861
	0			0
	0			0
	0			0
	0			0
	0			0
	0			0
	0			0
	0			0
	0			0
	0			0
	0			0
	0			0
	0			0
	1.09861			0
	0			0
	0.693147			0
	0			0
	0			0
	0.693147			0
	0			0
	0			0
	1.38629			0.693147
	0			0
	0			0
	0			0
	0			0
	0.693147			0
	0			0
	0			0
	0			0.693147
	0			0
	0			0
	0.693147			0.693147
	0.693147			1.09861
	0			0
	0			0
	0			0
	0			0
	0			0

## Sheet: Fig.2g
Zglp1			Msx1
Stra8 wt/wt	LXCXE homozygous	Stra8-null	Stra8 wt/wt	LXCXE homozygous	Stra8-null
1.09861	2.19722	2.56495	2.56495	2.70805	2.70805
1.09861	1.79176	0	3.8712	2.48491	0.693147
1.09861	1.60944	1.60944	3.52636	2.94444	1.09861
0.693147	1.60944	1.79176	1.94591	1.60944	0.693147
0	0.693147	1.38629	0	2.48491	1.79176
0	1.38629	1.79176	3.04452	2.48491	1.79176
0	2.19722	1.94591	1.60944	1.38629	2.19722
0.693147	0.693147	0	1.60944	1.94591	0
0.693147	1.38629	1.60944	0.693147	2.3979	1.09861
0.693147	0	1.79176	2.89037	2.19722	2.19722
0.693147	1.60944	0.693147	3.2581	2.30259	0.693147
1.79176	0	1.94591	0	1.94591	2.07944
1.09861	2.30259	2.07944	2.30259	1.94591	2.07944
1.79176	0	0.693147	0.693147	3.09104	2.19722
1.09861	0.693147	0.693147	1.09861	2.07944	2.48491
1.09861	0	0.693147	3.3673	1.79176	2.63906
0.693147	1.09861	1.60944	1.60944	2.3979	2.3979
0	1.38629	2.07944	2.30259	1.38629	1.38629
1.38629	0.693147	1.94591	3.13549	2.89037	1.38629
1.94591	0.693147	0.693147	1.38629	2.3979	2.19722
0.693147	1.09861	1.79176	0	1.09861	1.38629
1.09861	0.693147	0.693147	2.30259	2.48491	0
1.60944	1.79176	1.60944	0.693147	2.77259	1.94591
0	1.09861	0.693147	2.89037	2.19722	2.3979
0.693147	0	2.07944	2.07944	1.09861	1.60944
1.09861	0.693147	1.94591	0	2.48491	1.79176
1.38629	2.30259	0	0	1.94591	0
0.693147	1.38629	0.693147	2.3979	2.07944	0.693147
0.693147	1.79176	1.94591	2.19722	1.38629	2.07944
1.09861	1.60944	1.09861	2.70805	2.30259	1.94591
1.79176	1.79176	1.38629	1.94591	2.07944	2.30259
0.693147	1.38629	0.693147	0.693147	3.21888	1.60944
0	0	0	0	1.60944	1.09861
0	1.09861	1.38629	3.13549	3.13549	2.07944
1.09861	0.693147	0.693147	2.77259	1.79176	1.38629
0.693147	0	0.693147	2.83321	2.63906	1.09861
0	2.19722	1.09861	0	1.79176	1.94591
1.38629	2.3979	1.09861	2.3979	0.693147	1.79176
1.79176	1.60944	0	2.83321	2.63906	0.693147
1.09861	1.79176	0	2.07944	0.693147	1.60944
1.60944	1.60944	1.09861	2.30259	1.79176	2.07944
0.693147	1.79176	1.09861	2.99573	1.60944	0.693147
1.79176	1.09861	0	1.38629	2.63906	1.09861
2.19722	1.09861	1.09861	1.94591	1.09861	0.693147
0	0	0.693147	0	2.48491	1.38629
0.693147	0.693147	1.38629	0	2.30259	1.94591
0	1.79176	0.693147	2.48491	1.79176	1.38629
1.38629	1.94591	1.09861	2.94444	1.94591	2.19722
0	1.38629	1.79176	2.83321	2.3979	1.38629
1.94591	0	1.79176	1.79176	2.56495	2.19722
0	1.09861	0.693147	2.19722	1.60944	0.693147
1.38629	1.79176	2.07944	0.693147	1.09861	1.38629
0	1.09861	0	1.38629	2.3979	0.693147
1.09861	0	0.693147	2.07944	2.99573	1.38629
0	1.60944	1.79176	0	2.70805	2.89037
1.38629	2.48491	0.693147	1.79176	0.693147	2.19722
0	1.09861	2.30259	0	2.30259	0.693147
1.09861	1.38629	2.07944	2.89037	2.07944	0
0	1.79176	0	3.3322	1.60944	0
0.693147	2.07944	1.38629	1.38629	3.4012	2.07944
0	0	0.693147	3.13549	2.63906	0.693147
1.38629	1.38629	2.07944	3.21888	1.79176	1.60944
1.60944	1.38629	1.38629	2.30259	1.94591	0
2.07944	1.09861	1.79176	1.79176	0.693147	2.07944
1.09861	1.38629	1.09861	2.77259	1.09861	1.94591
0	2.19722	1.09861	2.07944	0.693147	0.693147
1.94591	1.94591	1.60944	2.48491	2.83321	2.63906
1.60944	1.79176	1.79176	1.60944	3.3673	1.94591
1.09861	1.38629	1.38629	2.30259	2.07944	1.09861
0	1.38629	1.09861	1.09861	2.77259	2.48491
1.09861	1.09861	1.60944	2.19722	2.19722	1.94591
0.693147	1.94591	0.693147	3.63759	1.38629	1.09861
0	0.693147	2.30259	1.94591	2.70805	1.60944
1.38629	1.79176	1.38629	2.56495	1.09861	1.60944
1.38629	1.38629	2.19722	0	1.79176	0
0.693147	0	2.07944	0	1.94591	1.60944
0	1.09861	1.09861	0.693147	0.693147	1.60944
0.693147	1.09861	2.07944	2.30259	2.70805	1.79176
1.09861	1.60944	0.693147	1.60944	1.38629	1.94591
1.38629	0.693147	1.09861	3.29584	2.19722	2.19722
1.09861	1.09861	1.94591	1.38629	2.07944	0.693147
1.79176	1.60944	1.79176	2.63906	2.19722	0
0.693147	0	1.38629	0	3.29584	1.09861
0	0.693147	2.3979	0	2.56495	1.79176
1.38629	1.38629	1.38629	2.83321	2.07944	0
0.693147	1.38629	0	2.56495	1.79176	2.48491
0	1.94591	1.79176	0.693147	3.09104	1.79176
0	0	1.38629	0	2.07944	1.94591
1.09861	1.38629	2.19722	3.04452	2.07944	1.60944
0.693147	0.693147	0	1.38629	2.63906	0
0.693147	0	0	1.79176	2.89037	1.38629
1.79176	1.79176	0	0.693147	2.3979	0.693147
1.38629	1.38629	1.94591	2.30259	0	0.693147
0.693147	1.38629	1.79176	2.07944	2.89037	1.09861
0	1.60944	1.38629	2.56495	2.07944	1.09861
1.09861	1.09861	1.94591	3.2581	1.79176	1.79176
0.693147	1.38629	0.693147	2.30259	1.79176	0
0.693147	0.693147	1.38629	0	2.56495	2.30259
1.38629	1.09861	1.60944	2.99573	2.70805	2.48491
2.07944	0	1.09861	1.79176	1.09861	1.79176
1.38629	1.94591	0.693147	3.2581	1.38629	1.38629
0.693147	0.693147	1.09861	3.09104	1.60944	1.09861
0.693147	1.60944	1.38629	3.09104	1.09861	2.19722
1.38629	1.60944	0.693147	3.46574	3.29584	2.83321
0	1.38629	1.60944	1.38629	2.63906	1.94591
0.693147	1.09861	1.60944	2.3979	2.07944	0
1.38629	0.693147	1.94591	2.89037	2.77259	2.83321
0.693147	1.60944	1.79176	4.04305	2.56495	1.09861
1.79176	0	1.09861	1.79176	3.29584	2.3979
1.79176	2.3979	0.693147	2.70805	2.07944	1.79176
0.693147	1.09861	1.60944	2.19722	2.83321	2.19722
0.693147	2.3979	0.693147	1.60944	1.38629	1.79176
0.693147	1.60944	0.693147	3.09104	0	1.09861
0.693147	1.60944	2.89037	2.48491	2.56495	0.693147
1.09861	1.38629	1.79176	1.60944	1.94591	0.693147
0.693147	0.693147	1.09861	2.07944	1.79176	0.693147
0	1.60944	1.60944	0.693147	2.70805	1.79176
0	0	1.94591	0.693147	2.3979	3.09104
1.09861	1.60944	1.09861	2.94444	2.77259	0.693147
0	1.09861	1.94591	0	0.693147	2.07944
1.79176	1.09861	1.79176	0	3.29584	1.60944
1.79176	1.09861	1.38629	2.99573	2.19722	2.07944
0.693147	1.60944	2.30259	0	1.60944	1.38629
1.94591	1.94591	1.09861	3.49651	1.38629	0.693147
1.38629	1.38629	0.693147	2.07944	1.60944	2.3979
1.09861	0	0.693147	2.83321	3.55535	2.07944
1.94591	2.19722	1.94591	2.19722	2.07944	0
1.09861	0.693147	0.693147	2.63906	3.3322	1.60944
0.693147	1.09861	1.09861	1.60944	0.693147	1.38629
1.38629	2.07944	1.38629	1.94591	1.94591	1.38629
1.09861	1.79176	1.38629	2.70805	1.60944	1.09861
1.38629	2.07944	1.09861	1.38629	3.09104	2.56495
0	0	1.94591	2.70805	3.17805	1.38629
0.693147	1.38629	1.09861	2.19722	0	2.19722
1.60944	1.60944	0.693147	3.21888	2.56495	0
1.79176	0.693147	0.693147	1.09861	1.60944	1.09861
1.60944	1.60944	2.07944	2.3979	2.48491	0
1.38629	1.60944	1.79176	1.94591	1.60944	1.60944
2.07944	0	1.79176	2.3979	3.09104	1.60944
1.09861	1.09861	1.94591	1.09861	2.48491	0.693147
0.693147	0	1.38629	2.89037	1.60944	0
1.38629	1.38629	1.09861	3.4012	0.693147	1.38629
1.09861	1.94591	0	2.3979	2.07944	1.79176
1.38629	1.09861	0.693147	0.693147	1.38629	2.07944
1.38629	1.79176	0.693147	2.30259	1.79176	1.79176
0.693147	2.30259	1.94591	0	0.693147	1.60944
1.09861	1.09861	1.60944	1.09861	1.79176	1.60944
1.94591	1.09861	2.07944	2.63906	2.3979	1.94591
1.09861	1.09861	1.60944	3.13549	1.94591	1.60944
0.693147	1.09861	1.60944	3.04452	2.83321	1.60944
1.09861	1.09861	1.38629	1.94591	2.48491	2.63906
0.693147	1.38629	0.693147	2.77259	2.3979	2.19722
1.38629	1.09861	1.38629	0	1.94591	1.79176
1.09861	0	2.07944	3.49651	2.70805	1.79176
1.79176	1.79176	1.60944	2.48491	1.38629	2.07944
0.693147	0.693147	1.94591	2.63906	2.48491	0
1.09861	1.38629	1.38629	2.3979	0	1.60944
0	0	2.07944	2.77259	1.09861	1.38629
1.94591	1.38629	1.94591	2.70805	2.30259	2.07944
1.38629	1.60944	1.09861	1.94591	1.38629	2.07944
1.09861	1.38629	2.48491	2.48491	0.693147	1.38629
1.94591	1.09861	1.09861	2.48491	0	2.56495
1.09861	1.09861	1.79176	2.56495	0.693147	1.38629
0	1.94591	1.94591	0	2.77259	0
1.09861	0	0.693147	1.60944	2.30259	2.30259
0	1.60944	1.60944	2.3979	2.77259	2.07944
1.79176	2.30259	1.09861	2.77259	2.56495	1.79176
0	1.60944	0	3.17805	2.70805	2.07944
0.693147	1.94591	1.09861	3.13549	2.19722	2.19722
1.38629	1.38629	1.94591	1.60944	1.94591	1.38629
1.09861	2.19722	2.19722	2.56495	1.94591	2.30259
1.09861	0	2.19722	1.38629	2.30259	1.60944
1.79176	1.09861	0.693147	1.09861	1.60944	1.38629
1.09861	1.60944	0.693147	0	1.38629	1.94591
0	2.30259	1.79176	0	2.3979	0.693147
0	1.94591	2.19722	3.29584	0.693147	1.09861
1.38629	1.94591	0.693147	3.29584	1.79176	0
1.38629	0.693147	1.94591	0.693147	2.63906	1.09861
1.60944	1.60944	1.79176	2.77259	2.30259	2.3979
1.60944	1.09861	1.94591	3.29584	1.60944	1.79176
1.09861	1.60944	1.94591	0	0.693147	1.09861
0.693147	1.09861	1.94591	1.60944	1.79176	1.79176
0.693147	1.79176	1.94591	0	1.60944	1.38629
0.693147	0.693147	0	2.70805	1.60944	1.60944
0	0.693147	1.60944	3.09104	2.56495	2.3979
0	1.09861	1.09861	0	2.07944	1.38629
0.693147	1.38629	1.09861	1.79176	1.79176	1.60944
1.38629	1.60944	0	3.4012	1.94591	1.94591
0	0.693147	0.693147	2.48491	1.79176	1.79176
1.09861	0	0.693147	0.693147	2.83321	1.79176
0.693147	1.79176	1.79176	1.94591	1.79176	1.09861
1.09861	1.38629	1.94591	3.4012	2.30259	1.38629
0.693147	1.09861	0	0	1.38629	0
0.693147	0.693147	1.09861	0	1.79176	1.09861
1.38629	1.60944	1.94591	0.693147	2.07944	1.09861
0	0	0.693147	1.94591	2.89037	1.38629
1.38629	2.07944	0	3.3322	2.30259	0
1.79176	0.693147	0.693147	2.48491	2.07944	2.07944
0	1.38629	0.693147	3.29584	1.09861	1.79176
1.09861	1.60944	1.38629	1.38629	2.30259	0
1.09861	1.60944	1.38629	2.30259	3.04452	2.07944
1.09861	0.693147	1.60944	2.48491	2.77259	2.48491
0	1.09861	0.693147	3.13549	1.79176	2.07944
1.60944	0	2.30259	3.61092	2.3979	1.09861
1.94591	1.60944	1.60944	2.77259	2.3979	0
2.48491	1.09861	0	3.17805	1.94591	1.09861
1.38629	0.693147	1.09861	2.77259	1.09861	1.38629
0.693147	2.07944	0	2.70805	1.60944	0.693147
0.693147	1.79176	0.693147	2.30259	3.52636	1.79176
0.693147	1.09861	1.60944	0	1.79176	0.693147
0.693147	0.693147	1.09861	2.99573	2.56495	1.60944
1.09861	0.693147	1.60944	1.94591	2.19722	1.60944
1.38629	1.79176	2.70805	1.38629	2.83321	0.693147
1.09861	1.60944	0.693147	3.17805	3.2581	1.79176
1.09861	0	2.30259	1.09861	1.60944	1.38629
1.38629	1.09861	1.38629	0.693147	2.07944	0.693147
1.79176	1.79176	1.09861	2.07944	2.07944	1.38629
1.09861	1.38629	1.79176	1.38629	2.3979	0.693147
0.693147	0.693147	1.09861	0	2.83321	1.09861
2.48491	0.693147	2.56495	2.70805	0.693147	2.3979
0	1.38629	1.60944	2.07944	1.60944	0.693147
0	2.07944	1.38629	1.94591	1.94591	1.09861
1.38629	0.693147	1.79176	1.38629	1.79176	1.94591
2.07944	1.38629	2.56495	1.38629	1.94591	1.79176
1.79176	0.693147	0.693147	2.89037	2.3979	2.30259
0	2.48491	2.19722	1.94591	1.79176	2.56495
1.09861	0.693147	1.94591	0	2.70805	0.693147
1.60944	2.07944	0.693147	1.94591	1.38629	2.56495
0.693147	0.693147	2.07944	3.09104	2.30259	1.94591
1.09861	1.38629	1.38629	1.38629	1.94591	0.693147
0	0.693147	0	3.29584	3.49651	0
1.79176	1.79176	1.38629	1.60944	2.83321	1.09861
1.09861	1.60944	1.60944	2.19722	1.60944	0
1.09861	0.693147	0	3.09104	2.07944	2.3979
0.693147	1.38629	0.693147	3.04452	2.48491	0.693147
1.09861	1.09861	1.94591	2.07944	2.30259	0
0	1.60944	1.94591	0.693147	1.09861	1.60944
1.09861	1.79176	0.693147	3.2581	2.77259	1.09861
1.60944	2.70805	0.693147	3.17805	2.30259	1.60944
1.79176	2.07944	1.38629	2.48491	1.94591	1.94591
0.693147	0	1.38629	2.19722	3.09104	1.09861
1.38629	1.60944	0.693147	2.89037	2.3979	1.09861
1.94591	2.48491	1.79176	1.09861	2.07944	2.07944
1.09861	1.94591	0.693147	0.693147	1.38629	1.79176
0.693147	1.09861	2.70805	2.48491	2.3979	0.693147
1.60944	1.09861	2.07944	3.4012	2.07944	0
1.09861	2.07944	1.94591	2.30259	2.30259	1.79176
1.38629	0.693147	1.09861	0.693147	2.63906	1.79176
1.94591	0	1.09861	0	2.83321	2.63906
1.38629	1.94591	2.30259	2.63906	1.79176	2.48491
1.09861	0.693147	1.79176	1.09861	1.60944	0.693147
0	0.693147	1.60944	0	2.77259	2.3979
1.38629	1.09861	1.60944	3.52636	2.19722	0.693147
1.09861	1.38629	0	2.19722	1.60944	2.77259
0.693147	1.79176	1.38629	0	1.79176	1.94591
1.09861	0.693147	1.94591	2.3979	1.60944	1.60944
1.60944	1.79176	0	1.94591	1.60944	0
1.60944	0	0	2.07944	1.38629	0.693147
1.94591	1.09861	2.07944	2.94444	2.48491	2.07944
1.09861	1.60944	1.79176	1.38629	1.94591	1.38629
1.38629	1.38629	0	1.60944	1.94591	2.07944
1.79176	0	0.693147	0	2.07944	2.48491
1.38629	0	0.693147	0.693147	2.07944	2.56495
1.60944	2.07944	2.07944	1.60944	1.38629	0.693147
1.79176	0.693147	1.79176	2.63906	2.07944	1.09861
0.693147	2.19722	1.38629	0	2.48491	2.63906
0.693147	0	2.77259	2.07944	3.63759	2.19722
0	1.38629	0.693147	0	3.17805	1.79176
0.693147	1.79176	1.79176	1.94591	2.89037	1.38629
1.38629	1.38629	1.09861	2.3979	1.09861	2.19722
0.693147	1.09861	1.38629	2.83321	1.38629	1.60944
1.79176	2.07944	1.09861	1.09861	1.60944	0.693147
0	1.38629	1.60944	2.83321	2.48491	1.79176
0.693147	1.94591	2.07944	2.77259	2.19722	1.09861
0	1.60944	0	1.94591	2.30259	2.48491
1.38629	1.79176	2.19722	1.60944	2.48491	1.60944
1.60944	0.693147	1.38629	1.09861	2.30259	2.77259
1.38629	0	0.693147	1.38629	2.07944	0
1.60944	1.09861	1.09861	3.43399	0.693147	1.60944
1.09861	1.79176	1.38629	0	1.60944	0
1.38629	1.38629	1.09861	0	1.79176	1.38629
1.09861	1.09861	1.09861	2.30259	1.94591	0.693147
1.60944	1.09861	0	2.56495	1.79176	1.60944
2.19722	1.60944	1.94591	2.94444	2.30259	1.94591
1.79176	0.693147	0.693147	2.19722	2.3979	0
0	0	1.38629	0	2.89037	3.13549
0.693147	1.38629	1.38629	1.09861	1.38629	1.38629
0.693147	1.60944	2.07944	3.09104	1.79176	0
1.38629	1.38629	1.60944	2.94444	2.70805	2.19722
1.38629	1.38629	2.19722	1.38629	1.38629	2.07944
1.38629	1.60944	2.07944	1.09861	2.07944	1.38629
1.38629	1.38629	1.38629	1.79176	1.79176	1.09861
1.09861	1.38629	0	1.79176	2.07944	0
0.693147	0	2.30259	2.56495	2.56495	2.63906
1.38629	1.79176	1.60944	1.94591	0.693147	1.38629
1.38629	1.60944	1.09861	2.99573	2.94444	1.60944
1.09861	1.79176	1.09861	2.56495	1.38629	0
1.60944	1.60944	2.07944	2.07944	2.19722	2.07944
0.693147	1.79176	1.60944	2.89037	2.30259	2.30259
1.38629	1.60944	0	2.19722	2.30259	3.17805
0.693147	1.60944	1.94591	1.38629	2.19722	0
1.09861	1.60944	2.07944	1.94591	1.79176	0
1.09861	1.09861	0	2.56495	1.79176	1.94591
1.60944	1.09861	0.693147	3.04452	0.693147	1.94591
1.60944	1.79176	1.09861	2.3979	2.94444	1.38629
1.38629	1.60944	0.693147	3.17805	2.70805	1.60944
0.693147	1.60944	0	0.693147	2.94444	2.89037
1.79176	2.07944	0.693147	2.83321	2.63906	1.94591
0	2.19722	1.60944	2.56495	2.07944	1.60944
1.94591	1.09861	1.60944	0.693147	2.63906	2.48491
1.09861	0	1.60944	2.07944	2.30259	1.38629
1.09861	1.60944	1.60944	0	2.07944	1.60944
1.38629	0	1.60944	2.48491	1.79176	0.693147
1.79176	0.693147	2.07944	1.09861	2.77259	2.94444
1.60944	1.09861	0	2.99573	2.19722	1.60944
1.38629	1.38629	1.38629	2.94444	1.60944	1.09861
1.38629	1.60944	2.19722	0	2.30259	1.60944
1.38629	1.38629	1.60944	0	1.38629	1.79176
0.693147	2.3979	1.94591	2.56495	2.07944	1.38629
0.693147	1.94591	0	0	2.30259	1.09861
0.693147	1.09861	0.693147	0.693147	0.693147	2.19722
2.48491	1.94591	1.09861	1.09861	1.79176	2.56495
1.38629	0.693147	1.38629	2.19722	2.70805	3.13549
2.07944	1.60944	1.09861	1.38629	3.04452	1.79176
0.693147	0.693147	2.19722	2.19722	3.3322	1.79176
1.38629	1.94591	1.09861	0	2.56495	0
1.09861	2.07944	2.19722	1.79176	0	2.56495
0.693147	1.38629	2.19722	2.56495	2.48491	1.09861
1.38629	0	2.07944	3.09104	1.09861	2.3979
2.19722	1.94591	1.38629	1.60944	0.693147	2.19722
1.38629	0.693147	0.693147	2.3979	2.3979	0.693147
1.94591	0.693147	1.60944	2.07944	1.38629	1.38629
1.60944	0.693147	0	3.91202	2.48491	1.09861
1.38629	1.94591	1.09861	0.693147	2.63906	1.60944
0	1.38629	0.693147	1.38629	0.693147	1.38629
0.693147	0.693147	0	2.89037	0.693147	1.09861
1.09861	0.693147	1.94591	2.48491	1.79176	2.70805
0	1.09861	1.09861	0.693147	2.19722	2.30259
2.19722	1.79176	1.09861	0.693147	1.60944	2.19722
0.693147	1.09861	1.60944	2.56495	1.09861	1.60944
0.693147	0.693147	1.09861	0	1.38629	2.07944
1.38629	1.60944	0.693147	2.70805	2.30259	0.693147
1.38629	1.60944	2.07944	2.19722	1.94591	2.30259
1.38629	1.79176	0	2.56495	2.63906	0
1.38629	2.07944	1.60944	1.09861	2.56495	1.94591
0	0	1.38629	3.04452	2.99573	1.38629
0	2.63906	0	1.60944	2.07944	0.693147
0.693147	1.38629	1.09861	0.693147	4.00733	2.30259
2.30259	1.79176	1.94591	1.60944	1.60944	2.3979
1.09861	1.09861	1.60944	2.77259	3.09104	1.09861
0.693147	1.79176	1.94591	0	2.3979	1.38629
1.38629	1.09861	2.19722	3.63759	1.94591	1.94591
1.94591	2.07944	0	0	2.70805	1.09861
0.693147	1.38629	0	0	2.89037	0
0	1.38629	1.09861	0.693147	1.60944	1.60944
1.09861	1.79176	1.09861	1.09861	0.693147	1.38629
1.38629	1.38629	1.60944	0	1.60944	2.19722
0.693147	0.693147	1.79176	2.99573	3.04452	1.60944
2.07944	1.79176	1.79176	2.94444	2.63906	1.79176
1.94591	2.07944	0	2.30259	0.693147	1.94591
1.94591	1.09861	0.693147	1.09861	1.38629	2.48491
0.693147	2.70805	1.09861	0.693147	2.94444	1.94591
0	2.30259	0	2.99573	1.60944	0.693147
2.07944	1.38629	1.60944	2.19722	2.19722	1.60944
1.38629	1.38629	1.60944	1.09861	1.60944	0
1.79176	1.38629	1.38629	2.83321	2.19722	0
0.693147	1.79176	0	3.52636	2.07944	2.48491
1.38629	2.3979	1.60944	1.79176	1.60944	1.60944
1.38629	1.38629	1.60944	2.83321	1.79176	0.693147
2.07944	1.09861	2.07944	2.70805	0.693147	2.19722
0	0.693147	0	2.30259	1.94591	1.60944
0	1.79176	0	3.13549	2.07944	1.09861
1.09861	0.693147	1.09861	0.693147	2.07944	1.38629
0	0.693147	1.60944	2.48491	1.09861	0
1.09861	0.693147	1.09861	2.48491	1.60944	1.79176
1.38629	1.60944	1.38629	3.58352	2.07944	1.09861
0.693147	1.09861	2.3979	3.3673	2.70805	1.09861
0.693147	0.693147	2.07944	2.94444	3.13549	1.60944
0.693147	1.94591	1.38629	3.46574	2.07944	2.19722
0	1.38629	0	2.56495	1.60944	2.30259
0.693147	1.60944	0.693147	0.693147	2.30259	1.60944
1.94591	1.09861	1.94591	2.07944	2.70805	1.79176
0	1.60944	1.60944	2.83321	2.19722	1.60944
0.693147	1.60944	0.693147	2.63906	1.94591	1.60944
0	1.79176	0	0	2.3979	1.38629
1.60944	2.48491	0.693147	1.94591	1.79176	2.63906
0.693147	1.79176	2.07944	0	2.07944	0
1.60944	1.60944	1.60944	3.29584	3.29584	1.60944
0.693147	1.94591	2.19722	0	1.60944	1.38629
0.693147	0.693147	1.60944	0.693147	1.60944	1.79176
1.09861	1.38629	1.09861	2.83321	1.60944	1.38629
0.693147	1.38629	0	1.94591	1.60944	2.07944
1.38629	1.09861	2.3979	3.4012	1.38629	2.48491
0.693147	1.94591	0.693147	0	1.09861	1.38629
1.38629	1.94591	1.94591	1.38629	3.04452	1.79176
1.79176	1.60944	1.60944	2.3979	1.60944	0.693147
1.09861	1.79176	1.60944	2.19722	1.09861	0
1.60944	1.09861	1.38629	3.21888	1.38629	1.79176
0	2.56495	0.693147	2.99573	1.79176	2.30259
1.38629	1.60944	1.79176	3.3322	1.94591	1.94591
1.94591	1.38629	1.38629	2.89037	2.89037	3.13549
0.693147	1.09861	0.693147	1.94591	2.07944	1.38629
1.38629	1.38629	2.30259	2.3979	2.70805	2.30259
1.38629	1.60944	1.38629	2.07944	2.99573	1.60944
1.79176	0	2.07944	3.04452	2.07944	1.79176
0.693147	1.09861	1.60944	0.693147	2.94444	1.60944
0.693147	0	1.79176	1.38629	2.19722	0.693147
0.693147	0.693147	1.79176	1.79176	2.07944	1.79176
1.09861	1.38629	1.60944	0	2.3979	1.38629
0.693147	1.09861	1.60944	1.79176	3.04452	2.07944
1.94591	1.60944	1.38629	1.09861	1.38629	1.60944
1.09861	0.693147	1.09861	0.693147	2.70805	0
0	1.09861	0	2.94444	1.94591	1.79176
1.38629	2.07944	1.38629	2.70805	2.3979	0.693147
1.38629	1.09861	2.30259	2.07944	2.99573	1.60944
1.38629	1.38629	1.94591	1.60944	2.77259	0.693147
0.693147	1.94591	2.30259	0	1.38629	1.09861
1.38629	1.79176	0.693147	1.94591	2.07944	1.09861
1.09861	1.60944	2.3979	3.04452	1.94591	2.07944
0	1.38629	0.693147	0	2.30259	1.94591
0.693147	1.38629	2.07944	0	1.79176	1.09861
0.693147	1.38629	1.79176	3.21888	2.30259	1.60944
1.09861	1.38629	1.79176	1.38629	3.61092	2.19722
1.09861	1.09861	2.48491	2.19722	2.19722	0.693147
1.94591	2.19722	0.693147	1.38629	1.79176	0
0	1.38629	0	0	1.60944	2.07944
1.38629	0.693147	0	2.3979	2.89037	2.07944
0.693147	2.19722	0.693147	1.38629	2.30259	2.07944
1.60944	1.60944	0	3.2581	1.38629	2.07944
0.693147	1.79176	1.79176	2.83321	0.693147	2.30259
1.79176	1.60944	0	3.04452	2.63906	0.693147
0.693147	1.09861	0.693147	0	2.19722	0.693147
0.693147	1.38629	1.09861	1.60944	2.99573	1.09861
1.09861	1.38629	2.30259	0	1.60944	1.38629
1.38629	0.693147	1.60944	2.94444	2.30259	0.693147
0.693147	0	1.38629	2.30259	2.07944	1.94591
1.38629	1.60944	1.09861	1.79176	1.09861	1.09861
1.09861	1.09861	1.79176	3.13549	2.89037	0
2.07944	2.07944	1.38629	1.09861	2.63906	2.56495
0	0	0.693147	1.60944	2.63906	1.94591
1.09861	1.38629	1.79176	1.79176	3.21888	0
0.693147	1.09861	1.60944	2.63906	1.94591	1.09861
0.693147	0	1.79176	2.3979	2.77259	1.09861
1.38629	1.60944	1.60944	2.56495	2.30259	1.79176
0.693147	1.79176	2.07944	3.09104	1.38629	1.09861
1.09861	2.30259	0.693147	1.79176	1.09861	1.94591
1.79176	0.693147	1.38629	2.70805	2.83321	0.693147
0	0.693147	0	2.89037	1.38629	2.77259
0.693147	1.60944	1.94591	1.09861	2.30259	1.79176
0.693147	1.60944	1.60944	0	2.30259	1.38629
0	1.94591	2.48491	2.83321	1.60944	2.30259
1.09861	1.09861	0.693147	2.63906	2.07944	1.38629
0	0.693147	1.79176	0	1.79176	1.94591
1.94591	1.38629	0	1.79176	2.99573	1.94591
1.60944	0.693147	2.07944	2.63906	0.693147	0.693147
1.38629	0.693147	0	0	2.19722	0.693147
0	2.07944	0.693147	2.63906	1.09861	1.79176
0.693147	1.09861	1.09861	2.30259	2.48491	3.04452
0.693147	2.07944	1.60944	0	2.83321	0.693147
1.09861	2.19722	1.94591	0.693147	2.63906	1.38629
1.38629	0.693147	1.79176	1.94591	2.19722	1.38629
1.09861	1.09861	2.19722	0.693147	1.38629	2.19722
2.07944	1.38629	1.94591	1.94591	3.21888	1.94591
1.38629	1.38629	0.693147	2.3979	2.63906	2.07944
1.09861	1.09861	1.38629	0.693147	2.48491	1.38629
0.693147	0.693147	2.19722	0	1.38629	2.30259
0	1.60944	1.79176	0	2.99573	0
2.19722	1.38629	2.07944	0	1.38629	0.693147
1.60944	2.07944	1.79176	1.38629	1.79176	1.79176
1.60944	0.693147	1.79176	0.693147	3.4012	1.09861
0.693147	1.09861	0.693147	0.693147	2.77259	2.07944
1.38629	1.38629	0	0.693147	1.09861	3.13549
1.38629	1.60944	1.09861	1.79176	1.94591	2.19722
0.693147	1.09861	0.693147	2.48491	2.99573	2.07944
1.09861	2.07944	0.693147	1.94591	0	1.09861
0.693147	1.09861	0.693147	3.09104	1.79176	1.79176
1.38629	1.79176	1.94591	2.56495	1.79176	1.38629
1.79176	1.38629	1.60944	3.2581	2.07944	1.79176
1.38629	1.38629	0	2.77259	1.38629	1.09861
0	1.79176	2.63906	2.48491	1.94591	0
1.94591	1.38629	1.38629	0	1.60944	0
2.07944	1.94591	0.693147	2.07944	2.63906	2.07944
0	0.693147	1.60944	2.19722	2.19722	1.38629
1.94591	1.38629	1.38629	2.3979	2.48491	0
0.693147	2.19722	0.693147	2.3979	1.38629	1.38629
0.693147	1.60944	1.60944	1.09861	1.38629	2.48491
1.09861	1.09861	2.07944	0.693147	2.3979	0.693147
0	1.94591	1.60944	1.09861	2.19722	1.94591
1.94591	2.07944	1.94591	1.38629	1.09861	1.38629
1.09861	1.09861	1.79176	0.693147	1.60944	2.30259
1.60944	1.60944	0	0	2.19722	2.19722
1.79176	1.94591	1.94591	2.07944	2.94444	0.693147
0.693147	1.60944	1.79176	2.63906	3.55535	2.99573
0.693147	1.94591	1.09861	0	1.09861	1.38629
1.60944	1.38629	1.79176	3.13549	1.94591	0.693147
1.79176	0	1.38629	3.09104	2.77259	2.07944
1.79176	1.09861	2.07944	0.693147	1.94591	0
1.09861	2.48491	1.09861	0	2.3979	1.09861
1.09861	1.38629	0.693147	0	2.83321	1.60944
1.79176	0.693147	0.693147	1.94591	2.83321	1.09861
0.693147	1.60944	0	2.19722	3.13549	0
1.38629	1.38629	0.693147	2.3979	2.3979	2.07944
1.09861	1.94591	0.693147	0	1.60944	2.19722
0	1.38629	0.693147	2.3979	2.07944	2.19722
1.09861	0	0.693147	0.693147	0.693147	0.693147
1.38629	1.09861	0.693147	2.30259	2.19722	0.693147
1.09861	1.79176	0	2.07944	1.79176	0.693147
1.09861	1.60944	2.19722	0	1.38629	3.09104
1.79176	1.38629	1.79176	1.79176	1.09861	2.07944
1.79176	1.09861	1.09861	0	2.30259	0.693147
0.693147	1.60944	1.38629	0	1.38629	1.94591
1.09861	1.79176	1.09861	2.63906	2.30259	1.38629
1.38629	0.693147	2.30259	0	1.79176	1.09861
1.09861	1.94591	1.09861	1.79176	2.19722	1.09861
1.79176	1.38629	1.94591	1.09861	1.09861	2.56495
1.09861	0	1.09861	3.66356	2.94444	1.60944
0.693147	0	0	2.30259	2.94444	0
1.09861	1.60944	0.693147	1.38629	2.56495	1.09861
1.60944	1.38629	0.693147	2.19722	2.70805	2.70805
1.09861	1.38629	1.09861	2.19722	1.60944	1.60944
0	1.38629	2.3979	1.94591	0.693147	1.79176
0.693147	0.693147	1.94591	1.79176	2.70805	1.79176
0	1.38629	0	0.693147	1.38629	1.38629
0.693147	1.09861	1.09861	3.13549	2.56495	1.38629
2.19722	1.60944	0.693147	1.38629	1.94591	0.693147
2.07944	1.94591	2.30259	1.60944	1.79176	0
1.38629	0.693147	1.09861	0	2.48491	0
1.38629	2.07944	1.94591	2.3979	1.79176	0.693147
1.09861	1.60944	1.09861	3.29584	2.48491	0.693147
1.09861	1.38629	0.693147	1.09861	2.19722	1.38629
1.60944	1.38629	0	1.79176	2.07944	0
1.09861	1.38629	0.693147	0	2.30259	1.38629
0.693147	0.693147	1.09861	2.63906	1.79176	2.19722
1.09861	0.693147	1.60944	0	3.52636	1.09861
0.693147	1.60944	1.09861	2.07944	2.19722	1.60944
0	1.38629	0.693147	2.83321	1.60944	1.94591
1.94591	0.693147	1.60944	2.19722	0	1.09861
0.693147	2.30259	1.60944	1.94591	1.79176	0
0.693147	1.60944	0	0.693147	0.693147	3.09104
0	1.94591	2.30259	1.94591	2.63906	1.94591
1.38629	1.38629	0	0	2.94444	0
0	1.38629	1.09861	1.94591	1.38629	1.79176
1.09861	1.79176	1.94591	1.38629	1.09861	1.09861
1.38629	1.09861	1.38629	2.3979	1.09861	1.60944
0.693147	0	1.79176	2.07944	2.77259	2.70805
0.693147	0	0.693147	0	1.60944	2.19722
1.79176	1.09861	2.30259	0	3.2581	1.60944
1.38629	1.60944	1.38629	2.19722	2.89037	0
1.94591	0.693147	1.60944	3.09104	1.94591	2.07944
1.79176	0	0.693147	1.09861	0.693147	0.693147
0.693147	1.94591	2.19722	2.83321	2.19722	1.09861
1.60944	0	0.693147	3.04452	0.693147	2.48491
1.60944	1.09861	1.09861	1.60944	2.3979	1.38629
1.09861	1.94591	1.79176	0.693147	1.38629	1.38629
1.60944	0.693147	0	2.77259	2.48491	0
0.693147	0.693147	0.693147	1.79176	1.79176	2.56495
1.38629	0	0	0.693147	2.19722	1.60944
1.94591	1.79176	0.693147	2.19722	1.60944	2.19722
0.693147	0.693147	2.07944	3.49651	2.77259	1.60944
1.09861	1.38629	0.693147	1.60944	2.07944	1.09861
0	1.79176	1.38629	1.09861	2.19722	2.30259
0.693147	0	1.38629	1.79176	1.38629	2.94444
1.09861	1.38629	0.693147	2.63906	2.63906	1.79176
1.60944	1.79176	0	3.46574	2.48491	1.09861
1.38629	1.38629	1.94591	0	1.94591	2.19722
1.09861	1.60944	0.693147	1.79176	2.63906	1.60944
1.38629	1.09861	1.09861	0	2.3979	0.693147
1.09861	0.693147	1.09861	1.79176	0.693147	1.38629
0	0.693147	0.693147	1.09861	3.49651	0.693147
1.38629	0.693147	0.693147	2.48491	0	2.07944
1.09861	0.693147	1.38629	3.09104	2.07944	2.99573
1.09861	1.60944	0.693147	0	2.30259	2.19722
1.38629	1.79176	1.09861	3.8712	1.38629	1.79176
1.79176	1.60944	1.94591	1.79176	0	0.693147
1.09861	1.60944	1.60944	2.3979	2.19722	2.07944
0	1.38629	1.38629	2.77259	2.48491	0
1.38629	1.38629	0.693147	1.79176	2.07944	2.56495
0	0	1.38629	3.2581	1.09861	1.09861
0.693147	1.09861	2.70805	2.19722	1.38629	0.693147
0.693147	1.60944	1.38629	2.83321	2.30259	1.09861
1.38629	1.79176	2.30259	0	0.693147	1.09861
1.38629	1.38629	1.79176	1.60944	2.19722	1.79176
0	1.79176	1.60944	2.77259	1.38629	0.693147
1.38629	1.38629	1.79176	2.70805	2.56495	2.30259
0.693147	1.09861	0	3.17805	1.38629	1.79176
1.60944	0	1.60944	1.09861	1.60944	2.30259
1.38629	1.60944	1.94591	2.3979	1.09861	1.09861
1.09861	1.38629	1.38629	2.56495	1.79176	0.693147
1.79176	1.60944	1.38629	2.63906	2.07944	1.79176
1.38629	1.60944	0	2.89037	2.77259	0
0.693147	2.30259	1.79176	2.19722	1.09861	0
0.693147	0.693147	1.09861	2.83321	2.83321	1.09861
0.693147	1.38629	1.38629	2.56495	1.60944	0.693147
1.38629	1.94591	1.60944	1.09861	1.60944	2.48491
0.693147	0	1.09861	2.48491	2.3979	0
1.38629	2.19722	1.94591	0	1.09861	1.60944
0	1.09861	1.09861	3.3322	1.38629	1.79176
1.38629	1.09861	0.693147	3.21888	2.07944	2.3979
0.693147	1.60944	1.60944	3.3673	2.83321	2.56495
1.09861	2.19722	1.09861	3.43399	2.48491	1.94591
0	1.09861	1.94591	1.79176	2.30259	1.09861
1.09861	1.60944	0.693147	0	2.48491	2.19722
0	2.3979	1.79176	1.94591	1.60944	1.09861
0.693147	0.693147	1.79176	0	3.4012	1.60944
2.48491	0.693147	0.693147	1.94591	1.94591	2.77259
0	0.693147	1.09861	3.2581	1.38629	2.19722
1.60944	1.38629	0	1.60944	1.60944	1.79176
0	1.09861	2.07944	2.70805	2.30259	1.09861
0	1.38629	1.79176	1.60944	1.94591	1.79176
1.60944	0.693147	0.693147	1.94591	1.60944	0.693147
0	1.94591	1.79176	2.94444	2.19722	0.693147
1.09861	1.09861	1.79176	1.79176	1.38629	1.09861
1.09861	1.38629	0.693147	2.89037	2.30259	1.79176
0.693147	0	2.07944	0	2.19722	1.60944
1.09861	0.693147	1.09861	1.79176	1.38629	1.79176
0.693147	1.79176	1.60944	2.07944	2.89037	1.38629
1.09861	1.60944	2.07944	0	1.60944	1.79176
0.693147	2.07944	2.07944	2.70805	2.30259	1.94591
0.693147	1.38629	1.94591	3.04452	1.38629	0
0.693147	0	0	0	2.19722	1.09861
0	1.94591	1.60944	1.09861	2.30259	1.60944
0.693147	1.38629	1.09861	2.56495	1.94591	0.693147
0.693147	1.60944	2.30259	2.77259	2.63906	1.60944
1.38629	0.693147	0.693147	1.09861	2.48491	0.693147
0.693147	1.09861	2.07944	0.693147	1.09861	1.60944
0.693147	2.3979	1.94591	1.94591	1.09861	2.19722
1.09861	0.693147	0	3.2581	3.3673	0.693147
0.693147	2.30259	1.79176	2.70805	1.38629	1.09861
1.38629	0	1.94591	3.04452	2.48491	1.09861
1.38629	1.60944	1.09861	3.58352	1.38629	1.60944
1.38629	2.07944	0.693147	0.693147	0.693147	0.693147
1.60944	1.60944	0	0.693147	2.63906	1.79176
0.693147	1.60944	1.94591	2.07944	2.77259	1.94591
0.693147	1.94591	1.09861	0	1.09861	0.693147
1.09861	0.693147	1.94591	0.693147	2.19722	1.38629
1.38629	0	0.693147	2.56495	1.79176	0
0.693147	0	1.38629	0.693147	0.693147	2.56495
0.693147	0	0.693147	3.21888	1.79176	0.693147
1.09861	1.09861	0	2.3979	2.07944	2.19722
0.693147	0.693147	1.79176	0.693147	1.94591	0.693147
1.60944	1.60944	0.693147	2.07944	2.30259	0.693147
1.09861	1.38629	2.77259	0.693147	1.38629	0.693147
0.693147	1.60944	2.30259	2.70805	2.63906	1.38629
0	1.09861	0	2.63906	3.68888	1.60944
1.09861	1.79176	1.38629	1.09861	1.09861	2.07944
0.693147	1.60944	1.38629	2.89037	1.38629	1.79176
1.09861	1.94591	2.19722	3.17805	2.19722	0.693147
1.09861	2.07944	1.09861	1.38629	2.70805	1.09861
0	0.693147	0	1.79176	2.99573	0
0.693147	0.693147	1.94591	2.19722	2.70805	0.693147
1.38629	1.60944	0.693147	2.56495	3.09104	1.38629
1.38629	0.693147	1.79176	1.94591	2.94444	2.83321
1.94591	0.693147	1.38629	2.07944	2.48491	0.693147
0	2.07944	0	3.09104	1.60944	0
0	1.94591	1.09861	2.07944	0	1.79176
1.38629	0.693147	1.09861	0	1.79176	1.09861
0.693147	0	1.38629	1.09861	2.89037	1.09861
0	1.38629	1.38629	1.79176	2.30259	1.94591
1.38629	1.09861	1.38629	2.19722	2.77259	1.38629
1.09861	1.09861	0.693147	1.38629	0.693147	1.38629
1.38629	1.38629	2.30259	2.19722	2.30259	1.38629
1.09861	1.60944	1.09861	2.07944	0.693147	0
1.38629	0.693147	0.693147	2.70805	2.3979	1.60944
0.693147	1.60944	0	0	1.94591	1.09861
0	0.693147	1.38629	0.693147	1.79176	2.07944
1.79176	1.79176	1.38629	1.94591	1.60944	1.09861
0	0	0	2.63906	2.89037	1.79176
1.09861	1.60944	2.48491	2.63906	1.09861	0.693147
1.60944	1.09861	0.693147	3.13549	2.30259	2.30259
0.693147	0.693147	2.19722	2.83321	3.21888	1.09861
2.30259	0	1.79176	0.693147	1.94591	1.79176
0	1.09861	1.09861	1.60944	2.89037	2.30259
1.38629	0.693147	1.60944	0.693147	1.79176	1.09861
1.38629	0.693147	1.09861	0.693147	2.19722	2.56495
1.94591	0	1.79176	3.43399	3.21888	1.79176
1.09861	1.09861	1.09861	1.94591	1.94591	1.38629
2.19722	0	1.09861	0	2.30259	1.38629
0.693147	1.09861	0.693147	2.89037	1.38629	0
0	1.60944	0.693147	2.56495	2.19722	1.38629
1.60944	0	1.38629	2.63906	1.60944	1.94591
0.693147	0.693147	1.09861	1.79176	2.48491	1.38629
1.60944	1.09861	0	0.693147	2.3979	1.94591
1.38629	1.38629	0	2.56495	2.63906	2.07944
0	1.79176	1.38629	3.17805	2.07944	1.38629
1.60944	0	2.07944	3.8712	2.89037	1.79176
1.38629	0	1.38629	0.693147	1.09861	1.94591
1.79176	0	1.09861	2.48491	1.79176	2.63906
0	0	0	0	2.89037	1.09861
0	1.38629	1.60944	1.94591	3.09104	1.79176
1.38629	1.60944	1.09861	1.60944	3.13549	1.79176
1.38629	0	0.693147	2.3979	2.30259	1.79176
1.60944	1.38629	2.07944	3.09104	2.70805	0
0	1.79176	0	0	2.3979	0.693147
0.693147	1.79176	1.94591	2.99573	1.38629	0.693147
1.79176	1.09861	1.09861	2.77259	1.60944	1.60944
1.60944	1.79176	1.60944	1.38629	2.19722	2.19722
0	2.07944	0.693147	2.48491	1.94591	1.94591
1.09861	0	1.94591	2.89037	2.89037	0.693147
1.60944	0.693147	1.60944	2.19722	1.09861	1.38629
0	1.60944	1.79176	0	0	0
1.38629	1.60944	2.07944	2.94444	2.19722	1.94591
0	1.38629	1.60944	0.693147	1.09861	1.09861
0.693147	0.693147	1.38629	2.89037	1.94591	1.09861
2.30259	0	1.79176	1.60944	3.52636	2.3979
1.09861	1.79176	2.07944	0	1.60944	3.13549
0.693147	0	0	0	2.3979	1.94591
2.07944	1.60944	2.30259	2.19722	1.60944	0
0.693147	0	1.60944	2.63906	1.79176	0
1.09861	1.38629	1.09861	1.09861	2.89037	1.94591
1.60944	1.09861	1.79176	1.38629	1.79176	1.79176
2.19722	1.09861	1.38629	2.48491	2.99573	1.09861
0.693147	1.38629	2.07944	2.3979	2.89037	0
1.38629	1.38629	0.693147	0.693147	0	2.07944
1.38629	0.693147	1.38629	1.79176	1.60944	0
1.38629	2.07944	1.09861	2.83321	2.99573	0
1.79176	1.94591	1.94591	0	1.09861	1.60944
0.693147	0	1.94591	1.79176	2.3979	1.09861
1.09861	0.693147	1.79176	1.60944	2.48491	1.38629
0.693147	1.09861	2.30259	2.70805	2.30259	0
0	1.09861	0	2.63906	2.99573	2.07944
1.09861	1.60944	1.09861	3.4012	2.19722	2.30259
1.79176	0	0	3.04452	2.30259	0
1.09861	0.693147	1.09861	0.693147	0	1.38629
0	1.38629	1.60944	0	1.79176	1.38629
0	1.09861	0.693147	2.30259	3.43399	2.48491
2.19722	1.38629	0	1.38629	1.94591	1.09861
0.693147	1.60944	1.79176	3.13549	2.07944	1.79176
	1.09861	1.09861		2.48491	1.09861
	1.60944	1.60944		0.693147	0.693147
	1.09861	1.09861		1.60944	2.30259
	1.38629	1.38629		2.48491	2.70805
	1.94591	1.79176		1.60944	2.07944
	1.09861	0.693147		2.07944	1.38629
	0	0.693147		1.79176	1.94591
	1.09861	1.38629		3.4012	1.09861
	1.38629	1.09861		2.3979	1.09861
	1.09861	2.30259		3.13549	1.60944
	0.693147	1.60944		1.60944	1.09861
	1.38629	1.94591		2.70805	1.94591
	1.09861	1.60944		1.38629	1.38629
	1.94591	0		2.30259	1.94591
	1.09861	1.38629		2.77259	1.79176
	2.30259	0.693147		2.07944	1.94591
	1.38629	1.79176		2.63906	0.693147
	1.09861	1.09861		2.48491	2.19722
	1.79176	1.38629		3.09104	1.79176
	0	0.693147		2.94444	1.60944
	1.60944	1.09861		2.77259	0.693147
	1.79176	0.693147		2.19722	2.77259
	0	0.693147		1.79176	1.79176
	0.693147	1.94591		2.3979	1.60944
	1.60944	2.07944		2.07944	2.07944
	0.693147	1.38629		1.60944	0.693147
	1.38629	1.09861		1.60944	2.19722
	1.60944	1.60944		2.48491	1.38629
	2.19722	1.09861		1.60944	0.693147
	2.07944	1.09861		1.60944	1.94591
	0	1.60944		3.21888	1.09861
	1.60944	1.79176		0.693147	0
	1.09861	2.30259		1.38629	1.60944
	0	1.94591		0	0
	2.48491	0		2.94444	1.09861
	2.07944	0.693147		1.38629	0
	1.38629	1.79176		2.19722	1.38629
	1.94591	1.09861		2.56495	2.63906
	0	1.38629		2.07944	1.09861
	1.79176	0		2.48491	1.38629
	1.38629	1.09861		2.83321	1.38629
	1.09861	1.09861		1.60944	1.94591
	1.79176	2.07944		1.94591	1.09861
	2.19722	1.09861		1.79176	1.38629
	1.09861	1.38629		1.94591	2.3979
	1.09861	1.60944		1.94591	1.38629
	1.09861	1.94591		2.07944	2.07944
	1.79176	0.693147		2.77259	1.60944
	0.693147	0.693147		2.89037	1.60944
	1.60944	0.693147		1.09861	1.60944
	1.38629	0.693147		2.70805	1.38629
	2.19722	1.38629		2.3979	2.07944
	1.09861	1.09861		2.19722	1.38629
	1.60944	2.19722		2.3979	1.09861
	0	0		1.60944	2.63906
	0	1.60944		3.04452	2.19722
	0.693147	0.693147		2.56495	0
	1.09861	1.79176		0.693147	2.19722
	1.94591	1.38629		1.38629	1.79176
	0.693147	1.38629		2.30259	1.60944
	1.38629	1.79176		2.19722	1.09861
	0.693147	0		3.52636	1.79176
	1.79176	2.30259		1.79176	1.38629
	1.09861	2.07944		2.07944	0.693147
	1.38629	0.693147		1.60944	1.09861
	1.60944	1.09861		1.94591	0
	1.60944	2.07944		2.48491	1.09861
	2.07944	1.60944		1.38629	0.693147
	0.693147	1.38629		2.63906	0
	0	0.693147		2.30259	2.48491
	2.19722	1.38629		1.94591	0.693147
	1.38629	1.38629		2.63906	2.3979
	1.09861	1.60944		2.30259	1.79176
	1.38629	0.693147		2.48491	1.60944
	0	1.94591		2.56495	1.60944
	1.09861	0.693147		1.79176	0
	0.693147	1.38629		2.19722	1.09861
	1.94591	1.38629		2.07944	0.693147
	0	0		2.07944	1.60944
	1.38629	2.19722		0.693147	1.60944
	1.09861	1.09861		1.79176	1.38629
	1.79176	1.09861		1.60944	0.693147
	1.38629	1.79176		0.693147	1.38629
	1.38629	1.38629		1.79176	1.79176
	1.60944	2.19722		1.94591	1.60944
	1.79176	2.07944		2.56495	1.94591
	1.09861	0		2.07944	2.19722
	1.94591	2.07944		0	1.38629
	1.60944	0.693147		3.2581	1.60944
	1.09861	0.693147		3.21888	2.89037
	2.07944	1.09861		2.30259	1.38629
	0	0		1.38629	1.60944
	1.09861	1.09861		0.693147	1.38629
	1.09861	1.60944		1.79176	1.38629
	1.79176	0.693147		2.19722	2.07944
	1.38629	1.38629		0	1.60944
	1.60944	1.09861		2.30259	1.38629
	1.09861	1.94591		0.693147	1.09861
	0	1.79176		3.46574	2.07944
	1.79176	2.3979		1.38629	1.09861
	1.94591	1.60944		2.3979	1.09861
	1.38629	1.38629		2.3979	1.38629
	0.693147	1.79176		1.60944	0
	1.09861	0		3.29584	1.09861
	1.38629	0.693147		1.60944	1.79176
	1.94591	1.38629		1.60944	1.38629
	0.693147	1.09861		1.38629	1.38629
	2.07944	2.19722		2.94444	1.38629
	1.94591	0.693147		1.79176	2.56495
	1.60944	1.38629		2.07944	2.19722
	1.38629	1.94591		1.09861	1.79176
	0.693147	1.79176		1.94591	2.89037
	0.693147	1.38629		2.07944	1.79176
	1.38629	1.94591		1.09861	1.38629
	1.09861	0		1.79176	2.3979
	0.693147	2.07944		1.79176	2.70805
	2.3979	1.38629		1.38629	0.693147
	0.693147	0		1.09861	1.94591
	0.693147	1.60944		2.89037	1.60944
	1.60944	1.94591		2.30259	1.60944
	1.38629	0.693147		2.48491	1.09861
	0.693147	0.693147		3.29584	1.60944
	1.09861	1.09861		1.60944	1.60944
	1.79176	1.79176		1.38629	2.30259
	0	1.79176		1.94591	0
	1.38629	1.09861		3.17805	0.693147
	1.60944	0		2.48491	1.38629
	0.693147	1.79176		1.79176	1.79176
	1.09861	2.56495		0	1.79176
	1.09861	0		1.79176	2.56495
	1.94591	1.94591		2.07944	2.07944
	1.09861	1.09861		1.79176	1.79176
	1.38629	1.79176		1.38629	1.60944
	2.07944	1.94591		2.83321	2.48491
	1.09861	0.693147		2.19722	2.70805
	1.09861	2.07944		2.07944	1.94591
	0.693147	2.19722		2.3979	1.09861
	0	2.19722		2.70805	1.79176
	2.07944	1.38629		3.17805	1.60944
	2.3979	0		1.60944	1.38629
	1.60944	1.94591		2.70805	2.07944
	0	1.94591		2.56495	2.3979
	0	2.07944		2.19722	2.07944
	0.693147	0		2.19722	2.77259
	1.60944	0.693147		3.29584	1.09861
	0.693147	0.693147		1.38629	1.09861
	0	1.79176		2.3979	0.693147
	1.09861	1.09861		1.94591	0
	1.79176	1.60944		2.89037	1.60944
	0.693147	0		1.60944	0
	1.09861	1.09861		2.83321	2.48491
	1.09861	1.38629		2.3979	1.09861
	0.693147	0		1.60944	1.09861
	1.09861	0		0.693147	1.60944
	1.38629	1.38629		1.09861	1.60944
	1.38629	0		1.09861	0
	2.30259	0		1.38629	2.77259
	0.693147	1.94591		0.693147	0.693147
	1.38629	1.94591		2.70805	2.30259
	1.79176	1.09861		1.94591	3.4012
	0.693147	1.60944		2.3979	2.07944
	0.693147	1.60944		2.3979	2.19722
	1.38629	1.09861		0	2.94444
	1.09861	1.60944		0.693147	0.693147
	1.38629	1.09861		2.07944	1.09861
	0.693147	1.60944		1.60944	0
	1.60944	0.693147		1.09861	1.94591
	1.60944	1.38629		1.60944	1.60944
	1.38629	0.693147		1.94591	0
	0.693147	2.19722		2.83321	0.693147
	1.38629	1.09861		2.07944	2.63906
	1.38629	1.60944		1.09861	1.38629
	1.38629	1.60944		1.94591	1.60944
	1.60944	1.79176		2.07944	1.09861
	2.07944	1.94591		0	2.30259
	2.3979	1.60944		1.60944	1.09861
	1.38629	1.38629		2.07944	1.60944
	0.693147	1.60944		2.07944	2.56495
	0.693147	1.60944		2.48491	1.09861
	1.09861	1.94591		1.60944	2.30259
	1.60944	0		1.79176	0.693147
	1.94591	1.60944		2.30259	1.94591
	0.693147	2.48491		2.19722	2.19722
	2.07944	1.38629		1.94591	1.60944
	2.07944	1.09861		2.19722	1.38629
	0.693147	0.693147		2.56495	1.09861
	0	2.07944		2.19722	1.79176
	1.60944	0.693147		2.30259	1.38629
	1.60944	0.693147		2.07944	1.94591
	1.09861	0		1.94591	1.94591
	1.60944	2.56495		1.09861	0
	1.79176	0.693147		2.19722	2.07944
	1.60944	0.693147		3.04452	1.60944
	0.693147	1.79176		1.09861	2.07944
	2.07944	0.693147		2.19722	2.94444
	0	2.19722		2.83321	1.94591
	1.38629	1.79176		1.79176	1.60944
	1.94591	1.09861		3.13549	2.83321
	0	1.09861		3.13549	2.48491
	1.79176	1.60944		1.79176	2.19722
	1.60944	1.60944		1.09861	1.79176
	1.38629	0		2.56495	1.79176
	1.79176	0.693147		1.79176	2.56495
	2.07944	2.3979		3.17805	0.693147
	1.09861	1.38629		1.09861	0
	1.38629	0.693147		2.63906	0.693147
	1.09861	1.09861		1.60944	0.693147
	1.94591	0.693147		1.94591	1.79176
	1.09861	0.693147		1.09861	1.38629
	1.60944	0.693147		0.693147	2.3979
	1.60944	0		1.79176	0.693147
	1.79176	1.09861		2.77259	1.09861
	1.79176	0.693147		2.07944	1.60944
	1.09861	0.693147		1.94591	0.693147
	1.60944	0.693147		3.4012	2.94444
	2.19722	0		1.79176	2.07944
	1.79176	0.693147		2.07944	1.94591
	0.693147	1.94591		1.94591	1.79176
	1.38629	0		1.79176	1.79176
	2.3979	2.07944		2.07944	1.09861
	1.09861	1.79176		1.60944	1.60944
	1.94591	1.79176		2.30259	1.94591
	1.38629	0.693147		2.30259	2.63906
	1.94591	0		0.693147	2.48491
	0	0.693147		2.07944	1.94591
	2.30259	1.60944		1.94591	1.79176
	1.60944	0.693147		3.4012	0.693147
	0.693147	1.38629		1.60944	1.09861
	0	1.38629		2.07944	2.3979
	0.693147	1.38629		1.79176	1.38629
	1.09861	2.30259		1.60944	1.38629
	0	1.60944		2.07944	1.38629
	1.09861	1.09861		1.60944	0.693147
	0.693147	0		1.09861	1.09861
	0	0.693147		3.04452	1.94591
	0	1.09861		2.19722	2.48491
	1.60944	1.94591		1.60944	1.60944
	1.79176	0.693147		0.693147	1.94591
	1.09861	0.693147		1.79176	1.79176
	1.38629	0.693147		1.38629	1.94591
	1.38629	2.30259		2.19722	1.38629
	0.693147	1.79176		2.19722	1.38629
	1.79176	1.94591		1.94591	0
	1.09861	1.94591		1.38629	2.19722
	1.38629	1.60944		1.38629	2.30259
	2.19722	1.09861		2.07944	0
	1.38629	2.56495		2.19722	1.79176
	0.693147	1.79176		0.693147	1.60944
	1.94591	1.60944		1.09861	1.60944
	1.94591	1.79176		2.48491	2.19722
	0	1.09861		2.89037	1.79176
	0.693147	1.79176		2.77259	1.60944
	0	1.79176		2.56495	1.79176
	0.693147	1.09861		2.48491	0
	1.60944	0.693147		3.3673	3.21888
	1.38629	1.09861		1.94591	2.19722
	1.60944	2.19722		2.19722	1.09861
	2.07944	0		2.83321	2.19722
	2.56495	0.693147		1.60944	1.09861
	2.3979	0.693147		1.09861	1.60944
	1.79176	2.3979		1.94591	1.79176
	1.38629	0.693147		1.79176	1.38629
	1.79176	2.07944		0	2.07944
	1.38629	1.09861		1.94591	1.79176
	0	2.56495		3.29584	1.79176
	1.09861	1.09861		3.61092	1.60944
	1.60944	1.79176		1.94591	0
	0	0		2.30259	0
	0	1.09861		1.38629	0.693147
	0	1.60944		2.89037	1.79176
	1.38629	0.693147		2.07944	0.693147
	1.60944	2.19722		1.60944	1.79176
	0	0		1.60944	1.79176
	1.38629	0		3.09104	1.79176
	1.79176	2.30259		1.09861	2.07944
	0	1.60944		2.3979	2.77259
	0	2.07944		2.77259	1.09861
	1.79176	1.79176		1.09861	1.79176
	0	1.94591		2.30259	2.3979
	2.19722	2.19722		2.56495	2.19722
	0.693147	1.09861		2.19722	2.07944
	1.94591	0.693147		2.3979	0.693147
	1.60944	1.09861		1.60944	0.693147
	0.693147	0		2.30259	1.94591
	1.94591	0.693147		2.30259	1.38629
	1.38629	1.79176		2.19722	1.79176
	1.79176	0.693147		0	1.09861
	0	1.60944		2.83321	1.94591
	0.693147	1.38629		1.38629	2.3979
	1.09861	0.693147		0.693147	2.07944
	1.09861	0.693147		1.94591	2.77259
	0.693147	0.693147		1.79176	2.48491
	1.38629	0.693147		1.94591	2.3979
	1.38629	1.79176		2.19722	0
	0.693147	1.09861		2.94444	1.38629
	0.693147	0		2.48491	1.79176
	1.79176	1.38629		2.07944	1.38629
	1.38629	1.38629		1.60944	1.60944
	1.60944	1.94591		1.09861	0.693147
	1.79176	0		3.49651	2.3979
	1.60944	1.38629		1.38629	0.693147
	1.79176	1.60944		1.79176	1.38629
	0.693147	2.07944		1.09861	1.60944
	1.09861	0.693147		2.63906	1.60944
	1.60944	1.38629		1.38629	1.60944
	2.07944	1.94591		1.60944	0.693147
	1.09861	1.60944		3.21888	0
	0	0.693147		1.79176	0
	1.38629	1.38629		2.70805	1.09861
	1.79176	0.693147		0.693147	0.693147
	1.79176	0		2.3979	1.79176
	0	1.79176		2.56495	0.693147
	0	3.21888		1.38629	1.38629
	1.09861	1.09861		2.19722	1.38629
	1.60944	0.693147		2.56495	0.693147
	0	1.09861		2.19722	0.693147
	2.19722	1.38629		2.56495	0
	0.693147	1.60944		1.79176	1.60944
	2.07944	1.79176		1.79176	1.60944
	1.38629	2.48491		1.94591	1.09861
	2.07944	1.38629		1.94591	1.38629
	0	0.693147		3.13549	2.30259
	1.09861	0		2.19722	2.19722
	1.60944	1.38629		2.3979	1.09861
	0.693147	1.38629		1.09861	0
	2.19722	0.693147		2.83321	0.693147
	1.60944	1.94591		2.48491	0
	1.60944	1.79176		2.94444	1.94591
	1.38629	2.19722		2.83321	1.38629
	1.60944	2.63906		0.693147	1.79176
	1.09861	1.60944		2.19722	2.07944
	1.09861	1.38629		2.89037	2.30259
	0.693147	2.07944		1.38629	2.30259
	1.60944	0		1.94591	0
	1.09861	2.19722		1.38629	0.693147
	0	1.79176		1.94591	1.60944
	1.38629	0		2.48491	2.48491
	0.693147	0		2.30259	0
	1.09861	1.79176		2.19722	0
	0	0.693147		2.30259	1.79176
	0.693147	1.94591		2.30259	0.693147
	2.07944	1.79176		1.09861	1.38629
	1.60944	1.60944		2.19722	0
	0.693147	1.79176		2.48491	2.19722
	2.07944	0		2.3979	0.693147
	0.693147	0.693147		2.56495	1.60944
	2.70805	1.94591		1.79176	1.09861
	0.693147	2.07944		2.83321	0
	0	0.693147		2.07944	0.693147
	0.693147	2.30259		1.94591	1.09861
	1.38629	1.79176		2.83321	0
	1.09861	1.60944		1.94591	1.38629
	1.09861	1.38629		2.99573	2.3979
	1.79176	0.693147		1.38629	0.693147
	1.38629	1.94591		2.19722	1.79176
	1.38629	0.693147		1.60944	0.693147
	1.09861	2.3979		2.07944	2.07944
	0.693147	1.09861		2.63906	1.09861
	0	1.79176		2.07944	0.693147
	0	0		2.99573	1.09861
	1.60944	1.60944		1.60944	0
	1.94591	1.38629		2.3979	0.693147
	0.693147	1.09861		3.04452	1.94591
	1.38629	0		3.21888	1.94591
	1.38629	1.38629		2.70805	1.09861
	1.94591	2.30259		1.09861	1.09861
	1.09861	2.07944		0.693147	1.38629
	0	2.07944		1.79176	1.38629
	1.38629	1.60944		2.07944	2.19722
	0	1.38629		2.77259	2.07944
	0	0.693147		2.19722	0
	1.09861	1.09861		2.3979	0.693147
	1.94591	1.38629		0.693147	1.94591
	1.09861	1.79176		2.56495	1.09861
	1.79176	1.60944		2.56495	2.56495
	2.07944	0.693147		1.09861	0.693147
	1.09861	1.09861		1.79176	2.19722
	1.38629	1.09861		1.09861	2.48491
	1.38629	1.09861		1.94591	1.09861
	1.60944	0.693147		2.48491	1.94591
	1.79176	0		0.693147	2.19722
	1.09861	2.30259		1.38629	2.07944
	2.07944	0		2.83321	1.60944
	1.60944	1.09861		1.09861	2.30259
	1.09861	1.60944		2.19722	0.693147
	0	1.60944		1.60944	2.19722
	1.09861	0.693147		1.38629	2.07944
	1.38629	1.60944		2.48491	2.07944
	1.60944	2.07944		3.2581	0.693147
	0.693147	2.30259		0.693147	1.60944
	1.38629	0.693147		2.48491	0.693147
	0.693147	1.79176		2.70805	1.38629
	0.693147	1.79176		2.56495	1.60944
	0	2.30259		3.13549	1.09861
	0.693147	1.94591		3.04452	2.19722
	1.09861	1.79176		2.30259	1.60944
	2.30259	1.09861		1.60944	1.38629
	1.60944	1.38629		0.693147	2.30259
	1.79176	0		1.94591	0
	0.693147	0		2.56495	1.09861
	1.60944	0		2.63906	0
	1.79176	1.60944		2.07944	2.30259
	1.60944	0		2.19722	0
	0	1.38629		1.09861	0.693147
	0	1.79176		1.60944	1.09861
	1.79176	1.38629		2.07944	1.09861
	1.38629			2.99573
	1.38629			1.79176
	1.09861			2.19722
	1.79176			1.60944
	0			1.79176
	1.09861			0
	1.38629			2.3979
	0			1.09861
	0.693147			2.83321
	1.38629			2.56495
	2.56495			2.48491
	1.94591			0
	1.38629			3.17805
	0			1.09861
	1.09861			2.48491
	1.60944			2.77259
	2.07944			2.63906
	1.38629			1.09861
	1.79176			2.56495
	1.94591			3.04452
	0			1.38629
	0			3.43399
	1.38629			2.07944
	1.60944			1.94591
	1.09861			1.38629
	2.07944			0.693147
	0			1.79176
	1.09861			1.38629
	1.38629			2.3979
	1.38629			1.60944
	1.09861			1.94591
	0.693147			1.79176
	1.09861			2.07944
	1.60944			2.89037
	1.94591			1.79176
	2.19722			1.94591
	0			2.63906
	0.693147			2.77259
	0			0.693147
	1.60944			1.94591
	1.79176			1.94591
	0			2.3979
	1.09861			2.19722
	1.60944			2.3979
	1.60944			1.09861
	1.79176			1.60944
	1.38629			1.94591
	0			1.94591
	1.38629			1.09861
	1.38629			2.07944
	1.09861			1.38629
	0.693147			2.48491
	1.09861			2.56495
	1.94591			2.30259
	1.38629			1.09861
	0			1.09861
	1.09861			1.09861
	1.09861			2.3979
	1.09861			2.07944
	0.693147			1.09861
	1.38629			0
	1.79176			2.70805
	1.09861			2.30259
	1.38629			2.19722
	1.38629			2.3979
	1.09861			2.30259
	1.60944			1.38629
	1.79176			2.3979
	1.38629			2.83321
	0.693147			1.94591
	1.79176			2.89037
	0.693147			2.19722
	0.693147			1.38629
	1.38629			3.17805
	2.19722			1.60944
	0.693147			1.94591
	1.79176			2.56495
	1.09861			2.77259
	0.693147			2.30259
	0			3.29584
	0			2.63906
	1.79176			2.3979
	1.94591			2.77259
	1.60944			1.79176
	1.79176			2.07944
	0.693147			1.60944
	0			2.30259
	1.38629			2.07944
	0.693147			2.3979
	1.79176			1.38629
	1.38629			1.09861
	1.94591			2.07944
	1.79176			1.79176
	2.07944			2.56495
	1.09861			2.89037
	2.07944			1.94591
	0			1.60944
	1.09861			2.70805
	0			1.94591
	0			2.77259
	0			2.30259
	0			2.77259
	1.09861			1.79176
	1.60944			0
	1.79176			1.38629
	0.693147			2.83321
	2.07944			2.07944
	1.09861			1.79176
	1.79176			2.63906
	1.09861			1.94591
	1.60944			2.89037
	2.19722			2.19722
	2.63906			3.2581
	1.79176			1.09861
	2.07944			2.48491
	1.79176			1.79176
	1.38629			2.19722
	1.79176			2.30259
	0			1.09861
	1.79176			2.70805
	1.09861			2.3979
	1.60944			1.94591
	0.693147			2.19722
	0			2.70805
	1.79176			2.19722
	1.09861			1.79176
	0.693147			1.38629
	1.09861			2.83321
	1.09861			2.19722
	0.693147			1.94591
	1.60944			2.07944
	1.09861			2.19722
	1.09861			2.63906
	2.07944			3.21888
	1.60944			2.48491
	2.07944			2.70805
	1.09861			1.94591
	1.60944			2.30259
	0.693147			2.3979
	0			2.77259
	1.09861			1.94591
	1.09861			2.77259
	0			3.2581
	0.693147			0.693147
	0			1.94591
	1.60944			2.3979
	1.60944			1.79176
	0.693147			0.693147
	0			1.09861
	1.38629			2.83321
	1.60944			2.48491
	0			2.94444
	2.07944			1.09861
	0.693147			2.48491
	0.693147			1.94591
	1.60944			1.94591
	1.79176			0.693147
	1.38629			2.99573
	1.60944			1.79176
	1.09861			2.70805
	0			1.09861
	1.38629			2.77259
	2.07944			1.38629
	2.3979			0.693147
	1.09861			2.56495
	0.693147			3.58352
	1.09861			2.3979
	1.60944			2.19722
	0			1.60944
	1.60944			1.38629
	0			1.38629
	0			1.79176
	2.07944			1.38629
	0			0.693147
	1.09861			3.04452
	1.94591			2.3979
	1.09861			2.48491
	1.94591			0
	1.60944			2.99573
	1.60944			2.56495
	0			2.63906
	1.60944			1.60944
	1.09861			2.19722
	0.693147			1.79176
	1.60944			2.48491
	1.79176			1.94591
	1.09861			2.63906
	0			3.3673
	0			3.04452
	0.693147			1.94591
	1.09861			1.09861
	1.38629			3.21888
	1.38629			2.48491
	1.79176			2.3979
	0			2.70805
	1.38629			2.07944
	2.07944			2.70805
	1.09861			2.3979
	0.693147			2.3979
	0.693147			3.3673
	0			1.09861
	1.79176			1.09861
	1.60944			1.38629
	1.09861			2.56495
	1.09861			2.19722
	1.09861			3.55535
	1.09861			1.09861
	1.09861			2.70805
	0.693147			2.89037
	0			3.2581
	0.693147			1.09861
	1.79176			2.07944
	1.38629			3.17805
	1.38629			2.19722
	1.09861			1.38629
	1.60944			2.48491
	1.79176			0
	1.09861			2.48491
	1.38629			2.83321
	1.38629			0.693147
	1.09861			2.56495
	0.693147			0.693147
	0			2.83321
	2.07944			0.693147
	0.693147			2.3979
	1.09861			1.60944
	2.07944			1.60944
	0.693147			2.63906
	0			2.56495
	1.94591			1.60944
	1.94591			2.94444
	0.693147			2.07944
	1.09861			1.79176
	1.79176			1.94591
	0.693147			2.48491
	1.38629			2.48491
	0			3.04452
	0			1.60944
	1.94591			1.09861
	1.38629			2.63906
	1.38629			1.09861
	1.09861			2.56495
	1.79176			1.09861
	1.09861			1.60944
	0.693147			2.70805
	0.693147			1.94591
	1.09861			3.13549
	1.38629			2.07944
	0.693147			1.38629
	1.60944			2.07944
	0			3.13549
	1.38629			2.07944
	1.38629			1.79176
	1.09861			2.19722
	1.60944			2.19722
	0.693147			1.79176
	1.38629			1.79176
	1.79176			1.79176
	1.79176			0.693147
	1.09861			1.94591
	1.60944			0
	1.94591			1.38629
	1.94591			3.73767
	2.07944			1.94591
	1.94591			2.3979
	1.94591			2.19722
	0			1.94591
	2.3979			1.79176
	1.09861			1.38629
	1.09861			2.56495
	1.38629			2.07944
	1.09861			1.94591
	0.693147			2.3979
	1.60944			1.79176
	1.09861			2.30259
	1.09861			1.60944
	1.60944			1.38629
	0.693147			2.77259
	1.60944			2.3979
	1.79176			2.30259
	0			2.48491
	1.09861			1.94591
	1.60944			1.79176
	0.693147			1.60944
	1.09861			3.13549
	1.38629			2.94444
	0.693147			2.19722
	0			1.38629
	0.693147			2.07944
	1.09861			1.94591
	1.94591			1.79176
	1.94591			3.04452
	2.3979			2.07944
	0.693147			2.77259
	1.60944			1.38629
	1.09861			2.63906
	1.09861			2.99573
	0			3.04452
	1.38629			2.07944
	0			2.89037
	0			3.04452
	1.79176			1.79176
	1.38629			2.19722
	1.79176			1.79176
	1.38629			1.38629
	1.60944			1.94591
	0.693147			2.07944
	1.60944			1.38629
	1.38629			1.60944
	0.693147			3.17805
	0			0.693147
	1.38629			2.30259
	1.09861			1.79176
	1.60944			3.09104
	0			2.07944
	0			2.70805
	1.38629			1.79176
	0.693147			2.77259
	1.09861			2.07944
	2.19722			1.38629
	2.30259			1.09861
	0			2.63906
	1.60944			2.63906
	0			1.94591
	1.38629			1.60944
	1.09861			2.89037
	0.693147			2.07944
	0.693147			3.58352
	1.60944			1.38629
	2.30259			2.30259
	1.38629			1.94591
	1.09861			2.07944
	1.60944			1.79176
	0.693147			3.85015
	0.693147			2.48491
	1.94591			1.79176
	0.693147			2.56495
	1.60944			1.79176

## Sheet: Fig.2h
Rec8
Stra8 wt/wt	LXCXE homozygous	Stra8-null
1.94591	3.09104	3.7612
3.49651	3.46574	3.3673
3.52636	2.56495	2.99573
1.79176	1.79176	1.94591
0	3.58352	2.94444
3.3322	2.83321	2.48491
2.83321	3.58352	2.48491
1.79176	3.2581	3.17805
2.07944	3.13549	3.04452
3.4012	3.2581	1.79176
1.79176	3.04452	1.60944
0.693147	3.97029	3.68888
2.30259	2.77259	1.38629
2.3979	2.94444	3.3322
0	3.09104	2.83321
2.94444	2.63906	2.94444
1.09861	2.94444	3.3673
2.19722	3.61092	1.09861
2.89037	3.61092	1.94591
1.60944	3.4012	2.70805
2.19722	2.77259	2.89037
3.2581	3.04452	1.38629
2.19722	3.13549	2.70805
2.94444	2.19722	2.56495
2.19722	3.49651	2.56495
1.09861	2.99573	2.56495
0	1.94591	2.56495
3.43399	2.63906	2.48491
2.83321	2.77259	2.07944
2.48491	1.38629	2.89037
2.63906	2.63906	1.94591
0	3.55535	3.21888
0.693147	1.94591	3.29584
3.43399	3.04452	3.17805
1.94591	3.09104	2.99573
2.3979	3.3322	3.2581
0	2.89037	3.3322
2.94444	2.07944	3.29584
3.43399	2.70805	2.77259
2.77259	2.63906	3.21888
3.13549	3.46574	3.09104
3.21888	1.94591	2.30259
2.07944	2.3979	2.07944
1.79176	3.13549	3.49651
1.09861	3.71357	2.48491
0.693147	3.17805	2.30259
3.04452	2.83321	3.52636
3.17805	3.21888	3.09104
2.07944	2.30259	2.07944
3.29584	2.19722	2.56495
2.94444	2.56495	1.94591
2.19722	2.63906	2.77259
3.52636	3.52636	2.83321
2.99573	2.83321	3.68888
0	3.2581	3.43399
1.09861	2.89037	2.48491
0	3.49651	1.79176
2.48491	3.49651	1.60944
2.3979	3.58352	2.77259
2.07944	3.46574	3.63759
2.3979	2.63906	3.21888
3.78419	1.60944	3.46574
2.19722	2.07944	2.48491
1.09861	1.09861	2.94444
2.56495	2.3979	3.52636
3.13549	1.94591	2.89037
2.83321	2.94444	3.43399
2.70805	4.06044	3.09104
3.17805	1.94591	2.3979
1.60944	2.70805	2.30259
2.48491	2.56495	3.2581
2.89037	2.83321	2.83321
2.48491	3.63759	3.09104
2.63906	2.63906	2.07944
1.38629	3.21888	2.3979
0.693147	3.4012	2.94444
0	2.30259	3.43399
1.60944	2.30259	2.94444
1.09861	3.2581	2.89037
2.94444	3.63759	2.77259
2.07944	2.30259	2.48491
3.78419	2.83321	3.09104
0.693147	3.52636	2.63906
0	3.4012	1.79176
2.56495	3.55535	1.38629
1.60944	2.94444	3.17805
2.99573	3.17805	1.38629
1.09861	2.19722	2.83321
2.83321	2.3979	1.09861
3.29584	2.83321	3.04452
1.38629	3.09104	2.30259
0.693147	2.77259	2.56495
2.77259	2.99573	2.30259
3.29584	3.46574	3.09104
1.94591	2.63906	1.38629
2.83321	2.30259	2.3979
2.3979	3.17805	3.13549
2.07944	2.99573	2.99573
3.4012	3.3322	2.56495
2.48491	1.79176	3.13549
3.4012	2.48491	2.63906
2.30259	3.49651	3.13549
3.68888	3.21888	2.63906
3.09104	3.04452	2.99573
1.09861	3.46574	2.30259
2.77259	3.2581	2.70805
3.66356	3.13549	3.2581
3.4012	2.63906	2.89037
2.07944	3.61092	0
3.09104	2.99573	2.3979
2.30259	3.61092	2.83321
2.83321	2.30259	3.13549
0.693147	1.60944	2.63906
1.79176	2.30259	1.94591
2.07944	3.3673	2.77259
3.09104	2.48491	3.49651
1.09861	2.56495	3.29584
1.94591	3.21888	1.94591
3.13549	3.29584	1.38629
0	2.94444	3.21888
1.09861	2.99573	3.21888
2.3979	2.07944	1.60944
0.693147	3.49651	2.70805
3.3673	1.09861	3.21888
1.94591	2.89037	3.17805
2.3979	3.63759	3.21888
2.94444	1.09861	3.09104
3.4012	3.17805	2.83321
2.77259	3.4012	2.94444
3.04452	3.71357	3.43399
1.79176	1.60944	3.13549
1.60944	3.2581	3.55535
2.30259	2.83321	2.94444
2.89037	1.09861	3.21888
3.29584	2.30259	2.19722
3.17805	2.63906	2.07944
2.56495	3.3673	1.09861
3.3673	2.77259	3.04452
2.94444	3.46574	1.60944
3.13549	3.61092	3.29584
2.83321	3.49651	2.89037
3.13549	2.07944	1.09861
2.56495	1.38629	2.70805
1.09861	1.94591	3.43399
3.3673	2.07944	3.61092
0	3.09104	3.21888
2.19722	3.4012	1.79176
3.13549	2.83321	2.3979
3.3322	2.3979	3.04452
3.66356	3.49651	3.21888
1.79176	2.56495	2.63906
2.3979	1.09861	3.13549
0.693147	2.48491	3.21888
3.55535	3.63759	2.99573
2.56495	3.49651	2.56495
2.19722	2.19722	2.19722
2.3979	2.19722	2.07944
0	2.3979	2.30259
2.48491	3.29584	2.48491
2.56495	1.79176	3.63759
2.77259	2.56495	1.60944
2.19722	3.85015	2.56495
3.4012	3.09104	1.94591
0	2.89037	2.56495
2.19722	2.63906	2.70805
2.99573	2.07944	1.94591
2.56495	2.48491	3.49651
3.3673	3.43399	3.17805
2.3979	3.13549	3.13549
2.63906	3.49651	2.19722
2.77259	3.13549	3.09104
2.48491	3.4012	1.79176
0	2.56495	3.13549
1.38629	2.99573	3.49651
0.693147	2.63906	2.19722
2.77259	2.89037	1.94591
3.09104	3.3673	2.30259
2.19722	1.60944	3.17805
2.63906	1.60944	2.19722
3.17805	2.3979	2.83321
0	2.63906	3.4012
2.70805	3.63759	2.56495
2.48491	3.49651	3.2581
3.04452	3.2581	2.77259
2.83321	2.99573	3.2581
1.79176	3.61092	1.09861
2.07944	1.94591	3.29584
3.61092	1.94591	3.09104
2.48491	2.70805	3.21888
1.09861	3.4012	3.2581
0	2.89037	2.83321
3.7612	3.3673	2.19722
0	3.09104	3.29584
0	2.77259	3.7612
0.693147	1.79176	1.38629
1.09861	3.21888	2.70805
3.55535	3.43399	2.94444
1.94591	3.4012	2.63906
3.09104	1.09861	3.04452
2.63906	2.89037	0
2.3979	2.3979	3.21888
2.19722	3.68888	3.58352
3.2581	2.56495	2.19722
3.21888	3.89182	2.48491
2.94444	2.99573	3.17805
2.07944	1.79176	2.70805
2.99573	3.89182	2.07944
2.89037	1.60944	2.48491
3.09104	3.2581	3.3322
0.693147	1.09861	2.89037
3.80666	2.48491	2.77259
2.83321	3.09104	0
1.79176	2.83321	3.73767
2.19722	3.73767	2.77259
2.07944	3.13549	2.77259
0.693147	3.13549	2.07944
3.46574	3.09104	2.83321
1.09861	1.60944	0
0	3.09104	3.4012
1.60944	3.7612	1.79176
2.77259	2.99573	0
3.04452	2.63906	2.70805
1.09861	2.89037	3.21888
1.38629	2.70805	0.693147
2.83321	1.94591	2.56495
2.94444	3.09104	3.3673
0	3.4012	3.13549
2.30259	3.21888	2.83321
2.77259	3.3673	3.04452
2.19722	2.89037	2.48491
3.3673	3.66356	0.693147
1.60944	3.43399	0
2.70805	2.19722	2.89037
3.66356	2.77259	3.2581
3.52636	3.2581	2.63906
2.70805	3.17805	0.693147
0.693147	1.09861	1.38629
2.19722	2.77259	2.77259
1.94591	2.89037	2.94444
2.89037	2.83321	3.04452
3.4012	3.61092	0.693147
3.29584	2.48491	2.94444
2.07944	2.63906	1.38629
1.09861	1.60944	3.09104
2.99573	2.70805	1.94591
2.30259	3.29584	0.693147
3.43399	2.70805	3.17805
0.693147	2.99573	2.70805
0	2.19722	3.21888
2.89037	1.79176	2.77259
2.63906	1.09861	2.89037
0	3.3673	3.3322
3.58352	2.70805	2.48491
3.13549	2.19722	2.94444
0	3.2581	3.3673
2.3979	2.48491	2.94444
2.89037	2.07944	2.48491
3.09104	3.46574	3.09104
2.94444	2.19722	1.94591
1.38629	2.94444	2.99573
2.83321	1.09861	3.04452
0	3.63759	2.07944
2.19722	2.94444	3.49651
1.79176	2.07944	1.94591
3.2581	3.3322	2.07944
0.693147	3.09104	3.49651
2.30259	3.43399	3.13549
0	2.83321	3.49651
2.56495	2.56495	2.30259
2.83321	1.79176	3.3322
3.13549	2.70805	3.2581
1.60944	3.09104	2.70805
3.2581	2.89037	2.77259
3.04452	3.3673	1.09861
1.79176	2.89037	3.2581
1.09861	3.80666	1.38629
3.21888	2.94444	3.49651
1.38629	3.68888	2.70805
2.94444	1.94591	1.79176
3.43399	1.94591	1.09861
1.09861	1.60944	2.70805
2.19722	2.89037	2.07944
2.56495	2.83321	2.94444
3.17805	3.13549	3.3322
2.94444	3.29584	3.04452
0	3.29584	3.3673
0	1.09861	2.30259
2.94444	3.04452	1.79176
2.83321	3.09104	3.4012
0.693147	1.94591	2.07944
1.94591	2.89037	2.3979
2.48491	2.30259	2.89037
2.19722	2.70805	2.99573
2.83321	3.21888	3.09104
3.09104	1.60944	2.89037
2.19722	3.52636	3.3322
1.79176	2.48491	1.38629
2.94444	2.07944	1.38629
3.2581	2.63906	2.19722
2.70805	2.83321	3.2581
1.79176	2.70805	1.09861
1.79176	3.09104	2.89037
2.94444	0.693147	3.52636
2.83321	2.89037	3.04452
2.56495	3.17805	3.55535
3.21888	2.56495	3.49651
0.693147	3.85015	2.30259
2.3979	3.2581	2.07944
2.83321	2.3979	2.48491
0	3.52636	2.89037
2.30259	2.94444	2.3979
0	3.13549	1.38629
1.94591	3.2581	2.56495
2.83321	3.13549	2.30259
3.2581	0	2.89037
2.30259	2.48491	2.77259
0	2.89037	3.04452
0.693147	2.3979	2.94444
3.04452	2.77259	3.17805
0	2.48491	2.99573
0	2.30259	3.09104
2.3979	1.60944	2.89037
1.60944	2.99573	3.2581
3.4012	3.3673	2.70805
3.04452	3.58352	3.09104
1.09861	2.94444	2.3979
2.70805	2.77259	3.43399
2.30259	3.63759	2.77259
2.89037	3.13549	2.3979
2.77259	3.21888	2.30259
1.38629	3.3322	3.3673
2.99573	2.07944	2.56495
2.07944	3.55535	2.19722
2.3979	3.3673	3.3322
2.07944	1.38629	1.60944
2.56495	2.3979	3.09104
2.94444	2.63906	2.07944
0	3.21888	2.63906
1.09861	1.94591	2.48491
2.48491	2.3979	1.09861
0	2.56495	2.07944
2.30259	2.77259	2.07944
3.21888	1.94591	3.09104
3.2581	2.99573	2.56495
2.94444	3.3322	2.48491
2.56495	3.52636	2.99573
3.3673	2.56495	3.13549
1.09861	3.58352	2.56495
2.30259	2.83321	1.79176
2.77259	3.58352	3.04452
2.07944	1.94591	0
3.29584	3.63759	2.07944
2.07944	2.3979	2.3979
1.79176	3.13549	2.07944
2.70805	2.19722	3.13549
2.19722	2.19722	1.94591
2.07944	2.19722	1.94591
2.30259	3.52636	2.07944
3.4012	3.52636	2.07944
2.89037	2.99573	3.17805
0.693147	2.19722	3.09104
1.09861	3.2581	1.79176
3.17805	3.21888	3.52636
2.83321	1.79176	3.21888
0	3.21888	3.17805
2.19722	2.30259	1.09861
0.693147	2.3979	3.13549
0.693147	1.60944	2.83321
2.89037	3.29584	3.13549
2.83321	3.49651	3.09104
3.09104	3.29584	2.77259
3.21888	3.3322	3.4012
0	3.2581	3.17805
2.89037	0.693147	2.48491
2.19722	2.30259	3.46574
3.43399	1.60944	1.38629
3.3322	3.21888	2.30259
1.94591	3.21888	3.3322
2.83321	1.79176	1.60944
2.19722	3.46574	3.04452
0	3.2581	2.63906
3.17805	2.63906	1.09861
2.77259	2.19722	3.17805
2.19722	2.63906	3.09104
1.38629	2.56495	3.21888
3.13549	2.19722	3.49651
0.693147	3.21888	2.94444
1.79176	3.71357	2.99573
1.60944	2.30259	1.38629
2.77259	1.94591	2.30259
3.3322	2.30259	2.89037
3.04452	1.79176	2.56495
3.04452	2.07944	3.29584
0	2.83321	1.79176
2.3979	2.48491	3.3322
2.48491	2.83321	2.56495
2.70805	2.70805	2.30259
2.63906	3.09104	3.49651
2.19722	2.89037	2.89037
2.89037	2.30259	3.2581
2.77259	3.2581	3.09104
2.83321	3.2581	3.13549
1.94591	3.8712	3.3673
1.79176	3.04452	2.30259
3.49651	3.3322	3.43399
1.60944	3.63759	1.09861
1.09861	1.09861	0
1.38629	2.70805	2.77259
1.09861	2.48491	3.17805
2.48491	3.68888	3.43399
2.89037	2.77259	2.48491
2.19722	2.70805	2.99573
1.38629	3.3673	2.77259
2.30259	3.13549	3.2581
2.70805	2.70805	2.56495
2.07944	3.13549	2.07944
0	2.30259	3.04452
3.21888	3.04452	2.63906
3.3322	1.94591	3.46574
2.07944	2.70805	3.93183
0.693147	3.21888	1.09861
3.29584	2.89037	3.46574
0.693147	2.94444	3.29584
3.61092	3.55535	2.07944
2.19722	1.38629	3.04452
0	2.77259	3.3673
2.56495	3.29584	2.83321
2.70805	3.2581	2.48491
3.3673	2.07944	2.99573
2.89037	2.07944	2.48491
2.63906	2.30259	0.693147
0	3.04452	2.30259
2.07944	2.19722	2.63906
0.693147	1.79176	3.2581
2.83321	1.94591	2.19722
1.94591	3.09104	2.94444
2.63906	1.38629	3.61092
1.60944	3.13549	2.70805
0	3.17805	3.21888
1.79176	2.63906	2.99573
2.89037	3.4012	3.3322
2.63906	1.79176	2.48491
2.56495	3.46574	2.30259
1.09861	1.94591	3.4012
2.89037	3.04452	1.94591
2.30259	2.89037	3.09104
3.58352	3.17805	1.60944
2.30259	1.79176	2.63906
1.79176	2.77259	2.07944
0	1.94591	2.83321
2.48491	2.56495	1.79176
1.94591	1.94591	3.09104
1.38629	3.21888	3.2581
2.89037	3.43399	2.77259
2.63906	2.70805	3.49651
0.693147	3.49651	2.99573
3.2581	2.77259	3.17805
2.70805	3.58352	3.04452
1.38629	3.2581	1.94591
1.09861	2.48491	3.3673
2.3979	2.63906	2.30259
2.19722	1.94591	2.89037
1.09861	3.3322	3.13549
3.3322	3.52636	2.3979
0	2.77259	2.94444
1.09861	2.94444	1.79176
1.09861	3.09104	2.30259
2.07944	2.70805	1.38629
1.60944	1.60944	2.19722
0	3.2581	2.30259
0	3.17805	2.63906
1.79176	2.94444	2.83321
2.83321	3.13549	2.07944
3.2581	2.83321	2.56495
3.04452	2.48491	1.60944
2.30259	2.07944	2.83321
2.70805	3.04452	2.70805
3.09104	3.17805	1.94591
3.04452	2.94444	3.21888
1.60944	3.13549	2.19722
0	1.60944	1.79176
1.79176	2.89037	3.46574
2.48491	2.70805	2.48491
3.09104	3.43399	1.60944
1.38629	2.99573	3.2581
0	2.63906	2.77259
0	1.94591	3.29584
0.693147	3.04452	3.21888
1.09861	2.70805	1.79176
0	3.68888	1.60944
1.09861	2.99573	2.94444
2.89037	2.77259	2.19722
3.13549	3.17805	2.48491
1.09861	3.2581	2.48491
3.17805	2.56495	2.07944
2.48491	3.4012	2.89037
1.94591	3.17805	2.30259
0	2.70805	1.79176
0	3.43399	3.13549
2.3979	3.09104	2.07944
3.04452	3.2581	3.04452
2.19722	2.3979	3.43399
1.60944	1.94591	2.99573
2.19722	2.89037	3.43399
2.30259	3.09104	3.43399
0.693147	2.30259	3.13549
1.60944	2.83321	2.99573
0	2.3979	3.63759
1.79176	3.2581	2.70805
1.09861	2.19722	2.89037
0.693147	1.38629	3.4012
2.83321	1.79176	2.99573
2.70805	3.46574	1.38629
1.38629	2.48491	2.89037
1.09861	3.3322	3.29584
3.13549	3.78419	1.38629
3.2581	3.58352	2.3979
3.4012	3.13549	2.48491
2.19722	2.89037	3.85015
2.30259	2.94444	3.2581
2.70805	2.89037	2.19722
2.63906	3.21888	3.29584
0.693147	1.79176	3.09104
2.70805	2.19722	2.77259
2.48491	2.19722	2.70805
2.30259	3.04452	3.13549
2.3979	2.56495	3.29584
2.48491	2.30259	3.43399
1.38629	3.82864	1.38629
3.04452	2.19722	1.94591
1.60944	3.3673	3.3673
0	2.30259	3.3673
3.17805	3.21888	1.94591
2.07944	3.58352	1.09861
1.79176	3.29584	2.30259
1.09861	1.60944	3.3322
3.61092	1.79176	2.70805
1.94591	2.89037	2.99573
3.52636	1.94591	3.09104
2.99573	2.70805	3.43399
0	2.94444	3.04452
2.07944	3.43399	3.13549
2.07944	2.63906	2.48491
3.3673	3.46574	3.29584
0.693147	3.46574	2.94444
2.48491	1.79176	2.77259
0.693147	3.04452	3.17805
2.70805	3.13549	3.3673
2.77259	3.4012	3.13549
2.70805	3.61092	2.30259
2.56495	2.3979	2.3979
2.89037	2.99573	3.43399
2.48491	1.09861	2.77259
2.30259	2.63906	3.04452
3.2581	2.3979	2.30259
1.60944	2.63906	3.17805
0.693147	3.29584	2.56495
1.09861	3.13549	2.99573
3.09104	3.66356	3.78419
2.99573	2.30259	2.94444
1.60944	2.56495	2.48491
1.09861	1.79176	2.77259
1.79176	2.07944	2.99573
2.56495	2.89037	2.48491
0	3.13549	2.30259
2.77259	3.09104	2.56495
2.19722	3.3673	1.94591
2.07944	3.4012	2.63906
1.09861	3.61092	3.2581
1.60944	2.19722	3.29584
1.79176	1.60944	3.21888
1.38629	3.21888	2.48491
3.52636	2.94444	2.56495
2.3979	2.07944	3.55535
2.56495	3.13549	2.94444
3.13549	2.83321	2.30259
1.79176	2.99573	3.58352
2.70805	2.89037	3.21888
3.2581	3.09104	2.70805
0	2.77259	2.77259
0	2.77259	2.07944
2.48491	3.43399	3.61092
3.04452	2.19722	2.07944
3.17805	3.61092	2.07944
2.83321	3.61092	3.3673
0	2.99573	3.17805
2.48491	1.79176	1.38629
3.61092	1.09861	2.07944
2.19722	1.94591	1.79176
3.3322	3.80666	3.21888
2.19722	3.13549	2.77259
3.43399	3.58352	2.77259
2.30259	3.71357	3.3322
0.693147	3.04452	3.29584
2.07944	2.70805	3.17805
1.60944	2.94444	3.21888
3.17805	2.70805	3.04452
3.46574	2.77259	3.21888
3.58352	3.58352	3.3322
2.94444	2.30259	1.38629
2.77259	2.99573	1.79176
1.60944	2.83321	3.21888
2.07944	2.83321	1.09861
0	3.17805	2.19722
3.43399	2.56495	3.58352
3.21888	2.19722	3.21888
3.58352	3.17805	2.77259
3.21888	1.94591	3.04452
2.83321	2.77259	2.83321
2.70805	1.38629	2.77259
3.58352	3.46574	1.09861
0.693147	3.09104	2.77259
2.94444	3.43399	2.83321
1.38629	3.2581	3.3322
1.38629	2.63906	3.52636
1.94591	2.83321	2.19722
0	2.07944	2.48491
2.3979	3.46574	3.49651
3.2581	2.07944	1.94591
0	3.68888	2.83321
1.09861	3.13549	2.48491
3.29584	3.09104	2.89037
3.13549	3.13549	1.79176
0.693147	2.77259	2.56495
1.60944	3.09104	2.99573
2.77259	2.70805	2.63906
2.94444	3.04452	3.13549
2.56495	2.94444	3.13549
2.48491	2.70805	2.3979
3.09104	2.63906	3.29584
0	1.79176	2.48491
0.693147	3.61092	2.30259
2.77259	3.43399	1.79176
0.693147	3.29584	3.3322
2.48491	2.99573	0.693147
2.89037	2.83321	2.89037
2.07944	2.30259	3.2581
2.07944	2.83321	1.79176
2.70805	3.3673	3.43399
1.38629	2.70805	1.09861
2.19722	2.70805	1.94591
0	2.83321	2.3979
3.29584	2.70805	2.48491
2.3979	3.46574	3.21888
1.09861	2.56495	1.60944
3.4012	1.79176	3.46574
1.79176	2.99573	1.94591
2.3979	3.13549	3.17805
2.3979	2.94444	3.3322
1.09861	2.83321	2.94444
2.3979	3.2581	2.30259
2.56495	3.55535	3.13549
2.63906	3.52636	2.94444
3.78419	1.38629	2.56495
1.79176	2.30259	3.04452
0.693147	2.56495	2.3979
1.38629	3.17805	3.4012
1.38629	3.3673	3.04452
2.83321	3.49651	2.56495
1.09861	1.94591	2.89037
2.83321	3.29584	2.30259
3.68888	3.04452	2.70805
0.693147	3.61092	3.3322
0.693147	2.94444	3.21888
0	3.13549	1.79176
3.46574	2.99573	3.3322
1.38629	3.58352	2.89037
3.21888	2.19722	1.38629
3.29584	3.73767	2.30259
3.2581	3.58352	3.13549
1.94591	3.09104	2.83321
1.60944	3.43399	2.56495
1.09861	2.83321	3.49651
0.693147	1.94591	2.94444
0	3.61092	3.09104
2.3979	3.4012	0.693147
0	3.29584	2.3979
3.09104	2.3979	3.3322
2.77259	3.29584	1.94591
2.99573	3.21888	3.2581
2.19722	3.09104	2.48491
0	2.89037	3.04452
1.09861	2.70805	3.3673
2.94444	1.60944	3.17805
3.43399	2.94444	2.30259
0	2.56495	2.56495
2.63906	3.63759	3.13549
1.79176	3.3673	3.29584
1.60944	3.78419	2.56495
1.60944	3.58352	2.30259
1.38629	3.46574	3.29584
2.99573	3.21888	1.38629
2.19722	3.09104	1.79176
3.4012	2.48491	1.09861
2.3979	2.89037	3.49651
0	3.55535	2.19722
1.79176	2.19722	2.77259
3.09104	3.13549	2.3979
2.94444	2.3979	2.07944
1.38629	2.30259	1.79176
2.94444	2.56495	2.94444
1.38629	2.77259	1.94591
2.3979	1.38629	2.63906
2.77259	3.04452	3.2581
0	3.43399	3.3322
2.19722	3.52636	3.17805
2.3979	2.3979	2.07944
2.94444	2.99573	3.17805
2.07944	3.09104	3.55535
3.04452	2.94444	3.3322
0	2.63906	1.38629
1.09861	2.48491	2.56495
0.693147	1.38629	2.83321
3.43399	3.43399	3.4012
2.83321	3.17805	3.3322
0.693147	2.63906	1.79176
3.2581	3.3673	2.3979
2.3979	3.21888	3.13549
3.3673	3.49651	0.693147
2.89037	2.99573	2.3979
2.07944	1.94591	2.99573
3.29584	3.49651	3.55535
0	0.693147	2.99573
1.94591	3.43399	1.94591
2.77259	2.83321	3.09104
0.693147	2.07944	2.94444
2.89037	2.63906	0
	3.2581	2.83321
	2.3979	3.3673
	1.94591	2.63906
	2.83321	3.61092
	2.70805	3.2581
	2.56495	2.19722
	3.17805	3.52636
	3.66356	2.30259
	1.94591	3.46574
	3.21888	3.3673
	3.46574	3.04452
	2.63906	3.17805
	1.79176	2.70805
	2.3979	3.21888
	3.82864	2.07944
	2.94444	2.77259
	3.3322	1.79176
	3.3322	3.04452
	2.89037	1.09861
	3.29584	2.30259
	2.94444	3.21888
	3.09104	2.94444
	3.13549	2.70805
	3.66356	2.19722
	2.83321	2.19722
	2.19722	3.04452
	2.83321	3.43399
	2.19722	3.73767
	2.77259	3.58352
	2.48491	3.21888
	3.46574	1.94591
	2.99573	1.38629
	1.79176	2.77259
	3.68888	2.30259
	2.30259	2.19722
	2.56495	1.60944
	3.58352	3.71357
	3.29584	3.49651
	3.21888	2.19722
	3.2581	2.3979
	3.4012	2.63906
	3.95124	2.56495
	1.94591	3.49651
	1.38629	2.07944
	2.89037	2.3979
	3.78419	2.89037
	2.94444	2.99573
	3.63759	3.3673
	2.83321	2.89037
	2.3979	1.79176
	3.55535	3.13549
	4.23411	3.3673
	3.71357	2.07944
	3.4012	1.94591
	2.63906	2.70805
	3.13549	3.4012
	3.4012	2.94444
	3.49651	3.63759
	1.94591	2.99573
	3.29584	0
	3.29584	2.3979
	3.61092	3.13549
	3.2581	2.48491
	3.3322	2.07944
	1.38629	2.3979
	2.63906	3.04452
	3.04452	0.693147
	2.83321	1.94591
	3.29584	2.63906
	3.4012	3.55535
	3.2581	3.21888
	3.46574	3.55535
	2.63906	2.07944
	2.70805	2.83321
	3.68888	2.94444
	3.09104	1.94591
	3.49651	3.49651
	2.99573	3.21888
	3.4012	3.09104
	3.13549	1.09861
	2.70805	1.94591
	3.66356	1.94591
	2.77259	2.63906
	3.68888	3.04452
	2.77259	1.79176
	3.21888	3.29584
	1.94591	3.29584
	1.60944	3.3322
	3.52636	1.79176
	3.4012	2.77259
	3.04452	1.94591
	3.55535	3.4012
	2.19722	2.19722
	1.60944	1.38629
	3.21888	1.79176
	1.94591	3.13549
	2.94444	3.04452
	2.56495	2.3979
	2.30259	2.70805
	2.56495	2.83321
	3.52636	1.79176
	3.17805	3.55535
	2.48491	1.09861
	3.66356	2.83321
	2.19722	2.89037
	2.63906	2.19722
	3.13549	1.79176
	3.49651	2.70805
	3.3673	3.2581
	3.49651	1.94591
	2.77259	2.48491
	2.56495	2.77259
	3.2581	2.07944
	3.61092	3.09104
	1.60944	2.94444
	3.09104	3.09104
	1.79176	3.3322
	3.13549	2.63906
	2.56495	2.89037
	1.94591	3.52636
	3.17805	3.43399
	3.55535	1.94591
	3.13549	2.07944
	2.89037	3.17805
	2.77259	2.19722
	3.21888	3.3322
	3.21888	3.04452
	3.43399	1.79176
	2.63906	1.60944
	3.04452	2.30259
	2.89037	2.07944
	3.29584	1.79176
	2.56495	3.09104
	3.3322	2.30259
	3.80666	3.29584
	3.63759	3.13549
	3.2581	2.30259
	2.83321	1.60944
	2.3979	0.693147
	2.19722	2.94444
	3.13549	3.13549
	3.17805	2.30259
	3.82864	1.79176
	3.55535	2.83321
	3.3673	2.3979
	3.43399	3.66356
	3.52636	1.09861
	2.89037	2.3979
	3.21888	1.09861
	2.07944	2.56495
	3.73767	1.60944
	2.99573	2.94444
	3.21888	3.17805
	1.60944	3.29584
	2.3979	2.19722
	2.70805	1.09861
	2.48491	3.2581
	3.97029	2.77259
	3.46574	3.63759
	2.83321	3.55535
	3.21888	2.83321
	1.94591	3.13549
	0.693147	2.07944
	2.48491	1.94591
	2.70805	3.04452
	2.30259	3.3673
	2.30259	2.83321
	1.38629	3.68888
	3.17805	0
	3.17805	2.3979
	2.63906	3.13549
	2.63906	1.60944
	2.07944	2.89037
	3.49651	1.79176
	1.60944	3.3673
	2.70805	2.94444
	2.63906	3.3673
	2.30259	1.60944
	3.46574	2.07944
	2.48491	3.09104
	3.95124	3.2581
	3.04452	0.693147
	2.48491	3.13549
	2.70805	2.48491
	2.77259	3.4012
	3.21888	2.77259
	2.89037	2.3979
	2.48491	3.3673
	3.49651	3.3673
	2.19722	2.70805
	3.04452	1.79176
	3.2581	2.56495
	2.99573	3.3322
	3.46574	3.2581
	2.3979	3.09104
	3.43399	3.17805
	2.19722	1.38629
	2.99573	1.94591
	3.21888	3.21888
	1.09861	3.55535
	3.17805	1.60944
	2.56495	3.63759
	1.60944	2.19722
	3.2581	2.56495
	1.79176	0
	3.46574	1.09861
	3.3673	2.19722
	3.43399	3.04452
	3.43399	3.43399
	2.83321	3.52636
	2.89037	2.3979
	3.3322	1.38629
	2.83321	3.4012
	3.21888	3.09104
	3.21888	3.09104
	2.48491	3.09104
	2.07944	3.49651
	2.19722	3.21888
	2.99573	2.77259
	2.19722	2.48491
	2.48491	2.19722
	3.61092	2.3979
	2.99573	2.83321
	2.48491	3.55535
	3.13549	2.77259
	1.94591	2.70805
	3.17805	2.3979
	3.61092	3.29584
	2.77259	2.3979
	2.07944	0.693147
	2.63906	2.19722
	3.3322	2.48491
	3.43399	3.3673
	1.79176	2.83321
	3.3673	2.94444
	3.2581	3.09104
	2.70805	2.94444
	2.30259	3.17805
	3.46574	3.17805
	3.04452	3.52636
	3.04452	1.09861
	3.55535	1.60944
	2.70805	1.94591
	2.83321	3.04452
	3.13549	2.94444
	1.38629	2.3979
	2.48491	2.83321
	3.17805	2.99573
	2.56495	2.07944
	3.2581	2.19722
	3.2581	3.09104
	3.09104	1.38629
	3.2581	2.48491
	3.04452	3.04452
	3.21888	3.17805
	2.70805	3.09104
	2.89037	1.79176
	3.61092	3.52636
	3.17805	2.99573
	3.13549	2.48491
	2.30259	1.94591
	2.3979	2.30259
	1.09861	1.38629
	2.56495	2.83321
	3.78419	2.19722
	3.4012	3.29584
	2.77259	2.99573
	3.52636	1.09861
	3.52636	3.04452
	3.09104	1.79176
	3.4012	2.77259
	0.693147	1.79176
	3.04452	3.7612
	3.2581	3.13549
	3.3322	1.79176
	3.78419	3.04452
	2.63906	2.07944
	2.99573	1.38629
	3.46574	2.70805
	3.2581	2.70805
	3.7612	2.56495
	2.48491	3.3322
	3.04452	1.79176
	2.70805	0.693147
	2.70805	1.94591
	3.17805	2.19722
	1.38629	1.38629
	3.58352	1.09861
	3.3322	2.3979
	0.693147	2.56495
	2.07944	3.2581
	3.17805	2.94444
	2.30259	3.3673
	3.04452	1.60944
	3.3322	1.94591
	3.13549	2.48491
	2.19722	1.94591
	2.07944	1.09861
	2.3979	2.89037
	3.7612	3.3673
	1.94591	1.60944
	2.70805	2.56495
	1.79176	2.89037
	3.3673	1.60944
	2.83321	2.70805
	3.3673	2.70805
	3.71357	2.07944
	3.09104	2.94444
	3.04452	2.83321
	2.19722	2.77259
	2.83321	3.09104
	3.17805	2.99573
	2.19722	2.94444
	2.70805	3.3673
	3.3673	3.52636
	3.43399	2.30259
	3.29584	3.09104
	1.38629	2.83321
	2.56495	2.77259
	2.99573	2.19722
	0.693147	3.3322
	3.04452	3.21888
	1.60944	3.2581
	3.58352	1.60944
	3.49651	2.99573
	2.94444	2.83321
	2.70805	2.70805
	1.94591	2.77259
	1.60944	2.94444
	1.38629	3.13549
	1.94591	3.63759
	3.43399	3.17805
	2.99573	3.4012
	3.55535	3.43399
	3.13549	0.693147
	3.68888	2.48491
	2.83321	3.09104
	3.2581	2.94444
	3.58352	1.79176
	3.52636	3.13549
	3.3673	0
	1.60944	2.63906
	3.04452	2.48491
	3.3322	2.19722
	3.46574	3.29584
	3.21888	3.04452
	2.3979	3.4012
	3.43399	3.3322
	3.09104	3.29584
	2.77259	3.21888
	2.3979	1.94591
	3.61092	2.83321
	2.83321	3.09104
	3.3322	2.89037
	2.48491	2.89037
	3.4012	1.60944
	3.17805	2.3979
	3.4012	3.21888
	3.4012	2.30259
	3.09104	3.21888
	3.3673	2.83321
	3.7612	3.04452
	2.77259	2.89037
	3.29584	3.29584
	3.3673	2.19722
	2.3979	2.48491
	3.61092	1.94591
	3.04452	2.56495
	2.3979	1.38629
	3.2581	2.70805
	3.73767	2.94444
	3.89182	2.3979
	3.09104	3.17805
	2.3979	3.13549
	2.63906	1.79176
	2.19722	3.04452
	3.21888	1.79176
	3.04452	3.04452
	2.3979	2.70805
	2.48491	3.17805
	2.99573	1.94591
	2.77259	2.48491
	3.13549	3.2581
	1.38629	3.71357
	2.30259	3.29584
	2.07944	2.3979
	2.77259	3.3322
	2.56495	3.09104
	3.46574	2.99573
	3.3322	2.07944
	3.7612	1.60944
	3.52636	1.79176
	3.49651	3.29584
	3.49651	1.38629
	3.29584	2.19722
	2.56495	3.29584
	3.29584	0
	2.77259	2.83321
	3.4012	2.19722
	3.13549	2.3979
	3.49651	2.70805
	2.83321	3.2581
	1.38629	1.60944
	3.13549	3.61092
	2.83321	2.19722
	1.60944	2.3979
	3.80666
	2.30259
	2.70805
	2.99573
	3.43399
	3.29584
	3.09104
	2.63906
	3.21888
	2.63906
	2.19722
	3.09104
	3.43399
	3.8712
	3.46574
	3.4012
	2.19722
	1.60944
	2.3979
	3.09104
	2.07944
	3.46574
	2.83321
	3.82864
	3.63759
	3.52636
	2.19722
	3.04452
	2.89037
	1.79176
	3.43399
	2.19722
	2.56495
	3.66356
	1.94591
	2.63906
	3.2581
	3.43399
	3.29584
	3.3322
	2.89037
	2.07944
	2.48491
	2.30259
	3.17805
	2.77259
	3.2581
	3.80666
	3.04452
	3.04452
	3.46574
	3.17805
	3.52636
	2.30259
	2.3979
	3.71357
	1.60944
	3.2581
	3.66356
	2.70805
	1.38629
	3.29584
	3.29584
	1.79176
	3.3322
	3.17805
	3.58352
	2.89037
	3.21888
	3.3322
	2.99573
	2.56495
	2.89037
	3.68888
	3.09104
	3.55535
	3.21888
	3.63759
	3.09104
	2.99573
	3.4012
	3.13549
	2.48491
	2.56495
	2.07944
	3.3673
	3.71357
	3.13549
	3.04452
	3.04452
	3.3322
	1.38629
	1.94591
	3.4012
	2.48491
	3.09104
	3.85015
	3.58352
	3.2581
	2.99573
	3.04452
	2.56495
	2.30259
	1.09861
	1.09861
	2.89037
	3.3673
	3.2581
	2.56495
	3.13549
	3.55535
	2.94444
	2.30259
	0.693147
	3.04452
	2.07944
	2.30259
	2.99573
	2.63906
	3.3673
	3.3322
	2.77259
	3.09104
	3.63759
	2.70805
	2.70805
	3.17805
	1.60944
	3.21888
	2.83321
	1.79176
	3.2581
	3.61092
	3.17805
	3.73767
	3.63759
	1.79176
	2.77259
	3.13549
	2.94444
	3.49651
	3.52636
	3.52636
	2.70805
	3.58352
	3.2581
	2.48491
	2.77259
	0.693147
	3.71357
	2.99573
	3.2581
	1.94591
	3.3322
	2.48491
	1.94591
	3.3673
	3.85015
	1.94591
	3.13549
	1.79176
	3.63759
	1.94591
	1.79176
	2.19722
	3.04452
	2.30259
	3.13549
	3.68888
	2.19722
	1.94591
	2.77259
	1.94591
	2.70805
	3.66356
	2.70805
	3.46574
	2.19722
	2.77259
	2.3979
	3.29584
	2.83321
	2.94444
	2.07944
	1.94591
	3.3673
	3.04452
	3.29584
	3.4012
	3.55535
	2.56495
	3.49651
	2.63906
	2.30259
	3.3322
	2.63906
	2.94444
	3.04452
	3.43399
	3.2581
	2.70805
	3.2581
	2.77259
	3.3322
	1.94591
	3.43399
	2.70805
	2.19722
	3.73767
	3.97029
	3.04452
	2.56495
	2.99573
	2.77259
	3.43399
	3.71357
	1.38629
	2.99573
	2.70805
	3.55535
	2.3979
	2.83321
	2.30259
	1.60944
	3.46574
	4.04305
	3.29584
	2.3979
	3.43399
	1.94591
	3.29584
	2.63906
	3.95124
	2.56495
	3.3322
	3.09104
	3.71357
	3.09104
	3.13549
	3.21888
	3.13549
	3.21888
	2.77259
	3.46574
	3.43399
	1.94591
	3.21888
	2.89037
	3.61092
	1.38629
	3.21888
	3.55535
	1.79176
	2.94444
	3.80666
	2.19722
	2.07944
	3.71357
	2.63906
	3.55535
	1.09861
	2.83321
	2.3979
	3.17805
	3.58352
	2.83321
	2.94444
	2.3979
	2.77259
	3.3673
	3.13549
	3.3322
	2.3979
	3.58352
	3.3673
	2.19722
	2.99573
	3.55535
	3.17805
	2.94444
	3.2581
	3.71357
	2.77259
	2.83321
	3.43399
	2.89037
	3.09104
	3.3673
	3.29584
	2.70805
	1.79176
	3.46574
	3.3322
	2.63906
	2.77259
	3.66356
	3.13549
	3.55535
	3.46574
	3.29584
	3.66356
	3.29584
	3.29584
	3.82864
	3.68888
	2.99573
	2.48491
	3.3673
	2.3979
	3.58352
	0.693147
	3.13549
	1.94591
	3.63759
	1.94591
	3.52636
	1.09861
	3.55535
	2.89037
	3.58352
	2.19722
	3.3673
	3.29584
	3.4012
	2.07944
	3.09104
	0.693147
	2.94444
	2.99573
	2.07944
	2.30259
	3.55535
	2.30259
	3.29584
	2.48491
	3.46574
	3.04452
	1.79176

## Sheet: Fig.3d
Sample Control	STRA8.pos	STRA8EdU.pos	ratio
∆LxCxE hetero	967	346	35.7808
∆LxCxE hetero	522	158	30.2682
∆LxCxE hetero	373	118	31.6354
		average	32.5615
		sd	2.87059
Sample LXCXE homozygous	STRA8.pos	STRA8EdU.pos	ratio
∆LxCxE homo	527	43	8.15939
∆LxCxE homo	919	30	3.26442
∆LxCxE homo	367	18	4.90463
∆LxCxE homo	875	43	4.91429
		average	5.44281
		sd	2.49147

## Sheet: Fig.3e
Rb1		Rbl1
Stra8 wt/wt	LXCXE homozygous	Stra8 wt/wt	LXCXE homozygous
1.79176	0.693147	0	0
0	0.693147	0	0
1.09861	1.09861	0	0.693147
0.693147	1.38629	0.693147	0
0.693147	0.693147	0	0
1.38629	0.693147	0	0
1.09861	1.79176	0.693147	0
0	1.38629	0	0
0.693147	0.693147	0	0
0.693147	1.09861	0.693147	0
0	1.94591	0.693147	1.60944
0.693147	0	0.693147	0
0.693147	1.38629	0	0.693147
1.38629	0	0.693147	0
1.09861	0	0	0
1.09861	0	0	0
0	1.09861	0	1.09861
0.693147	0.693147	0	0
1.09861	0	0	0
1.09861	1.38629	1.09861	0
1.38629	1.09861	0.693147	0
0	0	0.693147	0
1.94591	1.09861	0	0
1.38629	1.38629	0.693147	0.693147
0	2.07944	0	0
1.60944	0.693147	0.693147	0
1.09861	2.30259	0	0.693147
1.09861	1.09861	0	0
0.693147	1.09861	0	0.693147
1.60944	1.38629	0.693147	0
1.60944	1.38629	0.693147	0
0.693147	0.693147	0	0
0.693147	0.693147	0	0
0.693147	1.38629	0	0
1.09861	0	1.38629	0
1.09861	0.693147	0.693147	0
0	0.693147	0	0
0.693147	0.693147	0	0
1.38629	0.693147	0	0
1.94591	1.09861	0	0.693147
1.09861	1.79176	0	0.693147
0.693147	0	0	0
1.38629	1.09861	0.693147	0.693147
1.09861	0.693147	1.09861	0
1.09861	0.693147	0	0
0	0	0	0.693147
1.38629	0.693147	0	0
1.38629	0.693147	0	0
0	1.38629	1.09861	0
0.693147	0.693147	0	0
1.09861	1.38629	0	0.693147
1.38629	1.38629	0	0.693147
1.38629	0	0	0
0	1.09861	0	0
0.693147	1.09861	0	0.693147
1.09861	0.693147	0.693147	0
1.38629	1.38629	0	0
1.09861	0.693147	0	0
0	1.09861	0.693147	0
0	0.693147	0	0
0	0.693147	0.693147	0
0	0.693147	0	0
1.60944	1.09861	0	0.693147
1.79176	0	0	0
1.38629	0.693147	1.38629	0
0.693147	1.09861	0.693147	0
1.38629	1.94591	0.693147	0
1.09861	0.693147	0.693147	0
1.09861	0.693147	0	0
0.693147	1.09861	0	0
0.693147	0.693147	0	0
0	1.09861	0	0
0.693147	0.693147	0	0
0	0.693147	1.09861	0
0	0	0	0
1.09861	1.09861	0	0
1.60944	0	0	0
0.693147	0	1.09861	0
0.693147	1.38629	1.09861	0
0.693147	1.09861	0	0
1.94591	1.38629	1.09861	0.693147
1.09861	1.79176	0	0
0.693147	1.60944	0	0
1.09861	0.693147	0	0
0	1.09861	0	0
1.60944	1.09861	0	0
1.79176	0.693147	0	0
0	0	0	0
0.693147	1.60944	0	0
1.09861	0.693147	0	0
1.79176	0	0	0
0	1.09861	0	0
1.60944	1.09861	0	1.09861
1.79176	1.09861	0	0
0	1.09861	0.693147	0
0	0.693147	0	0
0.693147	0.693147	0	0
0	0.693147	0.693147	0
0	1.09861	1.09861	0
0.693147	1.38629	0.693147	0.693147
1.09861	1.60944	0	0
0	1.60944	0.693147	0
0.693147	1.38629	0.693147	0
1.09861	1.09861	0	0
0.693147	0	0	0
0	1.09861	0.693147	0
1.09861	0.693147	0	0
0	0.693147	0	0
1.09861	0	0	0
1.09861	0.693147	0	0
0.693147	0.693147	0	0
1.09861	0.693147	0.693147	0
1.09861	1.09861	0.693147	1.38629
0.693147	0.693147	0.693147	0
0.693147	0	0	0
0.693147	0.693147	0.693147	0
0	1.38629	0.693147	0
0	0.693147	0	0
0.693147	1.09861	0.693147	0
0.693147	1.09861	1.09861	0
0	1.60944	0	0
1.09861	0	0	0
0	0.693147	0.693147	0
0.693147	1.38629	0	0
1.60944	0	0.693147	0
0.693147	1.38629	0	0
1.60944	0	0.693147	1.09861
0.693147	0.693147	0	0
1.09861	1.60944	0.693147	0
1.09861	1.60944	0.693147	0
1.09861	1.60944	0	0
0.693147	1.60944	0	0
1.38629	0	0.693147	0.693147
0.693147	1.09861	0.693147	0
0.693147	0.693147	0	0
0	1.09861	0	0
1.09861	0	0.693147	0
1.09861	0.693147	0.693147	0
1.38629	1.09861	0	0
0.693147	1.09861	0	0
0	0.693147	0.693147	0
0.693147	0	0	0
1.79176	1.38629	0.693147	0
0.693147	1.60944	0	0
0	1.60944	0	0.693147
0.693147	1.38629	0	0
0	0	1.09861	0
0.693147	1.09861	0.693147	0.693147
0	1.38629	0	0
1.60944	0.693147	0	0
0	0.693147	0.693147	1.09861
0.693147	1.79176	0	0.693147
0.693147	1.94591	0.693147	0
0.693147	0	0.693147	0
1.09861	0.693147	0.693147	0
1.09861	0.693147	0.693147	0
1.09861	0	0.693147	0
0.693147	1.38629	0	0
1.38629	0.693147	0	0
1.38629	1.38629	1.09861	0
1.38629	1.09861	0	0
1.94591	1.38629	0	0
1.38629	1.38629	0.693147	0
0.693147	1.09861	0	0
0	1.38629	0	0
1.09861	0.693147	0	0
1.38629	1.09861	0	0
1.09861	0.693147	0	0.693147
0.693147	0.693147	0	0
1.09861	0	0.693147	0
1.38629	0.693147	1.09861	0
0	0	0	0
0	0.693147	0.693147	0
1.09861	0.693147	0	0
0	1.09861	0	0
1.79176	0	1.09861	0
1.09861	1.09861	0	0
1.09861	1.94591	0	0
1.38629	1.38629	0.693147	0
1.38629	1.09861	0	0
0.693147	0	1.09861	1.09861
1.09861	1.09861	1.60944	0
0	0.693147	0	0
0.693147	1.38629	0	0
1.09861	1.09861	0	1.09861
0	1.38629	0	0
1.09861	0	0	0
1.09861	0.693147	0	0
0	0.693147	0	0
0.693147	0	0.693147	0
0	0.693147	0.693147	0
1.60944	1.38629	0.693147	0
0.693147	1.09861	0.693147	0
1.09861	0.693147	0	0
0.693147	0.693147	0	0
0.693147	0.693147	0.693147	0
0.693147	1.60944	0	0
1.38629	1.38629	1.09861	0
0.693147	1.94591	0	1.60944
1.79176	0	0	0.693147
1.09861	1.09861	0	0
0	1.38629	0	0
0	0	0	0
0.693147	0	0	0.693147
1.79176	0.693147	0	0
0	0.693147	0	1.09861
1.60944	1.09861	0	0.693147
1.09861	1.60944	0.693147	0
1.60944	0	0	0
1.09861	0.693147	0	1.09861
0.693147	1.09861	0	0.693147
1.38629	0.693147	0	0
0.693147	0	0	0
0	0	0	0
1.09861	1.38629	0	0
0	0.693147	0	0
1.09861	0	0	0
1.38629	0	0.693147	0
0.693147	0.693147	0	0
1.79176	0	0	0
1.38629	0.693147	0	0
1.38629	1.94591	0.693147	0
1.09861	1.38629	0.693147	0
1.09861	1.38629	0.693147	0
1.09861	1.60944	0	0
0.693147	0	0.693147	0
1.09861	0.693147	0	0
0.693147	0	0.693147	0
1.09861	1.09861	0.693147	0
0	1.38629	0	0
1.09861	0	0.693147	0
1.38629	1.38629	0	0
0.693147	0.693147	0.693147	0
1.79176	1.79176	0.693147	1.09861
1.09861	0.693147	0.693147	0
0.693147	1.38629	0.693147	0
0	1.09861	0.693147	0
1.09861	1.09861	1.38629	0
1.09861	1.79176	0	0
0.693147	1.09861	0	0
0	0	0	0
0.693147	1.09861	0	0.693147
1.38629	0	0.693147	0
1.09861	1.60944	0	0
0	0	0	0.693147
1.38629	0.693147	0	0
0.693147	1.60944	0	0
0.693147	0	0	0
0.693147	1.38629	0.693147	0
1.09861	1.09861	0.693147	0
1.38629	0	0	0
1.38629	0	0	0
1.09861	0	1.09861	0
1.79176	0.693147	0.693147	0
0	0.693147	0	0
1.38629	0.693147	0	0
1.09861	0	0	0.693147
0.693147	0	0	0.693147
1.38629	0.693147	0.693147	0
1.38629	0.693147	0.693147	0
0.693147	1.60944	1.09861	0
1.09861	1.09861	0	0
0.693147	1.38629	0	0
1.09861	0.693147	0	1.38629
1.79176	0.693147	0.693147	0
1.38629	0.693147	0.693147	0
1.09861	0.693147	0	0
0	1.09861	0	0
0.693147	0.693147	0	0
0.693147	0.693147	1.09861	0.693147
2.07944	0.693147	0	0
0	1.38629	0.693147	0
0.693147	0	0	0
1.60944	0	1.09861	0
1.09861	1.09861	0	0
0.693147	1.09861	0	0
1.38629	1.38629	0	0
0.693147	0.693147	1.09861	0
0.693147	1.09861	0	0
1.09861	1.38629	0.693147	0
0	1.38629	1.09861	0
1.60944	1.09861	0.693147	0
1.38629	1.60944	0.693147	0
1.79176	0.693147	0	0
0.693147	0	0.693147	0
1.09861	0	0	0
0	0.693147	0.693147	0
1.79176	0	0.693147	0
1.09861	1.38629	0	0.693147
1.09861	0	0	0
1.60944	0.693147	0	0
1.60944	1.60944	0.693147	0
1.09861	0.693147	0.693147	0
1.09861	1.60944	0.693147	0
0.693147	1.09861	1.09861	0
1.09861	0	0.693147	0
0	1.38629	0.693147	0.693147
0.693147	1.38629	0	0
1.79176	0.693147	0	0
0.693147	0.693147	0.693147	0
1.60944	1.09861	0.693147	0
1.09861	0	0	0
0.693147	0	0.693147	0
0.693147	1.38629	0.693147	0
1.38629	1.09861	0.693147	0
1.09861	0.693147	0	0
0.693147	0.693147	0	0
1.94591	1.94591	0	0
0	2.30259	0	0
1.09861	0	0	0.693147
0	1.38629	0	0
1.09861	1.09861	0	0
1.09861	0	0	0
1.09861	1.09861	0	0
0.693147	1.60944	0	1.09861
1.38629	0.693147	0	0
0.693147	2.30259	0.693147	0
0.693147	0.693147	0	0
1.60944	0	0	0
0	0.693147	0	0
1.38629	1.60944	1.09861	0
1.09861	1.38629	0.693147	1.09861
1.09861	1.79176	0.693147	0.693147
1.09861	0.693147	0.693147	0
0.693147	1.09861	0	0
0	1.09861	0	0
0	0.693147	0	0
0.693147	0	0	0
1.09861	1.38629	0.693147	0
1.09861	0	0	0
1.60944	0.693147	0.693147	0
1.09861	0.693147	0	0
1.09861	0	0	0
1.09861	1.09861	0	0
0.693147	0.693147	0	1.09861
1.09861	0.693147	0	0
1.79176	0.693147	0	0
1.09861	0	0	0
0	0.693147	0.693147	0.693147
1.60944	0	0.693147	0
1.09861	1.09861	0	0
0.693147	1.38629	0	0
0.693147	0	0	0.693147
1.79176	1.79176	0	0
1.09861	0.693147	0	0.693147
0.693147	0	0.693147	0
0.693147	0	1.09861	0
2.30259	1.60944	0	0
1.79176	1.09861	0	0
0	1.38629	0	0
1.38629	1.60944	0.693147	0
0	0	0	0
1.09861	0.693147	0	0
0.693147	1.09861	0	0
0	1.38629	0.693147	0
0	0.693147	0.693147	0
0	1.38629	0	0
1.38629	1.09861	0	0
0	1.09861	0.693147	0
1.38629	1.60944	0	0
0.693147	1.09861	0	0
0.693147	1.60944	1.09861	0
1.38629	0.693147	0.693147	0
0.693147	1.38629	0	0
1.38629	0.693147	0	0
0	0	0	0
1.60944	0	1.09861	0
1.09861	1.38629	0.693147	0.693147
0.693147	1.09861	0.693147	0
1.09861	1.09861	0.693147	0
0.693147	1.09861	0	0
1.38629	1.09861	0.693147	0
1.38629	0.693147	0	0
0	1.60944	0	0
1.94591	0	0.693147	0
1.38629	1.94591	0	1.09861
0.693147	0	0	0
0	1.09861	0.693147	0
2.07944	0	0.693147	0
1.38629	1.38629	0	0
0	0	0	0
1.09861	0.693147	0	0
0.693147	1.38629	0.693147	0
1.60944	0.693147	0	0
1.38629	1.38629	1.38629	0
0.693147	1.38629	0.693147	0
0	1.09861	0	0.693147
0.693147	0	0	0
0.693147	1.09861	0	0.693147
1.38629	0.693147	0	0
0	1.38629	0	0
0.693147	1.79176	0	0
1.09861	1.94591	0.693147	0
1.60944	1.09861	0	0
0	1.09861	0.693147	0
1.09861	1.94591	0	0
0.693147	0.693147	0	0
1.38629	0.693147	0	0
0.693147	0.693147	0.693147	0
0	1.09861	0	0
1.94591	0.693147	0	0
0	1.09861	1.09861	0
1.79176	1.09861	0	0
0	0.693147	0	0
1.94591	1.94591	0	0
0	1.38629	0	0
0	2.07944	0	0
0	0.693147	0	0
0	0	0	0
1.38629	0	0	0
1.60944	1.60944	0	0
0	1.38629	1.09861	1.09861
0	0	0	0
1.94591	0.693147	1.09861	0
0.693147	1.38629	0	0
1.79176	1.38629	1.09861	0.693147
0.693147	0	0.693147	0
0.693147	1.60944	0	0.693147
0	0.693147	0.693147	0
0.693147	0.693147	0.693147	0
1.38629	1.09861	0	0
0.693147	0	0.693147	0.693147
1.38629	0.693147	0	0
0.693147	0.693147	0.693147	0
1.09861	1.38629	0.693147	0
1.09861	1.09861	0	0
1.94591	0.693147	0	0
1.09861	0.693147	0	0
1.38629	0.693147	0	0
1.38629	1.94591	0	0
1.38629	0	0.693147	0.693147
1.38629	1.79176	0	0
0.693147	1.09861	0	0.693147
0	0	0	0
0.693147	0.693147	0.693147	0
0	1.60944	0	0
0	1.79176	0.693147	0
1.38629	0	0.693147	0
0	0.693147	0	0
0	1.09861	0.693147	0.693147
1.09861	0	0	0
0.693147	0.693147	1.09861	0
0	1.60944	0	0
1.38629	1.09861	0	0.693147
1.38629	1.09861	0.693147	0
1.60944	0.693147	0.693147	0
1.38629	0.693147	0	0
1.38629	1.60944	0	0
1.09861	1.94591	0	0
1.09861	0.693147	0	0.693147
0	1.09861	0	0
1.09861	1.38629	0	1.09861
0	1.09861	0.693147	0
1.79176	0.693147	0	0
0.693147	0.693147	0	0
0.693147	1.09861	0	0
1.09861	1.09861	0	0
0	0	0.693147	0
0.693147	1.09861	1.09861	0
1.38629	1.38629	0	0
1.09861	0.693147	0.693147	0
1.09861	0	0	0
0	0	0.693147	0
0	0	0	0
1.09861	1.79176	0.693147	0
1.09861	1.38629	0	0
0	1.38629	0	0
1.38629	1.60944	0	0
0.693147	0.693147	0.693147	0
0.693147	0.693147	0	0
1.38629	0	1.09861	0
0	0	0.693147	0
1.09861	2.07944	1.09861	0
1.09861	0.693147	0	0
0.693147	1.38629	0	0
1.38629	0.693147	0	0
0.693147	0	0	0
1.60944	0.693147	0	0.693147
0	0.693147	0.693147	0
0.693147	1.09861	0	0.693147
1.38629	1.38629	0	0.693147
0	1.38629	1.60944	0
1.38629	0	0.693147	0
0	0.693147	0	0
1.09861	0	0	0
0	0	0	0
1.38629	0.693147	0	0
0	0.693147	0	0
0.693147	1.60944	0	0.693147
0.693147	0	0.693147	0
0	1.09861	0	0
0	1.38629	0	0.693147
1.38629	0.693147	0	0
0.693147	0.693147	0	0
1.09861	0.693147	0	0
1.09861	1.60944	0	0
1.09861	0	1.09861	0
0.693147	1.60944	0	0
0.693147	0	0	0
1.09861	1.60944	0	0
0.693147	1.38629	0.693147	0.693147
0	1.09861	0	0
0	1.38629	0.693147	0
0	1.09861	0.693147	0
0	1.09861	0.693147	0
1.60944	0.693147	0	0
1.38629	1.38629	0.693147	0
0	1.38629	0	0
0.693147	0	0	0.693147
0.693147	1.38629	0.693147	1.60944
0	1.09861	0	0.693147
1.09861	0.693147	0	0
1.60944	0	1.09861	0.693147
0.693147	1.38629	0	0
0.693147	1.38629	0	0
0.693147	1.60944	1.09861	0
0.693147	1.09861	0.693147	0
0.693147	1.38629	0	0
1.38629	1.38629	0	0.693147
1.09861	0.693147	0.693147	0
0.693147	1.09861	0	0
1.38629	0.693147	0.693147	0
0	0.693147	0.693147	0
0.693147	0	0	0.693147
1.09861	1.79176	0	0.693147
1.09861	1.38629	0	0
0	0.693147	0	0
0	1.38629	0	0
1.09861	0	0	0
0.693147	0	0	0
0	1.38629	0	0
0	0	0	0
0.693147	0.693147	0	0
0	0.693147	0.693147	0
1.38629	0	0	0
0.693147	1.60944	0	0
0	1.09861	0	0
0.693147	1.09861	0.693147	0
1.60944	1.60944	0.693147	0.693147
1.09861	1.38629	0	0
0	0	0.693147	0
1.09861	0	0.693147	0.693147
1.60944	1.09861	0	0
0.693147	0.693147	0	0
1.38629	1.09861	1.09861	0
0	0	0	0
1.09861	1.60944	0.693147	0
1.09861	0.693147	0	0
0.693147	0.693147	0	1.09861
0.693147	0	0	0
0	0.693147	0.693147	0
1.09861	0.693147	0	0
1.60944	1.38629	0.693147	0
0.693147	0	1.09861	0
0	0	0	1.09861
0.693147	0.693147	0	0
0	0	0.693147	0
0.693147	1.38629	0.693147	0
1.38629	1.09861	0	0.693147
0.693147	0	0	0
0	0	0	0
1.09861	0.693147	0	0.693147
1.38629	1.38629	0	0
0.693147	1.60944	0	0
1.09861	1.60944	0	0
0.693147	0.693147	0.693147	0
1.09861	1.60944	0.693147	0
1.38629	0	0	0
1.38629	0	0.693147	0
0	0.693147	0	0
0.693147	1.09861	0.693147	0.693147
0.693147	1.94591	0	0
2.07944	0.693147	0	0
1.38629	1.09861	0.693147	1.09861
1.09861	0	0	0
1.09861	0.693147	0.693147	0
0.693147	0.693147	0.693147	0
1.09861	1.09861	0.693147	0
1.60944	0.693147	0	0
1.38629	1.09861	0	0
1.09861	1.79176	0	1.09861
0	1.38629	0	0
0	1.09861	0.693147	0
1.60944	1.09861	0	0
1.09861	0	0	0
1.38629	1.09861	0	0.693147
0.693147	1.09861	0.693147	0
1.09861	1.60944	0	1.38629
0	1.09861	0	0.693147
1.09861	1.09861	0	0
1.60944	1.09861	0	0
0.693147	1.09861	0	0
0.693147	0	0	0.693147
0	1.60944	0.693147	0
0.693147	1.79176	0.693147	0
0	0.693147	0	1.09861
0	2.3979	0	0
0.693147	0.693147	1.09861	0
1.09861	1.38629	0.693147	0
1.09861	0.693147	0.693147	0
1.09861	1.38629	0.693147	0
0.693147	1.09861	0	0
0.693147	0.693147	0	0
1.38629	0.693147	0.693147	1.09861
1.38629	1.60944	0	0
0.693147	1.94591	0	0
0.693147	1.38629	0.693147	0
1.38629	1.38629	0	0
0	0.693147	0	0
1.94591	1.38629	0	0
0.693147	1.79176	0	0.693147
0.693147	0	1.38629	0
1.38629	0	0.693147	0
1.09861	0.693147	1.09861	0
1.79176	0.693147	0.693147	0
1.94591	0.693147	0	0.693147
1.09861	1.09861	0.693147	0
0.693147	1.60944	0	0
1.09861	1.38629	0	0.693147
0.693147	0	1.09861	0
1.09861	0.693147	0	0
1.38629	1.09861	0	0.693147
0.693147	0.693147	0	0
1.60944	0.693147	0	0
0	1.38629	0	0
0.693147	0.693147	0	0
1.94591	1.09861	0	0
0	1.79176	0.693147	0
1.38629	1.60944	0	0
1.09861	1.79176	0	0
0.693147	1.09861	0.693147	0
1.79176	1.38629	0	0
1.09861	0.693147	0.693147	0
0	0	0	0
1.60944	1.79176	0	0
0.693147	0	0	0
0.693147	1.38629	0.693147	0
0	1.38629	0.693147	0
1.60944	1.79176	0	0
1.09861	1.79176	0	0
0.693147	1.09861	0.693147	0
1.09861	0	0	0
1.09861	1.38629	0	0
1.09861	0	0	0
0	0.693147	0	0
1.38629	0.693147	0.693147	0
1.38629	1.09861	0.693147	0
1.09861	1.38629	0	0.693147
0	0.693147	0.693147	0.693147
0.693147	0.693147	1.38629	0
1.79176	0.693147	0.693147	0
1.38629	1.09861	0	0
0.693147	0.693147	1.09861	0
0.693147	1.09861	0	0.693147
0.693147	1.60944	0	0
0.693147	1.94591	0	0.693147
0.693147	1.60944	0.693147	0
0	1.38629	0	0
0.693147	1.09861	0	0
0	1.09861	0	0
0	0	0	0
1.38629	0	1.09861	0
1.09861	1.09861	0	0.693147
1.38629	1.09861	0	0
0	0.693147	0	0
1.38629	1.09861	0	0
0	0	0.693147	0.693147
1.09861	0	0.693147	0
0.693147	1.09861	0	0
0	1.09861	0	0
1.09861	0.693147	0	0
1.09861	1.38629	0	0
0.693147	0	0.693147	0
1.09861	1.09861	0.693147	0.693147
0	1.09861	0	0
1.09861	0.693147	0.693147	1.09861
0.693147	1.09861	0	0
0.693147	1.60944	0	0
0.693147	1.09861	0.693147	0
1.38629	0	0.693147	0
1.38629	0	0	0
0	0	0.693147	0
0.693147	0	0	0
1.60944	0	0	0.693147
1.38629	1.09861	0	0
0	1.38629	0	0
0.693147	1.38629	0	0
0.693147	0	0	0
0.693147	1.38629	0	0
1.38629	0.693147	0	0
0	1.60944	0	0
0.693147	1.38629	0	0
0.693147	1.38629	0	0
1.09861	0.693147	0.693147	0
1.09861	0.693147	1.09861	0
0	1.38629	0.693147	0
0.693147	0.693147	1.09861	0
1.09861	0	0	0
1.09861	1.38629	0.693147	0
0	1.09861	0.693147	0.693147
0.693147	0	0	0
1.38629	1.09861	0	0.693147
1.09861	1.09861	0	0
0.693147	1.09861	0	0
0.693147	0.693147	0	0
0.693147	1.38629	0	0
1.09861	1.79176	0	0
1.09861	2.07944	0	0
1.38629	1.38629	0	0
0.693147	1.09861	0	0
0	0	0	0
0	1.60944	0.693147	0
0.693147	0	0.693147	0
1.09861	1.60944	0	0.693147
0	1.60944	0	0
0	1.60944	0	0
0.693147	1.38629	0.693147	0.693147
1.38629	0	0.693147	0
1.60944	0	0	0
0	1.60944	0	0
0	1.38629	0.693147	0
1.60944	1.38629	0	0
0	1.09861	0	0.693147
0.693147	0.693147	0	0
0	0.693147	1.09861	0
0	1.38629	0	0.693147
1.38629	0.693147	0.693147	0
	0		0
	0.693147		0
	1.09861		0.693147
	2.07944		0
	0.693147		1.09861
	1.79176		1.38629
	0		0
	0		0
	1.38629		0
	0		0
	0.693147		0.693147
	1.60944		0
	1.09861		0
	1.09861		0
	0.693147		0
	0.693147		0
	1.38629		0.693147
	1.09861		0
	0.693147		0
	0		0
	0		0
	1.38629		0
	1.38629		0
	0		0
	1.09861		0
	1.38629		0
	0		0
	1.38629		0
	1.09861		0
	1.79176		0
	1.38629		0
	0		0
	1.60944		0.693147
	1.38629		0.693147
	2.07944		0
	0		0
	0.693147		0
	0		0
	1.09861		0
	1.09861		0
	1.09861		0
	1.09861		0
	0		0
	1.09861		0
	0		0
	1.09861		0
	1.09861		0
	1.09861		0
	1.09861		0
	1.09861		0
	0		0
	0.693147		0
	1.09861		0
	1.60944		0
	0		0
	1.09861		0
	1.60944		0
	0.693147		0
	1.09861		0.693147
	0		0
	1.79176		0
	0.693147		0
	0		0
	1.09861		0
	1.79176		0.693147
	0.693147		0
	1.09861		0
	1.60944		0
	0.693147		0
	1.09861		0
	1.38629		0
	0		0
	1.09861		0
	0		0.693147
	1.38629		0
	1.09861		0
	0.693147		0
	0.693147		0
	1.38629		0
	0		0
	0.693147		0
	0.693147		0
	0.693147		0
	2.19722		0
	1.09861		0
	0		0
	1.09861		0
	1.38629		0
	0.693147		0
	0		0
	1.38629		0.693147
	1.60944		0
	1.60944		1.09861
	0		0
	1.38629		0
	1.38629		0
	0		0
	0		0
	1.60944		0
	1.09861		0
	0.693147		0
	1.38629		0
	0		0.693147
	1.60944		0
	0		0
	1.60944		0.693147
	1.09861		0
	0		0
	0		0
	0.693147		0
	1.09861		0.693147
	0.693147		0
	1.09861		0
	0.693147		0
	0.693147		0
	1.38629		0
	0.693147		0
	0.693147		0
	1.38629		0
	0		0
	1.38629		0
	0		0
	1.09861		0
	1.38629		0
	1.60944		0
	0		0.693147
	0.693147		0
	1.09861		0.693147
	0.693147		0
	1.09861		0
	0.693147		0
	1.60944		0
	0		0
	1.09861		0
	0.693147		0
	1.09861		0
	0.693147		0
	0.693147		0
	1.09861		0.693147
	1.38629		0
	1.09861		0
	0.693147		0.693147
	0		0
	1.38629		0
	1.60944		0
	0.693147		0
	1.38629		0
	0.693147		0
	1.09861		0
	0.693147		0.693147
	0		0
	0		0
	0		0
	0		0.693147
	0.693147		0.693147
	0.693147		0.693147
	0.693147		0
	0.693147		0
	0		0
	0		0
	1.60944		0
	0		0
	1.09861		0.693147
	1.09861		0
	0		0
	0.693147		0
	1.60944		0
	1.09861		0
	1.09861		0
	0.693147		0.693147
	1.38629		0
	1.38629		0
	1.38629		0
	1.09861		0
	0		0
	1.09861		0
	0		0
	1.38629		0
	1.09861		0
	0.693147		0.693147
	0.693147		0
	0.693147		0
	1.09861		0
	0.693147		0.693147
	0.693147		0
	0		0.693147
	1.38629		0
	0.693147		0
	0		0
	0		0
	1.38629		0
	0		0
	0.693147		0
	0		0.693147
	1.09861		0
	0.693147		0
	0		0
	0		0
	1.09861		0.693147
	1.60944		0
	0.693147		0
	0.693147		0
	1.60944		0
	0		1.09861
	1.38629		0.693147
	1.09861		0
	1.09861		0
	0		0
	1.09861		0
	0		0
	1.38629		0
	0		0.693147
	1.09861		0.693147
	0.693147		0
	0		0
	1.60944		0
	1.60944		0
	1.38629		0
	0.693147		0
	0		0
	0.693147		0
	1.38629		0
	0		0
	1.60944		0
	0.693147		0
	1.38629		0.693147
	0.693147		0
	1.09861		0
	0		0
	0		0
	1.09861		0
	0		0
	1.09861		0
	0.693147		0
	1.79176		0
	0		0
	0.693147		0
	1.09861		0
	1.09861		0
	0		0
	0.693147		0
	0.693147		0
	0		1.38629
	1.09861		0
	1.60944		0
	0.693147		0
	1.09861		0
	1.94591		0
	1.94591		0
	0.693147		0
	1.09861		0
	1.09861		0
	0		0
	1.09861		0
	0		0.693147
	0		0
	0		0
	1.09861		0
	0.693147		0
	1.38629		0.693147
	1.94591		0.693147
	1.79176		0
	1.60944		0
	1.09861		0
	0		0
	0.693147		0
	0.693147		0
	0		0
	1.09861		0
	1.09861		0
	1.09861		0
	1.94591		0
	0		0
	1.38629		0.693147
	1.38629		0
	0		1.09861
	0.693147		0.693147
	1.38629		0
	0		0
	1.38629		0
	1.38629		0
	1.38629		0
	1.09861		0
	0.693147		0
	2.07944		0
	0.693147		0
	0.693147		0
	0		0
	1.09861		0
	1.09861		0
	0.693147		0
	0.693147		0
	1.09861		0.693147
	0.693147		0
	1.60944		0
	1.09861		0
	0.693147		0.693147
	1.09861		0
	1.09861		0
	0		0
	0.693147		0
	0.693147		0
	0.693147		1.09861
	1.94591		0
	2.70805		0
	1.60944		0
	1.09861		0
	1.38629		0
	0.693147		0
	1.38629		0
	1.79176		0.693147
	0		0
	0		0.693147
	1.38629		0.693147
	1.09861		0
	1.38629		0
	1.09861		0
	1.38629		0
	1.09861		0
	1.60944		0
	1.09861		0.693147
	0.693147		0
	1.09861		0
	1.09861		0
	1.60944		0
	0		0
	2.07944		0
	0.693147		0
	1.38629		0.693147
	1.79176		0
	0.693147		0
	1.09861		0
	0		0
	0.693147		0
	0.693147		0
	1.09861		0
	0.693147		0
	0.693147		0
	0		0
	0.693147		0
	1.09861		0
	1.38629		1.09861
	0.693147		0
	0.693147		0.693147
	0		0
	1.09861		0
	0		0
	1.09861		0
	1.38629		0
	0.693147		0
	0		0
	1.60944		0
	1.79176		0
	1.09861		0
	1.79176		0
	0.693147		0.693147
	0		0
	1.38629		0
	0		0
	1.38629		0
	1.38629		0
	0.693147		0
	1.60944		0
	0		0
	1.09861		0
	1.94591		0
	0		0
	1.38629		0
	0.693147		0.693147
	1.09861		0
	0.693147		0
	1.09861		0
	0.693147		0
	1.09861		0
	0.693147		0.693147
	1.38629		0
	1.94591		0
	1.09861		0
	1.09861		0
	0		0
	1.60944		0
	0.693147		0
	2.07944		0
	0.693147		0
	0		0
	0		0
	1.09861		0
	1.79176		0
	0		0.693147
	1.38629		0
	1.38629		0
	0		0
	0		0
	0.693147		0
	0		0
	1.38629		0.693147
	0		0
	0.693147		1.09861
	0.693147		0
	1.09861		0
	1.09861		0
	1.79176		0.693147
	1.38629		0
	1.60944		0
	1.09861		0
	1.09861		1.09861
	1.09861		0
	0		0
	1.60944		0
	0.693147		0
	1.09861		0
	1.09861		0
	0		0
	1.38629		0.693147
	1.09861		0
	1.38629		0
	0.693147		0
	1.09861		0
	0		0
	0		0
	0.693147		0
	0.693147		0
	0		0
	1.38629		0
	1.09861		0.693147
	1.38629		0
	0		0
	0.693147		0
	1.38629		0
	1.09861		0
	0.693147		0
	0		0
	0.693147		0
	0.693147		0
	1.09861		0
	1.09861		0.693147
	0.693147		0
	0.693147		0
	0		0.693147
	1.38629		0
	0		0.693147
	1.09861		0.693147
	0.693147		0
	0		0
	1.38629		0
	0		0
	0.693147		0
	0		0
	0.693147		0.693147
	1.60944		0
	0.693147		0.693147
	0.693147		0
	1.09861		0
	0		0.693147
	1.09861		0
	1.38629		0.693147
	1.09861		0
	1.09861		0
	0		0
	1.38629		0
	1.38629		0
	0		0
	0.693147		0.693147
	1.60944		0
	1.60944		0
	0.693147		1.09861
	0.693147		0
	0.693147		0
	0.693147		0
	0.693147		0
	0		0.693147
	1.38629		0
	1.09861		0
	0.693147		0
	0		0
	0.693147		0
	1.38629		0
	0.693147		0
	1.38629		0
	0		0
	0.693147		1.09861
	0.693147		0
	1.60944		0
	0		0
	0.693147		0
	1.09861		0
	0		0
	0.693147		0
	0		0
	1.60944		0
	1.94591		0
	1.79176		0
	0.693147		0
	0		0
	1.60944		0
	1.38629		0.693147
	0		0
	1.94591		0
	1.09861		0
	0		0
	0		0
	0.693147		0
	0		0
	1.09861		0
	0		0
	0		0
	0		0
	1.09861		0
	1.38629		1.60944
	0.693147		0.693147
	1.09861		0
	0		0
	1.09861		0.693147
	0.693147		0
	2.07944		0
	0.693147		0
	1.09861		0
	1.09861		0
	0.693147		0
	0		0.693147
	1.09861		0
	1.09861		0
	1.38629		0.693147
	0		0
	0		0
	2.07944		0
	1.38629		0
	1.79176		0
	1.09861		0
	1.09861		0
	0		0
	0		0
	0.693147		0
	1.09861		0.693147
	1.09861		0
	0.693147		1.09861
	1.09861		0.693147
	0.693147		0
	1.09861		0
	0		0
	0		0
	0.693147		0
	1.09861		0
	0.693147		0
	1.09861		0
	0.693147		0
	0.693147		0
	1.09861		0
	0.693147		0
	1.38629		0.693147
	1.60944		0
	1.09861		0
	0		0
	1.38629		0
	0.693147		0.693147
	1.38629		0.693147
	1.09861		0
	1.60944		0
	0.693147		0.693147
	0.693147		0
	1.79176		0
	0		0
	1.09861		0.693147
	0		0
	1.09861		0
	0		0
	0		0
	0.693147		0
	1.09861		0.693147
	1.38629		0
	0		0
	1.60944		0
	1.38629		0
	1.38629		0
	1.09861		0
	1.38629		0
	1.60944		0.693147
	1.38629		0
	1.38629		0
	0		0
	0		0
	1.38629		0.693147
	0		0
	1.09861		0
	1.38629		0
	0.693147		0
	0		0
	0.693147		0
	1.60944		0
	0.693147		0
	1.09861		0
	1.38629		0
	0		0
	1.09861		0
	1.09861		0
	0.693147		0
	0		0.693147
	1.38629		0.693147
	1.38629		0.693147
	0.693147		0
	1.60944		0
	0		0.693147
	1.38629		0.693147
	0.693147		0.693147
	0		0
	0.693147		0
	1.09861		0
	0		0
	1.60944		0
	0		0
	1.09861		0
	0		0
	0.693147		0.693147
	1.09861		0
	1.38629		0
	0		0
	0.693147		0
	1.09861		0
	0.693147		0
	1.38629		0
	1.38629		0
	1.38629		0
	1.09861		0
	0		0
	0		0
	1.09861		0
	0.693147		0
	0		0
	0		0
	0		0
	1.09861		0
	0		0
	0.693147		0
	0		0.693147
	1.09861		0
	1.79176		0.693147
	0		0
	1.09861		0
	1.60944		0.693147
	1.38629		0
	1.38629		0
	0.693147		0.693147
	0.693147		0
	1.09861		0
	0.693147		0
	1.60944		0
	1.94591		0
	0.693147		0
	0.693147		0
	1.79176		0
	0		0
	0.693147		0
	1.60944		0
	1.60944		0
	0.693147		0.693147
	1.60944		0
	0.693147		0
	1.09861		0
	1.38629		0.693147
	0		0
	0.693147		0
	1.09861		0
	1.09861		0
	1.79176		0
	1.38629		0
	0.693147		0
	0		0
	0.693147		0
	0		0
	1.79176		0
	1.09861		0
	0.693147		0
	1.60944		0
	0		0
	1.60944		0
	1.09861		0
	1.09861		0
	1.38629		0
	0.693147		0
	0.693147		0
	1.79176		0
	1.09861		0
	0.693147		0
	0.693147		0.693147
	0		0.693147
	0		0.693147
	0		0
	1.38629		0
	0.693147		0
	1.38629		0
	0		0
	1.38629		0
	1.09861		0
	1.38629		0
	0.693147		0
	0		0
	0.693147		0.693147
	1.09861		0
	0		0
	1.38629		0
	0		0.693147
	0		0
	0.693147		0.693147
	0		0
	1.94591		0
	0.693147		0
	1.09861		0
	1.60944		0
	1.38629		0
	0		0
	0		0.693147
	1.09861		0
	0.693147		0
	1.09861		0.693147
	0.693147		0
	0		0
	1.38629		0
	0		0
	1.38629		0
	1.60944		0
	1.38629		0
	1.60944		0.693147
	1.38629		0.693147
	1.79176		0
	0		0
	1.38629		0
	1.38629		0
	0		0
	0.693147		0
	1.09861		0
	1.09861		0
	0		0
	0.693147		1.09861
	1.09861		0.693147
	1.60944		0
	0		0.693147
	1.38629		0.693147
	1.09861		0
	1.09861		0.693147
	1.38629		0
	0.693147		0
	1.38629		0
	1.60944		0
	0.693147		0

## Sheet: Fig.3f
E2F target genes
Stra8 wt/wt	LXCXE homozygous
1.54299	1.29202
1.57259	1.21828
1.48373	1.39653
1.7598	1.90206
1.53769	1.31156
1.56888	1.25066
1.51138	1.313
1.60812	1.32385
1.55244	1.17198
1.51306	1.25012
1.54936	1.3777
1.46505	1.26392
1.50693	1.92473
1.88667	1.5151
1.5282	1.41033
1.50041	1.55431
1.52317	1.33663
1.64833	1.29909
1.3685	1.2781
1.56767	1.29649
1.56292	1.5465
1.49073	1.20639
1.59388	1.17459
1.65532	1.86345
1.5423	1.17468
1.50101	1.20853
1.41712	1.73308
1.37204	1.35103
1.51408	1.88608
1.53184	1.81052
1.68427	1.77843
1.4986	1.17761
1.55882	1.75067
1.46287	1.29894
1.57731	1.33027
1.60437	1.23281
1.4926	1.2781
1.44266	1.74143
1.47785	1.27245
1.44251	1.59856
1.3893	1.26501
1.42307	1.57216
1.89305	1.85905
1.96294	1.26275
1.39964	1.19812
1.40088	1.21503
1.4924	1.36943
1.63165	1.19479
1.62055	1.78491
1.42331	1.52126
1.55163	1.83659
1.7919	1.50719
1.38271	1.28863
1.58971	1.36472
1.5021	1.25549
1.57676	1.35233
1.44694	1.32261
1.68782	1.39807
1.63227	1.32454
1.57868	1.30322
1.52717	1.37366
1.50438	1.63632
1.93181	1.80527
1.86482	1.39924
1.86235	1.42026
1.48226	1.62894
1.55726	1.52083
1.58026	1.30889
1.34465	1.51284
1.4982	1.1997
1.53382	1.43736
1.56352	1.28607
1.56951	1.33246
1.41004	1.21696
1.47312	1.25711
1.5183	1.29627
1.45363	1.45191
1.487	1.31797
1.49511	1.3102
1.45626	1.20482
1.96535	1.90913
1.56029	1.17117
1.47131	1.32282
1.4567	1.36686
1.56971	1.31273
1.70292	1.39188
1.32191	1.32077
1.45349	1.14108
1.36488	1.46057
1.39624	1.32363
1.55108	1.47463
1.37988	1.42347
1.4322	1.49365
1.38188	1.28442
1.46575	1.63577
1.52363	1.44296
1.55117	1.3812
1.59247	1.29771
1.5113	1.27005
1.53108	1.66678
1.34692	1.51122
1.55446	1.21274
1.49281	1.40488
1.50592	1.25789
1.45494	1.23318
1.59129	1.32664
1.53605	1.34634
1.51721	1.55004
1.49859	1.23573
1.45967	1.41763
1.60151	1.30617
1.57672	1.39636
1.51162	1.81635
1.54407	1.41369
1.5213	1.43841
1.55356	1.27994
1.54367	1.82045
1.57799	1.1705
1.47146	1.23811
1.38079	1.53644
1.49874	1.31253
1.41933	1.63744
1.47112	1.26618
1.38987	1.66198
2.02077	1.39813
1.55652	1.20794
1.45592	1.78911
1.44609	1.37001
1.55289	1.23449
1.56544	1.16103
1.35421	1.73137
1.99641	1.17129
2.00508	1.39195
1.8623	1.8597
1.38729	1.38481
1.32332	1.38247
1.6563	1.33459
1.51505	1.50679
1.41462	1.30925
1.35478	1.2253
1.61212	1.2988
1.58743	1.38167
1.49578	1.54461
1.41005	1.38915
1.53834	1.78217
1.54175	1.25952
1.47155	1.31648
1.48555	1.47573
1.31029	1.48619
1.42264	1.30171
1.92807	1.48698
1.55794	1.83168
1.47686	1.32884
1.52633	1.27711
1.78489	1.25548
1.54309	1.54022
1.57098	1.64954
1.52147	1.88061
1.92903	1.25749
1.72217	1.86187
1.42687	1.40093
1.50987	1.2521
1.49579	1.37105
1.48739	1.30431
1.68787	1.35097
1.42596	1.83352
1.48415	1.5391
1.47208	1.28382
1.52835	1.2599
1.45324	1.21632
1.58766	1.21204
1.56479	1.17656
1.3964	1.32791
1.56999	1.43964
1.50416	1.2991
1.58797	1.35064
1.4501	1.30454
1.55333	1.80219
1.75049	1.66915
1.39731	1.53882
1.48543	1.29557
1.60789	1.23304
1.58226	1.28591
1.40393	1.26356
1.56692	1.78331
1.42738	1.23738
1.48586	1.48077
1.47015	1.82174
1.53183	1.43327
1.56023	1.28539
1.47856	1.37471
1.51844	1.28731
1.51023	1.22505
1.4025	1.37607
1.50812	1.65655
1.64086	1.18883
1.54386	1.46165
1.78518	1.20915
1.38717	1.46799
1.68485	1.76566
1.55989	1.38096
1.73001	1.22714
1.42882	1.33722
1.43766	1.24322
1.36307	1.36258
1.4615	1.52329
1.40942	1.20079
1.47989	1.46767
1.45327	1.26724
1.40882	1.88709
1.50958	1.84839
1.58304	1.31915
1.60404	1.28267
1.61354	1.37561
1.48718	1.22949
1.36363	1.20085
1.36299	1.43471
1.60079	1.64529
1.33601	1.21402
1.81496	1.2685
1.5446	1.58363
1.50487	1.64501
1.7708	1.5243
1.54449	1.39078
1.35433	1.47722
1.4249	1.30831
1.52044	1.20291
1.82448	1.42708
1.33676	1.29727
1.43342	1.44292
1.47337	1.22411
1.53849	1.22808
1.37161	1.327
1.52592	1.32287
1.28895	1.27169
1.63296	1.24722
1.41308	1.59876
1.6859	1.32347
1.52488	1.36481
1.53401	1.28808
1.63927	1.2578
1.52197	1.48557
1.90175	1.34397
1.46577	1.70032
1.51606	1.30057
1.52329	1.53006
1.4246	1.28548
1.45661	1.22095
1.486	1.38707
1.50294	1.79165
1.34671	1.47212
1.37482	1.20615
1.5334	1.28586
1.35943	1.50358
1.3689	1.27089
1.53079	1.80227
1.29754	1.78428
1.55531	1.28915
1.67209	1.73069
1.43243	1.44496
1.48009	1.84754
1.51295	1.25139
1.48251	1.39839
1.60162	1.83869
1.56993	1.19834
1.4576	1.73262
1.25509	1.29665
1.37593	1.34517
1.58664	1.57141
1.48643	1.67744
1.52715	1.2589
1.44587	1.32887
1.35427	1.28707
1.83151	1.16828
1.59853	1.29998
1.61224	1.30433
1.37281	1.3814
1.38774	1.32317
1.4231	1.48653
1.47678	1.54436
1.40118	1.45393
1.61476	1.90414
1.98507	1.49472
1.48813	1.28884
1.36105	1.20776
1.46993	1.26384
1.46186	1.62944
1.40377	1.21452
1.56083	1.31151
1.41013	1.22082
1.67569	1.35826
1.86716	1.56487
1.56687	1.34181
1.49205	1.23244
1.31946	1.16307
1.77814	1.21703
1.61281	1.78681
1.52577	1.74826
1.25037	1.3324
1.54918	1.29112
1.49829	1.27374
1.85107	1.23217
1.64804	1.53448
1.49093	1.22878
1.65194	1.22797
1.43936	1.3126
1.48512	1.19412
1.88665	1.20715
1.45836	1.4147
1.40756	1.36055
1.69394	1.14179
1.46728	1.14541
1.70548	1.27582
1.3898	1.20569
1.44216	1.76943
1.59459	1.50282
1.44176	1.27114
1.458	1.72166
1.50216	1.50225
1.50513	1.20857
1.92165	1.43282
1.67939	1.87479
1.73494	1.28631
1.55406	1.35397
1.41194	1.26164
1.41802	1.19526
1.42115	1.25563
1.36372	1.23766
1.46187	1.14245
1.36206	1.29396
1.95368	1.17874
1.40752	1.39472
1.6325	1.33418
1.54066	1.34575
1.5697	1.83198
1.51062	1.28433
1.44066	1.36942
1.40561	1.24404
1.33125	1.71472
1.78434	1.62041
1.36475	1.49027
1.57898	1.33874
1.34172	1.88903
1.60456	1.81539
1.75634	1.16756
1.46289	1.24721
1.56153	1.43975
1.37542	1.27321
1.41784	1.42084
1.46869	1.27879
1.55799	1.57579
1.46638	1.26775
1.52137	1.36998
1.65893	1.3228
1.51218	1.24357
1.45609	1.5623
1.53212	1.79661
1.53126	1.33414
1.3236	1.31064
1.38744	1.38997
1.41902	1.19813
1.50269	1.38544
1.5198	1.20823
1.70334	1.7307
1.44986	1.33786
1.45731	1.70767
1.65209	1.69565
1.46507	1.85563
1.35761	1.23696
1.58899	1.30763
1.39848	1.25828
1.48437	1.24081
1.49636	1.21618
1.54317	1.78528
1.86573	1.4303
1.35241	1.84156
1.43933	1.243
1.45887	1.3014
1.73892	1.69969
1.53092	1.37718
1.49002	1.28502
1.34545	1.44598
1.49068	1.50033
1.51929	1.59183
1.51835	1.6141
1.42534	1.27174
1.26456	1.26803
1.84396	1.30464
1.39281	1.80255
1.44219	1.51026
1.5233	1.33615
1.51573	1.95324
1.48361	1.52325
1.48373	1.37292
1.58759	1.31562
1.54404	1.19775
1.3907	1.45112
1.40093	1.22274
1.4224	1.39214
1.37259	1.88435
1.25604	1.36301
1.61547	1.33469
1.84745	1.26964
1.48558	1.20397
1.40953	1.16761
1.50793	1.17161
1.40133	1.88922
1.46483	1.51029
1.5277	1.49862
1.5134	1.25874
1.39498	1.40366
1.53556	1.7785
1.57741	1.09169
1.95802	1.17776
1.38557	1.33376
1.3245	1.65303
1.35957	1.60626
1.2396	1.20009
1.40092	1.32731
1.59194	1.58203
1.51342	1.16481
1.30478	1.75822
1.90578	1.26652
1.41222	1.17647
1.42843	1.7092
1.39674	1.34818
1.5751	1.24664
1.85034	1.29922
1.38686	1.55205
1.46994	1.55967
1.46	1.88055
1.34906	1.25388
1.55523	1.50291
1.46253	1.64977
1.53392	1.60928
1.48656	1.30328
1.57263	1.88535
1.56085	1.35113
1.45348	1.21983
1.56087	1.23053
1.44712	1.27641
1.61271	1.69793
1.53825	1.24043
1.73162	1.78339
1.54794	1.2816
1.92548	1.31055
1.32393	1.31035
1.51035	1.96915
1.37006	1.08338
1.58817	1.69655
1.51871	1.32766
1.55277	1.87028
1.45188	1.32891
1.38011	1.17646
1.59785	1.28058
1.46387	1.24874
1.3528	1.50726
1.55488	1.33498
1.45575	1.22518
1.33766	1.23973
1.49418	1.34722
1.35001	1.63044
1.42551	1.21006
1.62724	1.32048
1.54828	1.39161
1.46608	1.35599
1.38076	1.61165
1.83818	1.17935
1.9061	1.57003
1.54419	1.28667
1.65598	1.38816
1.52129	1.21509
1.54495	1.3246
1.39918	1.4079
1.36233	1.68054
1.6156	1.52192
1.59223	1.29908
1.56141	1.67907
1.58991	1.31981
1.52414	1.36233
1.50199	1.95286
1.47556	1.23116
1.44508	1.41517
1.36203	1.3962
1.53644	1.34526
1.59872	1.26565
1.45493	1.48554
1.45364	1.33578
1.55103	1.92713
1.46941	1.32027
1.40008	1.58827
1.3561	1.38039
1.51673	1.4003
1.41965	1.49782
1.53348	1.33744
1.78728	1.28937
1.5	1.17509
1.43451	1.37051
1.43286	1.20374
1.78815	1.27477
1.3818	1.29145
1.42608	1.75519
1.46972	1.44979
1.62436	1.3529
1.46859	1.20742
1.42922	1.59489
1.92072	1.36652
1.44477	1.76137
1.57727	1.29078
1.40053	1.6554
1.43464	1.88559
1.65207	1.33094
1.5419	1.26927
1.74391	1.66252
1.45934	1.26925
1.64201	1.18119
1.75205	1.22018
1.45684	1.16694
1.51507	1.519
1.87339	1.38406
1.55303	1.32705
1.28656	1.43763
1.44724	1.59319
1.54745	1.90237
1.27202	1.84123
1.51778	1.34209
1.51412	1.68124
1.55559	1.47686
1.56191	1.24507
1.42737	1.85817
1.74106	1.33293
1.46983	1.48702
1.54036	1.46274
1.88239	1.35577
1.51274	1.31215
1.42659	1.73618
1.33529	1.63094
1.57726	1.23527
1.33885	1.54073
1.47115	1.57403
1.58581	1.2802
1.81423	1.39159
1.87775	1.70779
1.48793	1.34034
1.91934	1.2327
1.58161	1.526
1.49888	1.53605
1.70831	1.46698
1.41687	1.32161
1.581	1.06845
1.49422	1.77809
1.92065	1.44898
1.97177	1.60364
1.58933	1.40329
1.35807	1.88076
1.48961	1.7403
1.42261	1.25787
1.52328	1.32568
1.59099	1.24015
1.62396	1.41683
1.63768	1.22944
1.56255	1.73366
1.51824	1.18693
1.47778	1.56945
1.51763	1.26715
1.54504	1.30489
1.57825	1.24921
1.81554	1.17936
1.535	1.30717
1.57065	1.34404
1.65274	1.77617
1.52522	1.24616
1.50778	1.26075
1.45726	1.82383
1.63203	1.29909
1.56694	1.31449
1.41825	1.43226
1.51899	1.30628
1.33844	1.25016
1.50107	1.35875
1.40003	1.92457
1.44657	1.10706
1.52224	1.3411
1.5323	1.28578
1.42057	1.29068
1.52173	1.27609
1.71728	1.63373
1.34926	1.61329
1.58845	1.64879
1.4873	1.29925
1.61399	1.30511
1.38369	1.20558
1.53891	1.20609
1.50847	1.34483
1.58025	1.22029
1.50411	1.80244
1.49651	1.66164
1.5621	1.40185
1.5596	1.16651
1.54044	1.43031
1.68732	1.25985
1.47783	1.2668
1.47052	1.28983
1.50278	1.31713
1.39947	1.57446
1.39263	1.52
1.32382	1.36498
1.49333	1.37734
1.50711	1.42442
1.41719	1.62694
1.41988	1.33209
1.59809	1.28787
1.5405	1.25966
1.85789	1.26786
1.9458	1.47447
1.5441	1.64519
1.39271	1.58478
1.68958	1.18902
1.43308	1.64683
1.48966	1.27587
1.39298	1.29271
1.28	1.51107
1.54916	1.65216
1.48951	1.63637
1.5232	1.27438
1.36042	1.42871
1.4128	1.23585
1.50802	1.30543
1.45551	1.2538
1.5671	1.77479
1.43066	1.95873
1.47913	1.27004
1.5514	1.28564
1.41654	1.39973
1.54021	1.24638
1.59324	1.32668
1.46147	1.86383
1.57331	1.33241
1.47778	1.23914
1.49263	1.46538
1.58564	1.44909
1.50211	1.5073
1.40747	1.37149
1.58995	1.23729
1.56214	1.52621
1.45854	1.42318
1.48814	1.43752
1.55983	1.39507
1.57313	1.40567
1.53769	1.39066
1.64805	1.15386
1.37163	1.27767
1.46827	1.3381
1.4164	1.94686
1.51721	1.61081
1.56491	1.79496
1.66575	1.28509
1.48357	1.30243
1.61056	1.20441
1.36803	1.7486
1.54073	1.44871
1.45809	1.33041
1.49165	1.48628
1.30222	1.28954
1.35633	1.38688
1.28338	1.31864
1.56474	1.2791
1.29166	1.74143
1.36032	1.32007
1.37051	1.4246
1.32141	1.21072
1.40293	1.21698
1.56615	1.58617
1.50415	1.53596
1.50508	1.3246
1.56006	1.39905
1.46781	1.24395
1.39629	1.58125
1.57655	1.26163
1.49562	1.2685
1.74486	1.23896
1.43386	1.31833
1.4707	1.55312
1.49777	1.55799
1.43964	1.28822
1.4014	1.47799
1.28903	1.29406
1.5565	1.32769
1.49651	1.25309
1.93583	1.28832
1.55377	1.36898
1.54444	1.24387
1.42291	1.2702
1.4658	1.57849
1.66864	1.38637
1.39507	1.23084
1.58462	1.33898
1.47036	1.35504
1.41309	1.78825
1.55069	1.6928
1.57919	1.61343
1.53461	1.42932
1.75244	1.70234
1.43984	1.3125
1.46614	1.21113
1.50596	1.12139
1.59158	1.85382
1.56279	1.31743
1.37464	1.29232
1.2881	1.35391
1.58825	1.5843
1.49813	1.74103
1.45968	1.70312
1.38122	1.36208
1.24871	1.14112
1.51439	1.71767
1.3875	1.2974
1.65018	1.18786
1.47928	1.29119
1.6013	1.31554
1.56939	1.90134
1.53863	1.29881
1.41022	1.77175
1.62188	1.44213
1.4711	1.20688
1.50796	1.7065
1.57128	1.20565
	1.30784
	1.66589
	1.81256
	1.44339
	1.76465
	1.73764
	1.24615
	1.2115
	1.62242
	1.35926
	1.3611
	1.43924
	1.78931
	1.83225
	1.183
	1.50608
	1.30225
	1.22755
	1.16038
	1.22736
	1.27444
	1.73503
	1.34277
	1.29335
	1.24246
	1.44557
	1.32291
	1.44007
	1.31573
	1.37612
	1.15443
	1.69917
	1.70087
	1.17399
	1.81206
	1.38072
	1.16829
	1.29289
	1.20695
	1.32657
	1.27933
	1.19194
	1.53148
	1.71682
	1.21542
	1.19183
	1.26217
	1.23273
	1.19387
	1.42252
	1.26579
	1.31177
	1.30209
	1.29853
	1.41059
	1.24623
	1.20215
	1.21751
	1.81191
	1.49594
	1.26295
	1.34498
	1.56086
	1.30935
	1.85286
	1.34985
	1.3367
	1.54072
	1.22063
	1.23271
	1.30859
	1.33904
	1.41873
	1.52198
	1.27235
	1.2895
	1.34548
	1.6264
	1.30833
	1.43304
	1.34376
	1.31665
	1.60946
	1.37068
	1.38479
	1.28291
	1.4344
	1.81394
	1.18821
	1.29681
	1.27565
	1.2256
	1.61383
	1.58376
	1.2976
	1.53865
	1.35999
	1.37878
	1.56121
	1.22993
	1.17308
	1.41764
	1.55753
	1.21951
	1.40994
	1.50105
	1.53143
	1.29695
	1.20027
	1.30655
	1.39562
	1.40292
	1.27344
	1.25431
	1.55844
	1.22231
	1.70403
	1.31616
	1.4732
	1.28813
	1.30788
	1.23337
	1.3215
	1.35449
	1.20348
	1.19
	1.21463
	1.30364
	1.45838
	1.50624
	1.30988
	1.27117
	1.38734
	1.30204
	1.23993
	1.15317
	1.2104
	1.1587
	1.70641
	1.81041
	1.16424
	1.2211
	1.23419
	1.28316
	1.30966
	1.24358
	1.37334
	1.33779
	1.27396
	1.59825
	1.20889
	1.44636
	1.22464
	1.38767
	1.43396
	1.8662
	1.46419
	1.25097
	1.20244
	1.3028
	1.40263
	1.62474
	1.68759
	1.25261
	1.40201
	1.6229
	1.41292
	1.67101
	1.21138
	1.21678
	1.43419
	1.36883
	1.48054
	1.39456
	1.63415
	1.81769
	1.39326
	1.80346
	1.16376
	1.59943
	1.21369
	1.22421
	1.36141
	1.7078
	1.33465
	1.28716
	1.25558
	1.55109
	1.24217
	1.57423
	1.34492
	1.30488
	1.27427
	1.33674
	1.6725
	1.19494
	1.44113
	1.22998
	1.31058
	1.65716
	1.30781
	1.43762
	1.48126
	1.3203
	1.68731
	1.22962
	1.1997
	1.29748
	1.31427
	1.4317
	1.31368
	1.32502
	1.51984
	1.18915
	1.29317
	1.36216
	1.7127
	1.50464
	1.23848
	1.43883
	1.34432
	1.23742
	1.50885
	1.70476
	1.25518
	1.39131
	1.27211
	1.20672
	1.52457
	1.60221
	1.26688
	1.38554
	1.25677
	1.48652
	1.3234
	1.28637
	1.47612
	1.5534
	1.46317
	1.16611
	1.50781
	1.21035
	1.84301
	1.29689
	1.28418
	1.72205
	1.58478
	1.43383
	1.56855
	1.27655
	1.23405
	1.24055
	1.17233
	1.2587
	1.3042
	1.4407
	1.28079
	1.36349
	1.37721
	1.33077
	1.72517
	1.45049
	1.76167
	1.39922
	1.20152
	1.23007
	1.46793
	1.23629
	1.26279
	1.26593
	1.23781
	1.6532
	1.5502
	1.26458
	1.30473
	1.28362
	1.17614
	1.32155
	1.21652
	1.43784
	1.27196
	1.91953
	1.43801
	1.44353
	1.44752
	1.31559
	1.76328
	1.29856
	1.26498
	1.62564
	1.78215
	1.35365
	1.72592
	1.52548
	1.19213
	1.26669
	1.8258
	1.47793
	1.64917
	1.29067
	1.4062
	1.6392
	1.54615
	1.16696
	1.45122
	1.3936
	1.22607
	1.16011
	1.19167
	1.83599
	1.53624
	1.30961
	1.42585
	1.47628
	1.17768
	1.22668
	1.27236
	1.55007
	1.69259
	1.28097
	1.8366
	1.20522
	1.77882
	1.24617
	1.29773
	1.30497
	1.38381
	1.28088
	1.74214
	1.73632
	1.4176
	1.25889
	1.34093
	1.13057
	1.2108
	1.2998
	1.61189
	1.23855
	1.15437
	1.31771
	1.27149
	1.94767
	1.48224
	1.27003
	1.25853
	1.26852
	1.47029
	1.18347
	1.26268
	1.19051
	1.38372
	1.1794
	1.29522
	1.20893
	1.33728
	1.21513
	1.28944
	1.18026
	1.28088
	1.19992
	1.17198
	1.32124
	1.36918
	1.34334
	1.31183
	1.64126
	1.20755
	1.28855
	1.32114
	1.46979
	1.2682
	1.26268
	1.09084
	1.46839
	1.51421
	1.79465
	1.22799
	1.26084
	1.90053
	1.52947
	1.30987
	1.55202
	1.27075
	1.86818
	1.56962
	1.40107
	1.24209
	1.55291
	1.28285
	1.22
	1.29967
	1.33736
	1.34596
	1.25528
	1.29734
	1.47977
	1.29383
	1.31719
	1.27525
	1.24619
	1.31652
	1.5386
	1.91817
	1.21992
	1.51723
	1.58603
	1.22464
	1.65607
	1.40118
	1.26305
	1.31823
	1.35055
	1.38206
	1.40047
	1.24695
	1.43163
	1.83391
	1.21932
	1.24014
	1.31966
	1.1613
	1.29101
	1.36703
	1.67973
	1.5225
	1.3732
	1.3969
	1.3071
	1.48922
	1.27076
	1.27297
	1.30319
	1.12644
	1.33824
	1.38779
	1.81
	1.26526
	1.50211
	1.29745
	1.30963
	1.85089
	1.25637
	1.22919
	1.20602
	1.32267
	1.51577
	1.40787
	1.40577
	1.68921
	1.64706
	1.23036
	1.21848
	1.25677
	1.30143
	1.22813
	1.33146
	1.25033
	1.2628
	1.24746
	1.29496
	1.46457
	1.31138
	1.76018
	1.2259
	1.2745
	1.40761
	1.85293
	1.53687
	1.35985
	1.84344
	1.20416
	1.3335
	1.33202
	1.54356
	1.27884
	1.32312
	1.27391
	1.45995
	1.28148
	1.36214
	1.309
	1.23668
	1.31433
	1.26312
	1.39291
	1.25968
	1.23553
	1.58304
	1.52789
	1.17232
	1.29401
	1.20902
	1.23483
	1.35045
	1.33971
	1.32368
	1.35169
	1.66306
	1.4689
	1.37858
	1.18353
	1.21394
	1.29403
	1.2141
	1.40271
	1.29317
	1.2962
	1.6141
	1.64726
	1.59977
	1.55418
	1.34563
	1.3611
	1.37042
	1.86702
	1.30684
	1.31846
	1.33224
	1.45597
	1.68764
	1.54357
	1.33182
	1.40208
	1.35905
	1.56357
	1.18108
	1.42637
	1.17778
	1.29531
	1.24406
	1.14968
	1.23018
	1.27506
	1.47678
	1.31107
	1.50135
	1.66135
	1.45899
	1.22707
	1.24263
	1.27164
	1.38528
	1.87476
	1.20851
	1.19377
	1.41716
	1.47518
	1.21281
	1.29122
	1.62316
	1.30291
	1.18416
	1.34733
	1.28074
	1.48041
	1.31318
	1.24466
	1.23405
	1.58825
	1.24348
	1.73862
	1.60034
	1.28776
	1.27843
	1.67779
	1.30999
	1.49442
	1.25699
	1.51659
	1.72322
	1.4372
	1.35946
	1.45986
	1.32125
	1.3011
	1.69945
	1.85875
	1.18918
	1.80706
	1.29193
	1.28714
	1.36428
	1.22646
	1.72544
	1.39397
	1.43541
	1.36062
	1.50136
	1.29996
	1.43146
	1.83394
	1.38148
	1.52104
	1.24271
	1.30369
	1.3373
	1.53771
	1.31329
	1.76353
	1.68522
	1.14649
	1.35509
	1.5988
	1.18255
	1.1556
	1.18979
	1.77217
	1.26109
	1.86559
	1.22335
	1.51513
	1.38859
	1.80082
	1.56441
	1.15783
	1.30113
	1.22481
	1.75605
	1.38876
	1.2649
	1.35487
	1.11412
	1.573
	1.13675
	1.2882
	1.3267
	1.27898
	1.31879
	1.48469
	1.6699
	1.16432
	1.32048
	1.3324
	1.52591
	1.23406
	1.59345
	1.22775
	1.52959
	1.27065
	1.30864
	1.24987
	1.28012
	1.29205
	1.26254
	1.33863
	1.3406
	1.24263
	1.34674
	1.48538
	1.21188
	1.31489
	1.58916
	1.33843
	1.34643
	1.19112
	1.66733
	1.30258
	1.31213
	1.62733
	1.37205
	1.2411
	1.84851
	1.64466
	1.4407
	1.88693
	1.29612
	1.70941
	1.18998
	1.56991
	1.22395
	1.29982
	1.25978
	1.49073
	1.7039
	1.37231
	1.24199
	1.25279
	1.38108
	1.30867
	1.33734
	1.32545
	1.30005
	1.36355
	1.26901
	1.28691
	1.50416
	1.25464
	1.28172
	1.25495
	1.46597
	1.31466
	1.2349
	1.26259
	1.25114
	1.29398
	1.31041
	1.77279
	1.3309
	1.25349
	1.79299
	1.46544
	1.34964
	1.23567
	1.24098
	1.22599
	1.17699
	1.20548
	1.30511
	1.23276
	1.26182
	1.29512
	1.2387
	1.45687
	1.33769
	1.52328
	1.26357
	1.47573
	1.37949
	1.60593
	1.13208
	1.67538
	1.28449
	1.54738
	1.19536
	1.53665
	1.35626
	1.71004
	1.33313
	1.43678
	1.27982
	1.47076
	1.21508
	1.93401
	1.26441
	1.29434
	1.41255
	1.68466
	1.28564
	1.72097
	1.19714
	1.53421
	1.47099
	1.33373
	1.68611

## Sheet: Fig.3g
Cdkn2a
Stra8 wt/wt	LXCXE homozygous
1.60944	1.38629
2.19722	1.38629
1.94591	1.60944
0.693147	0.693147
1.60944	0
2.07944	0
2.30259	1.09861
2.3979	1.94591
2.48491	0
2.07944	1.09861
2.56495	0
2.83321	1.94591
2.63906	0.693147
1.38629	1.38629
1.60944	1.94591
1.60944	1.09861
2.30259	0.693147
1.09861	1.60944
1.60944	0.693147
1.09861	1.38629
2.56495	2.56495
1.79176	1.38629
1.94591	0
2.07944	0.693147
2.19722	0.693147
2.48491	1.38629
2.07944	1.38629
1.38629	0
2.3979	2.07944
1.38629	0
1.38629	1.09861
2.94444	0.693147
2.70805	2.07944
1.38629	1.09861
2.56495	2.30259
2.3979	1.38629
1.60944	1.09861
2.07944	1.09861
1.38629	0
0.693147	1.09861
1.09861	1.60944
0.693147	1.94591
0.693147	2.30259
0.693147	1.38629
1.94591	0
1.60944	1.79176
1.79176	1.60944
1.60944	1.09861
2.63906	0.693147
1.38629	0
1.79176	0.693147
1.60944	1.60944
1.09861	2.19722
2.19722	1.60944
2.30259	0
2.70805	0.693147
2.56495	1.38629
1.38629	1.38629
2.07944	1.09861
2.56495	0
2.63906	1.38629
1.94591	1.60944
0.693147	1.60944
1.94591	2.3979
2.07944	2.19722
1.60944	1.09861
2.63906	1.60944
1.09861	1.79176
0.693147	1.94591
2.56495	0
1.60944	0.693147
1.60944	1.38629
2.07944	0.693147
0	1.38629
2.63906	1.38629
2.83321	2.07944
2.48491	2.30259
2.30259	1.09861
2.3979	0.693147
1.60944	1.09861
1.79176	1.38629
1.60944	0
2.19722	2.07944
1.09861	2.07944
2.07944	1.09861
2.07944	1.38629
0	1.09861
1.94591	0
0	0
2.30259	1.38629
2.48491	2.07944
2.56495	2.19722
1.09861	1.09861
1.79176	1.38629
1.60944	1.09861
2.56495	1.60944
2.48491	1.60944
2.63906	1.09861
2.07944	1.09861
2.99573	1.09861
2.30259	0
2.77259	1.79176
2.70805	2.30259
2.3979	1.09861
1.94591	1.09861
2.99573	1.79176
1.94591	1.60944
2.63906	1.60944
1.09861	1.60944
1.94591	1.38629
2.07944	1.79176
2.3979	1.60944
2.94444	1.09861
1.09861	1.09861
2.19722	2.30259
2.19722	1.79176
2.30259	0.693147
2.07944	0
1.94591	1.09861
1.79176	1.94591
2.19722	1.79176
1.09861	1.79176
2.07944	0
1.09861	1.09861
1.38629	0.693147
1.79176	0.693147
2.07944	0
0.693147	2.19722
2.07944	2.07944
1.38629	0
1.38629	1.60944
0.693147	1.09861
1.60944	2.07944
0.693147	1.09861
1.94591	1.09861
2.19722	1.38629
1.60944	1.09861
2.56495	1.09861
0	1.09861
2.07944	1.38629
2.19722	2.19722
2.19722	1.60944
0	0
2.48491	1.09861
1.94591	0.693147
2.70805	0.693147
2.19722	1.94591
0.693147	1.38629
0	1.09861
0	0.693147
0.693147	1.60944
2.56495	0.693147
0	1.09861
1.38629	0
0	1.94591
2.07944	1.09861
2.30259	2.19722
2.70805	1.38629
1.09861	1.38629
0.693147	0.693147
2.19722	1.79176
1.09861	0
1.38629	1.38629
2.07944	1.79176
0	1.09861
1.38629	0
0.693147	1.60944
1.79176	0.693147
1.94591	1.09861
1.79176	1.79176
2.48491	1.09861
2.07944	0
2.19722	1.09861
2.07944	2.83321
2.56495	1.09861
2.77259	1.60944
1.38629	0
2.70805	1.38629
1.38629	1.38629
1.38629	1.09861
1.94591	1.09861
1.79176	1.38629
2.07944	1.09861
0	1.60944
2.30259	2.19722
3.29584	1.09861
1.60944	1.09861
1.38629	1.60944
2.19722	1.60944
2.48491	1.38629
2.07944	1.79176
2.3979	1.38629
2.19722	1.60944
2.19722	1.79176
2.48491	0
2.48491	1.38629
2.07944	1.38629
1.09861	1.09861
1.60944	1.38629
1.09861	2.30259
1.38629	1.60944
1.09861	0.693147
1.09861	1.09861
1.94591	1.38629
0	0.693147
0	0.693147
1.94591	1.94591
2.3979	0
0.693147	2.07944
2.3979	1.38629
1.60944	1.38629
2.30259	1.60944
0	0
2.3979	1.94591
2.3979	1.38629
2.63906	1.09861
1.09861	1.60944
2.30259	1.60944
2.3979	1.38629
1.38629	1.60944
2.19722	1.38629
2.63906	1.79176
0.693147	0.693147
2.77259	0
1.38629	1.60944
1.94591	2.07944
1.60944	1.38629
1.38629	0.693147
1.60944	0.693147
0	0.693147
2.07944	0.693147
0.693147	1.09861
1.09861	0
1.94591	2.19722
0.693147	1.60944
2.30259	0
1.09861	0.693147
1.60944	1.60944
2.83321	1.60944
1.60944	1.09861
2.07944	1.60944
0	0
0.693147	1.79176
2.07944	0.693147
2.30259	1.09861
2.07944	2.19722
1.79176	1.09861
2.48491	1.09861
1.79176	1.60944
2.07944	1.09861
2.48491	1.60944
2.19722	1.09861
2.07944	1.38629
1.94591	1.38629
1.94591	1.09861
0.693147	1.79176
1.38629	1.38629
1.60944	1.38629
2.3979	0
3.04452	1.09861
1.60944	1.09861
2.19722	0.693147
3.13549	1.79176
1.60944	0.693147
1.60944	1.38629
1.79176	1.94591
1.38629	1.94591
2.30259	0
1.94591	1.09861
2.30259	1.09861
2.30259	1.09861
2.3979	0
1.94591	1.09861
1.38629	0
2.48491	1.79176
2.70805	1.94591
1.60944	1.38629
2.3979	1.94591
0.693147	2.48491
2.19722	0.693147
2.77259	1.38629
0.693147	0
1.38629	0.693147
2.07944	1.09861
1.60944	0
2.89037	0
2.30259	1.09861
1.09861	0
2.3979	1.79176
1.94591	0.693147
0	0.693147
1.38629	1.38629
1.79176	1.09861
1.79176	1.79176
1.94591	1.94591
0	2.19722
2.70805	1.09861
1.60944	0
0.693147	1.79176
2.63906	1.60944
2.63906	1.60944
0.693147	0
1.94591	1.09861
1.94591	0.693147
2.07944	1.79176
1.09861	1.60944
2.30259	1.94591
1.38629	0.693147
2.63906	1.60944
2.07944	1.60944
3.04452	0
2.56495	0
0.693147	1.09861
1.09861	1.09861
1.60944	1.38629
0	2.19722
1.94591	1.38629
2.56495	0.693147
1.94591	1.09861
2.19722	0.693147
1.09861	1.60944
0	1.60944
0.693147	0
2.07944	1.60944
0.693147	1.38629
2.07944	1.79176
2.07944	1.09861
2.07944	1.60944
2.07944	0
0	1.09861
1.79176	1.09861
1.60944	1.94591
2.48491	1.09861
2.56495	0
0.693147	1.38629
2.07944	1.09861
0.693147	2.19722
2.56495	0
2.70805	0
1.38629	1.09861
2.30259	1.79176
2.99573	0.693147
0.693147	1.38629
1.38629	0
0.693147	1.09861
2.70805	0
2.56495	1.79176
0.693147	1.60944
0	1.60944
2.3979	1.60944
1.79176	1.09861
2.19722	1.60944
2.19722	1.94591
2.48491	2.19722
2.56495	0
1.60944	1.38629
2.63906	0
2.30259	2.07944
1.38629	0.693147
0.693147	1.09861
1.79176	0
2.30259	1.60944
1.60944	0.693147
2.30259	0
2.3979	1.60944
2.07944	2.07944
2.70805	0
2.70805	0
2.3979	1.09861
1.60944	1.60944
1.09861	0.693147
1.94591	1.79176
2.07944	0.693147
1.60944	0
1.09861	1.38629
2.07944	0
2.07944	2.30259
2.19722	0.693147
1.94591	1.09861
1.38629	1.38629
2.63906	1.60944
1.60944	0.693147
2.48491	1.09861
2.94444	1.09861
2.19722	0.693147
1.38629	0.693147
2.99573	0.693147
1.09861	1.38629
1.94591	0
1.79176	0.693147
2.63906	1.09861
2.70805	0
1.09861	0.693147
1.79176	0
1.94591	0
2.48491	0.693147
1.09861	0
2.07944	1.60944
1.60944	1.38629
1.79176	1.38629
1.94591	2.19722
2.56495	1.60944
0.693147	1.09861
2.3979	1.94591
1.09861	1.38629
1.79176	1.60944
2.3979	1.09861
2.3979	0.693147
1.94591	1.38629
1.38629	1.60944
1.38629	1.09861
2.77259	0.693147
2.56495	1.38629
0.693147	1.38629
1.38629	2.07944
0.693147	0.693147
1.60944	1.09861
1.60944	0.693147
1.60944	1.09861
2.19722	1.79176
1.94591	1.94591
1.09861	1.79176
0.693147	1.79176
1.09861	0.693147
1.09861	0.693147
1.94591	0.693147
2.07944	1.60944
2.30259	1.94591
2.07944	2.3979
1.94591	1.94591
2.30259	1.60944
2.30259	0
2.63906	2.63906
2.56495	0
2.48491	0
2.30259	1.38629
2.77259	2.19722
1.94591	1.38629
2.3979	1.09861
1.94591	1.38629
0	2.07944
2.48491	0.693147
2.19722	1.09861
0.693147	1.94591
1.60944	1.60944
0	1.38629
1.60944	1.38629
2.48491	1.09861
1.94591	1.60944
1.94591	1.09861
2.56495	1.94591
2.48491	1.60944
2.30259	1.60944
1.09861	1.60944
2.19722	1.09861
3.09104	0.693147
1.79176	1.94591
2.83321	1.09861
2.07944	1.94591
1.60944	1.60944
2.56495	2.48491
2.19722	0
2.19722	0.693147
1.79176	1.94591
2.56495	1.79176
2.48491	1.38629
2.77259	2.07944
1.09861	0.693147
0	1.60944
2.89037	1.09861
2.77259	1.09861
2.77259	0
2.30259	1.09861
1.79176	1.79176
1.38629	0.693147
2.3979	0.693147
1.79176	1.79176
1.94591	0.693147
0.693147	1.09861
2.19722	1.09861
2.56495	1.38629
2.77259	0.693147
2.3979	2.3979
1.38629	1.38629
2.30259	1.60944
2.63906	0
2.63906	2.70805
1.09861	2.07944
2.77259	1.09861
2.3979	2.07944
2.3979	1.94591
1.38629	2.07944
1.38629	1.09861
2.19722	0.693147
1.60944	1.79176
0.693147	2.19722
2.30259	1.38629
2.70805	0
2.56495	0
0.693147	0.693147
0	1.60944
2.70805	0.693147
3.09104	1.79176
1.60944	0.693147
2.63906	1.60944
1.38629	1.60944
1.79176	2.07944
2.48491	1.09861
2.63906	1.09861
1.09861	1.09861
3.29584	0.693147
1.94591	1.60944
1.09861	1.38629
1.38629	0
2.3979	1.09861
2.56495	1.79176
1.79176	0
1.60944	1.09861
2.83321	1.79176
1.38629	0.693147
1.38629	1.79176
1.79176	1.38629
2.30259	0
1.79176	1.38629
1.60944	1.38629
0.693147	0.693147
2.07944	0
2.48491	2.30259
2.56495	0
1.38629	1.79176
0	2.30259
2.30259	1.38629
2.83321	1.09861
0.693147	1.60944
2.89037	2.30259
1.38629	0.693147
0.693147	0.693147
2.48491	0.693147
1.09861	0
1.79176	1.94591
2.07944	0.693147
0	2.56495
1.09861	0.693147
0.693147	1.79176
1.60944	1.60944
2.3979	0.693147
2.19722	1.79176
1.38629	1.60944
1.60944	1.38629
2.77259	0.693147
1.09861	0.693147
1.94591	0.693147
1.09861	1.79176
2.56495	1.79176
1.09861	0.693147
2.48491	0
2.70805	1.09861
2.07944	2.19722
1.79176	1.60944
2.56495	0.693147
2.77259	0.693147
2.56495	1.38629
2.83321	0.693147
1.79176	0
2.19722	1.38629
0	0
3.29584	1.60944
1.79176	1.79176
2.89037	1.38629
1.38629	2.48491
1.38629	2.07944
2.48491	0
1.79176	1.38629
1.09861	1.38629
1.94591	1.94591
1.60944	1.60944
1.60944	1.94591
1.38629	1.79176
1.38629	1.09861
2.07944	2.07944
2.56495	1.79176
0	1.79176
2.07944	1.94591
1.79176	1.60944
1.60944	1.09861
2.3979	1.38629
2.19722	1.09861
0.693147	1.09861
2.30259	1.09861
1.60944	1.09861
1.09861	0
1.60944	1.60944
1.09861	1.94591
2.3979	1.60944
2.30259	1.38629
2.30259	1.09861
2.07944	1.09861
1.94591	0
1.38629	1.09861
1.94591	1.38629
2.56495	1.38629
2.83321	2.07944
2.30259	1.79176
1.79176	2.30259
0.693147	0.693147
1.60944	0.693147
1.60944	0.693147
2.56495	2.19722
2.3979	1.79176
2.19722	1.09861
1.94591	0.693147
2.63906	1.09861
1.38629	0.693147
0.693147	1.38629
0	1.38629
2.56495	0.693147
2.30259	2.19722
1.09861	1.09861
1.60944	1.60944
2.07944	1.09861
2.19722	0.693147
1.09861	1.09861
2.3979	0.693147
2.63906	1.60944
2.83321	1.09861
1.60944	0.693147
2.07944	1.79176
2.89037	1.60944
2.94444	1.38629
1.79176	1.09861
2.19722	1.09861
2.3979	1.09861
2.19722	1.38629
1.94591	2.30259
2.89037	1.09861
1.94591	0
2.77259	0
2.77259	1.38629
1.94591	1.09861
2.30259	1.94591
1.60944	1.38629
2.3979	0
1.38629	2.07944
2.56495	1.79176
2.30259	0.693147
1.60944	1.60944
2.63906	0.693147
3.04452	0.693147
2.83321	1.09861
2.83321	1.38629
2.07944	0.693147
1.09861	0
1.38629	1.38629
1.79176	1.09861
1.38629	1.60944
2.3979	0
2.77259	1.09861
2.56495	1.79176
1.38629	1.09861
2.70805	0.693147
1.60944	1.60944
1.79176	0.693147
2.99573	1.09861
1.94591	0
1.94591	2.07944
1.09861	1.60944
2.3979	0.693147
1.79176	1.09861
1.60944	1.38629
1.94591	1.60944
1.09861	1.60944
2.63906	1.09861
2.48491	0
2.94444	1.38629
2.48491	0
1.79176	1.09861
1.60944	1.09861
0	1.09861
2.3979	1.60944
1.60944	1.09861
1.09861	0.693147
2.83321	2.30259
1.79176	1.60944
1.94591	1.38629
1.60944	0.693147
1.79176	1.79176
2.3979	1.60944
3.3322	1.60944
2.56495	0
0	1.79176
2.48491	2.07944
1.38629	0.693147
2.19722	1.38629
2.19722	1.60944
2.3979	1.60944
2.63906	0
2.19722	0.693147
1.38629	1.38629
1.60944	0.693147
2.3979	2.48491
2.56495	1.79176
2.07944	0.693147
2.19722	0.693147
0	1.79176
2.19722	1.09861
2.77259	0.693147
1.79176	1.60944
0.693147	1.09861
1.38629	1.38629
0.693147	1.79176
2.30259	1.60944
2.30259	0.693147
1.60944	0
1.09861	0
0	1.38629
2.63906	0
1.38629	1.38629
1.79176	0.693147
2.19722	1.09861
2.48491	1.60944
2.63906	1.09861
1.79176	2.07944
2.77259	0.693147
1.60944	1.60944
1.60944	0.693147
2.70805	0
1.79176	0.693147
	1.09861
	1.60944
	0.693147
	0.693147
	1.09861
	0.693147
	1.38629
	0.693147
	1.79176
	2.07944
	1.94591
	1.38629
	1.38629
	0.693147
	1.09861
	0.693147
	0
	0.693147
	1.09861
	1.38629
	1.38629
	1.60944
	1.09861
	1.79176
	1.79176
	1.60944
	1.09861
	0.693147
	1.09861
	1.38629
	0.693147
	2.30259
	0.693147
	0.693147
	1.38629
	0
	0
	2.3979
	1.09861
	0.693147
	0
	1.09861
	1.09861
	1.38629
	2.3979
	1.09861
	1.60944
	1.09861
	1.60944
	0.693147
	0.693147
	1.79176
	2.48491
	0
	1.60944
	0
	1.79176
	1.94591
	1.38629
	1.60944
	1.60944
	2.07944
	1.94591
	1.38629
	0.693147
	1.79176
	1.38629
	1.09861
	1.38629
	1.38629
	1.79176
	1.38629
	1.09861
	1.38629
	0
	1.38629
	1.94591
	1.38629
	2.07944
	1.38629
	0.693147
	1.94591
	0.693147
	1.60944
	1.60944
	1.09861
	1.60944
	0
	0
	0.693147
	0.693147
	0
	1.09861
	1.60944
	1.09861
	0
	1.79176
	1.09861
	0.693147
	0
	1.38629
	1.38629
	1.60944
	1.79176
	1.09861
	0
	2.30259
	1.09861
	1.09861
	1.38629
	1.09861
	0
	1.38629
	1.94591
	0
	1.38629
	1.38629
	0.693147
	1.94591
	1.38629
	2.30259
	0.693147
	2.07944
	1.38629
	1.79176
	1.38629
	0.693147
	1.79176
	2.19722
	1.94591
	0.693147
	1.79176
	2.30259
	1.38629
	1.09861
	1.09861
	1.09861
	1.09861
	1.38629
	0.693147
	1.38629
	1.09861
	0
	0.693147
	1.38629
	2.19722
	1.60944
	1.79176
	1.09861
	0
	1.94591
	2.48491
	1.09861
	0.693147
	1.60944
	1.09861
	0.693147
	0
	0
	0.693147
	1.79176
	1.09861
	1.38629
	0.693147
	1.94591
	1.60944
	0
	0
	1.60944
	1.79176
	1.60944
	0
	0.693147
	2.30259
	1.79176
	0
	1.60944
	0
	1.79176
	0
	0.693147
	2.3979
	1.09861
	0.693147
	1.38629
	2.19722
	0.693147
	1.09861
	0.693147
	1.09861
	1.09861
	0
	1.09861
	1.94591
	2.07944
	1.94591
	0
	1.60944
	1.38629
	0.693147
	0.693147
	0.693147
	1.94591
	1.09861
	0.693147
	1.09861
	1.79176
	1.94591
	2.07944
	2.07944
	1.94591
	1.09861
	1.79176
	1.09861
	1.60944
	1.09861
	0.693147
	1.09861
	0.693147
	1.38629
	2.19722
	1.38629
	0
	0
	1.38629
	1.38629
	2.77259
	1.09861
	2.3979
	1.09861
	1.79176
	1.60944
	1.09861
	0.693147
	0.693147
	1.60944
	2.19722
	1.38629
	1.79176
	0
	1.38629
	2.07944
	1.09861
	1.38629
	1.60944
	0.693147
	1.09861
	1.60944
	0.693147
	1.09861
	0
	0.693147
	1.38629
	1.94591
	1.79176
	0
	1.94591
	0.693147
	0
	0.693147
	1.38629
	1.09861
	0.693147
	0.693147
	1.79176
	1.09861
	1.09861
	0
	0
	1.09861
	1.09861
	0
	1.09861
	1.38629
	0.693147
	1.60944
	1.79176
	1.38629
	1.94591
	0.693147
	1.60944
	2.07944
	0.693147
	0.693147
	0.693147
	1.09861
	1.09861
	1.79176
	0.693147
	1.38629
	0.693147
	1.79176
	0.693147
	1.09861
	1.60944
	0.693147
	0
	1.60944
	0
	1.09861
	1.09861
	2.56495
	0.693147
	1.09861
	2.07944
	1.94591
	1.38629
	0
	0
	1.60944
	1.09861
	1.09861
	1.38629
	0
	0
	0.693147
	0
	1.09861
	1.38629
	1.09861
	1.38629
	1.09861
	1.38629
	1.38629
	1.38629
	1.09861
	0
	1.09861
	1.79176
	1.38629
	0.693147
	1.09861
	1.38629
	1.38629
	0.693147
	1.38629
	1.38629
	0.693147
	0
	1.60944
	1.60944
	1.79176
	1.38629
	1.79176
	0
	1.09861
	1.09861
	0
	0
	1.60944
	1.09861
	1.38629
	1.79176
	1.09861
	1.09861
	1.38629
	1.38629
	1.38629
	1.60944
	2.19722
	0
	0.693147
	1.09861
	1.09861
	1.79176
	0.693147
	1.09861
	2.07944
	1.79176
	0.693147
	0.693147
	0.693147
	0
	1.38629
	1.38629
	1.38629
	0
	2.07944
	0.693147
	2.07944
	1.09861
	2.30259
	1.09861
	0
	1.38629
	2.07944
	2.07944
	0.693147
	1.38629
	2.07944
	0
	1.38629
	2.07944
	1.38629
	0.693147
	1.79176
	1.09861
	2.07944
	0.693147
	1.09861
	1.38629
	1.79176
	1.38629
	1.79176
	1.79176
	0
	1.94591
	1.38629
	0.693147
	1.60944
	1.94591
	2.19722
	2.70805
	1.94591
	1.60944
	0.693147
	1.38629
	0.693147
	1.09861
	1.38629
	0
	2.07944
	1.09861
	1.79176
	1.94591
	1.60944
	1.79176
	1.79176
	0
	2.07944
	1.09861
	2.07944
	1.38629
	1.38629
	1.09861
	0.693147
	0.693147
	2.30259
	1.38629
	1.94591
	1.79176
	1.38629
	0
	1.38629
	1.09861
	1.94591
	1.09861
	0
	1.09861
	2.48491
	1.60944
	0
	1.94591
	0.693147
	1.38629
	1.09861
	1.60944
	1.60944
	0
	1.09861
	0
	1.38629
	0.693147
	1.79176
	1.09861
	1.79176
	0.693147
	1.79176
	1.09861
	0.693147
	1.09861
	1.09861
	2.07944
	0
	1.38629
	1.09861
	1.09861
	2.07944
	2.19722
	2.19722
	1.09861
	0.693147
	1.60944
	1.38629
	0
	1.38629
	1.60944
	2.19722
	1.09861
	0.693147
	0
	1.38629
	1.79176
	0.693147
	1.60944
	2.19722
	1.60944
	1.09861
	1.38629
	1.09861
	0
	1.60944
	0
	0
	2.19722
	1.94591
	0.693147
	1.60944
	1.09861
	0
	1.09861
	1.94591
	1.09861
	1.94591
	0
	1.94591
	1.09861
	0
	2.56495
	0
	1.38629
	1.09861
	1.60944
	0
	1.38629
	1.38629
	1.38629
	0
	1.38629
	0.693147
	1.38629
	0.693147
	1.79176
	0
	2.30259
	0.693147
	0.693147
	1.94591
	1.60944
	1.38629
	1.94591
	2.07944
	0.693147
	0.693147
	0.693147
	0.693147
	1.09861
	1.38629
	1.79176
	1.38629
	1.79176
	0
	1.09861
	0
	3.21888
	2.19722
	2.07944
	1.38629
	0.693147
	1.09861
	1.09861
	2.07944
	0
	1.79176
	0
	0.693147
	1.94591
	1.60944
	0.693147
	1.60944
	1.38629
	0.693147
	1.38629
	1.94591
	0
	1.60944
	0.693147
	0
	1.60944
	1.09861
	0.693147
	1.38629
	1.79176
	1.09861
	0.693147
	1.60944
	0
	1.38629
	1.79176
	3.21888
	1.79176
	1.79176
	2.19722
	1.09861
	1.94591
	1.38629
	0.693147
	2.19722
	2.48491
	1.38629
	0.693147
	0
	1.94591
	1.09861
	1.09861
	2.07944
	0
	1.60944
	1.09861
	0
	1.09861
	2.07944
	1.09861
	0
	1.38629
	1.60944
	0
	1.09861
	1.79176
	1.79176
	1.09861
	1.09861
	0.693147
	0
	1.38629
	1.60944
	1.60944
	2.07944
	1.38629
	1.38629
	1.79176
	2.30259
	1.09861
	2.19722
	1.94591
	1.09861
	1.09861
	1.94591
	1.09861
	0.693147
	1.38629
	1.38629
	1.09861
	1.09861
	0.693147
	1.38629
	0.693147
	1.38629
	0.693147
	1.60944
	1.38629
	1.38629
	1.09861
	1.09861
	0
	1.60944
	1.94591
	1.79176
	1.38629
	2.30259
	1.79176
	1.79176
	1.60944
	1.38629
	1.60944
	1.09861
	1.09861
	1.38629
	2.30259
	1.60944
	0.693147
	1.38629
	0
	1.38629
	0.693147
	1.09861
	1.09861
	1.60944
	1.60944
	1.60944
	0
	1.79176
	0
	1.09861
	1.09861
	1.79176
	1.94591
	1.60944
	0.693147
	2.07944
	1.38629
	0
	0.693147
	1.09861
	1.38629
	0
	0.693147
	0.693147
	1.38629
	1.38629
	1.60944
	1.38629
	1.94591
	2.19722
	0
	0
	1.09861
	2.30259
	0.693147
	1.94591
	1.94591
	1.60944
	1.79176
	0
	0.693147
	1.79176
	2.3979
	1.60944
	0.693147
	1.38629
	0
	0.693147
	1.79176
	0.693147
	1.94591
	1.09861
	1.09861
	1.60944
	1.60944
	1.60944
	0.693147
	1.09861
	1.38629
	0.693147
	1.09861
	1.94591
	0
	1.60944
	1.79176
	0
	0.693147
	1.94591
	0.693147
	1.60944

## Sheet: Fig.4c
Meiosin
Stra8 wt/wt	LXCXE homozygous
0	0
0.693147	0
0	0
0	0
1.09861	0
1.09861	0
1.60944	0
1.60944	1.60944
1.38629	0
1.09861	0
0.693147	0
1.38629	0
1.09861	1.09861
0	0
1.38629	1.09861
1.09861	0
1.38629	0
1.38629	0
0	0
0	0
1.38629	0.693147
0.693147	0
0.693147	0
1.09861	0
0.693147	0
2.19722	0
0.693147	0
0	0
1.09861	0
0	0
0.693147	0.693147
1.38629	0.693147
0	0
0.693147	0
1.60944	0.693147
1.09861	0
1.60944	0
0	0.693147
1.09861	0
1.38629	0.693147
0	0
0.693147	0
0	0
0	0.693147
0.693147	0
1.60944	0
0	0
1.09861	0
1.60944	0
0.693147	0
0.693147	0
0.693147	0
0	0
1.38629	0
1.09861	0
1.60944	0
1.09861	0
0	0
1.09861	0
2.19722	0
0.693147	0.693147
0.693147	0
0	0
0	0.693147
0.693147	0
0.693147	0
0	0
0	0
1.09861	1.09861
0.693147	0
1.38629	0
0.693147	0
1.38629	0
0	0
1.38629	0.693147
1.09861	0
1.94591	0.693147
1.79176	0
1.38629	0
0	0
0	0
1.79176	0
0	0
1.09861	1.09861
0.693147	0
0	0
0	0
1.38629	0
0.693147	0
0.693147	0.693147
1.09861	0
0.693147	0
0	1.09861
1.09861	0
1.60944	0.693147
0.693147	0
1.38629	0
1.38629	0
1.38629	0
1.09861	0
0.693147	0.693147
0	0
0	0
0.693147	0
0.693147	0
1.09861	0
0.693147	0.693147
0.693147	0
0	0.693147
0	0
1.09861	0
0.693147	0
0.693147	0
0	0
0.693147	0
0	0
0.693147	1.09861
1.60944	0
0.693147	0
2.07944	0
1.38629	0
0.693147	0
1.38629	0
1.09861	0
0	0
1.09861	0
0	0
1.09861	0
1.09861	0.693147
1.09861	0
0	0
0	0
0	1.38629
0	0
0	0
0	0
0	0
0	0
0	0
0.693147	0
1.09861	1.09861
0.693147	0.693147
0	0
1.60944	0
1.09861	0
1.79176	0.693147
1.38629	0
0	0
1.09861	0
0.693147	0
0.693147	0
1.09861	0
1.09861	0
1.09861	0
0	1.09861
0.693147	0
1.09861	0
1.09861	0
0	0
0	0
0.693147	0
0.693147	0
0.693147	0.693147
0.693147	0
0	0.693147
0	0
1.09861	0
0	0
1.94591	0
0.693147	0
0	0
1.09861	0
0.693147	0
1.60944	0.693147
1.38629	0
1.09861	0.693147
0	0
1.38629	0.693147
0.693147	0
0.693147	0
0.693147	0
1.38629	0
0.693147	0
1.09861	0
1.38629	0
1.38629	0
0.693147	0
0.693147	0.693147
0	0
1.09861	0
1.60944	0
0	0
1.38629	0
1.09861	0.693147
1.60944	0
1.09861	0
0.693147	0
0	0
0	0
0	1.38629
0.693147	0
0.693147	0
0.693147	0
0	0
0	0
0.693147	0
0	0.693147
0	0
1.09861	0
1.38629	0
1.09861	0.693147
0	0
0	0
1.38629	0
1.38629	0
1.38629	0
0	0
1.09861	0
2.07944	0
0	0
0.693147	1.09861
1.94591	0
0	0
1.60944	0
0	0
0.693147	0
1.09861	0
0	0
1.09861	0
0	0
0	0
0	0
0	0
1.79176	0
0.693147	0
0.693147	0
1.09861	0
0	0
1.38629	0
1.09861	0
1.38629	0
0.693147	0
0	0
2.30259	0
0	0
1.60944	0
0	0
1.79176	0
2.19722	0
0	0
0	0.693147
0.693147	0
0	0
1.09861	0
1.09861	0
0	0
0	0
0	0
0	0
1.09861	0
0.693147	0
1.38629	0
1.38629	0
0	0
0.693147	0
1.79176	0
0	0
1.38629	0
1.38629	0.693147
1.38629	0
1.09861	0
0.693147	0
1.38629	0
1.09861	0
1.09861	0
1.38629	0
0	0
0	0
0	0
0.693147	0
1.38629	0
0	0.693147
0.693147	0
0.693147	0
0	0
1.60944	0
1.38629	0
0.693147	0
0.693147	0
1.38629	0
0	0
0.693147	0
0	0
0	0
0	0
0.693147	0.693147
2.30259	0
0.693147	0
0	0
1.09861	0
1.94591	0
0	0
0.693147	0
0	1.09861
1.09861	0
0.693147	0
1.79176	0
0	0
0.693147	0
1.79176	0
1.79176	0
1.38629	0
0	0
0	0
0	0
0	0
1.79176	0
1.09861	0
1.09861	0
1.60944	0
0	0
0	0
0	0.693147
0.693147	0
0	0
1.38629	0
0	0
0	0
0	0
0	0
0.693147	0
0	0
0.693147	0
1.09861	0
0	0
0.693147	1.38629
0.693147	0
1.38629	0
0.693147	0
1.09861	0
0	0
1.09861	0
0	0.693147
0	1.09861
0	0
0	0
1.09861	0
0	0
0	0
0.693147	0.693147
1.60944	0
0	0
0	0
1.38629	0
0.693147	0
1.09861	0
1.09861	0
0	0.693147
0	0.693147
0	0
1.09861	0
1.09861	0
0.693147	0
0	0
1.38629	0
1.09861	1.09861
1.38629	0
1.60944	0
0	0
0	0
0	0
1.38629	0
1.60944	0
0.693147	0
0.693147	0
0.693147	0
0.693147	0
1.38629	0
1.09861	0
0	1.09861
1.60944	0
0	0
1.09861	0
2.07944	0
1.09861	0
0	0
1.09861	0
0.693147	0
1.94591	0
1.09861	0
0	0
1.38629	0
0.693147	0
1.09861	0
1.60944	0
0	0
0.693147	0
0.693147	0.693147
0.693147	0
0	0
0	0.693147
1.38629	0
0	0
1.09861	0
0.693147	0
0.693147	0
1.09861	0
1.38629	0
0.693147	0
0	0
0	0
1.38629	0.693147
0.693147	0
0	1.38629
0	0
0	0.693147
1.60944	0
0	0
0	0
1.09861	0
1.38629	0
1.09861	0
0	0
0	0
0	0
1.94591	0
0	0
0	0
0	0
0	0
1.09861	0
1.38629	0
1.38629	0.693147
0.693147	0
0.693147	0
1.60944	0
1.79176	0
1.38629	1.38629
1.09861	0.693147
1.09861	0
0	0.693147
0.693147	0
0.693147	0
0	0
0.693147	1.09861
0	0
0	0
1.09861	0
1.09861	0
1.09861	0
0	0
0.693147	0
1.09861	0
0	0
0.693147	0
1.60944	0
0	0
0.693147	0
0.693147	0
1.09861	0
0.693147	0
0	0
1.94591	0
0	0
1.79176	0
1.60944	0
1.94591	0.693147
0	0
0	0
1.60944	0
1.38629	0
1.09861	0
0.693147	0
0	0
0	0
1.09861	0
1.09861	0
1.60944	0
0	0
1.09861	0.693147
1.09861	0
1.38629	0
0	0
0	0
0.693147	0
0.693147	0
2.07944	0
1.60944	0
1.60944	0.693147
0.693147	0
0.693147	0
0	0
0	0
1.60944	0
1.38629	0
0.693147	0.693147
0	0
1.09861	0
0	0
0	1.09861
0.693147	0
0	0.693147
1.09861	0
1.09861	0
0.693147	0
1.94591	0
0	0
1.94591	0
1.09861	0
1.09861	0
1.38629	0.693147
0.693147	0
0	0
0	0
1.60944	0
1.38629	0
1.09861	0
0.693147	0.693147
0.693147	0
1.09861	0
0.693147	0
0	0
0.693147	0
1.38629	0.693147
0	0
0.693147	0
1.09861	0
0.693147	0
1.60944	0
1.09861	0
0	0
1.60944	0
1.38629	1.38629
0	0
0.693147	0
1.38629	0
0.693147	0
0	0
0	0
0.693147	0
1.38629	0
0.693147	0
0.693147	0
0.693147	0
0	0
1.94591	0
1.60944	0.693147
0	0
0	1.09861
1.79176	0
0.693147	0
1.09861	0
0.693147	0
1.09861	0
0	0
0.693147	0
1.79176	0
1.60944	0
0.693147	0.693147
0.693147	0
0.693147	0
1.79176	0
1.09861	0
0	0
2.07944	0
0.693147	0
1.09861	0
0	0
1.60944	0
0	0
0.693147	0.693147
1.38629	0
0.693147	0
0	1.09861
1.38629	0
0.693147	0
1.09861	0
0	0.693147
0	0
1.79176	0
1.60944	0.693147
0	0
1.09861	0
1.09861	0
0	0
1.38629	0
0.693147	0
0.693147	0
1.60944	0
0	0
0.693147	0
0	0
0	0.693147
1.79176	0
0.693147	0
0.693147	1.38629
0.693147	0
0.693147	0
1.09861	0
0.693147	0
0	0
1.38629	1.09861
1.79176	0
1.09861	0
0	0
0.693147	0
0	0
1.38629	0.693147
0	0
0	0
0	0
1.09861	0
1.38629	0
0	0
0	0
2.07944	1.38629
1.60944	0
0	0
0	0
1.94591	0
1.38629	0
0	0
1.09861	0
1.94591	0
0	0
0.693147	0
1.09861	0
0.693147	0
1.60944	0
0	0
1.09861	0
1.79176	0
1.38629	0
1.60944	0
0.693147	0
1.38629	0
0	0
0.693147	0
1.09861	0
0	0
1.09861	0
0	0
0	0
0.693147	0
1.09861	0
1.38629	0
1.38629	0
1.60944	0
1.38629	0
1.94591	0
0	0
0.693147	0
0	0
0.693147	1.09861
1.79176	0
1.38629	0
0.693147	0
1.60944	0
0.693147	0
0.693147	0
0	0
0	0
1.38629	0.693147
1.38629	0
1.38629	1.09861
0	0
1.60944	0
0	0
0.693147	1.38629
0	0
0.693147	0
1.09861	0
1.09861	0
0	0.693147
1.60944	0
1.60944	0
1.38629	0
0	0
1.09861	0
0	0
0.693147	0
1.09861	0
1.09861	0.693147
1.09861	0.693147
0.693147	0
1.38629	1.09861
0.693147	0
1.38629	0
1.09861	0
0	0.693147
0.693147	1.38629
0.693147	0
1.60944	0
0.693147	0
1.94591	0
1.09861	0
1.38629	0
0.693147	0.693147
0.693147	0
1.38629	1.38629
0.693147	0
1.38629	0
0.693147	0
0	0.693147
1.94591	0
0.693147	0
0	0
0	0
0	0
0	0.693147
1.94591	0
1.94591	0
2.07944	0
0.693147	0
0	0
2.07944	0
0.693147	0
0	0
1.09861	1.38629
1.60944	0
1.09861	0.693147
0.693147	0.693147
1.79176	1.38629
1.09861	0.693147
0	0
1.94591	0
1.79176	0
	0
	0
	0.693147
	0
	0
	0
	0.693147
	0
	0
	0
	0.693147
	0
	0.693147
	0
	0
	0
	0
	0
	0
	0
	0.693147
	0
	0
	0
	0
	0
	0
	0
	0
	0
	0
	0
	0
	0
	0.693147
	0
	0
	0
	0
	0
	0
	0
	0
	0
	0
	0
	0
	0
	0
	0
	0
	0
	0
	0
	0
	0
	0
	0
	0
	0
	0
	0
	0.693147
	0
	0
	0
	0
	0
	0
	0.693147
	0
	0
	0
	0
	0
	0
	0
	0
	0
	0
	0
	0
	0
	0.693147
	0.693147
	0
	0
	0
	0
	0
	0
	0.693147
	0
	0
	0
	0
	0
	0
	0.693147
	0
	0
	0
	1.09861
	0
	0
	0
	0.693147
	0
	0
	0
	0
	0
	0
	0
	0
	0
	0
	0
	0
	0
	0
	0
	0
	0
	0
	0
	0
	0
	1.09861
	0.693147
	0
	0
	0
	0
	0
	0
	0
	0
	0
	0
	0
	0
	0
	0
	0
	0
	0.693147
	0
	0
	0
	0
	0
	0
	0
	0
	0
	0
	0
	0
	0
	1.09861
	0
	0
	0
	0.693147
	0
	0
	0
	1.09861
	0
	0
	0
	0
	1.09861
	0
	0
	0
	0
	0
	0
	0
	0
	0
	0.693147
	0
	0
	0
	0
	0
	0
	0
	0
	0
	0
	0
	0
	0
	0
	0
	0
	0.693147
	0
	0
	0
	0
	0
	0
	0
	1.38629
	0
	0
	0
	0
	0
	0
	0
	0
	0
	0
	0
	0
	0
	0
	0
	0
	0
	0
	0
	0
	0
	0
	1.79176
	0
	0
	0
	0
	0
	0
	0.693147
	0
	1.09861
	0
	0.693147
	0
	0
	0
	0
	0
	0
	0
	0
	0
	0
	0
	0
	0
	0
	0
	0
	0.693147
	0
	0
	0
	0
	0
	0
	0
	0
	0
	0
	0
	0
	0
	0
	0
	0
	0
	0
	0
	0
	0
	0.693147
	0
	0
	0
	0
	0
	0
	0
	0
	0
	1.09861
	0
	0
	0
	0
	0
	0
	0
	0
	0
	0.693147
	0
	0
	0
	0
	0
	0
	0
	0
	1.09861
	0
	0
	0
	0
	0
	0
	0
	0
	0
	0
	0
	0
	0
	0
	0
	0
	0
	0.693147
	0
	0
	0
	0
	0
	0
	0
	0
	0
	0
	0.693147
	0
	0
	0.693147
	0
	0
	0
	0
	0
	0
	0.693147
	0
	0.693147
	0
	0
	0
	0.693147
	0
	0
	0
	0
	0
	0
	0
	0.693147
	0
	0
	0
	0
	0
	0
	0
	0
	0
	0
	0
	0
	0
	0
	0
	0
	0
	0
	0
	0
	0
	0
	0.693147
	0
	0
	0
	0
	0
	0.693147
	0
	0
	0
	0
	0
	0
	0
	0.693147
	0
	0.693147
	0
	0
	0
	0
	0
	0
	0
	0.693147
	0
	0
	0.693147
	0
	0
	0
	0
	0
	0
	0
	0
	0
	0
	0
	0.693147
	1.09861
	0.693147
	0
	0
	0
	0
	0
	0
	0
	0
	0
	0
	0
	0
	0
	0
	0
	0
	1.09861
	0
	0
	0
	0
	0
	0
	0
	0
	0
	0
	0
	0
	0
	0
	0
	0
	0
	0
	0
	0
	0
	1.09861
	0
	0
	0
	0
	0
	0
	0
	0
	0
	0
	0
	0
	0
	0
	0
	0
	0
	0
	0
	0
	0.693147
	0
	0
	0
	0
	0
	0
	0
	1.09861
	0
	0
	0
	1.09861
	0
	0
	0.693147
	0
	0
	0.693147
	0
	0.693147
	0.693147
	0
	0
	0.693147
	0
	0
	0
	0
	0
	0
	1.60944
	0
	0.693147
	0
	0
	0.693147
	0
	0
	0
	0
	0
	0
	0
	0
	0
	0
	0
	0
	0
	0
	0
	0
	0
	0
	0
	0.693147
	0
	0
	0
	0
	0
	0.693147
	0
	0
	0
	0.693147
	0.693147
	0
	0
	0
	0
	0
	0
	0
	0
	0
	0
	0
	0.693147
	0
	0
	0
	0
	0.693147
	0
	0
	0
	0
	0
	0
	0
	0
	0
	0
	0
	0
	0
	0
	0
	0
	0
	1.38629
	0
	0
	1.60944
	0
	0.693147
	0
	0.693147
	0.693147
	1.09861
	0
	0.693147
	0
	0.693147
	0
	0
	0
	0.693147
	0
	0
	0
	0
	0
	0.693147
	0
	0
	0
	0
	0
	0
	0
	0
	0
	0
	0
	0.693147
	0
	0
	0
	0
	0
	0
	0
	0
	0
	0
	0
	0
	0
	0
	0
	0
	0
	0
	0
	0
	0.693147
	0
	0.693147
	0
	0
	0
	0
	0
	0
	0
	0
	0
	0
	0
	0
	0
	1.09861
	0
	0
	1.38629
	0.693147
	0
	0
	0
	0
	0
	0
	0.693147
	0
	0
	0
	0
	0
	0
	0
	0
	0.693147
	0
	0
	0
	0
	0
	0
	0
	0.693147
	0.693147
	0
	0
	0
	0
	0.693147
	0.693147
	0
	0
	0.693147
	0
	0
	0
	0
	0
	0
	0
	0
	0
	0
	0
	0
	0.693147
	0
	0
	1.09861
	0
	0
	0
	0
	0
	0
	0
	0
	0
	0
	0
	0
	0
	0.693147
	0
	0
	0.693147
	0
	0
	0
	0
	0
	0
	0
	0
	0
	0
	0

[truncated: 15 more sheets: Fig.4d, Fig.4e, Fig.5d, Fig.5e, Fig.5f, Fig.5g, Fig.6a, Fig.6b, Fig.6c, Fig.7b, Fig.7c, Fig.8b, Fig.S2c, Fig.S3b, Fig.S6d]
